# Supplementary material for: A comparative analysis of gene expression induced by the embryo in the caprine endometrium
Source: Vet Med Sci. 2019 Nov 28;6(2):196–203. doi: 10.1002/vms3.221 (PMC7196676; doi:10.1002/vms3.221)
Supplement: Supplementary file 1 [file VMS3-6-196-s001.xlsx]

## Sheet: Sheet5
tracking_id	class_code	nearest_ref_id	gene_id	gene_short_name	tss_id	locus	length	Transcript ID	GE258_C_FPKM	GE990_C_FPKM	With	Without	Regulation
TCONS_00380729	"="	XP_005680248.1	XLOC_333690	LOC102171764	TSS352012	chr5:42751764-42827026	968	NA	7.3928	2.38582	4.88931	674.358	Down
TCONS_00243746	"j"	XP_005695760.1	XLOC_214659	OXTR	TSS225997	chr22:17537213-17551537	4823	NA	1.41259	0.592413	1.0025	74.0281	Down
TCONS_00154157	"="	XM_005691473.1	XLOC_137850	SDS	TSS144199	chr17:60640418-60650656	1567	NA	9.87707	7.42597	8.65152	801.018	Down
TCONS_00048140	"="	XM_005686294.1	XLOC_042916	IL1R1	TSS44883	chr11:6731823-6824843	3995	NA	3.98084	0.566296	2.27357	60.3244	Down
TCONS_00055180	"="	XM_005686980.1	XLOC_049204	OSR1	TSS51476	chr11:78329902-78336619	1320	NA	50.8995	183.036	116.968	2.51284	Up
TCONS_00339102	"j"	XP_005678299.1	XLOC_297012	CYR61	TSS313390	chr3:55152233-55163730	1846	NA	2.10964	0.931323	1.52048	101.007	Down
TCONS_00231786	"j"	XM_005695223.1	XLOC_204106	AKAP6	TSS214850	chr21:40246864-40748381	10934	NA	11.0838	16.0213	13.5526	0.22918	Up
TCONS_00413904	"="	XP_005683050.1	XLOC_362890	EGR1	TSS382745	chr7:46017003-46020492	2864	NA	3.15048	1.79938	2.47493	156.325	Down
TCONS_00168005	"="	XP_005692462.1	XLOC_149720	LGALS15	TSS156816	chr18:48089307-48138734	608	NA	5.16601	12.969	9.06751	989.333	Down
TCONS_00339103	"="	XP_005678299.1	XLOC_297012	CYR61	TSS313391	chr3:55152233-55163730	2060	NA	0.619431	4.47784	2.54864	335.983	Down
TCONS_00066016	"="	XM_005687004.1	XLOC_058774	ATP6V1C2	TSS61518	chr11:85635077-85742467	2316	NA	1.01888	0.654028	0.836454	52.0393	Down
TCONS_00231788	"="	XP_005695280.1	XLOC_204106	AKAP6	TSS214852	chr21:40246864-40748381	6960	NA	10.6285	16.0122	13.3204	0.274196	Up
TCONS_00117730	"="	XP_005689418.1	XLOC_105554	MMP1	TSS110235	chr15:4803339-4812721	2038	NA	1.53505	20.9707	11.2529	1303.34	Down
TCONS_00053925	"="	XM_005686819.1	XLOC_048135	PLEK	TSS50333	chr11:65675335-65704629	2758	NA	0.708542	0.665533	0.687037	47.2356	Down
TCONS_00460056	"="	XP_005684939.1	XLOC_404242	UTRN	TSS425942	chr9:68148812-68703908	12309	NA	9.44076	9.16445	9.3026	0.172112	Up
TCONS_00165174	"="	XP_005692105.1	XLOC_147435	NDRG4	TSS154329	chr18:25686999-25711744	3105	NA	84.9206	391.398	238.159	9.42766	Up
TCONS_00243744	"="	XP_005695760.1	XLOC_214659	OXTR	TSS225995	chr22:17537213-17551537	1105	NA	3.13662	3.45752	3.29707	231.564	Down
TCONS_00441092	"="	XM_005684317.1	XLOC_387002	SLC31A2	TSS408016	chr8:100373682-100381897	1359	XM_005684317.1	35.079	77.2769	56.1779	1.66351	Up
TCONS_00117764	"="	XP_005689425.1	XLOC_105582	MMP7	TSS110264	chr15:5122737-5131037	1077	NA	102.681	58.4148	80.5479	3139	Down
TCONS_00336476	"="	XM_005677896.1	XLOC_294691	C3H1orf162	TSS310952	chr3:29712759-29717665	907	NA	2.02186	2.61227	2.31707	158.12	Down
TCONS_00367264	"="	XP_005679838.1	XLOC_322370	NTS	TSS339834	chr5:14984456-14997537	1205	NA	23.6833	70.2353	46.9593	3281.38	Down
TCONS_00259567	"="	XP_005696618.1	XLOC_227998	CFB	TSS240347	chr23:25824555-25830595	2536	NA	0.465278	1.15565	0.810464	64.6139	Down
TCONS_00200601	"j"	XP_005677080.1	XLOC_175702	HSPG2	TSS185359	chr2:130085082-130158659	10794	NA	0.190488	0.453512	0.322	26.2337	Down
TCONS_00168001	"j"	XP_005692462.1	XLOC_149720	LGALS15	TSS156815	chr18:48089307-48138734	760	NA	1.54123	4.67505	3.10814	234.251	Down
TCONS_00032142	"="	XP_005685531.1	XLOC_029Up	THBS1	TSS30286	chr10:31586747-31601889	5748	NA	4.83014	13.8791	9.35462	642.662	Down
TCONS_00032143	"="	XP_005685532.1	XLOC_029Up	THBS1	TSS30286	chr10:31586747-31601889	5748	NA	0.376372	0.598958	0.487665	28.0816	Down
TCONS_00093644	"="	XP_005688071.1	XLOC_083668	BAMBI	TSS87481	chr13:34755441-34758476	657	NA	2.02253	2.8933	2.45791	147.84	Down
TCONS_00178757	"u"	-	XLOC_158127	-	TSS166205	chr19:24510437-24512243	1806	NA	178.Up	183.845	180.978	5.49845	Up
TCONS_00448176	"j"	XM_005683906.1	XLOC_393480	CORO2A	TSS414732	chr8:61591749-61660921	4425	XM_005683906.1	8.88114	14.243	11.5621	0.402809	Up
TCONS_00106883	"="	XM_005689238.1	XLOC_095563	CDH17	TSS99898	chr14:80420548-80505413	3296	NA	4.51583	1.63144	3.07364	69.7249	Down
TCONS_00252579	"j"	XP_005696494.1	XLOC_222156	DST	TSS234036	chr23:3061613-3488419	23294	NA	5.3931	7.95077	6.67193	0.252508	Up
TCONS_00006718	"="	XP_005675167.1	XLOC_006198	ATP13A5	TSS6390	chr1:72514467-72629868	3991	NA	49.0511	28.1611	38.6061	0.865965	Up
TCONS_00024383	"="	XP_005675457.1	XLOC_022281	PTX3	TSS23092	chr1:107993298-108263151	1497	NA	2.27889	2.21969	2.24929	93.7649	Down
TCONS_00205131	"="	XP_005676210.1	XLOC_179683	TNFAIP6	TSS189561	chr2:44093793-44Up571	1441	NA	1.21781	2.86087	2.03934	113.537	Down
TCONS_00173670	"j"	XM_005692177.1	XLOC_154291	SMPD3	TSS161853	chr18:34994943-35078318	5203	XM_005692177.1	13.7712	20.3474	17.0593	0.692402	Up
TCONS_00016880	"="	XP_005674832.1	XLOC_015470	LOC102181811	TSS16010	chr1:21585604-21702342	5172	NA	35.6341	27.6982	31.6661	0.871965	Up
TCONS_00319465	"="	XP_005699942.1	XLOC_280661	FAU	TSS295849	chr29:41121611-41123246	402	NA	34.7283	6.09146	20.4099	274.67	Down
TCONS_00109176	"j"	XP_005688980.1	XLOC_097629	LOC102187146	TSS102075	chr14:12113841-12116904	856	NA	53.5619	129.259	91.4104	4.6532	Up
TCONS_00421317	"j"	XP_005682385.1	XLOC_369468	LOC102173176	TSS389638	chr7:10076340-10218612	14346	NA	0.333314	0.615068	0.474191	22.7379	Down
TCONS_00146909	"="	XM_005690989.1	XLOC_131222	PTGS2	TSS137330	chr16:65371437-65378871	3281	XM_005690989.1	4.56078	13.3137	8.93724	453.96	Down
TCONS_00178748	"j"	XP_005693483.1	XLOC_158125	SLC13A5	TSS166200	chr19:24482234-24509595	3652	NA	140.919	166.779	153.849	6.4661	Up
TCONS_00438945	"="	XM_005684136.1	XLOC_385051	LOC102185465	TSS405986	chr8:79112696-79118463	1359	NA	4.32999	1.28316	2.80657	50.2429	Down
TCONS_00333660	"="	XP_005677203.1	XLOC_292588	HSPA6	TSS308605	chr3:7526665-7529109	2356	NA	0.912362	5.06032	2.98634	184.65	Down
TCONS_00Down980	"="	XP_005694638.1	XLOC_194129	DUSP1	TSS204534	chr20:4549108-4553239	2842	NA	0.843213	1.14653	0.994872	42.4886	Down
TCONS_00191447	"="	XP_005676121.1	XLOC_167626	ITGB6	TSS176922	chr2:35583952-35668447	4559	NA	0.690801	0.715528	0.703164	24.9313	Down
TCONS_00421326	"="	XP_005682385.1	XLOC_369468	LOC102173176	TSS389640	chr7:10076340-10218612	6606	NA	0.241906	0.205721	0.223813	7.89096	Down
TCONS_00211456	"="	XP_005676672.1	XLOC_185475	SERPINE2	TSS195547	chr2:Up502558-Up533569	1930	NA	10.2521	14.2366	12.2444	477.724	Down
TCONS_00286516	"="	XP_005698662.1	XLOC_251366	DUSP5	TSS265123	chr26:29487083-29499677	2230	NA	0.839601	1.15819	0.998896	42.7682	Down
TCONS_00467461	"="	XP_005684885.1	XLOC_411089	CTGF	TSS433016	chr9:56680602-56771Down	2266	NA	7.41574	18.7783	13.097	606.675	Down
TCONS_00462151	"="	XP_005684490.1	XLOC_406146	COL12A1	TSS427928	chr9:1882814-1999275	12335	NA	1.0965	0.311357	0.703928	10.6551	Down
TCONS_00065118	"u"	-	XLOC_057908	-	TSS60630	chr11:77098654-77106145	7491	NA	50.4354	66.3621	58.3987	2.6807	Up
TCONS_00002387	"="	XP_005674825.1	XLOC_002259	SAMSN1	TSS2301	chr1:21354327-21454949	1785	NA	2.12618	2.25636	2.19127	72.8269	Down
TCONS_00271893	"="	XP_005697101.1	XLOC_239196	LAMA3	TSS252003	chr24:32834439-32925873	5181	NA	0.771972	0.233987	0.50298	8.75543	Down
TCONS_00452273	"="	XM_005684352.1	XLOC_397048	TNC	TSS418517	chr8:102192060-102294343	6911	NA	1.82228	0.519728	1.171	18.423	Down
TCONS_00178749	"j"	XP_005693483.1	XLOC_158125	SLC13A5	TSS166201	chr19:24482234-24509595	748	NA	73.5274	83.5647	78.5461	3.29794	Up
TCONS_00408422	"j"	XP_005681971.1	XLOC_358589	PROM1	TSS377995	chr6:108210215-108359624	5760	NA	0.735172	0.81688	0.776026	26.685	Down
TCONS_00183814	"="	XP_005693275.1	XLOC_161841	CCL2	TSS170422	chr19:15256506-15259073	779	NA	2.59641	6.84279	4.7196	Down.501	Down
TCONS_00036781	"="	XP_005686153.1	XLOC_032975	FOS	TSS34419	chr10:82535964-82539414	2154	NA	6.37863	12.0482	9.21341	385.703	Down
TCONS_00093643	"="	XP_005688071.1	XLOC_083668	BAMBI	TSS87481	chr13:34755441-34758476	2270	NA	6.46848	6.30225	6.38537	187.886	Down
TCONS_00119261	"="	XM_005689624.1	XLOC_106931	ZBTB16	TSSUp660	chr15:22847000-23050169	4723	NA	10.2711	43.5626	26.9169	1.99396	Up
TCONS_00062423	"="	XP_005686768.1	XLOC_055503	LOC102191341	TSS58106	chr11:48656012-48658473	635	NA	18.0873	9.03686	13.5621	292.047	Down
TCONS_00168571	"="	XP_005692720.1	XLOC_150069	C5AR1	TSS157264	chr18:52751293-52764826	1747	NA	0.860799	1.02426	0.94253	36.7688	Down
TCONS_00470343	"="	XP_005685065.1	XLOC_413650	THBS2	TSS435701	chr9:89305120-89333343	4714	NA	0.414398	1.73619	1.07529	55.3558	Down
TCONS_00352625	"="	XP_005679448.1	XLOC_309087	CPED1	TSS326019	chr4:82994442-83322317	5700	NA	7.64264	32.093	19.8678	1.3454	Up
TCONS_00199998	"="	XM_005676780.1	XLOC_175262	PTAFR	TSS184847	chr2:124366126-124394532	3296	NA	1.73627	1.94862	1.84245	59.6827	Down
TCONS_00031245	"="	XM_005685370.1	XLOC_028327	HNRNPC	TSS29452	chr10:22514224-22559492	1753	XM_005685370.1	23.497	81.4201	52.4586	3.58426	Up
TCONS_00032144	"="	XP_005685533.1	XLOC_029Up	THBS1	TSS30286	chr10:31586747-31601889	5745	NA	1.33697	9.07923	5.2081	258.391	Down
TCONS_00300010	"j"	XP_005698829.1	XLOC_263595	SLC7A2	TSS277888	chr27:18504854-18643707	7092	NA	2.2402	1.0907	1.66545	29.7917	Down
TCONS_00352129	"="	XP_005679402.1	XLOC_308623	INHBA	TSS325541	chr4:76843859-76862750	8947	NA	0.890053	2.40815	1.6491	64.8878	Down
TCONS_00178756	"u"	-	XLOC_158126	-	TSS166204	chr19:24509769-24510221	452	NA	141.282	139.535	140.409	6.14905	Up
TCONS_00214487	"="	XM_005694550.1	XLOC_187995	ENC1	TSS198256	chr20:6914589-6928109	4469	XM_005694550.1	0.605758	0.977683	0.791721	27.8403	Down
TCONS_00059029	"="	XP_005686439.1	XLOC_052413	ATP6V1B1	TSS54908	chr11:13300693-13327376	3099	NA	2.56714	0.50482	1.53598	15.8467	Down
TCONS_00052107	"j"	XM_005686687.1	XLOC_046454	IL1RN	TSS48588	chr11:46338815-46362141	2966	NA	1.2485	1.03653	1.14251	29.6195	Down
TCONS_00452237	"="	XP_005684407.1	XLOC_397016	TNFSF15	TSS418483	chr8:101943881-101969700	6446	NA	0.306072	0.556939	0.431505	15.3064	Down
TCONS_00386546	"j"	XM_005681083.1	XLOC_338588	SUN2	TSS357285	chr5:101496268-101513620	3783	NA	34.5864	0.708188	17.6473	22.1156	Down
TCONS_00397753	"="	XP_005681969.1	XLOC_348780	CD38	TSS367845	chr6:108040624-108095642	4224	NA	1.25249	0.589054	0.920772	16.9366	Down
TCONS_00155193	"="	XP_005691800.1	XLOC_138645	LOC102178383	TSS145083	chr17:70464953-70471788	1292	NA	74.3211	114.565	94.443	6.1053	Up
TCONS_00361275	"="	XP_005679413.1	XLOC_316918	WIPF3	TSS334171	chr4:63929135-63996630	2924	NA	19.1515	20.8741	20.0128	0.994173	Up
TCONS_00139920	"="	XM_005691103.1	XLOC_125014	LAMB3	TSS130788	chr16:71311530-71353480	3184	XM_005691103.1	0.525063	0.499612	0.512338	15.5668	Down
TCONS_00007219	"="	XP_005675221.1	XLOC_006654	CRYGS	TSS6867	chr1:79048515-79055414	664	NA	21.6666	3.45685	12.5617	99.7457	Down
TCONS_00329967	"="	XP_005678485.1	XLOC_289496	RAB3B	TSS305297	chr3:90812936-90892977	1049	NA	17.1957	62.9859	40.0908	3.1729	Up
TCONS_00052323	"="	XP_005686762.1	XLOC_046639	IMMT	TSS48790	chr11:48143569-48182556	2728	NA	1.55508	0.414037	0.984559	12.3122	Down
TCONS_00181590	"="	XP_005694469.1	XLOC_160010	SOCS3	TSS168438	chr19:52621247-52629565	639	NA	5.69452	7.05677	6.37565	205.656	Down
TCONS_00046374	"="	102179571	XLOC_041308	LOC102179571	TSS43211	chr10:87584777-87596408	6432	NA	13.7491	9.04404	11.3966	206.278	Down
TCONS_00369924	"="	XP_005680246.1	XLOC_324567	LOC102171304	TSS342252	chr5:42751764-42827026	1217	NA	10.2551	2.56762	6.41136	63.1586	Down
TCONS_00016879	"j"	XP_005674832.1	XLOC_015470	LOC102181811	TSS16009	chr1:21585604-21702342	6266	NA	29.4712	24.9089	27.19	1.25114	Up
TCONS_00186355	"="	XP_005693905.1	XLOC_163456	STAT3	TSS172383	chr19:41567968-41641155	4290	NA	18.3927	4.83046	11.6116	116.506	Down
TCONS_00458885	"o"	XP_005684798.1	XLOC_403189	TMEM200A	TSS424843	chr9:55344598-55347559	2961	NA	1.14039	1.14724	1.14382	28.5801	Down
TCONS_00446193	"="	XP_005683819.1	XLOC_391751	SLC1A1	TSS412915	chr8:38715466-38791362	1713	NA	6.27185	25.Up2	15.6915	1.24823	Up
TCONS_00351169	"="	XP_005679340.1	XLOC_307785	HNRNPA2B1	TSS324653	chr4:67253082-67263276	1026	NA	13.7829	4.91037	9.34663	115.403	Down
TCONS_00207637	"j"	XP_005676381.1	XLOC_182076	TFCP2L1	TSS191999	chr2:72198890-72298268	8591	NA	2.91502	6.8952	4.90511	0.369011	Up
TCONS_00304920	"="	XP_005699185.1	XLOC_268080	SRGN	TSS282546	chr28:23212852-23252143	1206	NA	23.5102	31.1841	27.3471	663.392	Down
TCONS_00354184	"="	XP_005679605.1	XLOC_310454	LOC102181752	TSS327453	chr4:102905827-102921280	591	NA	5.59677	10.165	7.88088	242.596	Down
TCONS_00425340	"="	XM_005683321.1	XLOC_372656	HBEGF	TSS393128	chr7:47718859-47730427	1991	NA	2.15624	3.00546	2.58085	68.605	Down
TCONS_00183343	"j"	XP_005693161.1	XLOC_161499	SEPT4	TSS170034	chr19:8913645-8924370	1277	NA	378.695	276.291	327.493	17.028	Up
TCONS_00432309	"="	XP_005683642.1	XLOC_379066	LOC102189585	TSS399751	chr8:10606482-10661444	2720	NA	176.37	433.379	304.875	26.9975	Up
TCONS_00178931	"j"	XP_005694247.1	XLOC_158244	ALOX12	TSS166345	chr19:26081836-26095106	3030	NA	1.38096	1.60133	1.49114	38.0227	Down
TCONS_00204197	"="	XP_005676098.1	XLOC_178861	GCA	TSS188710	chr2:33470436-33490237	1495	NA	7.29691	2.18144	4.73917	47.8779	Down
TCONS_00125715	"="	XP_005689423.1	XLOC_112511	DYNC2H1	TSS117595	chr15:4124872-4451416	12621	NA	0.0817899	0.221918	0.151854	4.92101	Down
TCONS_00432306	"="	XM_005683584.1	XLOC_379065	LOC102189309	TSS399749	chr8:10527532-10606114	629	NA	219.927	504.773	362.35	34.Up4	Up
TCONS_00423773	"="	XM_005682745.1	XLOC_371410	HK3	TSS391773	chr7:34597168-34660657	3368	NA	1.17868	0.63926	0.90897	15.6098	Down
TCONS_00006589	"j"	XM_005675098.1	XLOC_006080	ATP13A3	TSS6266	chr1:71525054-71603251	7204	NA	41.4714	33.0893	37.2803	1.89584	Up
TCONS_00368787	"="	XM_005680118.1	XLOC_323615	LOC102168698	TSS341202	chr5:29691607-29731127	18342	XM_005680118.1	0.435329	0.160855	0.298092	3.7379	Down
TCONS_00343144	"="	XM_005678519.1	XLOC_300626	TSPAN1	TSS317141	chr3:96335982-96342801	1280	NA	40.0659	16.9783	28.5221	354.618	Down
TCONS_00166259	"="	XP_005692197.1	XLOC_148439	HSD11B2	TSS155357	chr18:34317546-34322742	1321	NA	18.3905	73.0266	45.7086	4.80465	Up
TCONS_00410535	"="	XP_005682448.1	XLOC_360140	CNN1	TSS379762	chr7:12393340-12401629	1502	NA	2.64625	4.41186	3.52906	98.9887	Down
TCONS_00127833	"="	XM_005689533.1	XLOC_114421	SLC37A4	TSS119590	chr15:27874812-27883081	2052	XM_005689533.1	67.2428	53.4369	60.3398	3.565	Up
TCONS_00449556	"j"	XP_005684278.1	XLOC_394654	RASEF	TSS415988	chr8:74353364-74451295	5171	NA	5.7928	7.92104	6.85692	0.438885	Up
TCONS_00255169	"="	XP_005696804.1	XLOC_224195	LOC102183743	TSS236298	chr23:28970414-28990258	773	NA	128.422	95.5127	Up.96735	6.60816	Up
TCONS_00183720	"="	XP_005693265.1	XLOC_161759	LIG3	TSS170338	chr19:14412757-14431130	3021	NA	4.96852	8.87336	6.92094	0.556293	Up
TCONS_00408427	"j"	XP_005681971.1	XLOC_358589	PROM1	TSS378000	chr6:108210215-108359624	3267	NA	1.80878	1.23914	1.52396	25.3778	Down
TCONS_00289856	"="	XP_005698441.1	XLOC_254334	PIK3AP1	TSS268252	chr26:16316607-16430893	6603	NA	1.73051	1.28341	1.50696	23.9252	Down
TCONS_00380764	"="	XP_005680251.1	XLOC_333714	S-LZ	TSS352040	chr5:43045268-43053647	1324	NA	3.88412	4.68226	4.28319	83.7109	Down
TCONS_00436322	"="	XP_005683859.1	XLOC_382765	PSAT1	TSS403569	chr8:52868696-52896442	2260	NA	324.942	224.717	274.829	15.3177	Up
TCONS_00146680	"="	XP_005691018.1	XLOC_131031	NCF2	TSS137125	chr16:62247650-62284670	2259	NA	0.692245	0.671176	0.68171	14.4674	Down
TCONS_00230127	"="	XP_005695128.1	XLOC_202632	KIAA1199	TSS213311	chr21:24598735-24670301	3420	NA	4.96052	12.5837	8.77211	0.89836	Up
TCONS_00145911	"="	XP_005690955.1	XLOC_130335	RC3H1	TSS136400	chr16:52846589-52888329	3399	NA	1.8447	9.09254	5.46862	0.593853	Up
TCONS_00261410	"="	XP_005696920.1	XLOC_229476	GCNT2	TSS241991	chr23:42622285-42723132	2367	NA	41.8146	23.4071	32.6108	1.54703	Up
TCONS_00275116	"="	XP_005697513.1	XLOC_241956	TNFRSF12A	TSS254941	chr25:2449005-2452916	294	NA	16.025	21.221	18.623	475.122	Down
TCONS_00159177	"="	XM_005691302.1	XLOC_142362	TMEM144	TSS148914	chr17:40415500-40469279	9796	NA	4.35956	3.97158	4.16557	0.243957	Up
TCONS_00361883	"="	XM_005679299.1	XLOC_317470	STEAP4	TSS334746	chr4:69901512-69925725	4552	NA	1.49693	1.80032	1.64863	31.0689	Down
TCONS_00480445	"u"	-	XLOC_422791	-	TSS445204	chrX:86957806-87018250	2910	NA	0.6Down87	1.03642	0.829253	18.8093	Down
TCONS_00395120	"="	XM_005681740.1	XLOC_346373	SLC4A4	TSS365365	chr6:83718106-84036898	5248	NA	0.537872	0.435653	0.486762	8.38621	Down
TCONS_00335586	"="	XP_005678041.1	XLOC_293906	PHGDH	TSS310119	chr3:21529786-21561549	1846	NA	54.9021	65.5817	60.2419	5.09439	Up
TCONS_00308495	"o"	XP_005699152.1	XLOC_271206	LOC102180566	TSS285837	chr28:22165373-22165954	581	NA	371.771	473.336	422.553	33.7339	Up
TCONS_00172544	"u"	-	XLOC_153284	-	TSS160807	chr18:25632535-25655264	22729	NA	0.544614	1.20416	0.874387	0.0778133	Up
TCONS_00168577	"="	XM_005692666.1	XLOC_150070	C5AR2	TSS157269	chr18:52773515-52781011	2958	NA	1.97391	1.41148	1.6927	27.2804	Down
TCONS_00441579	"="	XP_005684411.1	XLOC_387415	TLR4	TSS408465	chr8:104998223-105009366	2526	NA	1.41816	1.16647	1.29231	22.1432	Down
TCONS_00267997	"j"	XP_005697351.1	XLOC_235556	GRP	TSS248280	chr24:58156265-58205738	592	NA	7.9138	16.3923	12.1531	300.954	Down
TCONS_00310747	"="	XP_005699519.1	XLOC_273Up	CTSC	TSS287859	chr29:6517785-6559896	1768	NA	7.27299	13.2171	10.245	234.782	Down
TCONS_00251807	"="	XP_005696084.1	XLOC_221486	LOC102176177	TSS233314	chr22:52586341-52593090	3466	NA	32.1911	20.8375	26.5143	1.43744	Up
TCONS_00275114	"j"	XP_005697513.1	XLOC_241956	TNFRSF12A	TSS254940	chr25:2449005-2452916	1176	NA	1.69493	3.98426	2.8396	79.7035	Down
TCONS_00258923	"j"	XR_310993.1	XLOC_227459	ENPP5	TSS239758	chr23:18937149-18965490	6392	NA	47.5462	47.7004	47.6233	3.42299	Up
TCONS_00140662	"="	XP_005690424.1	XLOC_125675	CHI3L1	TSS131477	chr16:371676-384548	1779	NA	9.01846	12.6424	10.8304	229.086	Down
TCONS_00190642	"="	XP_005676289.1	XLOC_166902	LRP2	TSS176167	chr2:26196003-26378163	13992	NA	11.2719	14.9829	13.1274	1.1371	Up
TCONS_00186354	"="	XP_005693906.1	XLOC_163456	STAT3	TSS172383	chr19:41567968-41641155	4287	NA	3.29417	1.52968	2.41193	27.0468	Down
TCONS_00005991	"="	XM_005674949.1	XLOC_005630	UPK1B	TSS5754	chr1:62511260-62568405	1703	NA	21.6499	10.7242	16.187	180.223	Down
TCONS_00044808	"="	XP_005685980.1	XLOC_039967	LOC102171714	TSS41778	chr10:67918818-67951857	1482	NA	15.261	49.8426	32.5518	3.61141	Up
TCONS_00204195	"j"	XP_005676098.1	XLOC_178861	GCA	TSS188710	chr2:33470436-33490237	4659	NA	4.1836	1.58883	2.88621	24.7725	Down
TCONS_00173591	"="	XM_005692139.1	XLOC_154257	TPPP3	TSS161802	chr18:34278656-34282580	1028	NA	80.0235	219.51	149.767	18.0538	Up
TCONS_00468383	"j"	XM_005684858.1	XLOC_411894	HIVEP2	TSS433861	chr9:66701778-66797648	9624	NA	0.578517	0.14585	0.362183	2.76573	Down
TCONS_00286918	"j"	XP_005698667.1	XLOC_251715	TDRD1	TSS265494	chr26:33014334-33125020	3390	NA	4.52879	11.5672	8.048	0.822992	Up
TCONS_00133631	"="	XP_005690496.1	XLOC_119441	MFSD4	TSS124920	chr16:2725817-2745905	4874	NA	2.18779	8.82081	5.5043	0.66Down1	Up
TCONS_00254668	"="	XP_005696622.1	XLOC_223853	SLC44A4	TSS235878	chr23:25892630-25905904	2182	NA	3.99865	1.37346	2.68606	25.7938	Down
TCONS_00136966	"="	XP_005690729.1	XLOC_122477	MTHFR	TSS128082	chr16:39485617-39500420	2822	NA	21.8738	48.7375	35.3056	4.13099	Up
TCONS_00136556	"j"	XP_005690673.1	XLOC_122145	ATP1B1	TSS127716	chr16:34426705-34700094	1993	NA	3.28612	4.47912	3.88262	71.8547	Down
TCONS_00342574	"="	XP_005678487.1	XLOC_300099	OSBPL9	TSS316598	chr3:90912602-91200908	2211	NA	6.79117	19.3622	13.0767	1.41001	Up
TCONS_00183691	"j"	XP_005693260.1	XLOC_161748	RASL10B	TSS170317	chr19:13977577-13988809	3638	NA	3.47996	6.27875	4.87936	0.479435	Up
TCONS_00035911	"="	XP_005686162.1	XLOC_032297	LOC102175304	TSS33666	chr10:72161622-72468820	10608	NA	0.240285	0.119044	0.179665	2.09061	Down
TCONS_00176208	"j"	XP_005692978.1	XLOC_156Up	LOC102190544	TSS163968	chr18:57120890-57132925	2490	NA	13.8721	12.0642	12.9681	0.909302	Up
TCONS_00106881	"j"	XM_005689238.1	XLOC_095563	CDH17	TSS99897	chr14:80420548-80505413	3472	NA	1.2965	0.75722	1.02686	12.8571	Down
TCONS_00190633	"j"	XP_005676289.1	XLOC_166902	LRP2	TSS176164	chr2:26196003-26378163	15594	NA	63.3678	60.396	61.8819	4.95565	Up
TCONS_00155189	"="	XP_005691799.1	XLOC_138643	LOC102178098	TSS145080	chr17:70450067-70464451	983	NA	234.956	244.346	239.651	21.6921	Up
TCONS_00366043	"="	XP_005679769.1	XLOC_321212	LGR5	TSS338652	chr5:887056-1019819	4229	NA	52.8351	58.2817	55.5584	4.70792	Up
TCONS_00394663	"u"	-	XLOC_345963	-	TSS364939	chr6:78827976-78849850	21874	NA	2.03355	12.1635	7.09853	0.922829	Up
TCONS_00385408	"="	XM_005680813.1	XLOC_337724	GPRC5A	TSS356297	chr5:89257369-89277693	2049	NA	7.11202	5.78471	6.44836	99.1479	Down
TCONS_00317582	"="	XM_005699542.1	XLOC_279080	LOC102168428	TSS294157	chr29:25342817-25361465	570	XM_005699542.1	4.28665	28.5265	16.4066	472.794	Down
TCONS_00145333	"="	XP_005690852.1	XLOC_129854	ISG15	TSS135867	chr16:49027152-49028245	647	NA	1.80883	6.07756	3.9432	106.465	Down
TCONS_00209841	"="	XP_005676534.1	XLOC_184089	FZD5	TSS194093	chr2:95311790-95315268	1083	NA	30.8921	49.3151	40.1036	4.34054	Up
TCONS_00305072	"="	XP_005699209.1	XLOC_268192	ADAMTS14	TSS282669	chr28:24591660-24687553	5055	NA	1.4962	0.487966	0.992083	9.09584	Down
TCONS_00143912	"j"	XM_005690622.1	XLOC_128664	SELP	TSS134585	chr16:34909432-34957388	3653	XM_005690622.1	0.803836	1.09066	0.947248	17.8288	Down
TCONS_00301885	"="	XP_005698994.1	XLOC_265332	SFRP1	TSS279677	chr27:34730526-34781596	696	NA	15.4275	7.29901	11.3633	125.662	Down
TCONS_00326704	"j"	XP_005678302.1	XLOC_286549	LPAR3	TSS302253	chr3:55877402-55939441	3157	NA	6.56113	15.3572	10.9592	1.15394	Up
TCONS_00312653	"="	XM_005699545.1	XLOC_274864	LOC100860781	TSS289673	chr29:25408452-25412580	585	XM_005699545.1	86.808	597.18	341.994	9597.38	Down
TCONS_00357638	"="	XM_005678998.1	XLOC_313580	AGR2	TSS330700	chr4:23166398-23179867	833	NA	9.85441	11.0703	10.4624	172.143	Down
TCONS_00441091	"j"	XM_005684317.1	XLOC_387002	SLC31A2	TSS408015	chr8:100373682-100381897	1316	XM_005684317.1	112.055	97.4224	104.739	8.37728	Up
TCONS_00165171	"u"	-	XLOC_147434	-	TSS154327	chr18:25670473-25682241	11768	NA	2.65259	3.61148	3.13204	0.285286	Up
TCONS_00446129	"j"	XM_005683693.1	XLOC_391709	CD274	TSS412866	chr8:38024750-38046461	4719	NA	0.528961	1.88981	1.20939	28.2438	Down
TCONS_00380763	"="	XP_005680251.1	XLOC_333714	S-LZ	TSS352040	chr5:43045268-43053647	3652	NA	1.20274	1.04347	1.1231	16.3461	Down
TCONS_00145260	"u"	-	XLOC_129808	-	TSS135812	chr16:48493204-48498927	4224	NA	2.49769	8.03505	5.26637	0.606474	Up
TCONS_00033529	"j"	XM_005685716.1	XLOC_030250	ALDH1A2	TSS31508	chr10:48459434-48521909	2918	NA	3.93262	4.73323	4.33292	72.128	Down
TCONS_00180655	"="	XM_005693897.1	XLOC_159382	ARL4D	TSS167691	chr19:42471301-42477425	1315	NA	13.5869	49.9556	31.7712	4.43034	Up
TCONS_00334583	"j"	XM_005677409.1	XLOC_293258	EFNA1	TSS309364	chr3:14516871-14523446	1505	XM_005677409.1	25.86	41.3588	33.6094	3.52509	Up
TCONS_00372939	"="	XP_005680659.1	XLOC_327143	RASD2	TSS344985	chr5:71621274-71627458	2734	NA	5.51544	27.4149	16.4652	2.46127	Up
TCONS_00483747	"j"	XP_005701185.1	XLOC_425836	WWC3	TSS448351	chrX:121697922-121805657	5894	NA	0.419552	0.318259	0.368905	5.4288	Down
TCONS_00449990	"u"	-	XLOC_395007	-	TSS416367	chr8:80266175-80275837	9662	NA	13.4232	5.42826	9.42573	0.42924	Up
TCONS_00425371	"="	XP_005683099.1	XLOC_372668	CD14	TSS393145	chr7:47954631-47958032	Up2	NA	2.17797	4.57183	3.3749	79.8253	Down
TCONS_00196732	"="	XP_005676462.1	XLOC_172493	ICOS	TSS181936	chr2:91444706-91468877	2653	NA	0.45569	1.00623	0.73096	15.6239	Down
TCONS_00200579	"j"	XP_005677077.1	XLOC_175686	LOC102187819	TSS185341	chr2:129761236-129914074	4060	NA	0.764853	2.04316	1.40401	33.7322	Down
TCONS_00040589	"j"	XP_005685458.1	XLOC_036210	LOC102176691	TSS37867	chr10:23190602-23212591	1410	NA	3.33876	1.44821	2.39349	24.6377	Down
TCONS_00345158	"j"	XP_005678912.1	XLOC_302283	KIF1A	TSS318934	chr3:115806058-115899181	5038	NA	3.07766	9.98432	6.53099	0.948336	Up
TCONS_00065687	"u"	-	XLOC_058465	-	TSS61195	chr11:82471302-82476816	5514	NA	66.372	112.083	89.2275	9.3506	Up
TCONS_00253719	"="	XP_005696375.1	XLOC_223099	GNMT	TSS235057	chr23:16195959-16210933	996	NA	50.0681	78.2005	64.1343	7.36242	Up
TCONS_00136699	"="	XM_005690635.1	XLOC_122269	FMO2	TSS127851	chr16:36422255-36468074	1962	NA	2.63121	17.1058	9.8685	1.34822	Up
TCONS_00133785	"j"	XM_005690423.1	XLOC_119561	PFKFB2	TSS125055	chr16:4209807-4236402	4901	NA	33.8175	50.5021	42.1598	4.6075	Up
TCONS_00201193	"="	XP_005675862.1	XLOC_176165	HERC2	TSS185877	chr2:721382-960663	14511	NA	1.41574	4.9196	3.16767	0.436435	Up
TCONS_00240777	"="	XP_005695424.1	XLOC_212076	ATG2B	TSS223256	chr21:57812727-57910287	6237	NA	1.Down51	5.47631	3.34841	0.445936	Up
TCONS_00064539	"j"	XP_005686971.1	XLOC_057410	TCF23	TSS60104	chr11:71379776-71387481	4045	NA	6.69906	40.2386	23.4688	3.66923	Up
TCONS_00056604	"j"	XP_005687156.1	XLOC_050554	DAB2IP	TSS52853	chr11:91254319-91307577	2476	NA	8.41186	8.06943	8.24065	0.690149	Up
TCONS_00237420	"="	XP_005695116.1	XLOC_209118	BCL2A1	TSSDown125	chr21:2385Down8-23862068	882	NA	3.24089	5.67003	4.45546	84.0954	Down
TCONS_00184375	"o"	XP_005693442.1	XLOC_162197	RTN4RL1	TSS170858	chr19:22294381-22298026	2844	NA	6.95109	14.4076	10.6793	1.32031	Up
TCONS_00317581	"j"	XM_005699542.1	XLOC_279080	LOC102168428	TSS294157	chr29:25342817-25361465	697	XM_005699542.1	23.3716	146.501	84.9363	2170.6	Down
TCONS_00375Down	"j"	XP_005681075.1	XLOC_329044	SCNN1A	TSS347030	chr5:95114821-95149143	3658	NA	5.72295	7.69261	6.70778	0.671084	Up
TCONS_00012256	"="	XP_005675613.1	XLOC_011230	TOPBP1	TSS11622	chr1:133287144-133362298	4566	NA	0.471083	0.315875	0.393479	4.95213	Down
TCONS_00016881	"="	XP_005674832.1	XLOC_015470	LOC102181811	TSS16010	chr1:21585604-21702342	4251	NA	10.539	8.17661	9.3578	0.6715	Up
TCONS_00336572	"="	XM_005677920.1	XLOC_294763	CD53	TSS311031	chr3:30373676-30407943	1546	NA	14.8976	15.5644	15.231	219.547	Down
TCONS_00471991	"="	XP_005700283.1	XLOC_415144	COL4A5	TSS437269	chrX:13970064-14568593	6529	NA	0.360695	0.496413	0.428554	7.55215	Down
TCONS_00173545	"="	XP_005692504.1	XLOC_154241	RRAD	TSS161780	chr18:33907055-33912994	1287	NA	15.616	22.7748	19.1954	360.657	Down
TCONS_00167965	"="	XP_005692455.1	XLOC_149701	ZFP36	TSS156793	chr18:47941739-47944518	1698	NA	9.04598	11.5429	10.2944	175.15	Down
TCONS_00272611	"u"	-	XLOC_239844	-	TSS252692	chr24:39412751-39425001	11522	NA	1.18143	2.45383	1.81763	0.193495	Up
TCONS_00258924	"="	XP_005696421.1	XLOC_227459	ENPP5	TSS239757	chr23:18937149-18965490	2328	NA	Up.902	134.977	123.44	11.957	Up
TCONS_00212808	"="	XP_005676841.1	XLOC_186628	SMPDL3B	TSS196770	chr2:124572687-124604244	2054	NA	25.578	13.0865	19.3322	1.19485	Up
TCONS_00285754	"="	XM_005698337.1	XLOC_250721	BTRC	TSS264443	chr26:20388598-20679589	6542	NA	3.81825	8.77288	6.29556	0.758366	Up
TCONS_00341152	"j"	XP_005678360.1	XLOC_298831	PDE4B	TSS315265	chr3:75383499-75918043	3925	NA	0.622746	0.4995	0.561123	7.63124	Down
TCONS_00261903	"="	XP_005696958.1	XLOC_229929	PRPF4B	TSS242461	chr23:47204013-47230642	2985	NA	0.461816	0.54293	0.502373	8.4821	Down
TCONS_00395335	"="	XP_005681997.1	XLOC_346571	LOC102182395	TSS365565	chr6:86290534-86295154	876	NA	3.25801	3.68818	3.47309	54.3024	Down
TCONS_00123354	"j"	XP_005690174.1	XLOC_110422	CD44	TSS115402	chr15:62263152-62352706	8956	NA	0.369255	0.254944	0.312099	3.82337	Down
TCONS_00300011	"="	XP_005698829.1	XLOC_263595	SLC7A2	TSS277889	chr27:18504854-18643707	6954	NA	2.45035	3.28481	2.86758	43.4089	Down
TCONS_00282516	"="	XM_005697653.1	XLOC_248209	CLN3	TSS261656	chr25:26106906-26119033	1696	NA	10.121	13.6742	11.8976	1.2079	Up
TCONS_00102330	"="	XM_005688987.1	XLOC_091310	LYN	TSS95528	chr14:33771679-33845305	6302	NA	0.883461	0.665511	0.774486	9.5565	Down
TCONS_00254799	"="	XP_005696688.1	XLOC_223922	IER3	TSS235972	chr23:26460867-26462153	1188	NA	10.8483	15.6438	13.2461	231.114	Down
TCONS_00254916	"o"	XP_005696745.1	XLOC_223976	LOC102188452	TSS236055	chr23:27112273-27144819	867	NA	6.83033	7.31532	7.07282	99.4993	Down
TCONS_00143738	"="	XP_005690625.1	XLOC_128516	LOC102175424	TSS134429	chr16:32639752-32645436	1013	NA	1.19926	1.54695	1.37311	24.4749	Down
TCONS_00274880	"="	XP_005697432.1	XLOC_241823	MSLN	TSS254769	chr25:618600-623694	1203	NA	49.1993	89.2792	69.2392	9.10876	Up
TCONS_00032232	"j"	XP_005685669.1	XLOC_029170	GCHFR	TSS30356	chr10:32688636-32691635	879	NA	36.5635	30.1174	33.3404	2.76968	Up
TCONS_00070691	"j"	XP_005687676.1	XLOC_062795	HSPH1	TSS65778	chr12:27558849-27581463	3108	NA	1.3433	4.9047	3.124	62.7769	Down
TCONS_00425368	"o"	XP_005683099.1	XLOC_372668	CD14	TSS393144	chr7:47954631-47958032	3245	NA	0.472595	1.21415	0.843373	17.8704	Down
TCONS_00139678	"="	XP_005691065.1	XLOC_124809	BATF3	TSS130570	chr16:68513280-68523644	758	NA	2.28347	3.24171	2.76259	51.7384	Down
TCONS_00351320	"j"	XM_005679288.1	XLOC_307928	OSBPL3	TSS324800	chr4:68414405-68547765	7671	NA	1.72369	0.543421	1.13356	7.28517	Down
TCONS_00051718	"="	XM_005686639.1	XLOC_046123	LOC102170983	TSS48232	chr11:43535852-43624166	1882	XM_005686639.1	18.9805	19.8855	19.433	1.84495	Up
TCONS_00270708	"="	XP_005697154.1	XLOC_238128	MOCOS	TSS250915	chr24:21005939-21063128	2631	NA	2.67708	11.0295	6.85329	1.06686	Up
TCONS_00122279	"="	XP_005690059.1	XLOC_109461	DGAT2	TSS114397	chr15:51792795-51826227	2316	NA	12.6894	37.6528	25.1711	3.72849	Up
TCONS_00005993	"j"	XM_005674949.1	XLOC_005630	UPK1B	TSS5755	chr1:62511260-62568405	1685	NA	20.0091	11.1942	15.6016	146.14	Down
TCONS_00258922	"="	XR_310993.1	XLOC_227459	ENPP5	TSS239757	chr23:18937149-18965490	1638	NA	47.5509	71.7958	59.6733	6.77062	Up
TCONS_00308496	"="	XP_005699152.1	XLOC_271206	LOC102180566	TSS285837	chr28:22165373-22165954	312	NA	330.459	357.959	344.209	34.0533	Up
TCONS_00436325	"j"	XP_005683859.1	XLOC_382765	PSAT1	TSS403571	chr8:52868696-52896442	2095	NA	105.698	56.0229	80.8605	5.24143	Up
TCONS_00381737	"="	XM_005680255.1	XLOC_334599	SLC16A7	TSS352952	chr5:52088574-52251091	7639	NA	0.822265	0.335775	0.57902	4.54441	Down
TCONS_00421261	"o"	XP_005682342.1	XLOC_369444	JUNB	TSS389600	chr7:9799860-9800734	874	NA	25.5538	23.8411	24.6974	349.612	Down
TCONS_00233096	"="	XP_005695389.1	XLOC_205286	SLC24A4	TSS216099	chr21:53965361-54147934	5208	NA	7.88201	5.37586	6.62894	0.483585	Up
TCONS_00289333	"="	XP_005698258.1	XLOC_253899	PANK1	TSS267786	chr26:10291888-10349494	1526	NA	13.8334	16.0086	14.921	1.45047	Up
TCONS_00010519	"="	XP_005675518.1	XLOC_009610	LOC102172487	TSS9947	chr1:116646010-116747875	3348	NA	69.6651	40.6849	55.175	502.075	Down
TCONS_00387748	"j"	XM_005681252.1	XLOC_339611	NPY1R	TSS358386	chr6:2062776-2072242	3533	NA	0.390752	0.791997	0.591374	10.8602	Down
TCONS_00376222	"="	XP_005681276.1	XLOC_329804	KIAA0930	TSS347900	chr5:106409149-106431779	6871	NA	12.6237	7.51046	10.0671	0.7623	Up
TCONS_00221981	"="	XP_005694689.1	XLOC_194981	TRAPPC13	TSS205450	chr20:13794508-13879707	2848	NA	2.36077	0.969385	1.66508	12.693	Down
TCONS_00453440	"="	XM_005684431.1	XLOC_398139	CD109	TSS419644	chr9:377394-542799	4926	NA	5.27755	1.76328	3.52041	22.2672	Down
TCONS_00132852	"="	XP_005690338.1	XLOC_118832	SLC43A3	TSS124241	chr15:76271709-76290977	2784	NA	3.35061	2.72257	3.03659	38.2637	Down
TCONS_00221552	"="	XP_005694712.1	XLOC_194614	MRPS36	TSS205062	chr20:10410964-10447806	294	NA	203.51	317.043	260.276	30.401	Up
TCONS_00253245	"="	XP_005696534.1	XLOC_222697	PIM1	TSS234625	chr23:10701908-10706276	1595	NA	2.14221	3.91949	3.03085	55.9868	Down
TCONS_00373993	"="	XP_005680806.1	XLOC_328089	BCAT1	TSS345972	chr5:82473368-82596628	2321	NA	5.20209	11.1012	8.15165	1.02121	Up
TCONS_00283110	"="	XP_005698092.1	XLOC_248680	NCF1	TSS262185	chr25:32739999-32855144	1494	NA	0.611629	0.96409	0.787859	14.9131	Down
TCONS_00287773	"="	XP_005698648.1	XLOC_252456	ZRANB1	TSS266277	chr26:42841776-42956858	5655	NA	3.92033	5.02933	4.47483	0.451173	Up
TCONS_00106882	"j"	XM_005689238.1	XLOC_095563	CDH17	TSS99897	chr14:80420548-80505413	3486	NA	0.879122	0.515933	0.697527	7.17447	Down
TCONS_00014032	"j"	XP_005675854.1	XLOC_012769	GALNT15	TSS13250	chr1:150666943-150692847	5812	NA	0.501692	0.298152	0.399922	4.34485	Down
TCONS_00349433	"="	XP_005679277.1	XLOC_306215	EPDR1	TSS323011	chr4:47303498-47340219	2128	NA	2.45459	2.07053	2.26256	26.7772	Down
TCONS_00261902	"="	XM_005696901.1	XLOC_229929	PRPF4B	TSS242459	chr23:47204013-47230642	7246	XM_005696901.1	4.69975	7.47857	6.08916	0.746552	Up
TCONS_00024849	"="	XM_005675419.1	XLOC_022720	P2RY1	TSS23548	chr1:112845294-112849567	3657	NA	8.28496	13.4522	10.8686	157.881	Down
TCONS_00253196	"="	XM_005696269.1	XLOC_222665	CDKN1A	TSS234586	chr23:10228157-10236925	2849	NA	3.94569	3.96196	3.95383	52.9105	Down
TCONS_00286916	"j"	XP_005698667.1	XLOC_251715	TDRD1	TSS265493	chr26:33014334-33125020	5240	NA	2.08723	3.8108	2.94902	0.342252	Up
TCONS_00172355	"="	XP_005692057.1	XLOC_153147	LOC102188339	TSS160651	chr18:23445885-23452494	409	NA	6.6716	11.8748	9.2732	168.119	Down
TCONS_00033524	"="	XM_005685716.1	XLOC_030250	ALDH1A2	TSS31506	chr10:48459434-48521909	2199	NA	4.26436	7.54227	5.90332	93.7878	Down
TCONS_00189404	"u"	-	XLOC_165806	-	TSS175005	chr2:10835859-10836945	1086	NA	157.028	106.511	131.769	1317.25	Down
TCONS_00092284	"="	XP_005687954.1	XLOC_082471	CREM	TSS86Down	chr13:17151672-17217271	1508	NA	0.997425	5.07906	3.03824	62.1912	Down
TCONS_00461196	"j"	XP_005685000.1	XLOC_405289	SYTL3	TSS427025	chr9:81225134-81323187	2042	NA	3.83945	12.0162	7.92782	1.22347	Up
TCONS_00306150	"="	XP_005699374.1	XLOC_269094	ADIRF	TSS283634	chr28:39083862-39086113	316	NA	Up6.67	924.247	1020.46	103.358	Up
TCONS_00153651	"u"	-	XLOC_137378	-	TSS143705	chr17:57213350-57226573	13223	NA	5.88707	6.97675	6.43191	0.746445	Up
TCONS_00117763	"j"	XP_005689425.1	XLOC_105582	MMP7	TSS110263	chr15:5122737-5131037	1168	NA	6.20549	7.00737	6.60643	87.7886	Down
TCONS_00175753	"="	XP_005692882.1	XLOC_155834	DBP	TSS163611	chr18:53700962-53714469	1062	NA	9.72597	34.6653	22.1956	3.80732	Up
TCONS_00455293	"j"	XP_005684585.1	XLOC_399903	ROS1	TSS421443	chr9:20442026-20567512	7912	NA	5.11254	8.68292	6.89773	0.882885	Up
TCONS_00192367	"="	XP_005676216.1	XLOC_168406	RND3	TSS177734	chr2:44996101-45019960	2792	NA	10.304	9.74632	10.0252	Up.583	Down
TCONS_00239110	"="	XP_005695281.1	XLOC_210620	EGLN3	TSS221701	chr21:41909104-41939845	2057	NA	0.9747	1.39361	1.18416	18.9943	Down
TCONS_00200907	"="	XP_005677103.1	XLOC_175930	ALDH4A1	TSS185619	chr2:132952147-132973842	4165	NA	1.44759	1.24Up	1.34435	17.075	Down
TCONS_00246864	"="	XP_005696191.1	XLOC_217245	SLC6A20	TSS228793	chr22:53232384-53267235	4918	NA	1.83778	3.30908	2.57343	0.31585	Up
TCONS_00136964	"j"	XP_005690729.1	XLOC_122477	MTHFR	TSS128080	chr16:39485617-39500420	5482	NA	10.1581	8.46979	9.31395	0.925923	Up
TCONS_00449983	"="	XM_005684144.1	XLOC_395005	PTCH1	TSS416365	chr8:80221649-80261986	6653	NA	11.2583	8.4472	9.85275	0.88115	Up
TCONS_00393342	"="	XP_005681662.1	XLOC_344724	CWH43	TSS363679	chr6:65746823-65796921	2487	NA	34.5378	23.8833	29.2105	2.4444	Up
TCONS_00305274	"="	XM_005699221.1	XLOC_268325	PLAU	TSS282821	chr28:27580208-27586491	2377	NA	5.32129	8.05538	6.68834	98.1967	Down
TCONS_00446188	"j"	XP_005683819.1	XLOC_391751	SLC1A1	TSS412916	chr8:38715466-38791362	5125	NA	14.386	28.6486	21.5173	2.96718	Up
TCONS_00004285	"="	XP_005674929.1	XLOC_004040	NFKBIZ	TSS4126	chr1:44910297-44919011	3299	NA	4.0372	4.67485	4.35603	54.668	Down
TCONS_00221559	"="	XP_005694663.1	XLOC_194617	CCNB1	TSS205069	chr20:10451101-10463303	4565	NA	50.9201	49.1472	50.0336	4.98861	Up
TCONS_00230655	"="	XP_005695169.1	XLOC_203071	PSTPIP1	TSS213787	chr21:29920210-29964756	1735	NA	1.03478	1.66237	1.34857	22.8206	Down
TCONS_00247321	"="	XP_005709477.1	XLOC_217625	KLF15	TSS229205	chr22:57881357-57923646	1195	NA	8.69592	20.6522	14.6741	2.29096	Up
TCONS_00467553	"="	XP_005684826.1	XLOC_4Up62	VNN2	TSS433094	chr9:57503856-57528747	2049	NA	9.13342	29.6736	19.4035	336.776	Down
TCONS_00254026	"j"	XP_005696422.1	XLOC_223333	ENPP4	TSS235317	chr23:18937149-18965490	4531	NA	144.78	166.075	155.428	17.2308	Up
TCONS_00282580	"="	XM_005697683.1	XLOC_248240	TMEM219	TSS261700	chr25:26363766-26379806	1245	NA	10.5915	21.515	16.0532	2.22445	Up
TCONS_00065689	"u"	-	XLOC_058467	-	TSS61197	chr11:82477920-82479549	663	NA	17.0323	40.2786	28.6554	4.18554	Up
TCONS_00276948	"j"	XP_005697599.1	XLOC_243610	IQCK	TSS256662	chr25:17320282-17468580	2297	NA	9.44683	32.2321	20.8395	3.31164	Up
TCONS_00425616	"="	XM_005683082.1	XLOC_372856	FGF1	TSS393350	chr7:49780008-49898413	3951	NA	6.37901	9.0554	7.7172	0.926597	Up
TCONS_00462153	"="	XP_005684490.1	XLOC_406146	COL12A1	TSS427930	chr9:1882814-1999275	9198	NA	1.81392	1.94527	1.8796	23.1247	Down
TCONS_00168574	"="	XM_005692667.1	XLOC_150070	C5AR2	TSS157267	chr18:52773515-52781011	2767	NA	2.91681	17.2127	10.0648	1.84384	Up
TCONS_00221551	"="	XP_005694712.1	XLOC_194614	MRPS36	TSS205062	chr20:10410964-10447806	1500	NA	666.794	703.93	685.362	72.2218	Up
TCONS_00133787	"="	XM_005690424.1	XLOC_119561	PFKFB2	TSS125055	chr16:4209807-4236402	3487	NA	15.004	22.3521	18.678	2.48905	Up
TCONS_00191681	"="	XP_005676172.1	XLOC_167800	CYTIP	TSS177113	chr2:38328565-38360614	4334	NA	3.78489	2.44936	3.11712	27.0504	Down
TCONS_00136698	"="	XM_005690635.1	XLOC_122269	FMO2	TSS127850	chr16:36422255-36468074	5094	NA	1.86414	11.1914	6.52777	1.13692	Up
TCONS_00375029	"j"	XP_005680968.1	XLOC_328947	LOC102183943	TSS346908	chr5:93607182-93664601	7093	NA	0.999676	1.33591	1.16779	15.6703	Down
TCONS_00138362	"="	XP_005690960.1	XLOC_123621	RABGAP1L	TSS129316	chr16:53047208-53758380	3860	NA	8.13365	6.31924	7.22645	0.61677	Up
TCONS_00282768	"="	XM_005697752.1	XLOC_248356	PSPH	TSS261853	chr25:27726177-27757209	1376	NA	276.559	264.118	270.339	29.6335	Up
TCONS_00183887	"="	XP_005693283.1	XLOC_161892	ZNF207	TSS170477	chr19:17142833-17169713	6539	NA	0.438797	2.03557	1.23718	22.0453	Down
TCONS_00246508	"j"	XP_005696014.1	XLOC_217051	AMT	TSS228533	chr22:50450627-50462663	4676	NA	2.82096	7.55562	5.18829	0.843073	Up
TCONS_00213484	"="	XP_005677089.1	XLOC_187127	LOC102191092	TSS197337	chr2:131218850-131293167	7110	NA	3.79954	2.21473	3.00713	26.1677	Down
TCONS_00495682	"j"	XP_005701084.1	XLOC_436886	SMS	TSS459768	chrX:110109722-110160981	1668	NA	13.7226	11.9087	12.8156	1.17005	Up
TCONS_00225788	"="	XP_005694932.1	XLOC_198534	BASP1	TSS209097	chr20:55450047-55544594	1361	NA	2.16924	3.79179	2.98052	48.3364	Down
TCONS_00373054	"="	XP_005680724.1	XLOC_327242	NCF4	TSS345092	chr5:72795722-72813863	1325	NA	1.40859	0.965236	1.18691	13.6824	Down
TCONS_00398901	"="	XR_310055.1	XLOC_349841	SYNPO2	TSS368949	chr6:5654495-5856694	7289	XR_310055.1	0.431057	2.47571	1.45338	0.250154	Up
TCONS_00332829	"j"	XP_005677130.1	XLOC_291863	SFT2D2	TSS307847	chr3:242995-264258	6005	NA	2.52517	3.71862	3.1219	0.359197	Up
TCONS_00006719	"="	XP_005675168.1	XLOC_006198	ATP13A5	TSS6390	chr1:72514467-72629868	3913	NA	9.6928	5.14621	7.41951	0.520778	Up
TCONS_00103734	"="	XP_005689159.1	XLOC_092607	LOC102170616	TSS96864	chr14:47280346-47607510	2181	NA	11.6835	20.5956	16.1395	2.20016	Up
TCONS_00452090	"j"	XM_005684403.1	XLOC_396892	RNF183	TSS418350	chr8:100520072-100528529	1602	NA	13.9242	14.1544	14.0393	1.52883	Up
TCONS_00040396	"="	XP_005685335.1	XLOC_036088	ABHD4	TSS37702	chr10:21716068-21743130	2406	NA	56.8894	61.6773	59.2833	7.58178	Up
TCONS_00223879	"="	XP_005694829.1	XLOC_196701	FYB	TSS207240	chr20:34746342-34917232	3541	NA	1.16745	0.664738	0.916094	7.86459	Down
TCONS_00013240	"j"	XP_005675839.1	XLOC_012070	PCNT	TSS12518	chr1:143688660-143798345	13647	NA	0.726934	1.17789	0.952412	0.130091	Up
TCONS_00403338	"="	XM_005681507.1	XLOC_353996	TLR6	TSS373230	chr6:56227172-56259046	3049	XM_005681507.1	1.93358	0.803147	1.36836	9.55741	Down
TCONS_00449985	"="	XP_005684199.1	XLOC_395005	PTCH1	TSS416365	chr8:80221649-80261986	3900	NA	3.16616	9.43343	6.29979	1.0688	Up
TCONS_00464474	"="	XP_005684626.1	XLOC_408284	SLC16A10	TSS430131	chr9:26282032-26400134	8670	NA	0.815039	2.06156	1.4383	21.4047	Down
TCONS_00425370	"="	XP_005683099.1	XLOC_372668	CD14	TSS393144	chr7:47954631-47958032	3316	NA	1.42861	3.71083	2.56972	43.2967	Down
TCONS_00336780	"="	XP_005678000.1	XLOC_294937	LOC102189813	TSS311216	chr3:31560647-31616260	555	NA	12.4506	65.4163	38.9335	7.18855	Up
TCONS_00186108	"j"	XP_005693837.1	XLOC_163330	TOP2A	TSS172224	chr19:39802169-39828517	5650	NA	7.24149	0.318942	3.78022	3.77745	Up
TCONS_00394661	"u"	-	XLOC_345961	-	TSS364937	chr6:78815933-78826999	11066	NA	1.864	9.18822	5.52611	0.995035	Up
TCONS_00421925	"="	XP_005682607.1	XLOC_369841	LOC102169663	TSS390092	chr7:15069451-15126429	975	NA	5.15898	18.7843	11.9716	1.99766	Up
TCONS_00020820	"o"	102168487	XLOC_019150	LOC102168487	TSS19786	chr1:67824098-67996086	828	NA	18.2265	13.1359	15.6812	151.098	Down
TCONS_00154288	"j"	XP_005691617.1	XLOC_137947	CCDC64	TSS144306	chr17:62017703-62094643	5981	NA	11.7449	6.05242	8.89866	0.679674	Up
TCONS_00250677	"u"	-	XLOC_Down656	-	TSS232378	chr22:36603476-36617598	14122	NA	0.998149	1.84407	1.42111	0.187977	Up
TCONS_00221550	"j"	XP_005694662.1	XLOC_194614	CENPH	TSS205063	chr20:10410964-10447806	3206	NA	9.18887	8.30171	8.74529	0.808453	Up
TCONS_00137922	"="	XP_005690850.1	XLOC_123251	TNFRSF4	TSS128914	chr16:48845934-48851492	3846	NA	6.48915	5.30935	5.89925	0.6432	Up
TCONS_00086173	"="	XP_005688069.1	XLOC_077189	MAP3K8	TSS80601	chr13:34012893-34047331	2520	NA	0.86474	0.948956	0.906848	11.2011	Down
TCONS_00341153	"j"	XP_005678360.1	XLOC_298831	PDE4B	TSS315266	chr3:75383499-75918043	3976	NA	3.2088	5.34284	4.27582	56.7906	Down
TCONS_00078846	"j"	XM_005687627.1	XLOC_070442	WASF3	TSS73643	chr12:30700138-30748942	4203	NA	1.85613	7.12412	4.49012	0.809936	Up
TCONS_00354881	"="	XM_005679676.1	XLOC_311059	TMEM176A	TSS328089	chr4:109406588-109416749	542	NA	3.98418	5.00102	4.4926	66.6459	Down
TCONS_00353072	"="	XP_005679489.1	XLOC_309512	SND1	TSS326455	chr4:89410369-89831846	2661	NA	1.33461	1.0941	1.21436	13.2493	Down
TCONS_00343277	"x"	XM_005678779.1	XLOC_300722	BEST4	TSS317249	chr3:97637483-97660477	2Up	NA	1.11515	2.87449	1.99482	33.8425	Down
TCONS_00439204	"="	XP_005684288.1	XLOC_385281	WNK2	TSS406229	chr8:82663064-82813794	6139	NA	3.29278	4.06049	3.67664	0.498886	Up
TCONS_00181916	"="	XM_005694451.1	XLOC_160214	FADS6	TSS168682	chr19:55360839-55380402	6120	NA	8.4429	5.83904	7.14097	0.684999	Up
TCONS_00155759	"="	XM_005691163.1	XLOC_139148	TLR2	TSS145610	chr17:3879503-3910163	2609	XM_005691163.1	1.98355	1.04066	1.51211	12.105	Down
TCONS_00408391	"j"	XP_005681965.1	XLOC_358563	FBXL5	TSS377968	chr6:107831781-107886651	2885	NA	0.934481	4.06415	2.49932	41.5486	Down
TCONS_00324259	"="	XP_005677994.1	XLOC_284339	LOC102188913	TSS299967	chr3:31546157-31549356	861	NA	367.729	757.538	562.634	94.6025	Up
TCONS_00375030	"j"	XP_005680968.1	XLOC_328947	LOC102183943	TSS346909	chr5:93607182-93664601	4301	NA	2.61508	3.10991	2.8625	34.0474	Down
TCONS_00247354	"="	XP_005695537.1	XLOC_217651	URGCP	TSS229233	chr22:126632-152484	5684	NA	2.16047	3.37904	2.76975	0.380642	Up
TCONS_00326687	"j"	XP_005678217.1	XLOC_286535	MCOLN3	TSS302237	chr3:55732361-55762518	2586	NA	21.6871	8.51182	15.0995	0.850294	Up
TCONS_00354127	"j"	102179835	XLOC_310404	LOC102179835	TSS327398	chr4:102498006-102551570	950	NA	9.12542	5.2492	7.18731	61.8758	Down
TCONS_00281576	"j"	XP_005697600.1	XLOC_247388	GPRC5B	TSS260792	chr25:17468631-17489099	7889	NA	4.1998	4.5206	4.3602	0.551204	Up
TCONS_00043464	"="	XP_005685832.1	XLOC_038738	GLDN	TSS40502	chr10:55116686-55151000	2820	NA	2.43336	1.20524	1.8193	13.2778	Down
TCONS_00091848	"="	XP_005688081.1	XLOC_082080	SFMBT2	TSS85808	chr13:11355889-11534779	7226	NA	0.862005	2.25405	1.55803	0.251172	Up
TCONS_00271032	"="	XP_005697065.1	XLOC_238387	MEP1B	TSS251186	chr24:25105201-25141612	2331	NA	7.35371	16.6489	12.0013	1.93965	Up
TCONS_00175983	"j"	XM_005692748.1	XLOC_155953	KLK5	TSS163777	chr18:55382788-55394867	1856	NA	2.9697	12.9628	7.96625	1.60841	Up
TCONS_00275039	"j"	XM_005697445.1	XLOC_241919	TBC1D24	TSS254884	chr25:1995915-2023742	6212	NA	2.34636	3.46744	2.9069	0.427309	Up
TCONS_00092283	"="	XP_005687952.1	XLOC_082471	CREM	TSS86Down	chr13:17151672-17217271	1544	NA	1.26738	1.16092	1.21415	13.4135	Down
TCONS_00435085	"="	XP_005683813.1	XLOC_381667	GLDC	TSS402411	chr8:37030152-37115114	3455	NA	1.66199	0.88951	1.27575	9.98108	Down
TCONS_00373115	"="	XP_005680734.1	XLOC_327290	CYTH4	TSS345146	chr5:73233515-73268142	3152	NA	1.81439	2.7135	2.26394	30.2023	Down
TCONS_00239109	"="	XP_005695281.1	XLOC_210620	EGLN3	TSS221701	chr21:41909104-41939845	3724	NA	1.10714	0.758051	0.932596	8.36254	Down
TCONS_00217323	"j"	XP_005694896.1	XLOC_190601	C1QTNF3	TSS200955	chr20:39420307-39451713	4201	NA	0.290425	2.08921	1.18982	21.5105	Down
TCONS_00194688	"u"	-	XLOC_170629	-	TSS180006	chr2:71802816-71845003	14457	NA	0.888512	1.03756	0.963036	0.11652	Up
TCONS_00304895	"="	XP_005699183.1	XLOC_268063	DDX21	TSS282528	chr28:22992672-23019399	2352	NA	2.26718	1.64062	1.9539	17.2558	Down
TCONS_00333786	"j"	XP_005677266.1	XLOC_292672	LOC102179822	TSS308702	chr3:8333150-8341573	1001	NA	2.09531	2.41043	2.25287	26.4968	Down
TCONS_00049069	"u"	-	XLOC_043664	-	TSS45693	chr11:15339114-15379030	1163	NA	4.92142	3.3378	4.12961	35.9253	Down
TCONS_003Down72	"="	XM_005677431.1	XLOC_282722	ADAR	TSS298115	chr3:14990944-15042174	5140	XM_005677431.1	0.550574	0.623184	0.586879	6.98486	Down
TCONS_00149770	"j"	XP_005691282.1	XLOC_133832	RNF150	TSS140038	chr17:16371631-16665406	9356	NA	3.46329	16.7168	10.09	2.09228	Up
TCONS_00036401	"="	XP_005686170.1	XLOC_032702	PLEKHD1	TSS34106	chr10:77325666-77369824	3711	NA	16.4629	13.8207	15.1418	1.8258	Up
TCONS_00267173	"j"	XP_005697271.1	XLOC_234794	ME2	TSS247488	chr24:50415761-50470227	4087	NA	2.14222	1.13156	1.63689	11.4455	Down
TCONS_00304337	"="	XP_005699126.1	XLOC_267569	ARID5B	TSS282003	chr28:15768543-15961151	6954	NA	1.71019	7.1155	4.41284	70.809	Down
TCONS_00322872	"="	XM_005677755.1	XLOC_283203	GJA5	TSS298734	chr3:20035281-20059577	9271	NA	0.708717	0.319508	0.514112	3.4098	Down
TCONS_00067731	"j"	XP_005687410.1	XLOC_060154	SARDH	TSS63027	chr11:102994060-103056141	3550	NA	2.80417	3.99889	3.40153	0.521497	Up
TCONS_00452280	"j"	XM_005684352.1	XLOC_397048	TNC	TSS418518	chr8:102192060-102294343	7725	NA	2.4265	2.12461	2.27555	23.4157	Down
TCONS_00379530	"="	XP_005680034.1	XLOC_332653	GPD1	TSS350907	chr5:28729839-28751976	3378	NA	10.3754	7.35074	8.86307	0.93116	Up
TCONS_00116879	"="	XP_005689382.1	XLOC_104791	CA13	TSS109435	chr14:87478259-87512423	2815	NA	6.14679	8.21807	7.18243	0.913145	Up
TCONS_00232863	"="	XP_005695345.1	XLOC_205098	FANCM	TSS215892	chr21:51835211-51895492	6132	NA	1.49792	2.74659	2.12226	0.295101	Up
TCONS_00399284	"j"	XP_005681403.1	XLOC_350209	ANK2	TSS369326	chr6:10739512-11092427	15792	NA	1.10341	2.88858	1.996	0.365886	Up
TCONS_00281160	"="	XP_005697576.1	XLOC_247015	PLA2G10	TSS260405	chr25:13634694-13653807	662	NA	5.11532	6.26749	5.6914	69.8604	Down
TCONS_00463493	"="	XM_005684508.1	XLOC_407377	PKIB	TSS429204	chr9:15658622-15778481	1424	XM_005684508.1	68.1391	38.5981	53.3686	4.39132	Up
TCONS_00212251	"u"	-	XLOC_186200	-	TSS196291	chr2:119829192-119841180	11910	NA	1.21282	1.33688	1.27485	0.160597	Up
TCONS_00282539	"="	XM_005697665.1	XLOC_248221	CORO1A	TSS261672	chr25:26201202-26207325	1517	NA	8.27388	6.86752	7.5707	75.9622	Down
TCONS_00175407	"="	XM_005692621.1	XLOC_155625	ZNF235	TSS163345	chr18:51008589-51025163	3134	NA	2.50449	6.48231	4.4934	0.845213	Up
TCONS_00033510	"u"	-	XLOC_030237	-	TSS31492	chr10:48403554-48412015	8461	NA	0.666208	0.342074	0.504141	3.52545	Down
TCONS_00198969	"="	XP_005676685.1	XLOC_174462	COL4A3	TSS183983	chr2:114825236-114921632	7729	NA	3.73203	4.75738	4.2447	0.611426	Up
TCONS_00321054	"="	XP_005677258.1	XLOC_281997	ADAMTS4	TSS297290	chr3:7787418-7810654	3039	NA	11.0498	16.6055	13.8276	178.479	Down
TCONS_00410660	"="	XM_005682421.1	XLOC_360202	CERS4	TSS379855	chr7:13421645-13455607	3010	NA	13.0616	6.66713	9.86436	0.848333	Up
TCONS_00409701	"j"	XR_310115.1	XLOC_359564	SMIM7	TSS379085	chr7:5960515-5986559	1513	NA	8.03391	17.9173	12.9756	2.14259	Up
TCONS_00413472	"j"	XP_005683367.1	XLOC_362508	PHF15	TSS382339	chr7:42226790-42277219	12164	NA	0.370342	1.39092	0.880631	0.172665	Up
TCONS_00074504	"="	XP_005687816.1	XLOC_066447	DNAJC3	TSS69490	chr12:68394015-68485109	1974	NA	0.724964	1.01848	0.871722	10.8923	Down
TCONS_00178932	"j"	XP_005694247.1	XLOC_158244	ALOX12	TSS166345	chr19:26081836-26095106	3441	NA	0.910395	1.21693	1.06366	13.1279	Down
TCONS_00344616	"o"	XP_005709654.1	XLOC_301799	ARL4C	TSS318431	chr3:110357374-110365816	3377	NA	2.49922	3.92933	3.21428	39.2045	Down
TCONS_00300750	"="	XM_005698806.1	XLOC_264274	GSR	TSS278592	chr27:25549604-25581860	2048	NA	16.2689	15.2867	15.7778	144.716	Down
TCONS_00310956	"="	XP_005699504.1	XLOC_273312	PICALM	TSS288063	chr29:8660816-8733400	3035	NA	1.26557	1.65819	1.46188	15.909	Down
TCONS_00368757	"j"	XP_005709455.1	XLOC_323603	TUBA1A	TSS341183	chr5:29587966-29633003	1754	NA	26.934	16.794	21.864	167.301	Down
TCONS_00274803	"u"	-	XLOC_241787	-	TSS254716	chr25:218555-223666	5Up	NA	5.64983	3.28699	4.46841	0.389629	Up
TCONS_00160131	"="	XP_005691569.1	XLOC_143245	TMEM132B	TSS149822	chr17:49842538-50080107	8073	NA	0.851584	0.5056	0.678592	5.1286	Down
TCONS_00076985	"j"	XP_005687641.1	XLOC_068800	EPSTI1	TSS71904	chr12:10932343-11043977	1276	NA	3.78097	2.5579	3.16944	24.9478	Down
TCONS_00074502	"j"	XP_005687765.1	XLOC_066446	CLDN10	TSS69489	chr12:68243804-68340947	1177	NA	23.738	11.5469	17.6425	110.566	Down
TCONS_00366907	"j"	XP_005680127.1	XLOC_3Down26	ACSS3	TSS339485	chr5:10060302-10244733	3949	NA	47.4222	35.6879	41.555	4.54961	Up
TCONS_00286560	"j"	XP_005698528.1	XLOC_251405	PDCD4	TSS265164	chr26:29809308-29869263	2116	NA	87.2463	86.7102	86.9783	10.9344	Up
TCONS_00178309	"="	XP_005693300.1	XLOC_157836	LOC102184087	TSS165859	chr19:18698320-18716699	1591	NA	3.45357	4.49491	3.97424	47.7369	Down
TCONS_00286591	"="	XP_005698665.1	XLOC_251420	ADRA2A	TSS265186	chr26:29992964-30000683	2753	NA	12.4165	21.3	16.8582	2.98965	Up
TCONS_00303548	"j"	XP_005699079.1	XLOC_266857	RYR2	TSS281255	chr28:8100720-8687725	17195	NA	0.35438	1.66459	1.00948	0.211381	Up
TCONS_00133332	"="	XP_005690434.1	XLOC_119203	BTG2	TSS124659	chr16:499917-505695	3669	NA	13.3233	13.8177	13.5705	131.67	Down
TCONS_00221655	"="	XP_005694666.1	XLOC_194707	PIK3R1	TSS205162	chr20:11344466-11440134	5214	NA	1.09881	0.527131	0.812971	5.32283	Down
TCONS_00482621	"="	XP_005701062.1	XLOC_424864	RPS6KA3	TSS447324	chrX:Up688212-Up789495	2139	NA	5.8886	3.58572	4.73716	32.966	Down
TCONS_00031008	"="	XP_005685390.1	XLOC_028190	IPO4	TSS29278	chr10:20496214-20505139	3227	NA	1.62258	0.859481	1.24103	9.34874	Down
TCONS_00324291	"="	XM_005677951.1	XLOC_284367	AMIGO1	TSS299996	chr3:31845025-31859Down	4767	XM_005677951.1	0.845627	3.59147	2.21855	0.456863	Up
TCONS_00356350	"j"	XM_005678918.1	XLOC_312401	SAMD9	TSS329475	chr4:8290081-8333215	7717	NA	0.556918	0.610986	0.583952	5.636	Down
TCONS_00049098	"j"	XP_005686530.1	XLOC_043686	LTBP1	TSS45716	chr11:15403299-15740980	5589	NA	8.59872	8.5007	8.54971	80.1925	Down
TCONS_00234582	"u"	-	XLOC_206607	-	TSS217494	chr21:64719447-64722717	3189	NA	0.756142	1.17841	0.967276	12.561	Down
TCONS_00485742	"j"	XM_005700260.1	XLOC_427663	LOC102188568	TSS450249	chrX:18119114-18185313	7233	NA	0.960827	3.Up6	2.03621	0.398446	Up
TCONS_00238981	"="	XP_005695272.1	XLOC_210497	HEATR5A	TSS221577	chr21:39353566-39470414	6135	NA	0.344574	0.34729	0.345932	3.58177	Down
TCONS_00181758	"="	XM_005694110.1	XLOC_160136	PRPSAP1	TSS168579	chr19:54234114-54256856	2107	NA	145.212	158.418	151.815	22.3446	Up
TCONS_00066015	"="	XM_005687003.1	XLOC_058774	ATP6V1C2	TSS61518	chr11:85635077-85742467	2319	NA	0.660729	1.92949	1.29511	19.2567	Down
TCONS_00310748	"j"	XP_005699519.1	XLOC_273Up	CTSC	TSS287860	chr29:6517785-6559896	1429	NA	2.34672	7.02782	4.68727	69.5499	Down
TCONS_00064088	"="	XP_005686900.1	XLOC_057043	TIA1	TSS59705	chr11:67420878-67454550	1161	NA	3.81925	4.39984	4.10954	41.996	Down
TCONS_00145650	"u"	-	XLOC_130115	-	TSS136151	chr16:50868878-50885002	16124	NA	0.938243	1.21992	1.07908	0.141482	Up
TCONS_00161191	"="	XP_005691531.1	XLOC_144121	RASAL1	TSS150765	chr17:60700999-60773142	3222	NA	13.5762	11.2643	12.4202	1.63248	Up
TCONS_00248879	"j"	XM_005695634.1	XLOC_218986	SETD5	TSS230649	chr22:16892413-16942839	11659	NA	2.7587	0.174833	1.46677	1.77167	Down
TCONS_00071090	"="	XP_005687687.1	XLOC_063148	SHISA2	TSS66151	chr12:31124301-31130355	2446	NA	2.17799	2.63057	2.40428	25.5827	Down
TCONS_00246819	"j"	XM_005696042.1	XLOC_217213	CCR1	TSS228751	chr22:52905863-52949365	4909	NA	1.52738	1.20231	1.36484	11.704	Down
TCONS_00011223	"="	XP_005675541.1	XLOC_010279	XRN1	TSS10630	chr1:124163978-124280266	6475	NA	0.889714	0.714711	0.802212	6.57743	Down
TCONS_00478787	"="	XP_005700738.1	XLOC_421373	IL2RG	TSS443704	chrX:72130205-72186797	1488	NA	5.49678	4.9929	5.24484	48.9634	Down
TCONS_00191682	"="	XP_005676172.1	XLOC_167800	CYTIP	TSS177114	chr2:38328565-38360614	2128	NA	0.75845	1.524	1.14122	14.4924	Down
TCONS_00046087	"="	XP_005686198.1	XLOC_041053	TGFB3	TSS42941	chr10:83328797-83479216	2850	NA	4.01074	8.71049	6.36062	85.3231	Down
TCONS_00165120	"="	XP_005692152.1	XLOC_147395	MMP15	TSS154286	chr18:25353965-25374973	1724	NA	14.5452	30.8164	22.6808	4.70886	Up
TCONS_00483775	"="	XP_005701182.1	XLOC_425855	CLCN4	TSS448375	chrX:121816089-121890901	2262	NA	4.62702	8.61456	6.62079	1.18184	Up
TCONS_00284709	"j"	XP_005698237.1	XLOC_249922	PAPSS2	TSS263548	chr26:8370701-8437581	3562	NA	2.60845	3.22188	2.91517	29.9471	Down
TCONS_00199240	"="	XM_005676660.1	XLOC_174688	SP140	TSS184219	chr2:117654122-117733937	3226	XM_005676660.1	0.442692	0.334751	0.388721	3.56594	Down
TCONS_00313542	"="	XP_005699692.1	XLOC_275645	OPCML	TSS290498	chr29:32268712-33317391	6911	NA	2.39954	2.23016	2.31485	0.286066	Up
TCONS_00024908	"="	XM_005675427.1	XLOC_022764	MBNL1	TSS23598	chr1:113247735-113615914	5625	NA	8.22543	4.26243	6.24393	37.0153	Down
TCONS_00496643	"="	XM_00570Up2.1	XLOC_437733	TLR7	TSS460665	chrX:118725929-118744166	4368	XM_00570Up2.1	1.87783	1.63034	1.75408	14.7836	Down
TCONS_00353270	"j"	XP_005679645.1	XLOC_309658	SMKR1	TSS326611	chr4:90910814-90924775	3961	NA	10.4499	4.8495	7.6497	0.621586	Up
TCONS_00413701	"="	XP_005683372.1	XLOC_362707	TGFBI	TSS382552	chr7:43629789-43658053	2562	NA	9.26357	14.4414	11.8525	139.528	Down
TCONS_00140578	"j"	XM_005691128.1	XLOC_125609	PKP1	TSS131404	chr16:77362013-77396210	2924	NA	4.2373	5.89033	5.06381	0.859637	Up
TCONS_00000670	"o"	XP_005674765.1	XLOC_000593	CLDN8	TSS616	chr1:4959511-4961610	2099	NA	72.8926	50.9571	61.9248	6.88721	Up
TCONS_00175078	"="	XP_005692603.1	XLOC_155423	DYRK1B	TSS163088	chr18:48197786-48216305	10518	NA	1.07971	2.20076	1.64023	0.295276	Up
TCONS_00175782	"="	XP_005692744.1	XLOC_155845	FUT1	TSS163629	chr18:53789500-53812178	2441	NA	10.0637	10.5973	10.3305	1.46677	Up
TCONS_00110088	"j"	XP_005688889.1	XLOC_098498	PHF20L1	TSS102962	chr14:19077776-19152949	11471	NA	0.394423	1.46675	0.930586	0.175994	Up
TCONS_00011222	"="	XP_005675540.1	XLOC_010279	XRN1	TSS10630	chr1:124163978-124280266	6514	NA	1.90155	2.40229	2.15192	0.276736	Up
TCONS_00128829	"j"	XP_005689726.1	XLOC_115306	PARVA	TSS120516	chr15:38468945-38598622	3446	NA	1.60272	1.58785	1.59529	15.0696	Down
TCONS_00030967	"="	XP_005685260.1	XLOC_028177	RIPK3	TSS29252	chr10:20354374-20358675	1786	NA	5.45702	4.26623	4.86163	41.2513	Down
TCONS_00289772	"="	XM_005698257.1	XLOC_254280	SORBS1	TSS268188	chr26:15250824-15476864	4520	NA	4.02724	4.38729	4.20726	0.585797	Up
TCONS_00230727	"j"	XP_005695247.1	XLOC_203135	CSPG4	TSS213854	chr21:30866562-30909812	8331	NA	0.778809	1.43235	1.10558	0.201821	Up
TCONS_00401229	"="	XM_005681450.1	XLOC_351975	SPP1	TSS371161	chr6:34897749-34905651	1376	XM_005681450.1	15.8869	29.7162	22.8015	265.481	Down
TCONS_00432337	"j"	XP_005683617.1	XLOC_379091	CLU	TSS399777	chr8:10898660-10912586	1608	NA	43.3947	69.9189	56.6568	666.73	Down
TCONS_00427252	"="	XP_005683418.1	XLOC_374315	ADAM19	TSS394874	chr7:65197949-65303091	7152	NA	1.20023	2.27284	1.73653	21.4804	Down
TCONS_00168363	"j"	XP_005692830.1	XLOC_149935	PVR	TSS157098	chr18:51224002-51250824	2655	NA	0.904187	1.4601	1.18214	14.2149	Down
TCONS_00013800	"="	XP_005675764.1	XLOC_012553	ETS2	TSS13026	chr1:148686155-148701567	3425	NA	6.07501	9.33113	7.70307	86.5939	Down
TCONS_00190644	"j"	XP_005676289.1	XLOC_166902	LRP2	TSS176168	chr2:26196003-26378163	16841	NA	3.39198	1.85973	2.62586	0.25464	Up
TCONS_00214474	"j"	XM_005694546.1	XLOC_187987	FAM169A	TSS198244	chr20:6684517-6752792	6027	XM_005694546.1	5.2161	5.29204	5.25407	0.660919	Up
TCONS_00266492	"="	XP_005697206.1	XLOC_234195	CIDEA	TSS246856	chr24:42944906-42952140	899	NA	153.043	114.59	133.817	17.732	Up
TCONS_00173640	"="	XP_005692223.1	XLOC_154278	LCAT	TSS161837	chr18:34698343-34722347	1323	NA	6.05783	19.2313	12.6446	2.81616	Up
TCONS_00278761	"j"	XM_005697792.1	XLOC_245067	BAZ1B	TSS258268	chr25:33677582-33721808	6322	XM_005697792.1	2.44219	2.13262	2.28741	0.279235	Up
TCONS_00406213	"="	XP_005681845.1	XLOC_356563	IP-10	TSS375908	chr6:88061152-88200920	1179	NA	8.89916	8.93732	8.91824	78.9795	Down
TCONS_00334286	"="	XP_005677358.1	XLOC_293081	LOC102182927	TSS309148	chr3:12224013-12241167	3189	NA	1.56566	6.08733	3.82649	0.826264	Up
TCONS_00199291	"="	XR_309819.1	XLOC_174721	LOC102178955	TSS184259	chr2:118273410-118279182	2866	NA	4.38298	7.84559	6.11428	1.05759	Up
TCONS_00144298	"="	XP_005690758.1	XLOC_129012	TNFRSF1B	TSS134952	chr16:39108104-39126561	3773	NA	1.97752	2.93611	2.45682	27.4943	Down
TCONS_00036250	"="	XP_005686058.1	XLOC_032576	ARG2	TSS33970	chr10:75540185-75597299	1418	NA	4.0178	4.69446	4.35613	44.0961	Down
TCONS_00284842	"j"	XR_3Up12.1	XLOC_250027	IFIT2	TSS263668	chr26:9996694-10128227	2931	XR_3Up12.1	0.527618	2.20223	1.36492	19.9379	Down
TCONS_00427253	"="	XP_005683418.1	XLOC_374315	ADAM19	TSS394874	chr7:65197949-65303091	2745	NA	0.280162	0.876805	0.578483	8.85452	Down
TCONS_00448820	"="	XP_005684255.1	XLOC_394072	GFRA2	TSS415351	chr8:67233941-67342913	3291	NA	1.5831	1.14491	1.36401	11.6105	Down
TCONS_00483569	"="	XP_005701178.1	XLOC_425678	ARHGAP6	TSS448182	chrX:119855353-120392547	3956	NA	3.16618	9.19636	6.18127	1.3285	Up
TCONS_00194692	"u"	-	XLOC_170631	-	TSS180008	chr2:71856103-71877110	21007	NA	1.23537	1.22431	1.22984	0.170747	Up
TCONS_00250671	"u"	-	XLOC_Down650	-	TSS232372	chr22:36558132-36570766	12634	NA	0.721793	1.43395	1.07787	0.179848	Up
TCONS_00294988	"="	XP_005698824.1	XLOC_258921	MTUS1	TSS273055	chr27:18238562-18416266	5607	NA	2.23186	5.74056	3.98621	0.789419	Up
TCONS_00110064	"="	XP_005688883.1	XLOC_098478	WISP1	TSS102942	chr14:18752429-18758465	2685	NA	0.42394	2.70423	1.56408	25.0504	Down
TCONS_00102332	"="	XM_005688988.1	XLOC_091310	LYN	TSS95529	chr14:33771679-33845305	3309	NA	3.22438	3.08557	3.15498	28.1189	Down
TCONS_00229152	"j"	XM_005694958.1	XLOC_201785	LOC102184558	TSS212401	chr21:14357421-14483126	6898	NA	6.3251	3.27593	4.80051	0.480549	Up
TCONS_00353339	"="	XP_005679536.1	XLOC_309710	MEST	TSS326668	chr4:91756730-91910687	2230	NA	2.78139	2.35641	2.5689	21.4783	Down
TCONS_00480780	"j"	XM_005700909.1	XLOC_423109	CASK	TSS445534	chrX:90631209-90924398	6937	XM_005700909.1	0.701164	0.429729	0.565446	3.97521	Down
TCONS_00012864	"="	XP_005675690.1	XLOC_011780	ABCG1	TSS12192	chr1:140102610-140165896	3535	NA	0.600739	0.445407	0.523073	4.57591	Down
TCONS_00411590	"="	XP_005682746.1	XLOC_360909	LOC102186300	TSS380648	chr7:23472965-23526621	633	NA	25.5865	42.7331	34.1598	5.85134	Up
TCONS_00449981	"="	XM_005684142.1	XLOC_395005	PTCH1	TSS416365	chr8:80221649-80261986	6809	NA	45.1294	48.7385	46.9339	7.24278	Up
TCONS_00036871	"j"	XM_005686145.1	XLOC_033040	GPATCH2L	TSS34495	chr10:83560690-83621543	8492	NA	4.03776	7.98108	6.00942	1.13835	Up
TCONS_00159113	"j"	XP_005691356.1	XLOC_142308	RAPGEF2	TSS148852	chr17:39390841-39658195	4727	NA	2.19477	2.37669	2.28573	0.316526	Up
TCONS_00455294	"j"	XP_005684585.1	XLOC_399903	ROS1	TSS421444	chr9:20442026-20567512	2480	NA	3.21255	9.82578	6.51917	1.32185	Up
TCONS_00188301	"j"	XM_005694504.1	XLOC_164809	CEP112	TSS173960	chr19:61051511-61365354	3389	NA	2.48731	3.22498	2.85614	0.432415	Up
TCONS_00013799	"u"	-	XLOC_012552	-	TSS13025	chr1:148682739-148686019	3280	NA	0.783712	0.81012	0.796916	7.51636	Down
TCONS_00436211	"="	XP_005683846.1	XLOC_382675	PCSK5	TSS403476	chr8:50554989-51069128	5370	NA	4.10622	6.77693	5.44158	58.3357	Down
TCONS_00013099	"o"	XP_005675720.1	XLOC_011958	LRRC3	TSS12398	chr1:142090531-142094877	4346	NA	3.15	5.85407	4.50204	0.91306	Up
TCONS_00339931	"="	XM_005678194.1	XLOC_297740	LOC102173625	TSS314136	chr3:62750693-62814531	4940	NA	0.594761	3.16058	1.87767	25.7094	Down
TCONS_00151024	"="	XP_005691315.1	XLOC_135037	SCLT1	TSS141257	chr17:28524281-28787481	2836	NA	0.808035	0.397097	0.602566	3.87816	Down
TCONS_00043617	"="	XM_005685797.1	XLOC_038875	FGF7	TSS40645	chr10:56878939-57258824	2187	NA	2.11216	2.22594	2.16905	18.6216	Down
TCONS_00458013	"u"	-	XLOC_402414	-	TSS424041	chr9:46768150-46777633	9483	NA	0.241695	0.384148	0.312921	3.37473	Down
TCONS_00175781	"o"	XP_005692744.1	XLOC_155845	FUT1	TSS163629	chr18:53789500-53812178	3637	NA	35.745	37.6152	36.6801	5.82686	Up
TCONS_00321011	"="	XM_005677147.1	XLOC_281965	LOC102185698	TSS297253	chr3:7493620-7505475	1971	NA	4.19755	5.79608	4.99681	49.2824	Down
TCONS_00161190	"j"	XP_005691532.1	XLOC_144121	RASAL1	TSS150765	chr17:60700999-60773142	5242	NA	8.69753	5.78525	7.24139	0.904971	Up
TCONS_00027935	"j"	XM_005675785.1	XLOC_025473	RUNX1	TSS26419	chr1:144507952-144778060	3700	NA	1.00637	2.49283	1.7496	21.6603	Down
TCONS_00141037	"="	XM_005690403.1	XLOC_125989	PM20D1	TSS131824	chr16:2964587-2990834	2315	XM_005690403.1	5.52422	12.6997	9.Up96	1.93215	Up
TCONS_00254028	"="	XP_005696422.1	XLOC_223333	ENPP4	TSS235318	chr23:18937149-18965490	1362	NA	72.5558	115.958	94.2569	17.5787	Up
TCONS_00300749	"="	XM_005698806.1	XLOC_264274	GSR	TSS278592	chr27:25549604-25581860	5134	NA	0.685725	0.488623	0.587174	4.35858	Down
TCONS_00208931	"="	XP_005676366.1	XLOC_183310	RFTN2	TSS193259	chr2:85396283-85478812	4891	NA	3.16188	7.98099	5.57144	1.10167	Up
TCONS_00034971	"u"	-	XLOC_031499	-	TSS32824	chr10:63173393-63212635	39242	NA	0.733451	0.754933	0.744192	6.03736	Down
TCONS_00139384	"="	XM_005690990.1	XLOC_124525	PLA2G4A	TSS130280	chr16:65555726-65719681	2888	NA	15.8454	17.027	16.4362	136.051	Down
TCONS_00089066	"="	XM_005688490.1	XLOC_079636	PROCR	TSS83233	chr13:62468195-62479862	1393	XM_005688490.1	6.68531	4.83458	5.75995	44.0039	Down
TCONS_00368070	"j"	XP_005680133.1	XLOC_323134	PLXNC1	TSS340622	chr5:23203931-23365698	6258	NA	2.27751	1.56857	1.92304	13.0176	Down
TCONS_00154973	"j"	XM_005691620.1	XLOC_138490	MTMR3	TSS144902	chr17:68492303-68618842	4084	NA	6.20382	4.16394	5.18388	0.637894	Up
TCONS_00027725	"j"	XM_005675662.1	XLOC_025297	C1H21orf2	TSS26233	chr1:142007806-142016644	3972	NA	3.14145	4.84971	3.99558	0.767876	Up
TCONS_00157708	"j"	XP_005691330.1	XLOC_140977	PCDH10	TSS147494	chr17:24860245-24912219	4441	NA	3.10261	21.4828	12.2927	189.113	Down
TCONS_00186122	"j"	XM_005693783.1	XLOC_163338	TNS4	TSS172234	chr19:39872832-39897258	4920	NA	0.500307	0.444563	0.472435	4.25072	Down
TCONS_00012901	"="	XP_005675813.1	XLOC_011799	SLC37A1	TSS12216	chr1:140373762-140486702	1584	NA	4.2158	9.66841	6.9421	1.44438	Up
TCONS_00375145	"="	XM_005680952.1	XLOC_329026	ZNF384	TSS347003	chr5:94877057-94896421	3298	XM_005680952.1	3.21485	3.24564	3.23025	0.464513	Up
TCONS_00010318	"j"	XM_005675438.1	XLOC_009442	P2RY14	TSS9767	chr1:114369877-114695177	2731	NA	2.80119	3.19486	2.99803	26.3643	Down
TCONS_00190923	"="	XP_005676087.1	XLOC_167156	GALNT3	TSS176434	chr2:29868937-29892617	2980	NA	4.29892	3.04995	3.67443	23.8385	Down
TCONS_00184965	"j"	XM_005694219.1	XLOC_162543	PIK3R5	TSS171309	chr19:27584710-27659106	4267	XM_005694219.1	0.470853	0.323185	0.397019	3.31868	Down
TCONS_00039089	"="	XP_005685117.1	XLOC_035078	F2RL2	TSS36601	chr10:7385832-7694624	2902	NA	4.31645	6.7987	5.55757	56.3807	Down
TCONS_00383992	"j"	XM_005680676.1	XLOC_336468	RAC2	TSS354982	chr5:73183179-73207287	3214	NA	1.12153	0.954728	1.03813	8.7025	Down
TCONS_00285266	"j"	XM_005698232.1	XLOC_250375	PLCE1	TSS264048	chr26:14338159-14673970	7473	NA	1.27578	2.06034	1.66806	0.290242	Up
TCONS_00375755	"="	XP_005681224.1	XLOC_329450	MAFF	TSS347493	chr5:10Up2213-101120831	7687	NA	0.481752	0.89004	0.685896	7.84862	Down
TCONS_00139896	"="	XM_005691036.1	XLOC_124997	IRF6	TSS130766	chr16:71139698-71157473	2089	NA	37.0136	74.2273	55.6204	11.8341	Up
TCONS_00352634	"="	XP_005679475.1	XLOC_309092	WNT16	TSS326026	chr4:83344736-83356735	2030	NA	1.52813	2.84942	2.18877	24.6156	Down
TCONS_00020466	"="	XM_005674957.1	XLOC_018895	CD80	TSS19495	chr1:62829566-62880296	4892	XM_005674957.1	0.292723	0.573005	0.432864	4.93659	Down
TCONS_00446192	"="	XP_005683819.1	XLOC_391751	SLC1A1	TSS412915	chr8:38715466-38791362	2430	NA	34.5956	45.2309	39.9132	6.95165	Up
TCONS_00491936	"="	XM_005700662.1	XLOC_433480	LOC102188390	TSS456Down	chrX:71952839-71968600	3512	NA	1.5195	1.23839	1.37895	10.4827	Down
TCONS_00040176	"="	XP_005685384.1	XLOC_035954	NYNRIN	TSS37540	chr10:20276706-20301017	5595	NA	2.63054	8.13896	5.38475	1.36705	Up
TCONS_00374363	"="	XP_005680852.1	XLOC_328399	SLCO1A2	TSS346297	chr5:86133243-86247953	2276	NA	6.27859	3.59519	4.93689	28.4105	Down
TCONS_00165123	"u"	-	XLOC_147396	-	TSS154288	chr18:25375126-25379176	4050	NA	2.3703	4.73633	3.55331	0.712084	Up
TCONS_00341055	"="	XM_005678284.1	XLOC_298780	IL12RB2	TSS315197	chr3:74374975-74462142	3391	NA	4.65938	4.98781	4.82359	0.720416	Up
TCONS_00099526	"j"	XP_005688970.1	XLOC_088699	LOC102183805	TSS92834	chr14:11799791-11806740	4457	NA	3.93272	6.97955	5.45613	1.05048	Up
TCONS_00178568	"="	XP_005693374.1	XLOC_157995	SERPINF1	TSS166051	chr19:22166628-22178689	1251	NA	7.60683	4.59207	6.09945	41.0545	Down
TCONS_00381509	"="	XP_005680304.1	XLOC_334381	MON2	TSS352731	chr5:49421193-49538677	5145	NA	3.97477	7.25003	5.6124	1.04741	Up
TCONS_00034973	"u"	-	XLOC_031501	-	TSS32826	chr10:63235674-63242814	7140	NA	0.493961	0.387238	0.4406	3.34945	Down
TCONS_00408481	"="	XP_005681976.1	XLOC_358638	LDB2	TSS378050	chr6:108761412-109229113	2403	NA	2.25123	5.59702	3.92413	0.783113	Up
TCONS_00097430	"j"	XP_005688762.1	XLOC_086828	SDC4	TSS90866	chr13:71668010-71677750	2420	NA	17.0971	30.3836	23.7403	250.518	Down
TCONS_00389781	"="	XP_005681449.1	XLOC_341430	ADH6	TSS360280	chr6:23717863-23726756	637	NA	4.95095	8.34004	6.6455	69.4871	Down
TCONS_00338352	"="	XM_005678096.1	XLOC_296332	CCDC18	TSS312678	chr3:47746270-47884182	5001	NA	3.65862	2.47425	3.06644	0.327654	Up
TCONS_00033523	"j"	XM_005685716.1	XLOC_030250	ALDH1A2	TSS31505	chr10:48459434-48521909	4092	NA	0.913831	1.13854	1.02619	9.52501	Down
TCONS_00045188	"="	XP_005686024.1	XLOC_040309	ESR2	TSS42129	chr10:72469615-72537211	1911	NA	3.57977	7.79345	5.68661	1.15013	Up
TCONS_00Down982	"="	XP_005694638.1	XLOC_194129	DUSP1	TSS204534	chr20:4549108-4553239	1206	NA	26.75	39.1304	32.9402	347.513	Down
TCONS_00010319	"="	XM_005675438.1	XLOC_009442	P2RY14	TSS9768	chr1:114369877-114695177	2432	NA	4.62565	6.76248	5.69407	52.9643	Down
TCONS_00186089	"j"	XP_005694360.1	XLOC_163316	NR1D1	TSS17Down8	chr19:39554159-39574786	3067	NA	2.83771	6.81822	4.82796	1.09059	Up
TCONS_00458017	"u"	-	XLOC_402418	-	TSS424045	chr9:46805429-46825405	19976	NA	0.180661	0.269562	0.225Up5	2.16169	Down
TCONS_00243261	"="	XM_005695570.1	XLOC_214309	ENTPD3	TSS225582	chr22:13050708-13084065	2740	NA	1.42116	1.44006	1.43061	12.3434	Down
TCONS_00245579	"u"	-	XLOC_216414	-	TSS227793	chr22:37059997-37071945	11948	NA	1.37604	1.26501	1.32052	0.176214	Up
TCONS_00080815	"="	XP_005687739.1	XLOC_072324	EDNRB	TSS75563	chr12:50979920-51009688	1326	NA	1.21404	2.919	2.06652	25.2611	Down
TCONS_00381410	"j"	XP_005680283.1	XLOC_334298	SRGAP1	TSS352645	chr5:48072966-48370684	8172	NA	0.401634	0.467446	0.43454	3.93086	Down
TCONS_00219448	"j"	XP_005694942.1	XLOC_192670	FAM173B	TSS203042	chr20:62439338-62470570	2122	NA	3.67986	12.3565	8.01818	1.8211	Up
TCONS_00119169	"j"	XP_005689515.1	XLOC_106851	NCAM1	TSSUp578	chr15:21703737-Down66132	2652	NA	1.55979	1.22516	1.39248	11.1818	Down
TCONS_00194679	"u"	-	XLOC_170622	-	TSS179998	chr2:71750213-71798370	11914	NA	0.721489	1.04206	0.881775	0.150491	Up
TCONS_00259809	"j"	XP_005696712.1	XLOC_228106	LOC102176375	TSS240509	chr23:27071692-27074052	1138	NA	1.8448	1.50115	1.67298	13.2087	Down
TCONS_00441577	"="	XP_005684411.1	XLOC_387415	TLR4	TSS408464	chr8:104998223-105009366	3695	NA	2.82215	5.65293	4.23754	45.4618	Down
TCONS_00299557	"="	XP_005698793.1	XLOC_263184	SORBS2	TSS277465	chr27:14599540-14804334	3734	NA	2.0997	4.4543	3.277	0.628797	Up
TCONS_00051646	"j"	XP_005686689.1	XLOC_046075	PAPOLG	TSS48174	chr11:42944103-42976421	6648	NA	2.65589	3.85779	3.25684	0.54Up1	Up
TCONS_00363329	"="	XP_005679472.1	XLOC_318799	POT1	TSS336116	chr4:86593706-86690280	2358	NA	1.87635	6.62843	4.25239	0.917098	Up
TCONS_00267177	"j"	XP_005697272.1	XLOC_234796	ELAC1	TSS247490	chr24:50473998-50491282	8875	NA	2.16054	3.892	3.02627	0.584681	Up
TCONS_00278861	"="	XP_005697860.1	XLOC_245139	LOC102175082	TSS258357	chr25:34488732-34493307	960	NA	34.8639	38.9294	36.8967	6.86154	Up
TCONS_00271130	"="	XP_005697071.1	XLOC_238473	DSG3	TSS251273	chr24:25783710-25817421	5100	NA	8.96832	3.36879	6.16856	0.481656	Up
TCONS_00368532	"="	XP_005680162.1	XLOC_323465	BIN2	TSS341011	chr5:27460568-27490417	2045	NA	1.78167	1.98976	1.88572	16.5158	Down
TCONS_00473655	"o"	XP_005700391.1	XLOC_416658	ZBTB33	TSS438843	chrX:28377318-28394575	5236	NA	1.91882	1.04467	1.48175	8.07445	Down
TCONS_00138891	"u"	-	XLOC_124092	-	TSS129820	chr16:59803931-59807675	3744	NA	3.99149	5.72964	4.86057	44.1479	Down
TCONS_00463963	"j"	XP_005684587.1	XLOC_407821	RFX6	TSS429655	chr9:20807814-20858520	7514	NA	3.04411	3.06619	3.05515	0.443997	Up
TCONS_00194703	"="	XP_005676380.1	XLOC_170640	GLI2	TSS180019	chr2:71947007-71978918	5134	NA	3.74726	9.95411	6.85069	1.70746	Up
TCONS_00212932	"j"	XP_005677055.1	XLOC_186715	ZDHHC18	TSS196871	chr2:125517668-125570911	6011	NA	2.92773	2.01768	2.4727	0.298165	Up
TCONS_00054998	"u"	-	XLOC_049049	-	TSS51315	chr11:77Up130-77160952	10937	NA	2.06949	2.23045	2.14997	0.349936	Up
TCONS_00211457	"j"	XP_005676673.1	XLOC_185475	SERPINE2	TSS195548	chr2:Up502558-Up533569	1960	NA	4.68404	3.40022	4.04213	28.1952	Down
TCONS_00185783	"j"	XP_005694331.1	XLOC_163126	B4GALNT2	TSS171970	chr19:36541378-36608701	5065	NA	4.85451	2.51056	3.68254	0.3743	Up
TCONS_00352623	"="	XP_005679449.1	XLOC_309087	CPED1	TSS326019	chr4:82994442-83322317	3605	NA	3.24673	4.09431	3.67052	0.588745	Up
TCONS_00285696	"j"	XP_005698454.1	XLOC_250689	PAX2	TSS264402	chr26:19936576-20013300	1108	NA	6.98591	19.6769	13.3314	3.31722	Up
TCONS_00344534	"j"	XP_005678802.1	XLOC_301724	USP40	TSS318354	chr3:109416598-109497965	3077	NA	3.91313	6.61109	5.26211	0.972386	Up
TCONS_00215545	"="	XM_005694673.1	XLOC_188984	ELOVL7	TSS199273	chr20:18384174-18463032	3504	NA	58.969	43.8709	51.42	6.6902	Up
TCONS_00460290	"="	XP_005684952.1	XLOC_404463	STXBP5	TSS426165	chr9:70996648-71165374	9051	NA	1.17781	3.29716	2.23748	0.481696	Up
TCONS_00178933	"="	XP_005694247.1	XLOC_158244	ALOX12	TSS166346	chr19:26081836-26095106	2121	NA	0.612619	1.63684	1.12473	14.4247	Down
TCONS_00390465	"="	XM_005681445.1	XLOC_342061	PPM1K	TSS360936	chr6:34645397-34669866	5500	NA	0.312322	0.495334	0.403828	4.03415	Down
TCONS_00424418	"j"	XM_005682903.1	XLOC_371904	SBNO2	TSS392321	chr7:39778146-39820693	4560	NA	2.12394	3.47646	2.8002	30.5228	Down
TCONS_00110766	"="	XP_005689003.1	XLOC_099148	LOC102172644	TSS103618	chr14:25236464-25258741	3806	NA	7.2661	17.8435	12.5548	141.645	Down
TCONS_00460025	"="	XP_005684921.1	XLOC_404222	LTV1	TSS425916	chr9:67794809-67852551	1425	NA	1.60186	0.981968	1.29191	8.43982	Down
TCONS_00234655	"="	XP_005695520.1	XLOC_206648	APOPT1	TSS217546	chr21:65135922-65159554	3733	NA	1.14603	3.56034	2.35318	0.561958	Up
TCONS_00109160	"j"	XM_005688800.1	XLOC_097621	GLI4	TSS102062	chr14:12044382-12064257	8269	NA	2.64162	2.81494	2.72828	0.474879	Up
TCONS_00277983	"j"	XP_005697724.1	XLOC_244497	GDPD3	TSS257609	chr25:26234060-26259903	3561	NA	5.50429	8.88838	7.19633	1.52018	Up
TCONS_00065401	"="	XM_005686982.1	XLOC_058186	KCNS3	TSS60911	chr11:79607480-79657384	2268	NA	15.9848	30.3865	23.1857	5.16426	Up
TCONS_00034972	"u"	-	XLOC_031500	-	TSS32825	chr10:63212746-63234262	21516	NA	0.951689	0.909625	0.930657	6.71933	Down
TCONS_00177672	"="	XP_005693171.1	XLOC_157348	GDPD1	TSS165307	chr19:9629496-9678545	2079	NA	33.6945	36.4977	35.0961	5.59324	Up
TCONS_00177211	"j"	XP_005693144.1	XLOC_156927	HLF	TSS164872	chr19:5005938-5115349	5164	NA	7.93523	24.8691	16.4022	3.97637	Up
TCONS_00190059	"="	XM_005675921.1	XLOC_166401	NFE2L2	TSS175632	chr2:18959510-18998453	2589	NA	1.31817	0.747644	1.03291	6.31017	Down
TCONS_00321996	"j"	XP_005677462.1	XLOC_282678	MUC1	TSS298059	chr3:14476788-14483533	2483	NA	1.27504	1.20217	1.2386	10.3463	Down
TCONS_00045939	"j"	XP_005686183.1	XLOC_040948	LTBP2	TSS42817	chr10:81841916-81953763	3233	NA	2.3628	6.34452	4.35366	1.10799	Up
TCONS_00194693	"u"	-	XLOC_170632	-	TSS180009	chr2:71877303-71909651	32348	NA	1.00488	0.942898	0.973889	0.152385	Up
TCONS_00109162	"="	XM_005688800.1	XLOC_097621	GLI4	TSS102064	chr14:12044382-12064257	1629	NA	13.9948	19.8887	16.9417	3.62257	Up
TCONS_00174966	"="	XP_005692435.1	XLOC_155342	ECH1	TSS162990	chr18:47380233-47389570	981	NA	5.93563	12.Down9	9.07827	1.94792	Up
TCONS_00281575	"j"	XP_005697600.1	XLOC_247388	GPRC5B	TSS260791	chr25:17468631-17489099	3783	NA	18.8373	60.604	39.7206	10.7059	Up
TCONS_00302074	"="	XP_005699005.1	XLOC_265485	SH2D4A	TSS279849	chr27:36743536-36795985	2645	NA	0.532031	0.592511	0.562271	5.6078	Down
TCONS_00153649	"j"	XP_005691593.1	XLOC_137376	KSR2	TSS143703	chr17:56763081-57212256	10326	NA	3.77665	1.93528	2.85596	0.305159	Up
TCONS_00172365	"="	XP_005692053.1	XLOC_153154	OGFOD1	TSS160660	chr18:23575469-23610378	4669	NA	1.75469	4.15834	2.95652	0.630611	Up
TCONS_00077345	"j"	XM_005687441.1	XLOC_069127	KIAA0226L	TSS72244	chr12:14285119-14334204	2674	NA	1.97048	3.08072	2.5256	24.9089	Down
TCONS_00359920	"="	XP_005679208.1	XLOC_315679	CFTR	TSS332879	chr4:48267132-48448585	6012	NA	8.81262	10.0909	9.45176	73.5025	Down
TCONS_00383993	"="	XM_005680676.1	XLOC_336468	RAC2	TSS354983	chr5:73183179-73207287	1499	NA	4.55845	4.33951	4.44898	36.3113	Down
TCONS_00258910	"j"	XP_005696420.1	XLOC_227456	CLIC5	TSS239748	chr23:18740238-18908210	7867	NA	9.33004	15.9332	12.6316	2.68713	Up
TCONS_00065145	"="	XP_005687140.1	XLOC_057934	RHOB	TSS60657	chr11:77306Up-77347448	685	NA	15.7419	14.4315	15.0867	123.187	Down
TCONS_00446679	"="	XM_005683737.1	XLOC_392195	TRPM3	TSS413386	chr8:45355743-45967173	5973	NA	6.0608	5.30053	5.68067	0.883577	Up
TCONS_00359692	"="	XM_005679139.1	XLOC_315472	SLC26A3	TSS332665	chr4:46364575-46415536	3025	NA	6.44978	6.77612	6.61295	1.02477	Up
TCONS_00181081	"="	XM_005694010.1	XLOC_159672	MILR1	TSS168035	chr19:47781479-47805522	1339	NA	2.098	2.58235	2.34017	20.0767	Down
TCONS_00194678	"u"	-	XLOC_170622	-	TSS179997	chr2:71750213-71798370	23546	NA	0.958873	1.Up83	1.03535	0.188239	Up
TCONS_00212926	"o"	XP_005676864.1	XLOC_186712	SFN	TSS196867	chr2:125510483-125512060	1092	NA	1.76781	1.34071	1.55426	12.4985	Down
TCONS_00251633	"="	XM_005695977.1	XLOC_221366	ARIH2	TSS233174	chr22:50735129-50800348	2079	NA	0.6508	1.12395	0.887375	9.41522	Down
TCONS_00334713	"="	XM_005677456.1	XLOC_293315	UBAP2L	TSS309439	chr3:15304223-15358039	3400	NA	1.83041	1.76864	1.79953	14.022	Down
TCONS_00183605	"j"	XP_005693256.1	XLOC_161692	SYNRG	TSS170253	chr19:13242267-13328864	8139	NA	0.163175	0.373242	0.268209	3.00953	Down
TCONS_00371154	"="	XM_005680316.1	XLOC_325684	GNKB	TSS343404	chr5:54846851-54854543	791	XM_005680316.1	1.65605	6.1784	3.91723	50.21	Down
TCONS_00166200	"="	XM_005692121.1	XLOC_148422	C18H16orf70	TSS155331	chr18:34038730-34071979	2721	NA	2.74086	6.24783	4.49435	0.987393	Up
TCONS_00144622	"u"	-	XLOC_129243	-	TSS135Down	chr16:41794295-41799948	5653	NA	0.383114	0.292149	0.337631	2.57533	Down
TCONS_00396922	"j"	XP_005681952.1	XLOC_347979	STX18	TSS367029	chr6:101668237-101815620	4668	NA	9.3998	9.60026	9.50003	1.60117	Up
TCONS_00493071	"="	XP_005700896.1	XLOC_434446	CFP	TSS457262	chrX:82027561-82045738	1691	NA	0.499673	1.50875	1.00421	13.0455	Down
TCONS_00212962	"="	XP_005676865.1	XLOC_186728	RPS6KA1	TSS196889	chr2:125742870-125775480	3081	NA	1.32108	1.1225	1.22179	9.49612	Down
TCONS_00330009	"="	XP_005678495.1	XLOC_289529	TTC39A	TSS305334	chr3:91473894-91512522	6365	NA	0.20638	0.212805	0.209593	1.83822	Down
TCONS_00362295	"="	XP_005679383.1	XLOC_317848	OGDH	TSS335133	chr4:74313080-74380689	3060	NA	44.6962	95.5227	70.1094	17.7489	Up
TCONS_00359735	"j"	XM_005679142.1	XLOC_315511	NRCAM	TSS332706	chr4:46818610-47007027	9557	NA	17.6668	16.3547	17.0108	2.74134	Up
TCONS_00255324	"j"	XP_005696843.1	XLOC_224302	DCDC2	TSS236423	chr23:30583088-30725692	6406	NA	2.55858	2.2145	2.38654	15.558	Down
TCONS_00377973	"="	XP_005679837.1	XLOC_331401	RASSF9	TSS349555	chr5:14915486-14954474	2634	NA	2.36638	4.70232	3.53435	33.8509	Down
TCONS_00140364	"="	XM_005691063.1	XLOC_125410	PTPRC	TSS131198	chr16:75118908-75249411	4406	XM_005691063.1	8.06886	5.44331	6.75609	39.9692	Down
TCONS_00287304	"="	XP_005698601.1	XLOC_252045	INPP5F	TSS265849	chr26:38284989-38354442	3249	NA	2.44213	7.3813	4.91172	1.15993	Up
TCONS_00456022	"="	XM_005684581.1	XLOC_400546	MICAL1	TSS422121	chr9:27798184-27809689	3514	NA	0.480858	0.315677	0.398267	2.88614	Down
TCONS_00084728	"j"	XP_005688086.1	XLOC_076000	DHTKD1	TSS79329	chr13:15669139-15708334	4588	NA	1.12958	2.48202	1.8058	0.378483	Up
TCONS_00100564	"j"	XM_005688830.1	XLOC_089670	SLA	TSS93829	chr14:18835951-19068651	2934	NA	0.675786	0.549909	0.612847	4.56883	Down
TCONS_00243760	"="	XP_005695704.1	XLOC_214666	SSUH2	TSS226007	chr22:17595650-17637555	3071	NA	1.21521	0.622396	0.918803	5.23138	Down
TCONS_00448178	"j"	XM_005683906.1	XLOC_393480	CORO2A	TSS414734	chr8:61591749-61660921	4534	XM_005683906.1	1.37451	3.13031	2.25241	0.521439	Up
TCONS_00137331	"="	XP_005690793.1	XLOC_122789	ERRFI1	TSS128411	chr16:42925107-42929308	3233	NA	5.89617	14.852	10.3741	112.919	Down
TCONS_00039332	"="	XP_005685146.1	XLOC_035293	MTX3	TSS36827	chr10:10665057-10680753	7590	NA	5.663	4.95267	5.30784	0.768991	Up
TCONS_000Down67	"="	XP_005675253.1	XLOC_020128	AP2M1	TSS20868	chr1:81352037-81382006	1308	NA	3.1276	2.9571	3.04235	23.4362	Down
TCONS_00161178	"="	XM_005691472.1	XLOC_144112	SDSL	TSS150754	chr17:60615226-60627582	1423	NA	36.1097	41.4197	38.7647	7.97933	Up
TCONS_00281851	"="	XP_005698040.1	XLOC_247620	USP31	TSS261042	chr25:20801088-20888280	9994	NA	14.3444	19.0584	16.7014	3.34988	Up
TCONS_00117222	"="	XP_005689338.1	XLOC_105101	ENPP2	TSS109763	chr14:91060212-91192840	2667	NA	5.63862	13.8234	9.73101	2.39104	Up
TCONS_00084261	"="	XP_005688079.1	XLOC_075566	NINL	TSS78882	chr13:10140135-10200004	4014	NA	26.3473	22.8832	24.6152	4.31559	Up
TCONS_00049103	"j"	XP_005686530.1	XLOC_043686	LTBP1	TSS45717	chr11:15403299-15740980	5809	NA	4.86328	6.52793	5.6956	47.2957	Down
TCONS_00149774	"="	XP_005691306.1	XLOC_133833	TBC1D9	TSS140039	chr17:16672169-16873074	3687	NA	39.3189	72.3828	55.8509	13.5014	Up
TCONS_00201181	"="	XP_005675861.1	XLOC_176160	LOC102186347	TSS185871	chr2:354556-706931	2538	NA	15.1389	31.3639	23.2514	5.65142	Up
TCONS_00264763	"x"	XR_311045.1	XLOC_232635	LOC102183378	TSS245231	chr24:25771664-25783583	11919	NA	3.47771	1.2448	2.36125	0.189227	Up
TCONS_00003542	"="	XP_005674859.1	XLOC_003386	EPHA3	TSS3439	chr1:35977684-36389109	5802	NA	5.74147	5.01695	5.37921	35.0791	Down
TCONS_00078418	"u"	-	XLOC_070065	-	TSS73246	chr12:26794550-268Down07	27457	NA	3.02503	1.33384	2.17943	0.221418	Up
TCONS_00245932	"="	XP_005695838.1	XLOC_216726	ACOX2	TSS228124	chr22:42659479-42688470	2049	NA	6.66159	9.44986	8.05572	1.71741	Up
TCONS_00254913	"="	XP_005696741.1	XLOC_223976	LOC102186644	TSS236054	chr23:27112273-27144819	1080	NA	7.9553	9.63476	8.79503	68.8528	Down
TCONS_00342454	"j"	XP_005678455.1	XLOC_300011	LOC102182369	TSS316499	chr3:89748156-89874947	3176	NA	7.06034	22.6071	14.8337	3.77227	Up
TCONS_00336357	"="	XP_005678051.1	XLOC_294584	WNT2B	TSS310837	chr3:28669310-28687495	2080	NA	8.96321	13.8395	11.4014	2.49759	Up
TCONS_00154952	"="	XM_005691617.1	XLOC_138483	NF2	TSS144891	chr17:68281047-68348713	1955	NA	2.98774	6.89833	4.94304	1.22792	Up
TCONS_00449463	"="	XM_005684215.1	XLOC_394589	KIAA1161	TSS415912	chr8:73911944-73919955	3581	NA	4.29583	5.40566	4.85074	0.971504	Up
TCONS_00088696	"="	XP_005688403.1	XLOC_079389	REM1	TSS82936	chr13:58991427-58999544	1468	NA	16.1765	24.7605	20.4685	4.77524	Up
TCONS_00366377	"="	XM_005679730.1	XLOC_321518	GLIPR1	TSS338968	chr5:4724133-4792059	1926	NA	1.11658	1.95473	1.53565	14.5659	Down
TCONS_00375994	"j"	XP_005681164.1	XLOC_329614	TEF	TSS347691	chr5:103670050-103683069	4264	NA	9.74441	33.1506	21.4475	6.40514	Up
TCONS_00322650	"="	XP_005677713.1	XLOC_283082	CTSK	TSS298567	chr3:18514173-18527859	993	NA	4.8016	7.48985	6.14572	54.6475	Down
TCONS_00319320	"="	XP_005699893.1	XLOC_280564	PLA2G16	TSS295734	chr29:39708819-39747912	534	NA	30.1895	31.3658	30.7777	5.45737	Up
TCONS_00416171	"u"	-	XLOC_364849	-	TSS384820	chr7:67005912-67021185	4470	NA	0.40522	0.49482	0.45002	3.73605	Down
TCONS_00286463	"j"	XM_005698461.1	XLOC_251320	ADD3	TSS265075	chr26:29002172-29132154	4591	XM_005698461.1	10.4808	8.24518	9.36299	1.38527	Up
TCONS_00455295	"j"	XP_005684585.1	XLOC_399903	ROS1	TSS421444	chr9:20442026-20567512	7703	NA	2.20318	4.12464	3.16391	0.701415	Up
TCONS_00237814	"="	XP_005695142.1	XLOC_209467	CIB2	TSSDown492	chr21:28325210-28350280	1212	NA	23.6291	27.0093	25.3192	5.16664	Up
TCONS_00211757	"="	XP_005676684.1	XLOC_185756	COL4A4	TSS195835	chr2:114611215-114747333	10780	NA	6.54753	10.0473	8.29742	1.85064	Up
TCONS_00383958	"="	XP_005680730.1	XLOC_336448	TST	TSS354955	chr5:72961767-72969042	1617	NA	13.2663	18.4398	15.853	3.57576	Up
TCONS_00181918	"="	XM_005694451.1	XLOC_160214	FADS6	TSS168682	chr19:55360839-55380402	1042	NA	27.6841	29.015	28.3496	5.57611	Up
TCONS_00373073	"="	XM_005680670.1	XLOC_327253	CSF2RB	TSS345106	chr5:72874097-72903170	9983	NA	0.141625	0.213742	0.177683	1.66681	Down
TCONS_00078200	"="	XP_005687672.1	XLOC_069875	NBEA	TSS73042	chr12:23538871-24203743	10432	NA	0.896407	0.637728	0.767068	4.51184	Down
TCONS_00010914	"j"	XP_005675531.1	XLOC_009981	PLOD2	TSS10328	chr1:120042400-120107758	2873	NA	2.27918	2.68161	2.4804	18.1064	Down
TCONS_00347195	"="	XM_005678995.1	XLOC_304165	BZW2	TSS320875	chr4:23009900-23071120	1752	NA	1.99076	1.08663	1.5387	8.70281	Down
TCONS_00251830	"="	XM_005696039.1	XLOC_221499	CCR2	TSS233332	chr22:52755045-52763881	4151	NA	1.17121	1.33494	1.25307	9.59889	Down
TCONS_00266525	"j"	XM_005697155.1	XLOC_234206	LDLRAD4	TSS246871	chr24:43440998-43601501	7762	NA	4.65925	4.09723	4.37824	0.720778	Up
TCONS_00267881	"x"	XM_005697283.1	XLOC_235460	ATP8B1	TSS248172	chr24:56844911-56912052	3112	XM_005697283.1	4.9399	6.64874	5.79432	1.10352	Up
TCONS_00161223	"j"	XP_005709661.1	XLOC_144130	OAS3	TSS150779	chr17:60989810-61076159	3686	NA	2.1036	2.00998	2.05679	14.8836	Down
TCONS_00375032	"j"	XP_005680968.1	XLOC_328947	LOC102183943	TSS346909	chr5:93607182-93664601	3540	NA	1.78492	3.81413	2.79953	28.0965	Down
TCONS_00123357	"j"	XP_005690174.1	XLOC_110422	CD44	TSS115403	chr15:62263152-62352706	2714	NA	1.93216	3.28252	2.60734	24.1239	Down
TCONS_00172374	"j"	XM_005691993.1	XLOC_153155	GNAO1	TSS160661	chr18:23679811-23860916	3762	NA	2.25944	2.55944	2.40944	0.449484	Up
TCONS_00057979	"="	XP_005686306.1	XLOC_051565	ADRA2B	TSS53990	chr11:2407281-2410412	2655	NA	4.82802	12.2608	8.54441	2.32552	Up
TCONS_00493797	"j"	XP_005700962.1	XLOC_435093	MAOA	TSS457940	chrX:88807147-88891369	4727	NA	4.40376	6.0129	5.20833	1.00976	Up
TCONS_00254848	"="	XP_005696669.1	XLOC_223939	LOC102188814	TSS236004	chr23:26646364-26683118	1074	NA	2.68667	2.56424	2.62545	19.9054	Down
TCONS_00447171	"="	XP_005683856.1	XLOC_392610	GNA14	TSS413822	chr8:52094860-52297478	2403	NA	4.20345	8.22365	6.21355	59.8148	Down
TCONS_00281577	"="	XP_005697600.1	XLOC_247388	GPRC5B	TSS260793	chr25:17468631-17489099	2699	NA	43.194	132.418	87.806	25.699	Up
TCONS_00177674	"="	XP_005693170.1	XLOC_157348	GDPD1	TSS165307	chr19:9629496-9678545	1606	NA	28.4244	35.0639	31.7441	5.99105	Up
TCONS_00258918	"u"	-	XLOC_227457	-	TSS239754	chr23:18908308-18935993	17191	NA	1.65557	1.32614	1.49086	0.224471	Up
TCONS_00096048	"j"	XP_005688378.1	XLOC_085696	CASS4	TSS89636	chr13:57412945-57452450	3825	NA	0.398655	0.443486	0.421071	3.53867	Down
TCONS_00155756	"="	XM_005691163.1	XLOC_139148	TLR2	TSS145610	chr17:3879503-3910163	4029	XM_005691163.1	3.21157	5.78658	4.49907	39.8763	Down
TCONS_00321010	"="	XM_005677149.1	XLOC_281965	LOC102185698	TSS297253	chr3:7493620-7505475	1960	NA	1.89836	4.52963	3.214	31.7271	Down
TCONS_00078801	"="	XP_005687683.1	XLOC_070401	RASL11A	TSS73600	chr12:30382809-30388362	1055	NA	1.187	4.79918	2.99309	37.7133	Down
TCONS_00266185	"u"	-	XLOC_233962	-	TSS246593	chr24:39465332-39485861	2328	NA	22.3702	23.065	22.7176	4.15993	Up
TCONS_00138756	"="	XM_005690922.1	XLOC_123989	FAM20B	TSS129699	chr16:57986433-58034860	5034	NA	0.277785	0.472649	0.375217	3.55195	Down
TCONS_00467683	"="	XP_005684839.1	XLOC_411279	SGK1	TSS433217	chr9:58891702-59004488	2990	NA	0.937328	0.807965	0.872647	6.2219	Down
TCONS_00011260	"j"	XM_005675487.1	XLOC_010297	TFDP2	TSS10657	chr1:124431495-124605592	7425	NA	1.60851	2.91989	2.2642	0.512876	Up
TCONS_00188211	"="	XP_005694529.1	XLOC_164739	MAP2K6	TSS173879	chr19:59886327-60000374	1866	NA	4.80009	6.82617	5.81313	1.15663	Up
TCONS_00357639	"="	XM_005678997.1	XLOC_313580	AGR2	TSS330701	chr4:23166398-23179867	920	NA	1.80993	4.75147	3.2807	34.4702	Down
TCONS_00340716	"="	XP_005678325.1	XLOC_298462	CTH	TSS314871	chr3:71253562-71276675	1826	NA	3.12568	2.17201	2.64885	15.7717	Down
TCONS_00479433	"j"	XP_005700861.1	XLOC_421976	DGKK	TSS444320	chrX:78318632-78497409	7552	NA	0.186616	0.309326	0.247971	2.31542	Down
TCONS_00119727	"j"	XP_005689558.1	XLOC_107363	IL10RA	TSS112108	chr15:26945854-26960112	4430	NA	2.62478	2.71422	2.6695	19.9768	Down
TCONS_00283537	"="	XM_005697868.1	XLOC_248939	ZSCAN21	TSS262490	chr25:36143237-36152630	1936	XM_005697868.1	19.9531	29.7738	24.8635	5.62026	Up
TCONS_00379526	"j"	XM_005679976.1	XLOC_332653	SMARCD1	TSS350905	chr5:28729839-28751976	9626	XM_005679976.1	1.20348	2.26972	1.7366	0.415703	Up
TCONS_00033513	"u"	-	XLOC_030240	-	TSS31495	chr10:48425641-48434512	8871	NA	0.519509	0.347919	0.433714	2.43393	Down
TCONS_00046088	"j"	XP_005686198.1	XLOC_041053	TGFB3	TSS42942	chr10:83328797-83479216	3435	NA	0.924125	2.94792	1.93602	21.75	Down
TCONS_00394367	"j"	XM_005681647.1	XLOC_345670	LOC102181667	TSS364645	chr6:75028429-75743077	5955	NA	0.336936	0.917636	0.627286	6.46489	Down
TCONS_00351820	"="	XM_005679368.1	XLOC_308373	IGFBP3	TSS325267	chr4:73652271-73660027	1938	NA	22.314	38.9246	30.6193	276.009	Down
TCONS_00184341	"="	XP_005693436.1	XLOC_162181	SLC43A2	TSS170836	chr19:Down09254-Down52490	7150	NA	0.693923	0.525144	0.609533	4.06489	Down
TCONS_00185386	"j"	XP_005693663.1	XLOC_162890	SLC47A1	TSS171682	chr19:33145566-33215461	2107	NA	2.35239	5.66458	4.00849	1.02687	Up
TCONS_00261409	"="	XP_005696919.1	XLOC_229476	GCNT2	TSS241990	chr23:42622285-42723132	5126	NA	11.6639	8.81126	10.2376	1.59343	Up
TCONS_00230882	"="	XP_005695255.1	XLOC_203252	STRA6	TSS213983	chr21:32172123-3Down1538	2075	NA	14.4032	14.6414	14.5223	109.924	Down
TCONS_00121448	"j"	XP_005689841.1	XLOC_108820	DCHS1	TSS113682	chr15:44411721-44450988	9286	NA	1.19028	0.770394	0.980337	6.01075	Down
TCONS_00259628	"="	XP_005696657.1	XLOC_228028	AIF1	TSS240392	chr23:26109829-26112374	722	NA	9.19528	12.69	10.9426	90.Up7	Down
TCONS_00362294	"="	XP_005679382.1	XLOC_317848	OGDH	TSS335133	chr4:74313080-74380689	3072	NA	16.2793	22.5986	19.4389	4.48392	Up
TCONS_00471477	"="	XM_005700158.1	XLOC_414699	SYTL4	TSS436799	chrX:9084722-9145992	4983	NA	1.85362	2.08077	1.96719	0.346595	Up
TCONS_00087778	"="	XP_005688258.1	XLOC_078633	SIGLEC1	TSS82114	chr13:49775508-49794055	6765	NA	1.96833	3.81255	2.89044	28.3021	Down
TCONS_00321009	"="	XM_005677148.1	XLOC_281965	LOC102185698	TSS297253	chr3:7493620-7505475	1885	NA	2.3235	4.31442	3.31896	29.7017	Down
TCONS_00177743	"="	XM_005693124.1	XLOC_157395	VMP1	TSS165367	chr19:10102131-10239378	2688	XM_005693124.1	6.8102	9.09899	7.9546	60.7277	Down
TCONS_00020601	"="	XM_005675001.1	XLOC_019001	HCLS1	TSS19610	chr1:64627325-64660319	2007	NA	1.79852	3.74102	2.76977	26.9668	Down
TCONS_00212660	"="	XP_005677040.1	XLOC_186534	PTPRU	TSS196663	chr2:123413550-123490306	5415	NA	12.2418	28.6543	20.448	6.0197	Up
TCONS_00145315	"j"	102168282	XLOC_129840	LOC102168282	TSS135853	chr16:48860345-48891749	2916	NA	3.27121	6.82737	5.04929	1.24052	Up
TCONS_00483103	"="	XM_005701075.1	XLOC_425263	PIR	TSS447745	chrX:116271845-116370766	1191	NA	34.9133	44.4721	39.6927	8.26182	Up
TCONS_00375991	"j"	XP_005681243.1	XLOC_329613	ZC3H7B	TSS347689	chr5:103617775-103668903	9261	NA	0.530706	1.47604	1.00337	0.265131	Up
TCONS_00172357	"="	XP_005692056.1	XLOC_153148	MT2A	TSS160653	chr18:23459191-23460160	417	NA	7.07576	64.3955	35.7356	469.568	Down
TCONS_00178236	"="	XM_005693236.1	XLOC_157781	EVI2B	TSS165799	chr19:17982354-18176931	1874	NA	1.53379	1.70472	1.61925	11.9703	Down
TCONS_00473006	"j"	XP_005700352.1	XLOC_416097	LONRF3	TSS438254	chrX:22908376-22948187	6161	NA	1.00402	0.991987	0.998003	6.60931	Down
TCONS_00275185	"="	XM_005697459.1	XLOC_241994	LOC102178413	TSS254990	chr25:2772012-2809916	4141	NA	0.992685	3.11395	2.05332	0.507573	Up
TCONS_00455292	"j"	XP_005684585.1	XLOC_399903	ROS1	TSS421442	chr9:20442026-20567512	8432	NA	0.452066	1.32939	0.890728	0.22239	Up
TCONS_00383898	"="	XP_005680716.1	XLOC_336406	FOXRED2	TSS354907	chr5:72446158-72465879	5574	NA	33.1053	34.9776	34.0414	7.0191	Up
TCONS_00183983	"="	XP_005693404.1	XLOC_161949	RAB11FIP4	TSS170549	chr19:17862402-17940506	1836	NA	2.34256	6.7601	4.55133	1.3Up4	Up
TCONS_00311283	"="	XM_005699478.1	XLOC_273581	RAB30	TSS288351	chr29:11690484-11845798	10143	XM_005699478.1	6.00093	13.994	9.99747	2.48675	Up
TCONS_00310756	"="	XP_005699488.1	XLOC_273119	RAB38	TSS287868	chr29:6646018-6711746	1395	NA	2.42343	2.53786	2.48064	18.8475	Down
TCONS_00452275	"j"	XM_005684352.1	XLOC_397048	TNC	TSS418517	chr8:102192060-102294343	7245	NA	0.93521	1.75432	1.34476	12.9435	Down
TCONS_00380852	"="	XP_005680257.1	XLOC_333789	SLC35E3	TSS352117	chr5:43568709-43588804	3826	NA	1.08089	1.5536	1.31724	10.4169	Down
TCONS_00185644	"j"	XM_005694261.1	XLOC_163035	EPN3	TSS171866	chr19:35328664-35340453	4054	NA	2.59609	2.57024	2.58317	0.476673	Up
TCONS_00200468	"="	XM_005676867.1	XLOC_175595	ZNF436	TSS185239	chr2:128666007-128757410	4319	NA	10.8023	10.2991	10.5507	1.87216	Up
TCONS_00202454	"="	XP_005676273.1	XLOC_177335	ITGA4	TSS187089	chr2:14291573-14519576	3915	NA	1.05808	0.955663	1.00687	6.54365	Down
TCONS_00289770	"j"	XM_005698255.1	XLOC_254280	SORBS1	TSS268189	chr26:15250824-15476864	7743	NA	2.59509	2.7859	2.69049	0.510007	Up
TCONS_00077325	"="	XP_005687496.1	XLOC_069108	LCP1	TSS72225	chr12:14127394-14188517	1884	NA	10.9504	9.15727	10.0538	63.0645	Down
TCONS_00183924	"j"	XP_005693402.1	XLOC_161905	ADAP2	TSS170499	chr19:17370521-17414333	4936	NA	0.247728	0.370859	0.309293	2.73204	Down
TCONS_00155786	"j"	XP_005691223.1	XLOC_139168	TRIM2	TSS145635	chr17:4246199-4375366	4465	NA	15.2669	1.55089	8.40889	9.931	Down
TCONS_00036400	"j"	XP_005686170.1	XLOC_032702	PLEKHD1	TSS34106	chr10:77325666-77369824	5278	NA	4.09446	3.22669	3.66057	0.629775	Up
TCONS_00289332	"j"	XP_005698258.1	XLOC_253899	PANK1	TSS267785	chr26:10291888-10349494	3464	NA	17.0486	15.1078	16.0782	2.83442	Up
TCONS_00371632	"j"	XM_005680630.1	XLOC_326030	LOC102183852	TSS343807	chr5:58603374-58935974	9643	NA	2.71209	3.73717	3.22463	0.658567	Up
TCONS_00230881	"j"	XP_005695255.1	XLOC_203252	STRA6	TSS213982	chr21:32172123-3Down1538	2698	NA	24.2373	24.1925	24.2149	176.208	Down
TCONS_00202968	"j"	XP_005676280.1	XLOC_177798	HOXD9	TSS187578	chr2:20Up156-20128391	5141	NA	4.41907	11.3516	7.88533	2.22283	Up
TCONS_00213311	"="	XP_005677075.1	XLOC_186985	C1QC	TSS197184	chr2:129359083-129367737	1234	NA	9.89719	8.09946	8.99833	60.7912	Down
TCONS_00290071	"j"	XM_005698322.1	XLOC_254500	DNMBP	TSS268434	chr26:19179450-19275009	10821	NA	1.83751	2.23679	2.03715	0.411927	Up
TCONS_00034974	"u"	-	XLOC_031502	-	TSS32827	chr10:63243240-63251011	7771	NA	0.493587	0.514149	0.503868	3.50178	Down
TCONS_00258636	"="	XP_005696376.1	XLOC_227235	MEA1	TSS239503	chr23:16232791-16239454	1688	NA	6.06793	18.7839	12.4259	3.76112	Up
TCONS_00179319	"="	XP_005694286.1	XLOC_158459	DNAH9	TSS166619	chr19:29549093-29836581	13110	NA	0.97596	1.34935	1.16265	0.267955	Up
TCONS_00012862	"="	XP_005675689.1	XLOC_011780	ABCG1	TSS12191	chr1:140102610-140165896	8844	NA	0.506106	0.798738	0.652422	5.60332	Down
TCONS_00058209	"j"	XM_005686288.1	XLOC_051718	REV1	TSS54173	chr11:4553024-4680366	4157	NA	2.78591	6.6481	4.71701	1.30402	Up
TCONS_00029921	"j"	XP_005685350.1	XLOC_027318	F2RL1	TSS28323	chr10:7778314-7808165	6387	NA	4.09275	5.93176	5.01225	1.10438	Up
TCONS_00012763	"j"	XM_005675746.1	XLOC_011691	MX2	TSS12098	chr1:139215704-139252544	3859	NA	0.554289	1.64883	1.10156	11.3348	Down
TCONS_00144618	"u"	-	XLOC_129241	-	TSS135216	chr16:41762215-41771533	9318	NA	0.240497	0.263744	0.25212	1.88685	Down
TCONS_00336801	"j"	XP_005678003.1	XLOC_294951	AMPD2	TSS311231	chr3:31725159-31778740	10263	NA	1.83472	2.07897	1.95684	13.6464	Down
TCONS_00331365	"="	XM_005678671.1	XLOC_290652	RHBDL2	TSS306543	chr3:103274604-103335945	1511	XM_005678671.1	5.30154	4.04458	4.67306	27.6439	Down
TCONS_00083581	"j"	XP_005687888.1	XLOC_074942	PLCB1	TSS78236	chr13:399840-1293272	6720	NA	22.2133	21.8553	22.0343	4.11729	Up
TCONS_00314465	"="	XP_005699939.1	XLOC_276363	TM7SF2	TSS291295	chr29:4Up2784-4Up7197	1651	NA	202.156	211.74	206.948	46.2254	Up
TCONS_00259810	"="	XP_005696712.1	XLOC_228106	LOC102176375	TSS240510	chr23:27071692-27074052	1096	NA	4.49698	5.01142	4.7542	34.0713	Down
TCONS_00176585	"j"	XR_310759.1	XLOC_156397	LOC102174870	TSS164294	chr18:59863380-59890008	16073	NA	0.192388	0.129086	0.160737	0.91387	Down
TCONS_00429771	"j"	XM_005683447.1	XLOC_376659	ELL2	TSS397285	chr7:91236735-91292802	8480	NA	0.308095	0.413481	0.360788	2.72728	Down
TCONS_00080813	"j"	XM_005687682.1	XLOC_072324	EDNRB	TSS75561	chr12:50979920-51009688	4302	NA	0.535701	1.13358	0.834641	7.66471	Down
TCONS_00428593	"="	XP_005683456.1	XLOC_375585	HAPLN1	TSS396171	chr7:79588072-79669008	1065	NA	5.10962	4.4547	4.78216	30.333	Down
TCONS_00369769	"j"	XP_005680228.1	XLOC_324447	KIF21A	TSS342116	chr5:40453662-40624448	6115	NA	1.29015	1.58675	1.43845	0.264001	Up
TCONS_00374766	"="	XM_005680841.1	XLOC_328758	LOC102183401	TSS346682	chr5:91568115-91584620	2432	NA	0.624403	0.906746	0.765575	6.11065	Down
TCONS_00003541	"="	XP_005674860.1	XLOC_003386	EPHA3	TSS3438	chr1:35977684-36389109	6215	NA	0.641703	0.57655	0.609127	3.90307	Down
TCONS_00139115	"="	XM_005690956.1	XLOC_124298	LAMC2	TSS130035	chr16:61851306-61928858	5316	XM_005690956.1	3.80505	3.26495	3.535	22.1481	Down
TCONS_00187954	"="	XM_005694467.1	XLOC_164494	SSTR2	TSS173626	chr19:56897214-56902807	1523	NA	1.29082	7.08981	4.19032	50.3368	Down
TCONS_00058337	"="	XP_005686495.1	XLOC_051827	CREG2	TSS54290	chr11:6144387-6174176	2801	NA	0.614673	0.461761	0.538217	3.43738	Down
TCONS_00146617	"="	XP_005691005.1	XLOC_130985	RGS16	TSS137071	chr16:61286886-61292559	2439	NA	0.855938	1.79662	1.32628	12.9085	Down
TCONS_00028553	"j"	XP_005675773.1	XLOC_026046	ANKRD28	TSS27010	chr1:150176045-150306082	8116	NA	1.6Up6	1.Down43	1.41579	7.83016	Down
TCONS_00164012	"j"	XP_005692006.1	XLOC_146433	GPT2	TSS153273	chr18:14802139-14836019	3707	NA	36.7753	83.0851	59.9302	17.0907	Up
TCONS_00183881	"j"	XR_310772.1	XLOC_161892	ZNF207	TSS170477	chr19:17142833-17169713	13398	NA	0.23225	0.393183	0.312717	2.48943	Down
TCONS_00271121	"j"	XP_005697163.1	XLOC_238468	DSG2	TSS251267	chr24:25714994-25757951	3307	NA	14.8332	16.0539	15.4435	3.14536	Up
TCONS_00175751	"j"	XP_005692882.1	XLOC_155834	DBP	TSS163609	chr18:53700962-53714469	1511	NA	3.36559	6.50584	4.93572	1.2617	Up
TCONS_00485262	"u"	-	XLOC_427230	-	TSS449796	chrX:13515446-13532562	17116	NA	0.794969	0.570765	0.682867	0.102211	Up
TCONS_00099425	"="	XP_005688946.1	XLOC_088659	TONSL	TSS92773	chr14:Up43275-Up55720	4249	NA	2.86735	5.2777	4.07253	1.12325	Up
TCONS_00274810	"="	XP_005697415.1	XLOC_241790	ARHGDIG	TSS254720	chr25:246332-260654	594	NA	14.1919	22.9087	18.5503	4.36407	Up
TCONS_00013050	"="	XM_005675656.1	XLOC_011927	AGPAT3	TSS12359	chr1:141584227-141671497	3347	NA	3.63448	5.74079	4.68764	1.11742	Up
TCONS_00444816	"="	XP_005683695.1	XLOC_390450	ADAMTSL1	TSS411582	chr8:24410365-24906913	5747	NA	2.9163	5.83631	4.37631	1.21484	Up
TCONS_00383969	"j"	XM_005680674.1	XLOC_336457	LOC102177599	TSS354966	chr5:73081170-73127343	5041	NA	0.300891	0.461124	0.381007	3.37691	Down
TCONS_00307606	"="	XM_005699041.1	XLOC_270384	HNRNPF	TSS284980	chr28:11737005-11754238	2262	NA	12.3939	9.44674	10.9203	61.7343	Down
TCONS_00173595	"j"	XM_005692457.1	XLOC_154258	ZDHHC1	TSS161805	chr18:34282676-34304063	1887	NA	4.58949	7.84986	6.21967	1.53765	Up
TCONS_00410493	"="	XP_005682432.1	XLOC_360116	LDLR	TSS379729	chr7:12036579-12071033	4371	NA	13.5092	22.2263	17.8678	153.793	Down
TCONS_00289318	"j"	XM_005698200.1	XLOC_253892	SLC16A12	TSS267773	chr26:10149838-10249379	4244	XM_005698200.1	7.73459	15.3137	11.5241	2.87044	Up
TCONS_00289771	"j"	XM_005698255.1	XLOC_254280	SORBS1	TSS268190	chr26:15250824-15476864	6770	NA	5.72602	7.22355	6.47479	1.41178	Up
TCONS_00350866	"j"	XP_005679316.1	XLOC_307526	SCRN1	TSS324375	chr4:63860352-63925791	4483	NA	2.3272	3.45821	2.8927	0.646017	Up
TCONS_00241767	"j"	XP_005695521.1	XLOC_213024	PPP1R13B	TSS224228	chr21:65242972-65347105	4Up	NA	1.2998	2.55292	1.92636	0.505232	Up
TCONS_00168503	"o"	XP_005709653.1	XLOC_150019	CCDC8	TSS157201	chr18:52138138-52146801	2932	NA	8.17805	22.2322	15.2051	4.83349	Up
TCONS_00056846	"="	XM_005687144.1	XLOC_050750	PBX3	TSS53068	chr11:95004756-95227514	2583	NA	8.80876	7.96209	8.38542	50.2591	Down
TCONS_00123392	"u"	-	XLOC_110457	-	TSS115438	chr15:62748450-62754869	5762	NA	2.04865	1.97575	2.0122	12.4225	Down
TCONS_00344065	"="	XP_005678865.1	XLOC_301327	ZC3H12A	TSS317928	chr3:104622795-104640485	1669	NA	2.27088	1.78503	2.02795	13.8803	Down
TCONS_00032345	"j"	XM_005685619.1	XLOC_029228	PLA2G4B	TSS30434	chr10:33606498-33673107	6269	NA	0.76445	1.49039	1.12742	0.294954	Up
TCONS_00424825	"="	XP_005683371.1	XLOC_372238	CXCL14	TSS392683	chr7:43235521-43243799	1471	NA	1.95312	19.9225	10.9378	128.718	Down
TCONS_00252130	"j"	XP_005709476.1	XLOC_221755	HDAC11	TSS233614	chr22:55883765-55898253	1532	NA	6.23946	6.9158	6.57763	1.41308	Up
TCONS_00110492	"j"	XP_005689000.1	XLOC_098875	MYC	TSS103345	chr14:23265698-23270640	1666	NA	4.16958	6.55428	5.36193	44.9034	Down
TCONS_00257925	"j"	XP_005696518.1	XLOC_226640	SPDEF	TSS238858	chr23:8278995-8301257	4721	NA	5.38388	4.28645	4.83516	0.887213	Up
TCONS_00333862	"="	XP_005677290.1	XLOC_292733	ATP1A2	TSS308773	chr3:8947623-8972710	5110	NA	3.16912	6.50003	4.83458	1.37913	Up
TCONS_00254671	"j"	XP_005696622.1	XLOC_223853	SLC44A4	TSS235879	chr23:25892630-25905904	2239	NA	1.87814	3.4238	2.65097	23.6067	Down
TCONS_00341199	"j"	XP_005678362.1	XLOC_298871	LOC102180987	TSS315311	chr3:76162503-76354498	4411	NA	0.658712	1.39427	1.02649	8.53024	Down
TCONS_00154430	"="	XM_005691590.1	XLOC_138050	ALKBH2	TSS144419	chr17:63638262-63745911	2101	NA	1.95428	5.66634	3.81031	1.08517	Up
TCONS_00385807	"="	XP_005680954.1	XLOC_338045	SLC2A3	TSS356647	chr5:93273959-93286948	3889	NA	10.7677	20.8607	15.8142	133.025	Down
TCONS_00295141	"="	XM_005698777.1	XLOC_259066	MSR1	TSS273205	chr27:19680502-19759650	2161	XM_005698777.1	4.20392	5.14698	4.67545	32.8447	Down
TCONS_00429774	"="	XP_005683505.1	XLOC_376659	ELL2	TSS397287	chr7:91236735-91292802	1368	NA	1.49319	2.6723	2.08275	17.4854	Down
TCONS_00105992	"j"	XP_005689236.1	XLOC_094772	SLC25A32	TSS99065	chr14:71388494-71458555	8239	NA	1.83912	4.71141	3.27527	0.902048	Up
TCONS_00417339	"="	XM_005683395.1	XLOC_365955	VCAN	TSS385948	chr7:79409756-79529167	12040	XM_005683395.1	14.2217	10.0745	12.1481	62.0626	Down
TCONS_00353136	"="	XM_005679437.1	XLOC_309572	HILPDA	TSS326515	chr4:90170742-90173532	1106	NA	12.9011	24.3541	18.6276	4.69219	Up
TCONS_00282884	"j"	XP_005709644.1	XLOC_248459	AUTS2	TSS261962	chr25:29781743-30691521	18259	NA	3.31507	2.34921	2.83214	0.422556	Up
TCONS_00278718	"="	XP_005698100.1	XLOC_245051	CLDN3	TSS258240	chr25:33498600-33504008	594	NA	26.2797	39.3182	32.7989	8.38626	Up
TCONS_00455861	"="	XM_005684563.1	XLOC_400424	FYN	TSS421982	chr9:25715966-25905086	2142	NA	5.4608	4.6988	5.0798	31.3799	Down
TCONS_00314484	"j"	XP_005700045.1	XLOC_276372	SPDYC	TSS291309	chr29:41177329-41182373	3664	NA	29.1916	9.29514	19.2434	1.82753	Up
TCONS_00184202	"j"	XP_005693420.1	XLOC_162096	MYO18A	TSS170728	chr19:19776107-19865811	7953	NA	0.120175	0.268982	0.194578	1.98262	Down
TCONS_00168693	"="	XM_005692682.1	XLOC_150151	SPHK2	TSS157369	chr18:53700962-53714469	2999	NA	4.23654	5.66623	4.95139	1.19691	Up
TCONS_00179763	"j"	XM_005693635.1	XLOC_158805	MBTD1	TSS166993	chr19:34605773-34732296	5772	NA	1.64933	3.94434	2.79683	0.728919	Up
TCONS_00300608	"="	XP_005698916.1	XLOC_264146	LOC102174186	TSS278458	chr27:24414436-24430648	2737	NA	0.378667	1.40409	0.891379	9.80044	Down
TCONS_00097434	"x"	XP_005688763.1	XLOC_086829	LOC102186608	TSS90869	chr13:71679975-71723733	9228	NA	0.293125	0.495739	0.394432	3.39135	Down
TCONS_00128883	"j"	XP_005689731.1	XLOC_115343	USP47	TSS120560	chr15:39028786-39110300	7173	NA	1.23205	0.910079	1.07106	5.61552	Down
TCONS_00184242	"="	XP_005693340.1	XLOC_162119	SSH2	TSS170760	chr19:20Down768-20567573	9Down	NA	1.96715	3.81794	2.89255	24.4407	Down
TCONS_00410034	"j"	XM_005682307.1	XLOC_359828	LPHN1	TSS379381	chr7:8590030-8665623	4148	NA	2.01772	3.87165	2.94468	0.827944	Up
TCONS_00184498	"="	XP_005693467.1	XLOC_162277	SHPK	TSS170956	chr19:23593124-23611638	1856	NA	5.52743	12.7199	9.12367	2.68769	Up
TCONS_00057387	"j"	XM_005687278.1	XLOC_051098	POMT1	TSS53489	chr11:100032197-100049864	4041	NA	1.74182	2.52105	2.13143	0.50334	Up
TCONS_00496061	"j"	XP_005701127.1	XLOC_437223	NHS	TSS460123	chrX:114089394-114152389	8202	NA	3.84815	2.15162	2.99988	0.41036	Up
TCONS_00258015	"="	XM_005696256.1	XLOC_226705	FKBP5	TSS238931	chr23:9248027-9361814	3714	NA	52.1399	43.0515	47.5957	8.63467	Up
TCONS_00333708	"="	XP_005677Down.1	XLOC_292623	FCER1G	TSS308642	chr3:7770970-7774321	757	NA	6.05707	8.59011	7.32359	58.4722	Down
TCONS_00228511	"j"	XR_310891.1	XLOC_201157	LOC102172486	TSS211763	chr21:8605039-8668852	1655	XR_310891.1	4.07562	9.53415	6.80489	1.78585	Up
TCONS_00278860	"="	XP_005697860.1	XLOC_245139	LOC102175082	TSS258357	chr25:34488732-34493307	1183	NA	107.322	86.4159	96.8689	19.8118	Up
TCONS_00181797	"="	XP_005694488.1	XLOC_160150	EVPL	TSS168598	chr19:54476254-54495297	6032	NA	2.20307	1.76655	1.98481	0.378526	Up
TCONS_00194674	"u"	-	XLOC_170618	-	TSS179993	chr2:71731360-71739669	8309	NA	1.34468	1.42657	1.38563	0.265277	Up
TCONS_00409870	"j"	XP_005682294.1	XLOC_359706	WIZ	TSS379238	chr7:7322598-7362943	4355	NA	0.868265	2.04822	1.45824	0.40954	Up
TCONS_00421747	"j"	XP_005682545.1	XLOC_369737	MYO1F	TSS389967	chr7:13647955-13683801	3581	NA	1.47343	1.11989	1.29666	7.96759	Down
TCONS_00178233	"="	XM_005693237.1	XLOC_157781	EVI2A	TSS165796	chr19:17982354-18176931	1521	NA	4.71669	4.48974	4.60322	27.4707	Down
TCONS_00012861	"="	XP_005675690.1	XLOC_011780	ABCG1	TSS12191	chr1:140102610-140165896	8808	NA	1.23109	0.855172	1.04313	5.6774	Down
TCONS_00332324	"u"	-	XLOC_291453	-	TSS307407	chr3:Up879795-Up887447	7652	NA	6.18902	15.3048	10.7469	3.2314	Up
TCONS_00483083	"="	XP_005701121.1	XLOC_425254	AP1S2	TSS447734	chrX:116016515-116043891	1103	NA	199.064	79.8523	139.458	15.0866	Up
TCONS_00077323	"="	XM_005687438.1	XLOC_069108	LCP1	TSS72224	chr12:14127394-14188517	3992	NA	16.9282	14.1232	15.5257	88.6808	Down
TCONS_00067534	"j"	XP_005687350.1	XLOC_060026	GBGT1	TSS62869	chr11:101549225-101557881	1298	NA	6.17787	12.9906	9.58423	2.80125	Up
TCONS_00246185	"j"	XM_005695852.1	XLOC_216895	SFMBT1	TSS228326	chr22:47666741-47845201	12924	NA	0.890367	2.19544	1.5429	0.440254	Up
TCONS_00451852	"="	XP_005684343.1	XLOC_396709	PTPN3	TSS418146	chr8:96964722-97122281	2835	NA	2.22892	4.68406	3.45649	0.927325	Up
TCONS_00383286	"="	XP_005680701.1	XLOC_335858	ALDH1L2	TSS354333	chr5:66425303-66484892	2814	NA	6.13527	13.9897	10.0625	2.80295	Up
TCONS_00335280	"="	XM_005677674.1	XLOC_293689	PRPF3	TSS309870	chr3:18873109-18893197	2437	NA	0.448785	0.865298	0.657042	5.78753	Down
TCONS_00462150	"j"	XP_005684490.1	XLOC_406146	COL12A1	TSS427927	chr9:1882814-1999275	10535	NA	27.451	24.3251	25.888	152.435	Down
TCONS_00415143	"="	XM_005683160.1	XLOC_363904	SLC26A2	TSS383836	chr7:57530338-57552318	7808	NA	2.9755	3.39524	3.18537	19.7877	Down
TCONS_00257773	"j"	XP_005696509.1	XLOC_226522	RGL2	TSS238728	chr23:7158085-7176939	5862	NA	0.846243	1.22912	1.03768	8.48929	Down
TCONS_00200038	"="	XP_005677047.1	XLOC_175286	FGR	TSS184881	chr2:124860417-124879655	1482	NA	3.11794	2.61856	2.86825	18.4899	Down
TCONS_00383900	"="	XP_005680716.1	XLOC_336406	FOXRED2	TSS354908	chr5:72446158-72465879	2073	NA	11.8585	16.8705	14.3645	3.77688	Up
TCONS_00039202	"="	XP_005685123.1	XLOC_035182	AP3B1	TSS36710	chr10:8884404-9107096	3108	NA	1.98804	4.42589	3.20696	0.812132	Up
TCONS_00036610	"="	XM_005686044.1	XLOC_032866	RBM25	TSS34285	chr10:80609694-80666921	10463	NA	1.14142	2.14606	1.64374	12.6609	Down
TCONS_00261679	"="	XP_005696972.1	XLOC_229732	DSP	TSS242255	chr23:44956620-44993461	9071	NA	39.8961	30.3734	35.1347	6.75667	Up
TCONS_00012221	"="	XP_005675660.1	XLOC_011201	SLCO2A1	TSS11592	chr1:132932452-132996145	4519	NA	2.19615	4.14659	3.17137	26.9646	Down
TCONS_00145261	"u"	-	XLOC_129808	-	TSS135813	chr16:48493204-48498927	5723	NA	3.72975	5.51201	4.62088	1.08661	Up
TCONS_00129795	"j"	XP_005689932.1	XLOC_116095	NUMA1	TSS121368	chr15:48233394-48303023	7359	NA	3.48925	6.84614	5.1677	1.55602	Up
TCONS_00186430	"="	XP_005694386.1	XLOC_163492	VAT1	TSS172435	chr19:42230606-42235698	2435	NA	20.3449	14.5665	17.4557	3.14375	Up
TCONS_00266531	"j"	XM_005697155.1	XLOC_234206	LDLRAD4	TSS246876	chr24:43440998-43601501	7424	NA	9.5743	10.8675	10.Down9	2.28169	Up
TCONS_00013303	"="	XP_005675742.1	XLOC_012104	LOC102170639	TSS12558	chr1:144169190-144198910	1810	NA	5.50932	9.61043	7.55987	1.93483	Up
TCONS_00335757	"="	XP_005677855.1	XLOC_294065	WDR3	TSS310283	chr3:23212323-23251431	2832	NA	0.309686	0.842347	0.576016	5.55605	Down
TCONS_00070690	"="	XP_005687676.1	XLOC_062795	HSPH1	TSS65778	chr12:27558849-27581463	3181	NA	22.5053	37.5272	30.0162	219.727	Down
TCONS_00034985	"u"	-	XLOC_031510	-	TSS32840	chr10:63269593-63399488	6267	NA	0.400653	0.437893	0.419273	2.843	Down
TCONS_00156014	"="	XM_005691193.1	XLOC_139377	FAM160A1	TSS145850	chr17:6012737-6316862	4294	XM_005691193.1	1.56842	4.36271	2.96556	0.916561	Up
TCONS_00364743	"j"	XM_005679558.1	XLOC_320011	LOC102184403	TSS337411	chr4:103452104-103490969	6914	NA	0.569208	1.20256	0.885884	7.5873	Down
TCONS_00039200	"j"	XP_005685123.1	XLOC_035182	AP3B1	TSS36709	chr10:8884404-9107096	3732	NA	21.9542	19.6147	20.7844	3.91313	Up
TCONS_00201178	"="	XM_005675804.1	XLOC_176160	LOC102186347	TSS185870	chr2:354556-706931	3741	NA	19.4261	18.6635	19.0448	3.87041	Up
TCONS_00310268	"j"	XP_005699465.1	XLOC_272674	LOC102174908	TSS287405	chr29:478215-505688	4692	NA	2.1718	3.83772	3.00476	0.780581	Up
TCONS_00127876	"j"	XM_005689547.1	XLOC_114439	USP2	TSS119620	chr15:28198526-28224272	3597	NA	3.07536	3.93527	3.50531	0.822962	Up
TCONS_00113835	"="	XM_005689126.1	XLOC_101952	PAG1	TSS106510	chr14:54712535-54877942	11076	NA	1.08286	1.09946	1.09116	6.58164	Down
TCONS_00270877	"="	XM_005696997.1	XLOC_238251	DTNA	TSS251047	chr24:22247038-22682548	3204	NA	4.27703	3.18042	3.72872	0.593514	Up
TCONS_00330508	"="	XM_005678458.1	XLOC_289989	PDZK1IP1	TSS305806	chr3:95498636-95505467	835	NA	221.244	300.131	260.688	68.5339	Up
TCONS_00424676	"j"	XP_005682997.1	XLOC_372107	PPP2CA	TSS392548	chr7:42009703-42032965	2090	NA	3.80049	6.30891	5.0547	1.14308	Up
TCONS_00275894	"j"	XM_005697947.1	XLOC_242651	ABAT	TSS255668	chr25:7581749-7703782	6028	XM_005697947.1	0.753318	1.92608	1.3397	0.400459	Up
TCONS_00413094	"j"	XP_005683344.1	XLOC_362261	PALM	TSS382052	chr7:39494159-39511408	6229	NA	1.11071	2.45281	1.78176	0.536835	Up
TCONS_00420650	"="	XP_005682247.1	XLOC_369008	B3GNT3	TSS389084	chr7:4909886-4915730	1919	NA	8.36656	17.4859	12.9262	3.86697	Up
TCONS_00057180	"="	XP_005687319.1	XLOC_050951	PPP2R4	TSS53314	chr11:97976529-98005779	5091	NA	1.83282	1.3898	1.61131	9.32937	Down
TCONS_00229605	"u"	-	XLOC_20Down7	-	TSS212839	chr21:19514709-19522475	7766	NA	1.24911	1.19285	1.Down98	0.216647	Up
TCONS_00194705	"j"	XP_005676380.1	XLOC_170640	GLI2	TSS180020	chr2:71947007-71978918	9351	NA	0.743956	1.25907	1.00151	0.261581	Up
TCONS_00066964	"="	XM_005687140.1	XLOC_059611	MAPKAP1	TSS62403	chr11:94731943-94969732	3348	NA	2.27808	4.21123	3.24465	0.863849	Up
TCONS_00415022	"o"	XP_005683200.1	XLOC_363808	ADRB2	TSS383736	chr7:56484676-56486722	2046	NA	1.87304	3.78756	2.8303	24.1727	Down
TCONS_00460036	"="	XM_005684879.1	XLOC_404231	STX11	TSS425926	chr9:68038826-68077127	3578	NA	1.39786	1.762	1.57993	11.0712	Down
TCONS_00030883	"="	XP_005685379.1	XLOC_028116	NEO1	TSS29186	chr10:19487534-19652353	4320	NA	2.16789	5.65686	3.91237	1.17167	Up
TCONS_00343860	"="	XP_005678724.1	XLOC_301138	MACF1	TSS317732	chr3:102804545-103149909	16266	NA	0.0651774	0.17984	0.122509	1.1751	Down
TCONS_00248071	"="	XP_005695583.1	XLOC_218304	CLASP2	TSS229908	chr22:7659596-7843248	4380	NA	0.252363	0.776188	0.514275	4.93615	Down
TCONS_00420457	"="	XP_005682223.1	XLOC_368875	MAU2	TSS388931	chr7:3489135-3527103	1869	NA	6.29579	9.585	7.9404	2.06513	Up
TCONS_00059797	"j"	XP_005686597.1	XLOC_053079	THUMPD2	TSS55605	chr11:21804776-21838354	2429	NA	2.31368	4.80723	3.56046	0.892327	Up
TCONS_00097855	"="	XP_005688702.1	XLOC_087160	PTGIS	TSS91243	chr13:75689686-75752899	4551	NA	6.40689	16.054	11.2304	3.58032	Up
TCONS_00354183	"j"	XP_005679605.1	XLOC_310454	LOC102181752	TSS327452	chr4:102905827-102921280	1640	NA	1.43121	2.70448	2.06785	16.8461	Down
TCONS_00470286	"u"	-	XLOC_413595	-	TSS435646	chr9:88698970-88703186	4216	NA	5.31859	3.13844	4.22851	0.685459	Up
TCONS_00129869	"u"	-	XLOC_116142	-	TSS121420	chr15:48711249-48718153	6904	NA	2.44746	1.48828	1.96787	0.284707	Up
TCONS_00089354	"="	XM_005688549.1	XLOC_079846	BPI	TSS83470	chr13:65223470-65271561	1869	NA	2.04908	2.46155	2.25531	16.0672	Down
TCONS_00306407	"j"	XM_005699364.1	XLOC_269293	MARCH8	TSS283851	chr28:41736638-41795740	4406	NA	0.970957	2.76029	1.86562	0.558564	Up
TCONS_00194689	"u"	-	XLOC_170629	-	TSS180006	chr2:71802816-71845003	37331	NA	1.43824	1.26373	1.35099	0.268189	Up
TCONS_00229571	"u"	-	XLOC_202176	-	TSS212806	chr21:19124288-19125995	634	NA	80.436	67.7221	74.079	14.9808	Up
TCONS_00052360	"="	XM_005686710.1	XLOC_046665	ST3GAL5	TSS48817	chr11:48444379-48509035	3017	NA	1.2947	1.66313	1.47891	10.4242	Down
TCONS_00139895	"="	XM_005691036.1	XLOC_124997	IRF6	TSS130766	chr16:71139698-71157473	3516	NA	16.1765	23.5434	19.8599	5.01509	Up
TCONS_00168424	"j"	XP_005692839.1	XLOC_149975	VASP	TSS157150	chr18:51557709-51633379	2583	NA	4.17011	5.66354	4.91683	36.0456	Down
TCONS_00127019	"="	XP_005689493.1	XLOC_113728	CRYAB	TSS118849	chr15:20480439-20483613	826	NA	5.35017	5.4854	5.41779	36.6456	Down
TCONS_00039492	"j"	XM_005685120.1	XLOC_035380	DENND4A	TSS36927	chr10:12284497-12402620	8197	NA	0.405305	0.553938	0.479622	3.25578	Down
TCONS_00210895	"j"	XP_005709449.1	XLOC_184939	OBSL1	TSS195005	chr2:106865339-106886148	5498	NA	1.76956	1.44886	1.60921	0.312657	Up
TCONS_00185194	"="	XP_005694289.1	XLOC_162733	HS3ST3A1	TSS171510	chr19:30900840-30993410	6976	NA	0.375188	0.58133	0.478259	3.59411	Down
TCONS_00333787	"="	XP_005677266.1	XLOC_292672	LOC102179822	TSS308703	chr3:8333150-8341573	800	NA	1.64905	2.88795	2.2685	18.6745	Down
TCONS_00365195	"="	XM_005709497.1	XLOC_320431	TMEM176B	TSS337846	chr4:109397896-109406132	1182	NA	5.50464	16.456	10.9803	105.347	Down
TCONS_00480455	"u"	-	XLOC_422791	-	TSS445207	chrX:86957806-87018250	4203	NA	0.338593	0.629663	0.484128	3.93543	Down
TCONS_00115877	"="	XP_005689279.1	XLOC_103856	SDC2	TSS108473	chr14:77891660-78010062	564	NA	13.8959	15.8789	14.8874	96.3683	Down
TCONS_00234224	"j"	XP_005695507.1	XLOC_206341	EVL	TSS217182	chr21:61882502-61988922	3882	NA	5.19476	5.44378	5.31927	1.21407	Up
TCONS_00048141	"="	XM_005686295.1	XLOC_042916	IL1R1	TSS44883	chr11:6731823-6824843	4189	NA	1.06277	3.31399	2.18838	20.0123	Down
TCONS_00334584	"="	XM_005677409.1	XLOC_293258	EFNA1	TSS309364	chr3:14516871-14523446	1386	XM_005677409.1	18.7725	38.759	28.7658	8.63473	Up
TCONS_00175909	"="	XM_005692737.1	XLOC_155899	LOC102174966	TSS163717	chr18:54780853-54796362	4103	NA	1.68286	5.09055	3.38671	1.05942	Up
TCONS_00212432	"j"	XP_005676783.1	XLOC_186326	TINAGL1	TSS196446	chr2:121325227-121334885	1446	NA	11.2964	19.7086	15.5025	127.794	Down
TCONS_00377971	"j"	XP_005679837.1	XLOC_331401	RASSF9	TSS349553	chr5:14915486-14954474	7292	NA	4.27683	14.6456	9.46121	79.6264	Down
TCONS_00283712	"="	XP_005697949.1	XLOC_249035	PMS2	TSS262618	chr25:37623158-37689849	2664	NA	3.23455	4.61485	3.9247	0.954227	Up
TCONS_00032198	"="	XP_005685542.1	XLOC_029153	IVD	TSS30334	chr10:32373106-32385021	1281	NA	4.56271	8.04221	6.30246	1.67294	Up
TCONS_00245578	"u"	-	XLOC_216413	-	TSS227792	chr22:37034441-37059814	25373	NA	1.20295	1.1194	1.16118	0.225471	Up
TCONS_00202452	"j"	XP_005676273.1	XLOC_177335	ITGA4	TSS187089	chr2:14291573-14519576	6730	NA	1.98807	1.46463	1.72635	8.31634	Down
TCONS_00154179	"="	XM_005691483.1	XLOC_137859	TPCN1	TSS144210	chr17:60842566-60905615	4094	NA	11.0584	6.19034	8.62437	1.36689	Up
TCONS_00440569	"j"	XM_005684389.1	XLOC_386544	ZNF462	TSS407530	chr8:94655448-94811778	11706	XM_005684389.1	0.831935	1.13173	0.981832	0.23496	Up
TCONS_00351164	"="	XM_005679282.1	XLOC_307785	HNRNPA2B1	TSS324652	chr4:67253082-67263276	1454	XM_005679282.1	0.754386	1.53744	1.14591	9.6795	Down
TCONS_00119792	"="	XP_005689574.1	XLOC_107400	TMEM25	TSS112157	chr15:27479510-27489932	2393	NA	6.35895	11.3483	8.85363	2.58091	Up
TCONS_00059543	"="	XP_005686544.1	XLOC_052890	EIF2AK2	TSS55393	chr11:19331393-19356457	1632	NA	2.68574	2.65438	2.67006	15.7598	Down
TCONS_00138361	"j"	XM_005690900.1	XLOC_123621	RABGAP1L	TSS129315	chr16:53047208-53758380	7128	NA	6.92869	5.21122	6.06996	1.05128	Up
TCONS_00496081	"u"	-	XLOC_437240	-	TSS460141	chrX:114385288-114435880	35026	NA	0.462299	0.429539	0.445919	0.0843153	Up
TCONS_00410662	"="	XM_005682422.1	XLOC_360202	CERS4	TSS379855	chr7:13421645-13455607	1541	NA	32.5914	21.4313	27.0114	4.98802	Up
TCONS_00200238	"="	XM_005676828.1	XLOC_175433	PAQR7	TSS185050	chr2:126406881-126417605	6183	XM_005676828.1	2.13149	1.56077	1.84613	0.318643	Up
TCONS_00458781	"="	XP_005684788.1	XLOC_403106	LAMA2	TSS424757	chr9:53821412-54496502	9675	NA	26.0512	62.6874	44.3693	13.6623	Up
TCONS_00437216	"="	XP_005684008.1	XLOC_383556	ANP32B	TSS404401	chr8:61504062-61529305	1209	NA	1.91693	1.67587	1.7964	11.3358	Down
TCONS_00298021	"="	XM_005698673.1	XLOC_261722	ERICH1	TSS275966	chr27:367402-418323	8689	NA	1.36705	1.11982	1.24344	0.224312	Up
TCONS_00377230	"j"	XM_005679755.1	XLOC_330727	OSBPL8	TSS348856	chr5:5409129-5650688	7613	NA	5.14535	13.8727	9.50902	2.79033	Up
TCONS_00251826	"="	XM_005696038.1	XLOC_221497	CCR5	TSS233329	chr22:52741527-52746506	3248	NA	2.11835	2.21611	2.16723	13.2921	Down
TCONS_00136772	"j"	XP_005690709.1	XLOC_122304	C16H1orf105	TSS127899	chr16:37545869-37579435	2059	NA	8.48821	6.91226	7.70024	1.40275	Up
TCONS_00474075	"j"	XP_005700411.1	XLOC_417060	STAG2	TSS439257	chrX:31734968-31816012	5701	NA	2.37958	5.79938	4.08948	1.15022	Up
TCONS_00078408	"j"	XP_005687589.1	XLOC_070060	FRY	TSS73238	chr12:26498487-26747160	10158	NA	5.25286	5.95791	5.60539	1.32343	Up
TCONS_00085417	"="	XM_005687943.1	XLOC_076549	THNSL1	TSS79913	chr13:24577764-24590387	5429	XM_005687943.1	1.68003	5.09361	3.38682	0.996551	Up
TCONS_00010911	"j"	XP_005675531.1	XLOC_009981	PLOD2	TSS10326	chr1:120042400-120107758	3756	NA	1.83324	1.43462	1.63393	8.13463	Down
TCONS_00102503	"u"	-	XLOC_091472	-	TSS95694	chr14:34982915-34995507	12592	NA	0.208558	0.241051	0.224804	1.47312	Down
TCONS_00170865	"j"	XP_005691898.1	XLOC_151821	COTL1	TSS159260	chr18:10Down585-10264613	1458	NA	4.77393	7.00542	5.88968	44.3697	Down
TCONS_00249318	"="	XP_005695763.1	XLOC_219378	BHLHE40	TSS231056	chr22:21179203-21666154	2989	NA	5.4891	12.4516	8.97035	74.7959	Down
TCONS_00463973	"x"	XP_005684682.1	XLOC_407829	GPRC6A	TSS429663	chr9:20887288-20919185	17552	NA	1.17569	1.3419	1.2588	0.26303	Up
TCONS_00115672	"="	XP_005689259.1	XLOC_103687	VPS13B	TSS108292	chr14:74782900-75575374	13214	NA	2.50923	4.36484	3.43703	0.932717	Up
TCONS_00170866	"="	XP_005691898.1	XLOC_151821	COTL1	TSS159261	chr18:10Down585-10264613	1617	NA	4.42169	6.89588	5.65878	43.7043	Down
TCONS_00006716	"j"	XP_005675166.1	XLOC_006198	ATP13A5	TSS6390	chr1:72514467-72629868	4048	NA	19.6218	9.93665	14.7792	2.13128	Up
TCONS_00299446	"="	XP_005698766.1	XLOC_263107	ENPP6	TSS277372	chr27:13575122-13656412	1535	NA	6.34317	5.68769	6.01543	1.18642	Up
TCONS_00258014	"="	XM_005696255.1	XLOC_226705	FKBP5	TSS238931	chr23:9248027-9361814	3711	NA	103.341	98.4768	100.909	21.3693	Up
TCONS_00368630	"j"	XM_005679971.1	XLOC_323521	LIMA1	TSS341079	chr5:28449507-28674995	4530	XM_005679971.1	9.31508	6.84376	8.07942	38.6239	Down
TCONS_00473247	"j"	XP_005700444.1	XLOC_416291	LOC102179272	TSS438458	chrX:24343182-24354024	5123	NA	1.38211	3.07	2.22605	0.600403	Up
TCONS_00175042	"="	XP_005692598.1	XLOC_155396	GMFG	TSS163058	chr18:47877923-47882959	634	NA	6.88055	8.04068	7.46062	49.1854	Down
TCONS_00274806	"="	XM_005697357.1	XLOC_241789	ITFG3	TSS254718	chr25:226403-245436	2417	XM_005697357.1	66.3918	94.8532	80.6225	24.296	Up
TCONS_00251857	"="	XM_005696044.1	XLOC_221520	CXCR6	TSS233359	chr22:53034097-53114566	1956	NA	3.23155	2.55726	2.8944	16.3625	Down
TCONS_00415273	"j"	XM_005683191.1	XLOC_363998	SLC36A1	TSS383946	chr7:58892120-58952946	5869	NA	1.26204	3.55696	2.4095	0.771067	Up
TCONS_00097790	"j"	XP_005688785.1	XLOC_087109	PREX1	TSS91187	chr13:74937148-75072317	6490	NA	2.02395	1.64901	1.83648	10.3638	Down
TCONS_00310269	"j"	XP_005699465.1	XLOC_272674	LOC102174908	TSS287406	chr29:478215-505688	9034	NA	1.47288	1.84651	1.6597	0.400424	Up
TCONS_00259929	"="	XM_005696704.1	XLOC_228207	ZSCAN26	TSS240617	chr23:27870208-27903003	2059	XM_005696704.1	1.35077	3.67358	2.51218	0.740303	Up
TCONS_00245465	"="	XP_005695815.1	XLOC_216308	MAGI1	TSS227683	chr22:35248643-35903079	7716	NA	8.35011	24.1434	16.2468	5.47911	Up
TCONS_00254473	"="	XP_005696472.1	XLOC_223728	EFHC1	TSS235733	chr23:24089376-24136712	2169	NA	5.68076	4.23208	4.95642	0.833763	Up
TCONS_00393572	"j"	XP_005681755.1	XLOC_344916	KIT	TSS363876	chr6:68281337-68362987	5073	NA	3.74023	7.44295	5.59159	42.2412	Down
TCONS_00148481	"j"	XP_005691216.1	XLOC_132624	PLRG1	TSS138786	chr17:2806330-2825897	3897	NA	2.35919	4.55073	3.45496	0.899346	Up
TCONS_00127036	"="	XM_005689450.1	XLOC_113738	IL18	TSS118863	chr15:20706744-20737209	5288	XM_005689450.1	0.547577	0.675644	0.611611	3.85135	Down
TCONS_00325186	"j"	XM_005678128.1	XLOC_285180	FRRS1	TSS300830	chr3:41344724-41397461	2501	NA	3.59501	7.23538	5.41519	1.4294	Up
TCONS_00343380	"j"	XP_005678842.1	XLOC_300785	SZT2	TSS317334	chr3:99000874-99044461	11569	NA	0.756808	1.67364	1.21522	0.389025	Up
TCONS_00448424	"="	102176417	XLOC_393689	LOC102176417	TSS414965	chr8:63696452-63697362	910	NA	6.48339	5.97507	6.22923	34.7073	Down
TCONS_00223880	"="	XP_005694828.1	XLOC_196701	FYB	TSS207240	chr20:34746342-34917232	3224	NA	0.651347	0.490994	0.571171	3.11334	Down
TCONS_00463129	"="	XP_005684536.1	XLOC_407064	RSPO3	TSS428870	chr9:11277134-11371807	2126	NA	0.717719	0.856386	0.787052	5.31976	Down
TCONS_00169601	"="	XP_005693080.1	XLOC_150760	ZNF549	TSS158106	chr18:60057465-60112210	2594	NA	2.28105	5.76365	4.02235	1.22409	Up
TCONS_00279950	"u"	-	XLOC_245902	-	TSS259249	chr25:3301421-3307347	5926	NA	1.27322	2.07917	1.67619	0.421946	Up
TCONS_00442540	"j"	XP_005683570.1	XLOC_388327	CBR4	TSS409394	chr8:945262-1181661	4401	NA	6.55538	8.846	7.70069	1.87942	Up
TCONS_00351083	"="	XP_005679332.1	XLOC_307718	HOXA6	TSS324580	chr4:66415201-66424066	2969	NA	5.64096	7.81061	6.72579	1.82282	Up
TCONS_00313674	"="	XP_005699699.1	XLOC_275765	APLP2	TSS290622	chr29:35083245-35112843	3352	NA	0.275403	0.362369	0.318886	2.46239	Down
TCONS_00325768	"="	XM_005678086.1	XLOC_285729	BCAR3	TSS301390	chr3:47284106-47506566	4208	NA	0.880912	0.670278	0.775595	4.20348	Down
TCONS_00087784	"j"	XM_005688235.1	XLOC_078634	ADAM33	TSS82116	chr13:49799275-49817879	8401	XM_005688235.1	1.34454	1.05816	1.20135	0.222745	Up
TCONS_00022462	"="	XP_005675283.1	XLOC_020486	FXR1	TSS21238	chr1:84449097-84519974	1698	NA	1.40903	2.81267	2.11085	16.3296	Down
TCONS_00246823	"="	XM_005696042.1	XLOC_217213	CCR1	TSS228754	chr22:52905863-52949365	2781	NA	0.769919	0.75538	0.762649	4.86544	Down
TCONS_00019926	"j"	XP_005674991.1	XLOC_018381	NAA50	TSS18971	chr1:57029683-57059711	2674	NA	2.87142	3.00483	2.93813	16.288	Down
TCONS_00258272	"j"	XP_005696542.1	XLOC_226922	MOCS1	TSS239168	chr23:13223138-13485602	4564	NA	2.60432	2.59175	2.59804	0.596129	Up
TCONS_00386572	"j"	XP_005681232.1	XLOC_338608	CBX7	TSS357308	chr5:101740437-101759482	6561	NA	0.857954	2.41121	1.63458	0.552857	Up
TCONS_00202960	"="	XP_005676278.1	XLOC_177792	HOXD4	TSS187567	chr2:20059258-20098846	18407	NA	5.67593	10.3806	8.02826	2.3572	Up
TCONS_00436270	"="	XP_005683853.1	XLOC_382721	VPS13A	TSS403525	chr8:51823867-52085034	9522	NA	5.53861	3.99876	4.76868	0.814999	Up
TCONS_00440966	"j"	XP_005684453.1	XLOC_386900	ZNF483	TSS407905	chr8:98944368-98970977	12686	NA	1.70371	3.12465	2.41418	0.646176	Up
TCONS_00422135	"="	XM_005682666.1	XLOC_369983	S1PR4	TSS390268	chr7:17063113-17083566	2249	NA	0.703192	0.600745	0.651968	4.37151	Down
TCONS_00091734	"="	XP_005687897.1	XLOC_081978	IL2RA	TSS85697	chr13:10396017-10439361	2424	NA	0.680437	0.501021	0.590729	3.3574	Down
TCONS_00178760	"="	XP_005693485.1	XLOC_158130	MED31	TSS166208	chr19:24528251-24542075	3647	NA	5.1019	7.27385	6.18788	1.50258	Up
TCONS_00026024	"="	XP_005675647.1	XLOC_023776	SLC25A36	TSS24642	chr1:125571637-125618110	2516	NA	4.73864	14.095	9.41682	2.98021	Up
TCONS_00409881	"="	XP_005682281.1	XLOC_359707	AKAP8	TSS379245	chr7:7365779-7415203	2080	NA	8.01899	6.57106	7.29503	1.49735	Up
TCONS_00401312	"j"	XM_005681459.1	XLOC_352039	LCORL	TSS371236	chr6:35538040-35733872	6838	NA	0.364183	0.399914	0.382049	2.23352	Down
TCONS_00210807	"j"	XP_005676995.1	XLOC_184908	IHH	TSS194957	chr2:106397311-106502518	1648	NA	59.4848	25.9137	42.6992	6.41652	Up
TCONS_00144616	"="	XM_005690730.1	XLOC_129240	SPSB1	TSS135214	chr16:41729988-41760645	2934	NA	4.17207	7.89296	6.03252	47.8941	Down
TCONS_00423370	"="	XP_005682780.1	XLOC_371038	TNFAIP8	TSS391388	chr7:30809978-30940633	2009	NA	3.13446	5.Down51	4.17748	0.997582	Up
TCONS_00148914	"j"	XP_005691239.1	XLOC_133018	LRBA	TSS139198	chr17:6699994-7448405	9945	NA	3.72958	2.07093	2.90026	0.443133	Up
TCONS_00100399	"u"	-	XLOC_089515	-	TSS93669	chr14:17602365-17645029	41936	NA	1.02756	1.14701	1.08729	0.243685	Up
TCONS_00049099	"j"	XP_005686530.1	XLOC_043686	LTBP1	TSS45716	chr11:15403299-15740980	5622	NA	4.28782	5.0695	4.67866	28.7512	Down
TCONS_00428413	"j"	XP_005683465.1	XLOC_375419	SSBP2	TSS395997	chr7:77454177-77708266	10391	NA	1.72137	1.53166	1.62651	0.301928	Up
TCONS_00341007	"j"	XP_005678524.1	XLOC_298738	GADD45A	TSS315151	chr3:74102798-74142055	686	NA	17.0949	12.7735	14.9342	78.9597	Down
TCONS_00335347	"="	XP_005677768.1	XLOC_293725	LOC102173987	TSS309919	chr3:19373260-19381148	1467	NA	2.75595	7.01686	4.8864	40.1085	Down
TCONS_00159178	"="	XM_005691302.1	XLOC_142362	TMEM144	TSS148914	chr17:40415500-40469279	2987	NA	7.44788	10.5005	8.97419	2.25723	Up
TCONS_00260223	"j"	XP_005696872.1	XLOC_228403	LRRC16A	TSS240861	chr23:29523916-29830482	5013	NA	1.49387	3.96095	2.72741	0.874436	Up
TCONS_00336738	"="	XM_005678002.1	XLOC_294908	CSF1	TSS3Up84	chr3:31383363-31408092	2346	NA	0.909473	3.85375	2.38161	23.4857	Down
TCONS_00374825	"="	XP_005680915.1	XLOC_328795	LOC102187749	TSS346730	chr5:91979956-91993176	1026	NA	1.61105	1.98623	1.79864	11.7036	Down
TCONS_00275296	"="	XM_005697490.1	XLOC_242065	UBN1	TSS255078	chr25:4010152-4041992	5450	NA	0.414483	0.412765	0.413624	2.62651	Down
TCONS_00187830	"="	XP_005694542.1	XLOC_164390	GPRC5C	TSS173516	chr19:55807864-55823333	1321	NA	7.27432	9.18733	8.23082	2.14348	Up
TCONS_00398062	"="	XP_005682041.1	XLOC_349069	SH3TC1	TSS368146	chr6:Up345042-Up396916	2700	NA	0.924836	0.678686	0.801761	4.79032	Down
TCONS_00013480	"="	XP_005675748.1	XLOC_012268	LOC102173233	TSS12725	chr1:145869460-145925416	834	NA	5.39033	13.1992	9.29476	2.96688	Up
TCONS_00406160	"j"	XM_005681770.1	XLOC_356539	CDKL2	TSS375876	chr6:87630089-87673089	4363	NA	13.2414	9.48957	11.3655	1.99867	Up
TCONS_00144621	"u"	-	XLOC_129242	-	TSS135219	chr16:41771606-41794230	19892	NA	0.40537	0.347032	0.376201	2.08021	Down
TCONS_00446698	"="	XP_005683800.1	XLOC_392195	TRPM3	TSS413388	chr8:45355743-45967173	4014	NA	1.25324	2.07524	1.66424	0.442639	Up
TCONS_00203361	"j"	XP_005676287.1	XLOC_178120	DCAF17	TSS187933	chr2:24333877-24450275	5463	NA	1.6171	2.84582	2.23146	0.565848	Up
TCONS_00282789	"="	XP_005698089.1	XLOC_248370	ASL	TSS261871	chr25:27994924-28007293	1824	NA	11.385	28.8012	20.0931	7.34037	Up
TCONS_00121483	"="	XP_005689843.1	XLOC_108838	TRIM3	TSS113706	chr15:44580349-44610610	1965	NA	2.09657	4.16974	3.13315	0.940318	Up
TCONS_00201066	"u"	-	XLOC_176073	-	TSS185771	chr2:134836519-134840891	1754	NA	4.59771	6.77363	5.68567	1.51438	Up
TCONS_00059592	"o"	XP_005686556.1	XLOC_052929	CDC42EP3	TSS55434	chr11:19852043-19854045	2002	NA	2.25802	4.02963	3.14383	23.063	Down
TCONS_00083580	"j"	XP_005687888.1	XLOC_074942	PLCB1	TSS78236	chr13:399840-1293272	3824	NA	9.35933	9.79551	9.57742	2.20418	Up
TCONS_00124504	"="	XP_005709478.1	XLOC_Up501	CRY2	TSS116512	chr15:72162812-72188429	1618	NA	8.74771	21.8981	15.3229	5.51276	Up
TCONS_00235237	"="	XP_005695004.1	XLOC_207163	ALDH1A3	TSS218086	chr21:3660173-3719306	3696	NA	2.17963	2.38183	2.28073	13.7506	Down
TCONS_003Down69	"j"	XP_005677483.1	XLOC_282722	ADAR	TSS298115	chr3:14990944-15042174	5618	NA	3.06243	7.5742	5.31832	1.77902	Up
TCONS_00070579	"="	XP_005687587.1	XLOC_062696	N4BP2L1	TSS65675	chr12:26361571-26461201	4094	NA	2.96453	7.17339	5.06896	1.47578	Up
TCONS_00027192	"="	XP_005709742.1	XLOC_024837	NUDT16	TSS25737	chr1:136158458-136162491	3250	NA	2.3163	2.97747	2.64689	0.636433	Up
TCONS_00458065	"="	XP_005684874.1	XLOC_402452	RRAGD	TSS424085	chr9:47569612-47606386	3935	NA	1.74539	3.13161	2.4385	0.62387	Up
TCONS_00345509	"="	XP_005678949.1	XLOC_302614	COBL	TSS319272	chr4:2532317-2858371	5106	NA	4.76805	8.11386	6.44096	1.97488	Up
TCONS_00313033	"="	XM_005699621.1	XLOC_275153	ST3GAL4	TSS289996	chr29:28519472-28619949	1612	NA	0.842908	1.47302	1.15796	9.68484	Down
TCONS_00289857	"="	XP_005698441.1	XLOC_254334	PIK3AP1	TSS268252	chr26:16316607-16430893	2755	NA	1.12296	4.45375	2.78836	26.2535	Down
TCONS_00177659	"="	XP_005693246.1	XLOC_157341	PPM1E	TSS165298	chr19:9358520-9566939	5865	NA	2.52582	6.9844	4.75511	1.53536	Up
TCONS_00079141	"="	XP_005687625.1	XLOC_070713	IFT88	TSS73924	chr12:33613460-33667317	2665	NA	2.4683	3.03974	2.75402	0.598169	Up
TCONS_00176734	"="	XP_005693092.1	XLOC_156473	ZNF132	TSS164409	chr18:60919295-60928916	4530	NA	3.33525	6.37621	4.85573	1.46344	Up
TCONS_00122337	"o"	XP_005690156.1	XLOC_109512	LOC102175781	TSS114450	chr15:52418676-52429874	Up27	NA	2.12775	2.43167	2.27971	0.515319	Up
TCONS_00375006	"="	XM_005680901.1	XLOC_328931	CLEC4A	TSS346888	chr5:93454554-93489948	1666	NA	2.13518	5.96251	4.04885	31.7156	Down
TCONS_00246863	"="	XP_005696191.1	XLOC_217245	SLC6A20	TSS228793	chr22:53232384-53267235	1939	NA	5.56725	7.39433	6.48079	1.77862	Up
TCONS_00278069	"="	XP_005697763.1	XLOC_244548	ITGAL	TSS257678	chr25:26737157-26780969	4956	NA	1.59015	1.39319	1.49167	8.21672	Down
TCONS_00410519	"j"	XM_005682385.1	XLOC_360132	LOC102189026	TSS379748	chr7:12263786-12272916	3591	NA	0.396644	0.651655	0.52415	4.23631	Down
TCONS_00412449	"j"	XM_005682736.1	XLOC_361743	SEMA6A	TSS381487	chr7:33614277-33745928	2384	NA	0.582604	0.894711	0.738657	5.51568	Down
TCONS_00256961	"="	XM_005696904.1	XLOC_225820	LOC102172504	TSS237990	chr23:47611281-47650820	1516	XM_005696904.1	1.4218	1.6959	1.55885	11.3527	Down
TCONS_00371043	"="	XM_005680262.1	XLOC_325643	METTL1	TSS343340	chr5:54142780-54147097	1684	XM_005680262.1	3.15726	3.35991	3.25859	19.8846	Down
TCONS_00361255	"="	XP_005679313.1	XLOC_316904	C4H7orf41	TSS334155	chr4:63678389-63711991	5553	NA	71.2444	62.4356	66.84	14.0938	Up
TCONS_00010321	"="	XP_005675496.1	XLOC_009442	P2RY14	TSS9770	chr1:114369877-114695177	1014	NA	4.3888	5.51743	4.95312	32.7023	Down
TCONS_00036878	"="	XP_005686203.1	XLOC_033040	GPATCH2L	TSS34496	chr10:83560690-83621543	1434	NA	2.29929	6.1769	4.23809	1.36275	Up
TCONS_00010320	"="	XM_005675439.1	XLOC_009442	P2RY14	TSS9769	chr1:114369877-114695177	2188	NA	3.54564	6.11675	4.8312	32.9835	Down
TCONS_00057377	"u"	-	XLOC_051090	-	TSS53480	chr11:99900930-99904866	3936	NA	2.12859	4.80194	3.46527	1.13703	Up
TCONS_00135457	"="	XP_005690637.1	XLOC_121155	MARC1	TSS126683	chr16:Down04195-Down27752	2843	NA	2.37772	4.16855	3.27313	0.891167	Up
TCONS_00234854	"u"	-	XLOC_206801	-	TSS217714	chr21:66760355-66761027	477	NA	421.634	530.556	476.095	137.082	Up
TCONS_00373996	"j"	XM_005680749.1	XLOC_328089	BCAT1	TSS345974	chr5:82473368-82596628	8932	NA	3.48351	5.72656	4.60503	1.2462	Up
TCONS_00403043	"j"	XM_005681494.1	XLOC_353720	ARAP2	TSS372937	chr6:53569078-53864506	4643	NA	1.56651	1.63992	1.60322	8.75145	Down
TCONS_00027457	"="	XM_005675629.1	XLOC_025071	TMPRSS2	TSS25991	chr1:139300947-139367758	3018	NA	1.53625	1.71043	1.62334	10.3839	Down
TCONS_00237994	"="	XP_005695176.1	XLOC_209607	SNX33	TSSDown653	chr21:30911029-30937904	6921	NA	9.11384	13.8764	11.4951	3.50606	Up
TCONS_00200026	"="	XM_005676790.1	XLOC_175283	IFI6	TSS184872	chr2:12483Down0-124836119	750	NA	9.92726	12.6323	11.2798	78.2276	Down
TCONS_00022147	"="	XM_005675213.1	XLOC_020184	B3GNT5	TSS20930	chr1:82028343-82309212	3193	NA	0.508599	1.7686	1.1386	9.57654	Down
TCONS_00264748	"="	XP_005697068.1	XLOC_232621	B4GALT6	TSS245216	chr24:25574971-25643668	4756	NA	4.13931	4.9671	4.55321	25.8872	Down
TCONS_00435151	"="	XP_005683816.1	XLOC_381723	ERMP1	TSS402471	chr8:37665458-37727Up	2496	NA	12.3126	26.2391	19.2758	5.98639	Up
TCONS_00154253	"j"	XP_005691605.1	XLOC_137921	HECTD4	TSS144277	chr17:61557183-61673587	15409	NA	0.768619	1.30393	1.03627	0.306129	Up
TCONS_00276576	"="	XP_005698023.1	XLOC_243260	ABCC1	TSS256306	chr25:14401751-14513553	4824	NA	1.30621	2.71239	2.0093	0.641411	Up
TCONS_00031250	"="	XP_005685428.1	XLOC_028327	HNRNPC	TSS29454	chr10:22514224-22559492	885	NA	2.00527	4.64215	3.32371	26.6536	Down
TCONS_00354659	"j"	XP_005679692.1	XLOC_310897	CNTNAP2	TSS327903	chr4:106393448-108084791	5909	NA	0.516315	1.5088	1.01256	8.35003	Down
TCONS_00070273	"j"	XM_005687505.1	XLOC_062431	SMAD9	TSS65397	chr12:22538308-22575808	3871	NA	3.01947	7.81621	5.41784	1.6865	Up
TCONS_00005332	"="	XP_005674970.1	XLOC_005020	C1H3orf52	TSS5123	chr1:55483116-55520539	1904	NA	2.09357	1.6855	1.88953	9.79484	Down
TCONS_00252848	"="	XP_005696503.1	XLOC_222396	PSMB9	TSS234284	chr23:6871242-6877910	689	NA	35.9029	40.6162	38.2596	239.401	Down
TCONS_00078409	"j"	XP_005687589.1	XLOC_070060	FRY	TSS73239	chr12:26498487-26747160	10434	NA	9.46205	11.7437	10.6029	2.81097	Up
TCONS_00175360	"="	XP_005692826.1	XLOC_155602	CADM4	TSS163313	chr18:50643953-50661973	2136	NA	1.11834	0.809946	0.964143	5.46832	Down
TCONS_00083589	"="	XP_005687888.1	XLOC_074942	PLCB1	TSS78238	chr13:399840-1293272	6622	NA	12.1425	12.4548	12.2987	2.79554	Up
TCONS_00336546	"j"	XP_005677967.1	XLOC_294739	CEPT1	TSS311007	chr3:30114233-30147939	2036	NA	11.1345	13.1015	12.118	2.82213	Up
TCONS_00178947	"j"	XM_005693476.1	XLOC_158247	BCL6B	TSS166352	chr19:26107598-26113947	3295	NA	1.30629	3.29492	2.30061	0.7323	Up
TCONS_00089050	"="	XM_005688668.1	XLOC_079628	TP53INP2	TSS83222	chr13:62070204-62078694	3850	NA	1.45741	1.5652	1.51131	9.08061	Down
TCONS_00248464	"j"	XM_005695557.1	XLOC_218670	CSRNP1	TSS230291	chr22:12287572-12310585	3028	NA	7.03767	7.94832	7.493	47.3488	Down
TCONS_00184670	"="	XP_005693496.1	XLOC_162389	RPAIN	TSS171090	chr19:25422148-25428875	987	NA	32.0857	32.4182	32.252	7.86788	Up
TCONS_00274861	"="	XP_005697399.1	XLOC_241815	METRN	TSS254758	chr25:585232-595276	3741	NA	6.53026	9.23048	7.88037	2.32221	Up
TCONS_00341200	"j"	XP_005678362.1	XLOC_298871	LOC102180987	TSS315312	chr3:76162503-76354498	4421	NA	4.66873	12.544	8.60637	63.3983	Down
TCONS_00410494	"="	XP_005682432.1	XLOC_360116	LDLR	TSS379730	chr7:12036579-12071033	2538	NA	3.20757	9.62234	6.41495	57.3462	Down
TCONS_00245918	"j"	XP_005695830.1	XLOC_216720	FAM107A	TSS228113	chr22:42603668-42642483	3075	NA	1.80516	4.18667	2.99592	0.980631	Up
TCONS_00390836	"j"	XP_005681732.1	XLOC_342411	SLIT2	TSS361299	chr6:37922307-38325186	7187	NA	3.22689	17.1344	10.1806	93.2586	Down
TCONS_00308868	"="	XP_005699260.1	XLOC_271472	ANXA7	TSS286136	chr28:27167746-27190666	1392	NA	3.66866	2.92782	3.29824	16.6104	Down
TCONS_00052025	"="	XP_005686720.1	XLOC_046404	SLC20A1	TSS48524	chr11:45859987-45874959	3119	NA	11.0101	15.5844	13.2973	85.397	Down
TCONS_00417340	"="	XM_005683396.1	XLOC_365955	VCAN	TSS385948	chr7:79409756-79529167	9079	XM_005683396.1	37.8561	35.8835	36.8698	189.98	Down
TCONS_00208770	"="	XM_005676292.1	XLOC_183177	STK17B	TSS193113	chr2:83948508-83979576	1712	XM_005676292.1	3.87475	4.73229	4.30352	25.7237	Down
TCONS_00289325	"="	XP_005698257.1	XLOC_253892	SLC16A12	TSS267778	chr26:10149838-10249379	1554	NA	10.0919	17.8724	13.9822	4.09385	Up
TCONS_00476978	"j"	XM_005700558.1	XLOC_419743	BRCC3	TSS442012	chrX:55504922-55581513	5648	XM_005700558.1	1.49482	1.84897	1.6719	0.390929	Up
TCONS_00243514	"j"	XP_005695748.1	XLOC_214502	ABHD5	TSS225803	chr22:15358871-15403215	5535	NA	2.7044	2.00903	2.35672	0.412836	Up
TCONS_00175750	"j"	XP_005692882.1	XLOC_155834	DBP	TSS163608	chr18:53700962-53714469	1154	NA	4.11441	10.1099	7.11215	2.27771	Up
TCONS_00403485	"j"	XM_005681542.1	XLOC_354099	APBB2	TSS373350	chr6:57886761-58183835	4663	NA	3.87468	2.77351	3.32409	0.575791	Up
TCONS_00319130	"="	XP_005699827.1	XLOC_280441	FTH1	TSS295589	chr29:38411329-38413564	1021	NA	2.31833	2.20394	2.26113	13.1497	Down
TCONS_00172425	"="	XP_005692145.1	XLOC_153195	PLLP	TSS160706	chr18:24660602-24673453	1358	NA	18.4798	22.4828	20.4813	5.39446	Up
TCONS_00177989	"j"	XP_005693389.1	XLOC_157584	MMP28	TSS165582	chr19:13942724-13959751	1848	NA	29.137	51.3739	40.2554	13.3638	Up
TCONS_00449778	"j"	XP_005684183.1	XLOC_394832	GOLM1	TSS416181	chr8:77364590-77424496	4346	NA	4.1308	4.15464	4.14272	22.2071	Down
TCONS_00450649	"="	XP_005684431.1	XLOC_395582	GADD45G	TSS416982	chr8:86589738-86590279	445	NA	31.5496	23.1294	27.3395	142.226	Down
TCONS_00253049	"j"	XP_005696521.1	XLOC_222552	ANKS1A	TSS234455	chr23:8615417-8740202	3776	NA	6.53225	5.44847	5.99036	1.35626	Up
TCONS_00221507	"="	XP_005694649.1	XLOC_194600	MCCC2	TSS205034	chr20:9872715-9954041	2199	NA	14.1232	26.2655	20.1944	6.22803	Up
TCONS_00292255	"u"	-	XLOC_256338	-	TSS270412	chr26:43023751-43061583	37567	NA	1.66703	0.997517	1.33227	0.237808	Up
TCONS_00309027	"j"	XP_005699353.1	XLOC_271561	KCNMA1	TSS286248	chr28:30392624-30931393	3710	NA	12.4787	10.6708	11.5747	2.563	Up
TCONS_00200371	"="	XP_005677068.1	XLOC_175545	IFNLR1	TSS185172	chr2:127910136-127942797	4184	NA	0.895824	2.03336	1.46459	0.46098	Up
TCONS_00452013	"="	XP_005684456.1	XLOC_396842	SUSD1	TSS418292	chr8:99454931-99605724	7297	NA	0.715363	0.819137	0.76725	4.4492	Down
TCONS_00469679	"="	XP_005685041.1	XLOC_413040	MNSOD	TSS435068	chr9:82126218-8214Down0	1534	NA	57.102	122.106	89.604	678.641	Down
TCONS_00040374	"="	XP_005685334.1	XLOC_036069	LOC102179771	TSS37683	chr10:21527000-21570503	1308	NA	13.2043	20.5649	16.8846	4.91312	Up
TCONS_00Down774	"j"	XP_005694573.1	XLOC_193950	LCP2	TSS204342	chr20:2155136-Down3416	2471	NA	1.52479	1.24822	1.38651	7.19255	Down
TCONS_00096338	"x"	102184823	XLOC_085912	LOC102184823	TSS89890	chr13:60007892-60015753	7861	NA	0.686588	1.12885	0.907719	0.247162	Up
TCONS_00386028	"="	XP_005681077.1	XLOC_338189	CD9	TSS356828	chr5:95241327-95254934	1204	NA	67.7797	79.649	73.7143	436.885	Down
TCONS_00232908	"="	XP_005695362.1	XLOC_205130	CKMT1B	TSS215929	chr21:52309174-52314157	1445	NA	12.0841	12.8971	12.4906	73.9806	Down
TCONS_00485256	"="	XM_005700215.1	XLOC_427227	TSC22D3	TSS449791	chrX:13499024-13502610	1730	NA	45.7991	77.9097	61.8544	18.9349	Up
TCONS_00460052	"="	XP_005684940.1	XLOC_404242	UTRN	TSS425941	chr9:68148812-68703908	12390	NA	1.99864	3.17042	2.58453	0.738087	Up
TCONS_00066102	"="	XM_005687016.1	XLOC_058847	GRHL1	TSS61599	chr11:86367282-86420329	3376	NA	9.47043	9.43326	9.45185	2.25927	Up
TCONS_00143826	"="	XP_005690670.1	XLOC_128600	DPT	TSS134515	chr16:33960270-33996922	1717	NA	3.8203	9.06754	6.44392	49.384	Down
TCONS_00093139	"j"	XP_005688109.1	XLOC_083221	ITGA8	TSS87006	chr13:28760115-28955395	5847	NA	1.58864	6.09552	3.84208	31.9748	Down
TCONS_00252262	"="	XP_005696207.1	XLOC_221866	KBTBD12	TSS233733	chr22:57077071-57121431	2598	NA	3.02973	5.07069	4.05021	1.22515	Up
TCONS_00096701	"="	XP_005688738.1	XLOC_086157	SAMHD1	TSS90170	chr13:63982971-64047861	3715	NA	10.7553	14.1526	12.4539	74.4189	Down
TCONS_00236793	"="	XP_005695085.1	XLOC_208628	HAPLN3	TSS219591	chr21:18390378-18400446	1333	NA	0.992069	1.13861	1.06534	7.78119	Down
TCONS_00203488	"="	XM_005675999.1	XLOC_178207	PPIG	TSS188033	chr2:25957442-26027770	7516	XM_005675999.1	2.30884	4.84031	3.57457	1.0445	Up
TCONS_00393811	"j"	XR_310080.1	XLOC_345119	LOC102180114	TSS364091	chr6:70333399-70357293	6574	NA	4.00462	1.45267	2.72865	0.308174	Up
TCONS_00186324	"u"	-	XLOC_163443	-	TSS172362	chr19:41334640-41339285	4645	NA	1.22939	1.76153	1.49546	0.396911	Up
TCONS_00257926	"="	XP_005696518.1	XLOC_226640	SPDEF	TSS238859	chr23:8278995-8301257	1537	NA	27.4472	21.4466	24.4469	5.57877	Up
TCONS_00368574	"j"	XR_309998.1	XLOC_323479	LOC102190935	TSS341032	chr5:27775277-27807932	2264	NA	0.648706	1.159	0.903853	6.6128	Down
TCONS_00449559	"="	XP_005684278.1	XLOC_394654	RASEF	TSS415990	chr8:74353364-74451295	5049	NA	13.9619	21.5005	17.7312	4.96077	Up
TCONS_00183496	"="	XM_005693141.1	XLOC_161612	BCAS3	TSS170162	chr19:Up41373-11734580	3853	XM_005693141.1	1.34701	2.11662	1.73182	0.480831	Up
TCONS_00234323	"j"	XR_310928.1	XLOC_206411	LOC102168946	TSS217266	chr21:62755128-62817937	10739	XR_310928.1	0.213643	0.245279	0.229461	1.33885	Down
TCONS_00021030	"="	XM_005675081.1	XLOC_019261	DLG1	TSS19940	chr1:69986926-70252925	5076	NA	2.88932	3.0746	2.98196	0.657424	Up
TCONS_00260165	"="	XR_311012.1	XLOC_228364	LOC102181083	TSS240815	chr23:29044940-29045349	409	NA	108.682	12.0301	60.3561	72.314	Down
TCONS_00366905	"="	XP_005680127.1	XLOC_3Down26	ACSS3	TSS339484	chr5:10060302-10244733	2193	NA	48.7194	50.2261	49.4728	12.3974	Up
TCONS_00Down979	"j"	XP_005694638.1	XLOC_194129	DUSP1	TSS204534	chr20:4549108-4553239	3117	NA	4.77779	5.58928	5.18354	30.4341	Down
TCONS_00230126	"="	XP_005695127.1	XLOC_202632	KIAA1199	TSS213311	chr21:24598735-24670301	7006	NA	15.8926	28.1522	22.0224	7.29151	Up
TCONS_00112799	"="	XM_005689047.1	XLOC_100996	NCOA2	TSS105537	chr14:44358648-44570417	8604	NA	1.14385	2.64679	1.89532	0.632211	Up
TCONS_00238049	"j"	XP_005695182.1	XLOC_209650	SCAMP5	TSSDown704	chr21:31385053-31393762	3697	NA	0.400322	0.450438	0.42538	2.83288	Down
TCONS_00096535	"j"	XM_005688480.1	XLOC_086067	NCOA6	TSS90056	chr13:62079827-62170087	20096	XM_005688480.1	1.5891	0.867849	1.22847	0.191833	Up
TCONS_00108967	"j"	102173582	XLOC_097513	LOC102173582	TSS101917	chr14:10689050-10718748	2168	NA	4.85876	4.39882	4.62879	0.941575	Up
TCONS_00275059	"u"	-	XLOC_241924	-	TSS254896	chr25:2044231-2048047	3816	NA	2.89617	2.40153	2.64885	0.548159	Up
TCONS_00330405	"="	XP_005678508.1	XLOC_289904	LOC102172232	TSS305714	chr3:94949624-94961806	5795	NA	0.423053	1.72007	1.07156	9.58093	Down
TCONS_00045900	"="	XM_005686071.1	XLOC_040916	ALDH6A1	TSS42783	chr10:81437615-81487250	3600	NA	70.9638	65.7976	68.3807	15.5784	Up
TCONS_00066661	"j"	XP_005687093.1	XLOC_059371	LOC102168270	TSS62134	chr11:90940465-91013069	5268	NA	2.39037	2.70601	2.54819	0.606939	Up
TCONS_00446466	"j"	XM_005683707.1	XLOC_392005	KANK1	TSS413186	chr8:42524114-42697929	5415	NA	9.7651	13.1474	11.4563	3.30095	Up
TCONS_00187746	"="	XP_005694196.1	XLOC_164340	KIAA0195	TSS173449	chr19:54896639-54933424	4065	NA	1.52101	3.07965	2.30033	0.786063	Up
TCONS_00485184	"="	XM_005700211.1	XLOC_427156	LOC102173643	TSS449719	chrX:12902035-13052190	1651	NA	4.50404	11.9044	8.20422	2.60813	Up
TCONS_00140368	"="	XP_005691120.1	XLOC_125410	PTPRC	TSS131199	chr16:75118908-75249411	3459	NA	1.24422	1.45995	1.35209	7.94982	Down
TCONS_00000499	"j"	XM_005674750.1	XLOC_000435	TIAM1	TSS457	chr1:3504726-3744736	5893	XM_005674750.1	5.16994	8.92569	7.04781	2.21998	Up
TCONS_00379015	"="	XP_005679902.1	XLOC_332327	NCKAP1L	TSS350525	chr5:24815109-24874918	3406	NA	1.33017	2.30452	1.81734	12.6984	Down
TCONS_00230107	"j"	XP_005695227.1	XLOC_202621	LOC102180803	TSS213295	chr21:24393727-24474625	2221	NA	11.1865	22.8888	17.0376	5.39508	Up
TCONS_00319662	"="	XM_005700015.1	XLOC_280786	PC	TSS295998	chr29:42583906-42736457	3607	NA	1.7768	2.505	2.1409	0.630098	Up
TCONS_00144519	"="	XP_005690879.1	XLOC_129170	PGD	TSS135135	chr16:40780116-40795321	2262	NA	3.3109	4.87582	4.09336	27.8917	Down
TCONS_00480580	"j"	XM_005700904.1	XLOC_422917	NDP	TSS445336	chrX:88565332-88592710	1820	XM_005700904.1	3.73074	8.77899	6.25487	45.8861	Down
TCONS_00451973	"="	XP_005684360.1	XLOC_396805	PTGR1	TSS418255	chr8:98976985-99007503	990	NA	27.7097	54.3416	41.0256	12.8833	Up
TCONS_00393343	"="	XP_005681662.1	XLOC_344724	CWH43	TSS363679	chr6:65746823-65796921	2019	NA	14.4311	21.0568	17.7439	5.0635	Up
TCONS_00044171	"="	XP_005685887.1	XLOC_039373	DDHD1	TSS41166	chr10:61816702-61886746	4421	NA	12.3423	21.8303	17.0863	5.00523	Up
TCONS_00314486	"j"	XM_005699888.1	XLOC_276373	CAPN1	TSS291310	chr29:41191069-41218324	2597	XM_005699888.1	52.1452	84.8523	68.4988	23.2092	Up
TCONS_00180102	"="	XP_005693769.1	XLOC_159051	PRR15L	TSS167285	chr19:37653915-37672064	1531	NA	4.54876	6.37406	5.46141	1.4806	Up
TCONS_00006710	"="	XP_005675165.1	XLOC_006194	ATP13A4	TSS6385	chr1:72363572-72491574	4209	NA	12.2242	14.1761	13.2002	3.44244	Up
TCONS_00429773	"="	XM_005683447.1	XLOC_376659	ELL2	TSS397286	chr7:91236735-91292802	2013	NA	1.14375	1.16527	1.15451	6.42998	Down
TCONS_00058211	"j"	XM_005686288.1	XLOC_051718	REV1	TSS54175	chr11:4553024-4680366	4235	NA	0.472642	0.68765	0.580146	3.95808	Down
TCONS_00165121	"="	XP_005692152.1	XLOC_147395	MMP15	TSS154286	chr18:25353965-25374973	3804	NA	16.964	31.752	24.358	8.70319	Up
TCONS_00003875	"="	XP_005674934.1	XLOC_003700	LOC102187986	TSS3761	chr1:40904380-410Down67	8601	NA	2.24815	1.59978	1.92396	0.366491	Up
TCONS_00292156	"="	XM_005698587.1	XLOC_256254	CHST15	TSS270320	chr26:42073484-42149613	4794	NA	0.689065	1.59634	1.1427	8.90105	Down
TCONS_00378523	"="	XM_005679814.1	XLOC_331896	DCN	TSS350064	chr5:20366683-20460490	2369	XM_005679814.1	198.295	430.589	314.442	103.379	Up
TCONS_00425427	"j"	XM_005683061.1	XLOC_372709	DIAPH1	TSS393188	chr7:48770333-48886731	5457	NA	1.61741	1.63382	1.62562	8.86147	Down
TCONS_00354897	"="	XP_005679735.1	XLOC_311071	NOS3	TSS328103	chr4:109553791-109605578	3031	NA	0.943551	1.14526	1.04441	6.9247	Down
TCONS_00198490	"="	XP_005677003.1	XLOC_174004	SGPP2	TSS183516	chr2:110036055-110141666	4836	NA	4.56667	2.7415	3.65409	0.632523	Up
TCONS_00199918	"="	XP_005676806.1	XLOC_175205	MECR	TSS184779	chr2:123507368-123544887	1503	NA	1.25633	1.2802	1.26826	7.98001	Down
TCONS_00420835	"="	XP_00568Down4.1	XLOC_369115	TPM4	TSS389222	chr7:6492348-6516989	2219	NA	136.295	163.975	150.135	851.429	Down
TCONS_00179243	"="	XP_005694279.1	XLOC_158392	USP43	TSS166551	chr19:28117203-28165038	3577	NA	1.84825	3.30007	2.57416	0.827013	Up
TCONS_00404159	"j"	XP_005681664.1	XLOC_354680	SGCB	TSS373966	chr6:65954757-66021277	8206	NA	1.38043	51.4293	26.4049	12.5069	Up
TCONS_00026771	"j"	XP_005675598.1	XLOC_024465	EPHB1	TSS25350	chr1:131659717-131980918	4250	NA	1.01311	1.81703	1.41507	10.0756	Down
TCONS_00407170	"="	XM_005681854.1	XLOC_357406	WDFY3	TSS376790	chr6:96605555-96885211	13937	NA	4.70362	0.3747	2.53916	2.01571	Up
TCONS_00270671	"="	XP_005697027.1	XLOC_238102	KIAA1328	TSS250886	chr24:19945195-20375848	5878	NA	2.3826	4.87118	3.62689	1.16844	Up
TCONS_00310987	"j"	XM_005699452.1	XLOC_273326	SYTL2	TSS288079	chr29:8861203-8974611	4041	NA	0.395532	4.32538	2.36046	22.059	Down
TCONS_00391406	"j"	XP_005681546.1	XLOC_342931	TBC1D19	TSS361839	chr6:44102670-44257192	8459	NA	0.880821	2.13503	1.50793	0.459933	Up
TCONS_00044384	"="	XM_005685886.1	XLOC_039566	DLGAP5	TSS41368	chr10:63716509-63758949	3034	NA	4.93063	0.532781	2.73171	2.88043	Down
TCONS_00364367	"u"	-	XLOC_319694	-	TSS337072	chr4:99677849-99699504	21655	NA	1.93532	1.35343	1.64437	0.322275	Up
TCONS_00259558	"="	XP_005696715.1	XLOC_227995	LOC102177484	TSS240341	chr23:25783351-25796581	3360	NA	5.79071	14.1741	9.9824	78.9114	Down
TCONS_00266178	"u"	-	XLOC_233961	-	TSS246590	chr24:39430904-39465243	34339	NA	4.61764	1.88645	3.25204	0.45486	Up
TCONS_00078544	"="	XP_005687593.1	XLOC_070172	ALOX5AP	TSS73360	chr12:27879275-27903619	850	NA	1.46374	3.42194	2.44284	19.9915	Down
TCONS_00031371	"j"	XM_005685412.1	XLOC_028412	TEP1	TSS29555	chr10:23270586-23314208	8342	NA	1.42162	1.70765	1.56463	0.431927	Up
TCONS_00412574	"="	XP_005682812.1	XLOC_361836	RGS14	TSS381589	chr7:35144296-35160933	2595	NA	0.55791	0.612338	0.585124	3.93634	Down
TCONS_00322675	"j"	XP_005677721.1	XLOC_283092	MCL1	TSS298586	chr3:18691011-18702371	3812	NA	65.6231	90.7676	78.1953	454.904	Down
TCONS_00363081	"j"	XM_005679398.1	XLOC_318593	AASS	TSS335895	chr4:83996574-84082150	11259	NA	1.60852	1.36815	1.48833	0.304554	Up
TCONS_00203467	"j"	XM_005675984.1	XLOC_178199	SSB	TSS188019	chr2:25869468-25886589	2322	XM_005675984.1	1.8019	2.16808	1.98499	10.7348	Down
TCONS_00145213	"x"	XP_005690903.1	XLOC_129775	MMEL1	TSS135773	chr16:47825885-47844794	5946	NA	1.40105	1.22386	1.31245	0.288495	Up
TCONS_00194512	"="	XP_005676377.1	XLOC_170480	TMEM37	TSS179842	chr2:70452730-70457842	1301	NA	2.81752	3.06057	2.93905	17.9811	Down
TCONS_00141013	"="	XP_005690458.1	XLOC_125973	RAB7L1	TSS131806	chr16:2882333-2887039	1200	NA	1.8586	1.84783	1.85322	10.6666	Down
TCONS_00422142	"="	XP_005682724.1	XLOC_369987	GNA15	TSS390273	chr7:17094727-17116109	2667	NA	0.783794	0.790209	0.787002	4.73453	Down
TCONS_00224287	"j"	XM_005694816.1	XLOC_197054	RAI14	TSS207608	chr20:39022737-39183404	4721	NA	1.20437	7.00665	4.10551	35.6798	Down
TCONS_00066939	"="	XP_005687296.1	XLOC_059597	SCAI	TSS62387	chr11:94382704-94500622	12586	NA	0.639095	1.25964	0.949368	0.276152	Up
TCONS_00396920	"="	XP_005681952.1	XLOC_347979	STX18	TSS367028	chr6:101668237-101815620	2523	NA	23.138	34.7727	28.9554	8.92564	Up
TCONS_00283360	"j"	XP_005697862.1	XLOC_248839	ORAI2	TSS262359	chr25:34557815-34579586	4885	NA	0.795908	1.88413	1.34002	0.458106	Up
TCONS_00371296	"="	XP_005680484.1	XLOC_325747	SMARCC2	TSS343498	chr5:55625661-55646509	3507	NA	0.634523	0.659738	0.647131	3.78053	Down
TCONS_00455824	"="	XP_005684614.1	XLOC_400403	TUBE1	TSS421956	chr9:25467982-25489962	2088	NA	15.8811	36.8265	26.3538	8.74368	Up
TCONS_00437949	"j"	XP_005684260.1	XLOC_384200	SORBS3	TSS405082	chr8:68061800-68093293	5322	NA	2.36919	3.23468	2.80194	0.819746	Up
TCONS_00469078	"u"	-	XLOC_412508	-	TSS434506	chr9:74939764-74942840	3075	NA	1.68128	3.63844	2.65986	0.827914	Up
TCONS_00306835	"="	XP_005699027.1	XLOC_269668	C28H1orf131	TSS284249	chr28:2227097-2259578	873	NA	1.32185	1.8113	1.56657	10.1875	Down
TCONS_00012761	"="	XM_005675746.1	XLOC_011691	MX2	TSS12097	chr1:139215704-139252544	3324	NA	0.673981	2.03797	1.35598	10.8778	Down
TCONS_00421790	"j"	XP_005682491.1	XLOC_369762	EMR1	TSS390000	chr7:14046315-14131685	4082	NA	0.375167	0.659786	0.517477	3.56893	Down
TCONS_00165028	"j"	XM_005692087.1	XLOC_147344	NLRC5	TSS154222	chr18:24424785-24516501	6980	NA	0.755967	0.648241	0.702104	3.70863	Down
TCONS_00333539	"j"	XM_005677124.1	XLOC_292511	LOC100860806	TSS308517	chr3:6154996-6331490	9392	XM_005677124.1	1.44867	1.24124	1.34495	6.2311	Down
TCONS_00356354	"="	XP_005678977.1	XLOC_312401	SAMD9	TSS329477	chr4:8290081-8333215	4746	NA	0.44399	1.34864	0.896315	6.62537	Down
TCONS_00066103	"j"	XP_005687071.1	XLOC_058847	GRHL1	TSS61599	chr11:86367282-86420329	3358	NA	5.57498	3.55563	4.56531	0.848147	Up
TCONS_00201104	"="	XP_005677125.1	XLOC_176091	EPHA2	TSS185795	chr2:135209694-135236831	3331	NA	2.92319	5.20156	4.06237	30.1521	Down
TCONS_00047704	"j"	XP_005686470.1	XLOC_042574	LOC102171986	TSS44503	chr11:1988475-2019232	882	NA	168.952	291.024	229.988	75.2246	Up
TCONS_00009781	"j"	XP_005675623.1	XLOC_008936	CCNL1	TSS9241	chr1:108368531-108382566	2239	NA	4.26098	4.04393	4.15245	20.6957	Down
TCONS_00226436	"="	XM_005694884.1	XLOC_199160	LOC102179046	TSS209734	chr20:62068193-62110500	6823	NA	21.939	37.8463	29.8926	9.62678	Up
TCONS_00305641	"="	XP_005699356.1	XLOC_268638	PPIF	TSS283149	chr28:32741473-32748453	1460	NA	1.19856	4.50879	2.85367	25.0202	Down
TCONS_00207476	"o"	XP_005676318.1	XLOC_181917	LOC102184766	TSS191840	chr2:71149273-71154697	5225	NA	1.55464	3.74107	2.64785	0.915547	Up
TCONS_00245580	"="	XM_005695761.1	XLOC_216415	PRICKLE2	TSS227794	chr22:37076840-37206121	8646	NA	10.5714	26.3931	18.4823	6.84537	Up
TCONS_00481720	"="	XM_005700970.1	XLOC_423993	CXHXorf21	TSS446436	chrX:101783588-101796786	1377	XM_005700970.1	1.30353	1.27849	1.29101	7.26096	Down
TCONS_00224289	"j"	XM_005694816.1	XLOC_197054	RAI14	TSS207608	chr20:39022737-39183404	4808	NA	2.09686	1.7717	1.93428	9.08368	Down
TCONS_00278178	"j"	XP_005697794.1	XLOC_244597	ITGAX	TSS257748	chr25:27446240-27466479	4928	NA	0.72361	0.580214	0.651912	3.33037	Down
TCONS_00410560	"="	XM_005682472.1	XLOC_360157	LOC102170412	TSS379784	chr7:12765635-12859386	3323	XM_005682472.1	0.261837	0.341472	0.301654	2.10759	Down
TCONS_00188997	"="	XP_005675904.1	XLOC_165416	HIBCH	TSS174605	chr2:6026534-6145948	1161	NA	8.3376	9.58387	8.96073	2.13639	Up
TCONS_00071350	"o"	XP_005687628.1	XLOC_063374	GJB2	TSS66394	chr12:33839630-33841506	1876	NA	1.59066	1.6041	1.59738	8.9437	Down
TCONS_00328647	"u"	-	XLOC_288349	-	TSS304097	chr3:76749422-76759113	8514	NA	2.7062	3.17274	2.93947	0.73877	Up
TCONS_00237045	"="	XP_005695065.1	XLOC_208799	CPEB1	TSS219790	chr21:20787178-20874654	3016	NA	1.63434	3.1792	2.40677	0.742446	Up
TCONS_00310745	"j"	XP_005699519.1	XLOC_273Up	CTSC	TSS287858	chr29:6517785-6559896	3427	NA	1.41895	2.05925	1.7391	10.706	Down
TCONS_00289841	"j"	XP_005698440.1	XLOC_254324	TLL2	TSS268240	chr26:16103345-16232846	3132	NA	1.02733	2.56049	1.79391	0.627771	Up
TCONS_00172424	"="	XP_005692145.1	XLOC_153195	PLLP	TSS160705	chr18:24660602-24673453	3782	NA	7.53666	6.67099	7.10383	1.64317	Up
TCONS_00439183	"="	XM_005684172.1	XLOC_385266	SUSD3	TSS406213	chr8:82545060-82567499	1162	XM_005684172.1	30.9014	45.0008	37.9511	12.2383	Up
TCONS_00027194	"="	XP_005709742.1	XLOC_024837	NUDT16	TSS25737	chr1:136158458-136162491	486	NA	24.4981	48.1803	36.3392	13.2568	Up
TCONS_00006709	"="	XP_005675165.1	XLOC_006194	ATP13A4	TSS6384	chr1:72363572-72491574	7363	NA	10.4893	9.57886	10.0341	2.40812	Up
TCONS_00364365	"="	XM_005679601.1	XLOC_319693	KIAA1549	TSS337071	chr4:99592034-99677499	11673	NA	8.40981	13.8493	11.1296	3.65538	Up
TCONS_00384284	"="	XP_005680753.1	XLOC_336707	METTL20	TSS355241	chr5:75645075-75660957	9147	NA	4.94499	3.79848	4.37174	0.905672	Up
TCONS_00055002	"j"	XP_005687139.1	XLOC_049048	HS1BP3	TSS51314	chr11:77Up130-77160952	3239	NA	2.17304	2.33722	2.25513	0.579033	Up
TCONS_00437243	"="	XP_005684013.1	XLOC_383577	LOC100860925	TSS404425	chr8:6Down4192-62425191	4933	NA	17.1543	14.1557	15.655	74.5612	Down
TCONS_00471247	"="	XM_005700119.1	XLOC_414510	SRPX2	TSS436591	chrX:7395107-7426060	Down2	XM_005700119.1	0.403221	0.678926	0.541073	3.90863	Down
TCONS_00175780	"j"	XP_005692743.1	XLOC_155845	IZUMO1	TSS163625	chr18:53789500-53812178	5082	NA	2.98956	1.52875	2.25915	0.3776	Up
TCONS_00397724	"j"	XM_005681907.1	XLOC_348764	CC2D2A	TSS367822	chr6:107692563-107827936	5895	XM_005681907.1	0.616394	1.51024	1.06332	0.357677	Up
TCONS_00351008	"u"	-	XLOC_307659	-	TSS324516	chr4:65599409-65619826	20417	NA	9.77191	4.25013	7.01102	1.03994	Up
TCONS_00128243	"="	XM_005689565.1	XLOC_114787	HSPA8	TSS119978	chr15:31969617-31974036	2275	NA	290.941	406.276	348.608	2000.81	Down
TCONS_00127811	"j"	XP_005709586.1	XLOC_114415	BCL9L	TSS119578	chr15:27760945-27802378	8495	NA	0.751353	1.15029	0.950821	0.294771	Up
TCONS_00272612	"u"	-	XLOC_239845	-	TSS252693	chr24:39425961-39426347	386	NA	38.5846	85.7856	62.1851	23.1649	Up
TCONS_00433815	"="	XP_005683691.1	XLOC_380498	PLIN2	TSS401216	chr8:24204569-24218336	1681	NA	7.3778	9.04998	8.21389	2.25507	Up
TCONS_00389717	"="	XP_005681430.1	XLOC_341377	DNAJB14	TSS360221	chr6:23077217-23107620	990	NA	1.52419	2.18772	1.85596	11.5443	Down
TCONS_00418389	"j"	XP_005683539.1	XLOC_366961	RHOBTB3	TSS386966	chr7:91020007-91137576	5497	NA	126.267	197.181	161.724	50.1708	Up
TCONS_00184308	"j"	XP_005693366.1	XLOC_162165	YWHAE	TSS170816	chr19:21833983-21868247	1681	NA	19.1251	17.2989	18.212	83.3636	Down
TCONS_00366908	"j"	XP_005680127.1	XLOC_3Down26	ACSS3	TSS339486	chr5:10060302-10244733	3529	NA	44.8837	38.0022	41.4429	9.32694	Up
TCONS_00180830	"j"	XP_005694405.1	XLOC_159494	FMNL1	TSS167827	chr19:44010959-44031258	3591	NA	0.999892	1.31315	1.15652	7.31246	Down
TCONS_00272610	"u"	-	XLOC_239844	-	TSS252692	chr24:39412751-39425001	12250	NA	1.9295	3.81196	2.87073	0.924119	Up
TCONS_00290268	"="	XM_005698352.1	XLOC_254630	LDB1	TSS268589	chr26:21141315-21148852	1317	NA	1.08498	1.07147	1.07822	6.49814	Down
TCONS_00431563	"j"	XP_005683563.1	XLOC_378369	CLCN3	TSS399033	chr8:1419238-1516027	2598	NA	35.1252	39.9255	37.5254	11.0542	Up
TCONS_00435153	"j"	XP_005683816.1	XLOC_381723	ERMP1	TSS402471	chr8:37665458-37727Up	5457	NA	5.64119	3.12548	4.38333	0.751771	Up
TCONS_00418530	"="	XM_005683453.1	XLOC_367097	ERAP2	TSS387104	chr7:92313714-92360650	6087	NA	3.51373	4.03926	3.77649	19.5627	Down
TCONS_00277989	"j"	XP_005697726.1	XLOC_244498	YPEL3	TSS257614	chr25:26265787-26269184	852	NA	58.4399	109.703	84.0714	30.9569	Up
TCONS_00221560	"="	XP_005694663.1	XLOC_194617	CCNB1	TSS205069	chr20:10451101-10463303	1557	NA	74.9287	51.4323	63.1805	13.1709	Up
TCONS_00390417	"="	XP_005681496.1	XLOC_342026	FAM13A	TSS360895	chr6:33918378-34233822	6918	NA	9.87509	11.7943	10.8347	3.04655	Up
TCONS_00027649	"j"	XP_005709568.1	XLOC_025232	SIK1	TSS26164	chr1:141149108-141160204	3687	NA	1.12774	4.05399	2.59086	21.7936	Down
TCONS_00007485	"="	XP_005675268.1	XLOC_006859	KLHL6	TSS7084	chr1:81927850-81984392	5687	NA	1.90497	1.56595	1.73546	7.91414	Down
TCONS_00409995	"="	XP_005682311.1	XLOC_359797	DNAJB1	TSS379346	chr7:8345457-8349205	2257	NA	22.7357	44.7567	33.7462	234.203	Down
TCONS_00455296	"j"	XP_005684585.1	XLOC_399903	ROS1	TSS421444	chr9:20442026-20567512	7937	NA	1.77072	2.6291	2.19991	0.643125	Up
TCONS_00183692	"="	XP_005693260.1	XLOC_161748	RASL10B	TSS170318	chr19:13977577-13988809	5534	NA	2.40344	1.51076	1.9571	0.385682	Up
TCONS_00418391	"j"	XP_005683539.1	XLOC_366961	RHOBTB3	TSS386967	chr7:91020007-91137576	4271	NA	382.04	590.356	486.198	147.348	Up
TCONS_00240644	"="	XP_005695456.1	XLOC_211956	CLMN	TSS223132	chr21:56700457-56748946	9783	NA	9.44744	11.2703	10.3589	3.0177	Up
TCONS_00454505	"="	XM_005684474.1	XLOC_399156	ECHDC1	TSS420683	chr9:Up32254-11206819	1989	NA	4.37956	9.39521	6.88739	44.0235	Down
TCONS_00379572	"j"	XP_005680047.1	XLOC_332679	PRPF40B	TSS350939	chr5:29149271-29169556	4109	NA	2.26552	4.08496	3.17524	1.10374	Up
TCONS_00085955	"="	XP_005688050.1	XLOC_077010	EPC1	TSS80411	chr13:31843513-31939612	4002	NA	1.87288	4.49492	3.1839	1.11373	Up
TCONS_00136276	"j"	XP_005690622.1	XLOC_121871	CEP170	TSS127437	chr16:31592317-31726869	6764	NA	0.759898	0.773235	0.766566	3.74203	Down
TCONS_00128792	"j"	XP_005689724.1	XLOC_115284	TEAD1	TSS120490	chr15:38043957-38260234	21564	NA	1.38595	3.01758	2.20176	14.2816	Down
TCONS_00130013	"j"	XM_005689970.1	XLOC_116250	P4HA3	TSS121544	chr15:50203570-50323620	2037	NA	11.6552	19.1165	15.3858	5.08273	Up
TCONS_00084123	"="	XM_005687818.1	XLOC_075446	ISM1	TSS78759	chr13:6292129-6314552	2072	NA	0.799717	0.863888	0.831803	4.83031	Down
TCONS_00232890	"="	XM_005695298.1	XLOC_205121	ADAL	TSS215916	chr21:52068651-52105483	1659	NA	4.84412	7.70242	6.27327	1.86275	Up
TCONS_00211756	"j"	XP_005676684.1	XLOC_185756	COL4A4	TSS195835	chr2:114611215-114747333	10780	NA	5.52828	7.5889	6.55859	2.026	Up
TCONS_00125814	"="	XM_005689371.1	XLOC_112606	BIRC3	TSS117692	chr15:5368282-5386Down	4782	NA	16.0603	18.6792	17.3698	83.7299	Down
TCONS_00309305	"="	XP_005699357.1	XLOC_271830	PLAC9	TSS286522	chr28:32938917-32942017	415	NA	34.9403	65.9583	50.4493	17.3572	Up
TCONS_00144777	"="	XM_005690743.1	XLOC_129375	THAP3	TSS135361	chr16:44329678-44335361	2219	NA	4.09759	6.17937	5.13848	1.64942	Up
TCONS_00045898	"="	XM_005686071.1	XLOC_040916	ALDH6A1	TSS42782	chr10:81437615-81487250	8455	NA	7.16121	5.80309	6.48215	1.45095	Up
TCONS_00469286	"="	XP_005685032.1	XLOC_412688	CNKSR3	TSS434701	chr9:77275927-77370468	3064	NA	9.85315	13.9906	11.9219	3.58909	Up
TCONS_00203496	"="	XM_005675997.1	XLOC_178207	PPIG	TSS188034	chr2:25957442-26027770	2776	XM_005675997.1	0.44344	0.497162	0.470301	2.61977	Down
TCONS_00234317	"j"	XR_310928.1	XLOC_206411	LOC102168946	TSS217263	chr21:62755128-62817937	14422	XR_310928.1	0.846959	0.794074	0.820516	3.74223	Down
TCONS_00215772	"="	XM_005694688.1	XLOC_189192	MIER3	TSS199493	chr20:22246309-22273524	5221	NA	0.747868	0.895714	0.821791	4.30492	Down
TCONS_00254027	"="	XP_005696422.1	XLOC_223333	ENPP4	TSS235318	chr23:18937149-18965490	2129	NA	38.6864	29.5356	34.Up	7.47234	Up
TCONS_00132458	"="	XP_005690214.1	XLOC_118501	CKAP5	TSS123887	chr15:72969528-73065743	6101	NA	6.1898	7.96522	7.07751	2.05574	Up
TCONS_00360426	"j"	XP_005679233.1	XLOC_316146	IFRD1	TSS333366	chr4:53451861-53480154	2097	NA	4.27241	7.36178	5.8171	34.2795	Down
TCONS_00086543	"="	102169309	XLOC_077514	LOC102169309	TSS80944	chr13:37884261-37888015	816	NA	21.1125	30.3456	25.7291	157.164	Down
TCONS_00261678	"j"	XP_005696972.1	XLOC_229732	DSP	TSS242254	chr23:44956620-44993461	7309	NA	30.8378	35.9759	33.4069	9.9948	Up
TCONS_00082454	"="	XP_005687780.1	XLOC_073888	LOC102177727	TSS77152	chr12:71455348-71597682	1071	NA	1.53451	1.79445	1.66448	9.77138	Down
TCONS_00463403	"u"	-	XLOC_407303	-	TSS429120	chr9:13208319-13228241	19922	NA	1.61576	0.648702	1.13223	0.153945	Up
TCONS_00253890	"j"	XP_005696412.1	XLOC_223210	SLC29A1	TSS235189	chr23:17313583-17323714	2100	NA	7.41317	14.1257	10.7694	75.0846	Down
TCONS_00439184	"="	XP_005684229.1	XLOC_385266	SUSD3	TSS406214	chr8:82545060-82567499	681	NA	10.0398	16.592	13.3159	4.34153	Up
TCONS_00349644	"j"	XM_005679163.1	XLOC_306413	TFEC	TSS323214	chr4:49904738-50013913	5957	NA	0.575051	1.20945	0.89225	5.58374	Down
TCONS_00279827	"j"	XP_005697465.1	XLOC_245821	LOC102185967	TSS259152	chr25:2293056-2314031	10037	NA	0.259926	1.1415	0.700713	5.94764	Down
TCONS_00213772	"u"	-	XLOC_187381	-	TSS197607	chr2:134313784-134320764	6980	NA	1.20327	1.02528	1.11428	0.265836	Up
TCONS_00261087	"j"	XP_005696935.1	XLOC_229193	LOC102185234	TSS241687	chr23:39829787-39868010	2813	NA	0.828743	0.69411	0.761427	3.75949	Down
TCONS_00187138	"="	XM_005694373.1	XLOC_163941	HEXDC	TSS172985	chr19:49242910-49259732	2137	NA	4.75733	4.91018	4.83376	1.2838	Up
TCONS_00332745	"="	XP_005678922.1	XLOC_291800	FARP2	TSS307775	chr3:116395377-116492613	3480	NA	1.33346	3.02767	2.18057	0.822666	Up
TCONS_00358369	"x"	XM_005679058.1	XLOC_314239	LOC102176015	TSS331386	chr4:30109539-30207390	4152	NA	4.17747	4.11908	4.14827	0.930951	Up
TCONS_00413884	"="	XM_005682978.1	XLOC_362879	KIF20A	TSS382729	chr7:45793091-45801941	3456	NA	6.52215	0.776791	3.64947	4.06011	Down
TCONS_000Down46	"j"	XP_005675248.1	XLOC_020123	ECE2	TSS20856	chr1:81275002-81306406	3160	NA	3.39885	5.04291	4.Down88	1.36452	Up
TCONS_00025950	"="	XM_005675498.1	XLOC_023721	ZBTB38	TSS24577	chr1:125105454-125186302	8531	NA	4.33778	4.06309	4.20044	19.6637	Down
TCONS_00027682	"="	XP_005675710.1	XLOC_025261	LOC102186527	TSS26195	chr1:141450622-141454857	568	NA	1.85154	2.61852	2.23503	15.7251	Down
TCONS_00478768	"j"	XM_005700669.1	XLOC_421362	ZMYM3	TSS443691	chrX:72050091-72066119	6515	NA	1.3763	1.87474	1.62552	0.490578	Up
TCONS_00155091	"="	XP_005691789.1	XLOC_138577	SFI1	TSS145002	chr17:69643889-69725029	3737	NA	1.62509	3.39714	2.5Up15	0.949687	Up
TCONS_00143898	"j"	XP_005690678.1	XLOC_128656	SLC19A2	TSS134575	chr16:34766701-34794008	4603	NA	6.86434	4.24412	5.55423	1.00939	Up
TCONS_00257716	"="	XP_005696501.1	XLOC_226493	PSMB8	TSS238690	chr23:6857024-6870427	1446	NA	14.5329	20.8906	17.7117	109.192	Down
TCONS_00448842	"j"	XP_005684025.1	XLOC_394091	DOK2	TSS415372	chr8:67457416-67465292	5958	NA	0.422365	0.407052	0.414709	2.2485	Down
TCONS_00421883	"="	XP_005682559.1	XLOC_369825	CAPS	TSS390070	chr7:14859913-14911583	1288	NA	5.59546	5.44762	5.52154	1.48932	Up
TCONS_00343327	"j"	XP_005678614.1	XLOC_300757	CCDC24	TSS317293	chr3:98455203-98495815	3172	NA	1.25164	2.08862	1.67013	0.536205	Up
TCONS_00464487	"="	XP_005684627.1	XLOC_408294	RPF2	TSS430141	chr9:26445840-26482001	1017	NA	3.4433	4.2082	3.82575	20.3198	Down
TCONS_00213768	"j"	XP_005677108.1	XLOC_187378	ARHGEF10L	TSS197603	chr2:134176167-134311236	2488	NA	13.9306	18.5893	16.2599	5.53071	Up
TCONS_00273627	"="	XP_005697309.1	XLOC_240708	MEX3C	TSS253597	chr24:50642563-50645606	1230	NA	5.31718	8.84328	7.08023	2.20158	Up
TCONS_00197153	"="	XM_005676448.1	XLOC_172858	PIKFYVE	TSS182310	chr2:95826528-95907425	9152	NA	1.47348	3.40416	2.43882	0.864888	Up
TCONS_00069748	"="	XM_005687453.1	XLOC_062019	FNDC3A	TSS64944	chr12:16614475-16727578	6262	NA	7.18682	12.9521	10.0695	59.3009	Down
TCONS_00096453	"="	XP_005688528.1	XLOC_086000	PXMP4	TSS89981	chr13:61133155-61191608	10938	NA	4.78275	6.68035	5.73155	1.79113	Up
TCONS_00258087	"="	XM_005696271.1	XLOC_226764	LOC102180169	TSS238996	chr23:10198407-10211057	1060	NA	2.83126	2.97182	2.90154	15.496	Down
TCONS_00483128	"j"	XM_005701084.1	XLOC_425266	ASB9	TSS447760	chrX:116475683-116503760	1816	NA	2.59364	5.81138	4.20251	1.43088	Up
TCONS_00094189	"j"	XP_005688184.1	XLOC_084152	ACSS1	TSS87984	chr13:41140515-41192541	3041	NA	35.3323	51.2429	43.2876	14.7896	Up
TCONS_00359776	"u"	-	XLOC_315546	-	TSS332744	chr4:47106673-47119648	12975	NA	1.73294	0.728685	1.23081	0.165617	Up
TCONS_00210348	"="	XP_005676561.1	XLOC_184514	FN1	TSS194540	chr2:102709551-102778905	8018	NA	22.0742	21.9084	21.9913	109.178	Down
TCONS_00181441	"j"	XP_005694463.1	XLOC_159888	CBX8	TSS168301	chr19:51523096-51531816	3425	NA	3.95514	4.41514	4.18514	1.20279	Up
TCONS_00339994	"j"	XP_005678255.1	XLOC_297802	GIPC2	TSS314199	chr3:63168448-63267292	3961	NA	9.21604	15.3036	12.2598	3.63013	Up
TCONS_00471414	"="	XM_005700145.1	XLOC_414652	BTK	TSS436744	chrX:8546955-8579448	2588	NA	1.75773	2.19105	1.97439	10.8956	Down
TCONS_00014488	"u"	-	XLOC_013203	-	TSS13690	chr1:154698997-154711361	9930	NA	0.614607	1.13144	0.873023	0.283007	Up
TCONS_00201082	"u"	-	XLOC_176083	-	TSS185783	chr2:135132821-135137883	4880	NA	5.57808	6.43593	6.007	1.84225	Up
TCONS_00208767	"="	XM_005676293.1	XLOC_183177	STK17B	TSS193Up	chr2:83948508-83979576	4535	XM_005676293.1	6.28308	10.5644	8.42374	47.3131	Down
TCONS_00103696	"o"	XP_005689118.1	XLOC_092574	KCNB2	TSS96830	chr14:46408014-46864429	15551	NA	0.387535	1.32639	0.856962	6.1495	Down
TCONS_00086318	"j"	XP_005688164.1	XLOC_077326	MKX	TSS80743	chr13:35569533-35635803	3276	NA	3.23783	4.23906	3.73845	1.02497	Up
TCONS_00357967	"="	XM_005679026.1	XLOC_313890	MACC1	TSS331019	chr4:26647735-26714524	2759	NA	0.485234	0.845919	0.665577	4.18931	Down
TCONS_00285827	"="	XM_005698361.1	XLOC_250764	GBF1	TSS264494	chr26:21246844-21371972	6404	XM_005698361.1	16.4906	16.4751	16.4828	4.57608	Up
TCONS_00129662	"="	XM_005689838.1	XLOC_116003	LOC102184170	TSS121260	chr15:47156Up-47181950	5246	NA	0.94748	1.69892	1.3232	0.397698	Up
TCONS_00013495	"j"	XM_005675786.1	XLOC_012274	DOPEY2	TSS12736	chr1:145974034-146101731	8420	NA	1.47745	1.62224	1.54984	0.417845	Up
TCONS_00413059	"j"	XP_005683337.1	XLOC_362240	TPGS1	TSS382025	chr7:39343022-39349795	5547	NA	1.74891	3.5323	2.6406	1.00573	Up
TCONS_00010508	"="	XM_005675459.1	XLOC_009604	TM4SF18	TSS9939	chr1:116530348-116556078	1197	XM_005675459.1	14.771	15.9442	15.3576	75.726	Down
TCONS_00032177	"="	XP_005685540.1	XLOC_029142	BUB1B	TSS30318	chr10:32143095-32193896	3733	NA	6.34774	0.642531	3.49514	3.28728	Up
TCONS_00187470	"="	XP_005694151.1	XLOC_164177	BIRC5	TSS173251	chr19:52727804-52736976	1672	NA	24.4595	2.21416	13.3368	11.1571	Up
TCONS_00144299	"j"	XP_005690758.1	XLOC_129012	TNFRSF1B	TSS134953	chr16:39108104-39126561	3932	NA	17.2461	21.3511	19.2986	106.378	Down
TCONS_00254609	"="	XP_005696592.1	XLOC_223834	PBX2	TSS235849	chr23:25648711-25656643	Up3	NA	1.00076	1.6657	1.33323	9.62441	Down
TCONS_00348394	"="	XP_005679136.1	XLOC_305270	CACNA2D1	TSS3Down21	chr4:35845701-36281015	7211	NA	2.04186	2.51102	2.27644	0.592061	Up
TCONS_00447987	"="	XM_005683870.1	XLOC_393332	RNF38	TSS414571	chr8:58964759-59040906	4846	NA	3.96938	7.90077	5.93507	1.97248	Up
TCONS_00467853	"="	XM_005684799.1	XLOC_411409	BCLAF1	TSS433357	chr9:60863902-60895601	6130	NA	7.27488	14.7899	11.0324	3.73257	Up
TCONS_00042164	"="	XP_005685683.1	XLOC_037618	LOC102182132	TSS39327	chr10:38982102-38983315	321	NA	5.72131	143.537	74.6292	38.2977	Up
TCONS_00452258	"="	XP_005684408.1	XLOC_397034	TNFSF8	TSS418502	chr8:102067834-102099095	4198	NA	1.32037	1.4032	1.36179	6.85964	Down
TCONS_00181270	"="	XP_005694438.1	XLOC_159788	LOC102178305	TSS168174	chr19:49800189-49825878	1444	NA	15.6424	25.6626	20.6525	7.12729	Up
TCONS_00243134	"j"	XP_005695610.1	XLOC_214211	EXOG	TSS225471	chr22:11702363-11731458	9326	NA	1.22103	2.40095	1.81099	0.615559	Up
TCONS_00034983	"j"	XP_005709612.1	XLOC_031508	SAMD4A	TSS32835	chr10:63269593-63399488	9382	NA	0.56832	0.799251	0.683786	3.86102	Down
TCONS_00059009	"="	XP_005686435.1	XLOC_052396	ZNF638	TSS54890	chr11:13003926-13090942	5865	NA	0.548321	0.495943	0.522132	2.3581	Down
TCONS_00206695	"j"	XP_005676255.1	XLOC_181178	CCNT2	TSS191085	chr2:61637314-61673160	7692	NA	3.31207	5.30067	4.30637	1.30582	Up
TCONS_00164452	"u"	-	XLOC_146835	-	TSS153691	chr18:19005600-19037045	26923	NA	0.81612	0.578106	0.697113	0.147928	Up
TCONS_00258546	"j"	XP_005696554.1	XLOC_227154	TRERF1	TSS239419	chr23:15563908-15630494	6861	NA	0.867416	1.37157	1.11949	0.35371	Up
TCONS_00496127	"="	XM_005701050.1	XLOC_437276	REPS2	TSS460179	chrX:114635067-114826828	2020	NA	1.79486	4.01367	2.90427	0.999593	Up
TCONS_00336857	"="	XP_005678017.1	XLOC_294988	SARS	TSS311275	chr3:32075697-32096181	1545	NA	4.46801	4.71387	4.59094	23.6071	Down
TCONS_00160383	"="	XP_005691576.1	XLOC_143428	HIP1R	TSS150025	chr17:52218761-52233316	3713	NA	2.51557	4.05238	3.28397	21.6132	Down
TCONS_00351673	"="	XP_005679368.1	XLOC_308233	TNS3	TSS325125	chr4:72332351-72515278	7141	NA	0.844018	1.08465	0.964334	5.58796	Down
TCONS_00126405	"="	XM_005689396.1	XLOC_113170	ENDOD1	TSS118270	chr15:13665835-13675086	4183	NA	3.5994	8.46782	6.03361	40.685	Down
TCONS_00417343	"="	XP_005683452.1	XLOC_365955	VCAN	TSS385949	chr7:79409756-79529167	10134	NA	3.74441	3.49971	3.6Down6	16.3112	Down
TCONS_00368805	"="	XP_005680067.1	XLOC_323624	FKBP11	TSS341215	chr5:29808480-29811860	671	NA	22.8464	35.6656	29.256	179.397	Down
TCONS_00Down715	"j"	XP_005694630.1	XLOC_193896	SLIT3	TSS204286	chr20:444799-Up4418	8763	NA	1.4991	2.19404	1.84657	0.602861	Up
TCONS_00380855	"="	XP_005680257.1	XLOC_333789	SLC35E3	TSS352117	chr5:43568709-43588804	3011	NA	10.427	16.9853	13.7061	75.6728	Down
TCONS_00106295	"="	XM_005689198.1	XLOC_095044	PABPC1	TSS99351	chr14:73954864-73968711	1950	NA	0.516337	3.52699	2.02166	16.6756	Down
TCONS_00314359	"="	XP_005699906.1	XLOC_276311	FKBP2	TSS291223	chr29:40298463-40301611	692	NA	2.53717	5.47157	4.00437	29.9194	Down
TCONS_00136801	"j"	XM_005690655.1	XLOC_122326	SUCO	TSS127922	chr16:37658004-37747293	5385	NA	20.0253	24.9083	22.4668	6.34503	Up
TCONS_00421195	"j"	XR_310119.1	XLOC_369409	LOC102175202	TSS389551	chr7:9458469-9493352	7491	NA	1.625	1.38236	1.50368	0.361462	Up
TCONS_00084099	"j"	XP_005687874.1	XLOC_075426	SPTLC3	TSS78737	chr13:6019455-6160328	1670	NA	4.41108	4.26308	4.33708	1.02736	Up
TCONS_00164028	"j"	XP_005692010.1	XLOC_146441	LOC102175235	TSS153285	chr18:15344489-15576311	3946	NA	2.42427	4.886	3.65514	1.22733	Up
TCONS_00208857	"j"	XP_005676353.1	XLOC_183256	PGAP1	TSS193195	chr2:84721377-84799839	10673	NA	3.90734	5.66356	4.78545	1.36516	Up
TCONS_00216348	"="	XP_005694786.1	XLOC_189723	EMB	TSS200041	chr20:28592807-28639458	2345	NA	1.85078	5.41404	3.63241	24.4926	Down
TCONS_00353149	"="	XM_005679444.1	XLOC_309579	CALU	TSS326523	chr4:90238880-90260519	2003	NA	23.2388	32.2867	27.7628	147.534	Down
TCONS_00257718	"="	XP_005696502.1	XLOC_226493	TAP1	TSS238689	chr23:6857024-6870427	2432	NA	13.0945	13.3064	13.2005	68.0156	Down
TCONS_00000500	"="	XM_005674750.1	XLOC_000435	TIAM1	TSS457	chr1:3504726-3744736	6770	XM_005674750.1	6.1588	14.0252	10.092	3.95546	Up
TCONS_00469616	"="	XM_005684982.1	XLOC_412981	TAGAP	TSS435005	chr9:81529774-81539763	2649	XM_005684982.1	0.913787	0.880486	0.897137	4.70735	Down
TCONS_00270706	"="	XP_005697154.1	XLOC_238128	MOCOS	TSS250915	chr24:21005939-21063128	4682	NA	16.6074	16.8463	16.7268	4.63612	Up
TCONS_00376188	"="	XM_005681205.1	XLOC_329773	PARVG	TSS347867	chr5:106034323-106067664	1150	XM_005681205.1	0.970347	1.12147	1.04591	6.64682	Down
TCONS_00241469	"="	XM_005695408.1	XLOC_212752	WARS	TSS223943	chr21:62144541-62173507	2771	NA	23.1438	28.2601	25.702	139.714	Down
TCONS_00364398	"j"	XM_005679607.1	XLOC_319715	HIPK2	TSS337097	chr4:100126657-100306462	3317	NA	0.331098	0.358957	0.345028	2.02638	Down
TCONS_00070688	"j"	XP_005687676.1	XLOC_062795	HSPH1	TSS65777	chr12:27558849-27581463	5138	NA	2.26607	6.20912	4.2376	27.606	Down
TCONS_00208846	"j"	XP_005676352.1	XLOC_183248	GTF3C3	TSS193186	chr2:84651818-84688097	3132	NA	3.02142	3.46962	3.24552	0.815475	Up
TCONS_00020916	"="	XP_005675116.1	XLOC_019206	TFRC	TSS19856	chr1:69146768-69293827	2313	NA	2.29894	4.5384	3.41867	20.9721	Down
TCONS_00031362	"="	XP_005685468.1	XLOC_028408	KLHL33	TSS29551	chr10:23252706-23264735	4506	NA	2.04097	2.70401	2.37249	0.75098	Up
TCONS_00229632	"u"	-	XLOC_202Down	-	TSS212857	chr21:19727100-19732612	5512	NA	2.3147	2.81907	2.56689	0.756658	Up
TCONS_00287567	"="	XM_005698569.1	XLOC_252284	HTRA1	TSS266094	chr26:40724059-40752059	1513	NA	54.891	136.672	95.7815	675.15	Down
TCONS_00458463	"="	XP_005684766.1	XLOC_402805	SYNCRIP	TSS424451	chr9:50611348-50640456	1689	NA	2.45453	7.31492	4.88472	33.2358	Down
TCONS_00392694	"j"	XM_005681540.1	XLOC_344146	NSUN7	TSS363078	chr6:57838678-57885564	3636	NA	4.41015	3.84275	4.12645	0.929379	Up
TCONS_00276467	"j"	XM_005697961.1	XLOC_243172	MKL2	TSS256207	chr25:13020817-13239554	9325	NA	2.4301	1.83892	2.13451	0.495633	Up
TCONS_00281697	"="	XP_005697619.1	XLOC_247503	THUMPD1	TSS260911	chr25:18468730-18477510	5897	NA	1.52065	3.5115	2.51607	0.878562	Up
TCONS_00057341	"j"	XP_005687364.1	XLOC_051069	ABL1	TSS53452	chr11:99397345-99535235	5506	NA	0.428042	0.72212	0.575081	3.84433	Down
TCONS_00115515	"="	XP_005689248.1	XLOC_103544	GRHL2	TSS108140	chr14:73063625-73235342	5062	NA	5.37864	4.87813	5.12838	1.37636	Up
TCONS_00216883	"="	XP_005694893.1	XLOC_190226	OSMR	TSS200558	chr20:34552070-34591796	4392	NA	10.5499	14.2433	12.3966	65.0214	Down
TCONS_00154500	"="	XM_005691599.1	XLOC_138100	CMKLR1	TSS144476	chr17:64194486-64236356	2394	NA	1.07928	1.42378	1.25153	7.36772	Down
TCONS_00287560	"u"	-	XLOC_252277	-	TSS266087	chr26:40695423-40701102	5296	NA	0.210258	0.324886	0.267572	1.70602	Down
TCONS_00368378	"="	XP_005680144.1	XLOC_323351	ITGB7	TSS340883	chr5:26034996-26073030	2586	NA	1.91542	2.03097	1.9732	10.7009	Down
TCONS_00198025	"="	XP_005676639.1	XLOC_173590	LOC102178119	TSS183085	chr2:106602518-106610707	1466	NA	2.63041	6.02765	4.32903	1.64401	Up
TCONS_00351006	"u"	-	XLOC_307657	-	TSS324514	chr4:65549362-65598838	49476	NA	11.7007	5.59093	8.64581	1.49873	Up
TCONS_00196483	"="	XM_005676345.1	XLOC_172341	BZW1	TSS181751	chr2:88734871-88750786	1792	NA	86.7682	97.8638	92.316	429.36	Down
TCONS_00033397	"="	XP_005685755.1	XLOC_030138	BNIP2	TSS31387	chr10:46792831-46818357	981	NA	1.89699	4.58675	3.24187	21.4795	Down
TCONS_00001090	"="	XP_005674810.1	XLOC_000999	ADAMTS5	TSS1028	chr1:8660557-8713149	5023	NA	16.9593	61.9069	39.4331	285.782	Down
TCONS_00380170	"="	XM_005680065.1	XLOC_333208	IRAK4	TSS351505	chr5:354Up43-35464663	2727	XM_005680065.1	1.79507	1.86914	1.8321	8.59579	Down
TCONS_00463389	"j"	XM_005684488.1	XLOC_407298	TPD52L1	TSS429113	chr9:13144428-13199265	2524	NA	15.9833	7.76307	11.8732	1.99498	Up
TCONS_00031242	"j"	XM_005685369.1	XLOC_028327	HNRNPC	TSS29452	chr10:22514224-22559492	1798	XM_005685369.1	13.3126	23.1363	18.2244	105.971	Down
TCONS_00314694	"="	XM_005699934.1	XLOC_276484	RBM4	TSS291452	chr29:42470825-42494168	1620	XM_005699934.1	2.39369	3.18842	2.79106	16.203	Down
TCONS_00049102	"="	XP_005686530.1	XLOC_043686	LTBP1	TSS45717	chr11:15403299-15740980	5674	NA	0.642612	2.6824	1.66251	12.5336	Down
TCONS_00375530	"="	XP_005681098.1	XLOC_329304	WNK1	TSS347313	chr5:98720495-98868952	9366	NA	2.0656	1.56596	1.81578	0.438783	Up
TCONS_00153359	"="	XP_005691483.1	XLOC_137144	ATP2A2	TSS143454	chr17:53753652-53809833	3129	NA	16.8887	17.0643	16.9765	78.993	Down
TCONS_00377588	"j"	XM_005680069.1	XLOC_331047	LIN7A	TSS349188	chr5:9771895-9886733	5735	XM_005680069.1	0.251017	0.329032	0.290025	1.60924	Down
TCONS_00283466	"="	XP_005697879.1	XLOC_248901	PCOLCE	TSS262439	chr25:35708544-35713870	1356	NA	2.54438	4.99935	3.77187	26.4503	Down
TCONS_00167967	"j"	XP_005692455.1	XLOC_149701	ZFP36	TSS156793	chr18:47941739-47944518	2518	NA	1.1478	2.32221	1.73501	11.8071	Down
TCONS_00275022	"u"	-	XLOC_241910	-	TSS254872	chr25:1815688-1820628	4940	NA	0.957768	1.37489	1.16633	0.365943	Up
TCONS_00258273	"="	XP_005696542.1	XLOC_226922	MOCS1	TSS239167	chr23:13223138-13485602	3029	NA	11.1784	12.9199	12.0492	3.90924	Up
TCONS_00455399	"="	XP_005684603.1	XLOC_399994	FRK	TSS421538	chr9:21663840-21772921	9739	NA	1.73533	3.91517	2.82525	17.3682	Down
TCONS_00035685	"="	XP_005686004.1	XLOC_032099	LOC100861391	TSS33458	chr10:69933448-69960700	3652	NA	2.98394	5.62264	4.30329	24.4365	Down
TCONS_00221506	"="	XP_005694649.1	XLOC_194600	MCCC2	TSS205034	chr20:9872715-9954041	4688	NA	11.8194	21.1157	16.4675	5.73299	Up
TCONS_00302241	"="	XP_005698980.1	XLOC_265634	OXSM	TSS280002	chr27:38498422-38502273	1629	NA	6.29204	6.64485	6.46845	1.8954	Up
TCONS_00186984	"="	XM_005694008.1	XLOC_163838	PECAM1	TSS172863	chr19:47683129-47749427	3312	NA	2.31978	2.49124	2.40551	11.9242	Down
TCONS_00374875	"="	XP_005680925.1	XLOC_328825	CD69	TSS346767	chr5:92313097-92320391	1714	NA	0.822732	0.959487	0.891109	4.81378	Down
TCONS_00311247	"j"	XP_005699521.1	XLOC_273555	DLG2	TSS288319	chr29:10446348-11405078	4394	NA	0.337993	1.5349	0.936446	7.17342	Down
TCONS_00246722	"j"	XM_005696121.1	XLOC_217150	SCAP	TSS228672	chr22:51897530-51996051	5266	NA	2.55736	2.46668	2.51202	0.698157	Up
TCONS_00238229	"j"	XM_005695166.1	XLOC_209773	STXBP6	TSSDown845	chr21:32613465-32847302	4076	NA	14.6283	20.82	17.7242	5.4589	Up
TCONS_00313800	"="	XP_005699711.1	XLOC_275870	CCDC86	TSS290730	chr29:35971051-35983392	1065	NA	1.2763	2.69033	1.98331	14.5288	Down
TCONS_00138773	"="	XM_005690927.1	XLOC_124000	SOAT1	TSS129713	chr16:58213239-58277464	3956	NA	5.85279	8.75374	7.30326	38.186	Down
TCONS_00052122	"j"	XM_005686688.1	XLOC_046459	PSD4	TSS48596	chr11:46381820-46431403	11377	NA	1.00634	1.24378	1.12506	0.34769	Up
TCONS_00019934	"="	XP_005674998.1	XLOC_018383	KIAA1407	TSS18975	chr1:57266050-57362236	4033	NA	1.82627	1.8015	1.81388	0.455807	Up
TCONS_00344361	"="	XM_005678729.1	XLOC_301574	GJB5	TSS318196	chr3:107142891-107146126	1307	NA	30.6584	7.63228	19.1453	2.16854	Up
TCONS_00077857	"="	XP_005687664.1	XLOC_069563	CKAP2	TSS72718	chr12:19389396-19451160	3112	NA	11.5378	1.40804	6.47292	6.4296	Up
TCONS_00488467	"="	XM_005700434.1	XLOC_430200	ATP11C	TSS452859	chrX:42158252-42262218	6057	NA	7.32057	9.90832	8.61444	2.55168	Up
TCONS_00239239	"="	XP_005695320.1	XLOC_210729	BAZ1A	TSS221825	chr21:42634346-42723385	4884	NA	2.32505	3.37544	2.85025	14.8065	Down
TCONS_00101177	"o"	XP_005709582.1	XLOC_090240	FAM84B	TSS94419	chr14:24356967-24360847	3880	NA	34.3166	45.3476	39.8321	12.5832	Up
TCONS_00050885	"="	XP_005686665.1	XLOC_045331	EML6	TSS47425	chr11:36900866-37185808	7810	NA	0.538309	1.5973	1.0678	7.46025	Down
TCONS_00420454	"j"	XP_005682223.1	XLOC_368875	MAU2	TSS388931	chr7:3489135-3527103	5541	NA	4.92084	4.34219	4.63152	1.25317	Up
TCONS_00385927	"="	XP_005680983.1	XLOC_338133	PTPN6	TSS356753	chr5:94628527-94643943	1794	NA	1.03413	1.39082	1.21247	7.27652	Down
TCONS_00171168	"j"	XP_005691971.1	XLOC_152085	KLHDC4	TSS159539	chr18:12711373-12751279	3229	NA	1.71587	3.6204	2.66813	1.06488	Up
TCONS_00455158	"="	XP_005684677.1	XLOC_399780	MAN1A1	TSS421315	chr9:18779544-18954774	4190	NA	10.3984	12.1653	11.2819	52.5354	Down
TCONS_00283614	"j"	XP_005698148.1	XLOC_248966	ARPC1B	TSS262537	chr25:36637941-36652596	415	NA	26.4429	24.719	25.581	126.725	Down
TCONS_00247932	"="	XP_005695711.1	XLOC_218194	OSBPL10	TSS229789	chr22:6084893-6314983	3372	NA	8.91851	12.4734	10.696	3.75559	Up
TCONS_00383407	"="	XP_005680705.1	XLOC_335969	CKAP4	TSS354448	chr5:67504320-67512Down	1719	NA	17.3264	24.3125	20.8194	119.004	Down
TCONS_00103099	"u"	-	XLOC_092019	-	TSS96255	chr14:40138857-40140593	1561	NA	33.9279	37.9831	35.9555	166.262	Down
TCONS_00219442	"="	XM_005694861.1	XLOC_192668	CMBL	TSS203037	chr20:62405991-62431426	1363	XM_005694861.1	84.5681	118.436	101.502	33.4165	Up
TCONS_00251492	"="	XR_310966.1	XLOC_221286	LOC102169431	TSS233060	chr22:49521523-49542764	12090	XR_310966.1	0.53592	0.542287	0.539103	0.142816	Up
TCONS_00218834	"="	XP_005694933.1	XLOC_192071	MYO10	TSS202436	chr20:55822390-56031416	7255	NA	17.3756	16.6378	17.0067	4.98101	Up
TCONS_00222665	"u"	-	XLOC_195581	-	TSS206083	chr20:21531511-21585543	9035	NA	0.460653	1.07025	0.765451	0.263649	Up
TCONS_00Down978	"j"	XP_005694638.1	XLOC_194129	DUSP1	TSS204534	chr20:4549108-4553239	3204	NA	3.99395	4.72846	4.3612	21.9952	Down
TCONS_00439078	"="	XP_005684204.1	XLOC_385177	ERCC6L2	TSS406118	chr8:80700622-80852528	2478	NA	4.99767	7.58395	6.29081	2.00021	Up
TCONS_00149683	"j"	XM_005691219.1	XLOC_133744	INPP4B	TSS139950	chr17:14826751-15600406	8151	NA	2.71648	5.81273	4.2646	1.52911	Up
TCONS_00421205	"="	XP_005709610.1	XLOC_369412	IER2	TSS389559	chr7:9493497-9497071	766	NA	12.6526	18.5611	15.6068	94.6932	Down
TCONS_00348438	"j"	XM_005679080.1	XLOC_305306	HGF	TSS3Down59	chr4:36548442-36638872	5582	NA	0.418709	2.48304	1.45087	10.5813	Down
TCONS_00473005	"="	XP_005700352.1	XLOC_416097	LONRF3	TSS438253	chrX:22908376-22948187	6782	NA	2.14582	3.94666	3.04624	17.2419	Down
TCONS_00462870	"="	XP_005684519.1	XLOC_406834	FAM46A	TSS428631	chr9:8769598-8775922	5106	NA	7.06931	17.7411	12.4052	76.4653	Down
TCONS_00461986	"="	XP_005684485.1	XLOC_405986	EEF1A1	TSS427765	chr9:213258-217282	1389	NA	446.695	637.479	542.087	182.414	Up
TCONS_00368534	"j"	XP_005680008.1	XLOC_323466	SMAGP	TSS341012	chr5:27497233-27518652	1781	NA	2.37811	2.32431	2.35121	11.0543	Down
TCONS_00485177	"j"	XM_005700210.1	XLOC_427155	RBM41	TSS449716	chrX:128Down80-12898375	5305	XM_005700210.1	1.46571	3.02437	2.24504	0.759727	Up
TCONS_00224351	"j"	XP_005694881.1	XLOC_197Up	TARS	TSS207666	chr20:39993604-40015251	2410	NA	9.72178	12.5536	11.1377	55.8888	Down
TCONS_00398094	"="	XP_005682044.1	XLOC_349095	TRMT44	TSS368175	chr6:Up572581-Up598544	1977	NA	0.703105	0.764768	0.733936	4.2729	Down
TCONS_00229625	"="	XP_005695091.1	XLOC_202216	PRC1	TSS212853	chr21:19613812-19631337	2886	NA	4.01547	0.418154	2.21681	2.17136	Up
TCONS_00044107	"="	XM_005685818.1	XLOC_039324	C10H15orf48	TSS4Up1	chr10:61192804-61196375	708	NA	86.7136	78.2466	82.4801	358.127	Down
TCONS_00074344	"="	XP_005687755.1	XLOC_066298	GPC6	TSS69337	chr12:65332040-66557960	6748	NA	1.64917	1.65736	1.65326	7.49698	Down
TCONS_00243724	"="	XP_005695701.1	XLOC_214646	RAD18	TSS225980	chr22:17356047-17467594	2344	NA	4.7125	5.569	5.14075	24.4382	Down
TCONS_00154252	"j"	XP_005691605.1	XLOC_137921	HECTD4	TSS144277	chr17:61557183-61673587	15388	NA	3.03081	3.86072	3.44576	1.1346	Up
TCONS_00252Down	"u"	-	XLOC_221828	-	TSS233693	chr22:56729826-56734888	5062	NA	1.39801	1.87088	1.63444	0.495635	Up
TCONS_00165152	"="	XP_005692102.1	XLOC_147420	GINS3	TSS154312	chr18:25613283-25618874	1821	NA	5.2345	10.1068	7.67065	2.90739	Up
TCONS_00168426	"="	XP_005692839.1	XLOC_149975	VASP	TSS157151	chr18:51557709-51633379	1816	NA	6.90929	11.1283	9.0188	52.9258	Down
TCONS_00453094	"j"	XM_005684362.1	XLOC_397830	TRAF1	TSS419317	chr8:108288319-108310492	3881	NA	2.93457	4.70242	3.81849	1.39897	Up
TCONS_00319934	"j"	XP_005709761.1	XLOC_281005	SHANK2	TSS296241	chr29:45418941-45445436	3443	NA	2.92754	3.18053	3.05403	0.947317	Up
TCONS_00267171	"="	XP_005697271.1	XLOC_234794	ME2	TSS247487	chr24:50415761-50470227	2004	NA	2.98332	4.16556	3.57444	18.5928	Down
TCONS_00266183	"u"	-	XLOC_233962	-	TSS246592	chr24:39465332-39485861	6083	NA	2.54662	1.13217	1.83939	0.278	Up
TCONS_00249331	"="	XP_005695768.1	XLOC_219383	SETMAR	TSS231063	chr22:21815951-21827999	4230	NA	2.52464	4.19411	3.35938	1.09346	Up
TCONS_00323317	"="	XP_005677863.1	XLOC_283591	TRIM45	TSS299148	chr3:24078Up-24088011	1743	NA	2.00697	3.20029	2.60363	0.865589	Up
TCONS_00371204	"="	XP_005680384.1	XLOC_325714	PRIM1	TSS343442	chr5:55186756-55205917	1421	NA	3.75132	5.59186	4.67159	1.339	Up
TCONS_00258627	"="	XP_005709573.1	XLOC_227230	PEX6	TSS239497	chr23:16195959-16210933	2899	NA	26.9215	38.0099	32.4657	12.0077	Up
TCONS_00483340	"="	XP_005701156.1	XLOC_425458	GPM6B	TSS447958	chrX:117926763-117972021	2962	NA	8.54511	5.43548	6.99029	1.43573	Up
TCONS_00437941	"="	XM_005683993.1	XLOC_384197	SLC39A14	TSS405077	chr8:67926532-68058163	4692	NA	5.28533	12.4534	8.86937	58.0534	Down
TCONS_00187265	"j"	XP_005694458.1	XLOC_164028	BAIAP2	TSS173087	chr19:50511641-50561009	7563	NA	4.10055	5.1724	4.63647	1.56302	Up
TCONS_00423247	"j"	XM_005682719.1	XLOC_370925	PRR16	TSS391271	chr7:29408647-29679866	1612	XM_005682719.1	0.857022	3.32451	2.09077	14.6938	Down
TCONS_00332311	"u"	-	XLOC_291445	-	TSS307397	chr3:Up468785-Up485377	10930	NA	0.838291	0.961817	0.900054	0.258663	Up
TCONS_00322Down	"="	XM_005677500.1	XLOC_282781	S100A2	TSS298207	chr3:15845524-15849432	531	NA	221.317	303.185	262.251	1395.69	Down
TCONS_00323698	"="	XM_005677857.1	XLOC_283903	BCL2L15	TSS299483	chr3:27403487-27416701	2958	XM_005677857.1	14.3722	31.6735	23.0228	136.118	Down
TCONS_00455822	"j"	XP_005684614.1	XLOC_400403	TUBE1	TSS421956	chr9:25467982-25489962	2306	NA	6.18339	4.95725	5.57032	1.22324	Up
TCONS_00461350	"="	XP_005685010.1	XLOC_405427	SLC22A3	TSS427170	chr9:82686800-82746205	2746	NA	5.4594	10.2006	7.83	45.0938	Down
TCONS_00418531	"="	XM_005683453.1	XLOC_367097	ERAP2	TSS387104	chr7:92313714-92360650	3253	NA	7.47655	7.24781	7.36218	32.1443	Down
TCONS_00396921	"="	XP_005681952.1	XLOC_347979	STX18	TSS367028	chr6:101668237-101815620	1008	NA	15.6722	20.0937	17.883	5.65114	Up
TCONS_00439202	"j"	XP_005684288.1	XLOC_385281	WNK2	TSS406229	chr8:82663064-82813794	9637	NA	0.948854	0.714893	0.831873	0.198769	Up
TCONS_00425352	"j"	XP_005683094.1	XLOC_372665	APBB3	TSS393138	chr7:47796421-47930089	3983	NA	1.26493	1.68569	1.47531	0.473523	Up
TCONS_00317924	"j"	XM_005699611.1	XLOC_279354	CDON	TSS294459	chr29:28191179-28290831	7215	NA	13.2519	10.5602	11.9061	3.00219	Up
TCONS_00306154	"j"	XP_005699376.1	XLOC_269098	FAM35A	TSS283638	chr28:39152728-39255319	4043	NA	1.6968	1.86799	1.7824	0.449402	Up
TCONS_00333116	"="	XP_005677148.1	XLOC_292114	UCK2	TSS308110	chr3:2822956-2885401	732	NA	1.81201	4.63141	3.22171	22.9893	Down
TCONS_00154572	"j"	XM_005691696.1	XLOC_138161	KIAA1671	TSS144544	chr17:64810446-64946077	3122	NA	21.5394	24.0972	22.8183	7.43925	Up
TCONS_00346424	"j"	XP_005679017.1	XLOC_303431	C1GALT1	TSS320129	chr4:13006451-13056781	5955	NA	3.10942	4.1691	3.63926	17.0267	Down
TCONS_00323699	"="	XP_005677914.1	XLOC_283903	BCL2L15	TSS299484	chr3:27403487-27416701	492	NA	9.27599	13.7615	11.5187	64.8779	Down
TCONS_00373071	"="	XM_005680669.1	XLOC_327253	CSF2RB	TSS345105	chr5:72874097-72903170	9900	NA	2.06981	3.12423	2.59702	14.1505	Down
TCONS_00058210	"="	XM_005686288.1	XLOC_051718	REV1	TSS54174	chr11:4553024-4680366	4110	NA	3.24899	4.71534	3.98217	1.3751	Up
TCONS_00238227	"j"	XM_005695166.1	XLOC_209773	STXBP6	TSSDown843	chr21:32613465-32847302	3909	NA	3.48123	7.18374	5.33249	1.89345	Up
TCONS_00141774	"j"	XP_005690519.1	XLOC_126689	RGS1	TSS132548	chr16:10499065-10503140	1667	NA	1.17317	1.94722	1.56019	8.88436	Down
TCONS_00164454	"u"	-	XLOC_146835	-	TSS153692	chr18:19005600-19037045	27368	NA	1.32264	1.23548	1.27906	0.349138	Up
TCONS_00122353	"="	XM_005690007.1	XLOC_109521	C15H11orf30	TSS114460	chr15:52480725-52563946	6998	NA	1.07222	1.71052	1.39137	0.447818	Up
TCONS_00129197	"j"	XP_005689806.1	XLOC_115598	SYT9	TSS120838	chr15:43160350-43303345	2350	NA	3.72269	10.7993	7.261	47.9516	Down
TCONS_00393699	"="	XM_005681634.1	XLOC_345023	CEP135	TSS363986	chr6:69504087-69575319	4538	NA	3.52019	2.97138	3.24578	0.759306	Up
TCONS_00327485	"="	XP_005678278.1	XLOC_287290	FUBP1	TSS303005	chr3:63331949-63397717	2082	NA	4.90532	4.74808	4.8267	21.2524	Down
TCONS_00132362	"j"	XM_005690199.1	XLOC_118432	CHST1	TSS123804	chr15:71969696-71994960	9301	NA	1.33852	0.761044	1.04978	0.21225	Up
TCONS_00412448	"="	XM_005682736.1	XLOC_361743	SEMA6A	TSS381486	chr7:33614277-33745928	6516	NA	2.57892	2.78049	2.67971	12.7646	Down
TCONS_00293686	"j"	XP_005698739.1	XLOC_257692	WDR17	TSS271792	chr27:6531686-6581957	4273	NA	2.57467	2.12549	2.35008	0.557378	Up
TCONS_00370879	"="	XP_005680471.1	XLOC_325487	LRIG3	TSS343182	chr5:52977777-53023759	3550	NA	5.42812	4.22872	4.82842	1.18491	Up
TCONS_00233252	"j"	XP_005695452.1	XLOC_205417	PPP4R4	TSS216235	chr21:55665441-55781349	3922	NA	4.3871	4.80527	4.59619	1.2542	Up
TCONS_00056100	"j"	XP_005687152.1	XLOC_050070	MBOAT2	TSS52362	chr11:87174468-87244306	8347	NA	20.0213	18.5538	19.2875	5.05248	Up
TCONS_00226443	"u"	-	XLOC_199165	-	TSS209740	chr20:62155087-62157909	2822	NA	3.2655	2.79455	3.03003	0.761937	Up
TCONS_00449739	"j"	XP_005684179.1	XLOC_394804	AGTPBP1	TSS416149	chr8:76974298-77134008	4172	NA	4.1503	5.93827	5.04429	1.56305	Up
TCONS_00006326	"="	XP_005675292.1	XLOC_005872	KALRN	TSS6034	chr1:66988221-67630399	8736	NA	3.36227	5.84857	4.60542	1.76549	Up
TCONS_00180231	"="	XR_310801.1	XLOC_159135	CDK12	TSS167386	chr19:39044313-39110622	5175	NA	1.06527	1.28213	1.1737	0.345252	Up
TCONS_00393581	"j"	XP_005681755.1	XLOC_344916	KIT	TSS363878	chr6:68281337-68362987	5042	NA	1.75145	6.66349	4.20747	29.0068	Down
TCONS_00103700	"u"	-	XLOC_092576	-	TSS96833	chr14:46871310-46875756	4446	NA	0.489958	2.42349	1.45672	10.0254	Down
TCONS_00007507	"j"	XM_005675215.1	XLOC_006868	LAMP3	TSS7095	chr1:82319980-82353804	2486	NA	0.53561	0.902291	0.718951	4.21839	Down
TCONS_00156747	"="	XP_005691275.1	XLOC_140047	USP38	TSS146549	chr17:14414145-14447361	3123	NA	2.83114	2.87947	2.8553	0.75182	Up
TCONS_00250678	"u"	-	XLOC_Down657	-	TSS232379	chr22:36618809-36624144	5335	NA	1.26089	2.20782	1.73435	0.567635	Up
TCONS_00339557	"="	XM_005678190.1	XLOC_297433	LPHN2	TSS313823	chr3:59080706-59779032	6167	XM_005678190.1	1.61461	1.92227	1.76844	8.3Down2	Down
TCONS_00034283	"="	XM_005685792.1	XLOC_030878	ATP8B4	TSS32185	chr10:56323493-56761984	5757	NA	1.80207	1.45533	1.6287	0.365768	Up
TCONS_00172431	"u"	-	XLOC_153200	-	TSS160711	chr18:24680507-24697264	16757	NA	1.04398	0.486941	0.76546	0.126676	Up
TCONS_00007109	"="	XM_005675137.1	XLOC_006559	BCL6	TSS6765	chr1:77998423-78022885	4995	XM_005675137.1	0.941376	0.92811	0.934743	4.39115	Down
TCONS_00463390	"j"	XM_005684488.1	XLOC_407298	TPD52L1	TSS429114	chr9:13144428-13199265	3356	NA	9.72311	7.79257	8.75784	2.0926	Up
TCONS_00212008	"j"	XP_005676705.1	XLOC_185995	TRIP12	TSS196079	chr2:117234299-117340095	7349	NA	0.714857	0.74203	0.728444	3.33275	Down
TCONS_00036543	"j"	XM_005686031.1	XLOC_032818	SIPA1L1	TSS34231	chr10:78949396-79332031	7968	NA	3.87639	7.71494	5.79566	2.30594	Up
TCONS_00224352	"="	XP_005694881.1	XLOC_197Up	TARS	TSS207667	chr20:39993604-40015251	2834	NA	11.5384	14.919	13.2287	65.1465	Down
TCONS_00304893	"="	XP_005699183.1	XLOC_268063	DDX21	TSS282527	chr28:22992672-23019399	5669	NA	9.34988	11.4313	10.3906	48.8613	Down
TCONS_00323696	"j"	XM_005677855.1	XLOC_283902	AP4B1	TSS299481	chr3:27392840-27402940	2512	XM_005677855.1	3.08933	3.34327	3.2163	0.907533	Up
TCONS_00340229	"j"	XP_005678309.1	XLOC_298000	ACADM	TSS314404	chr3:65749204-65759095	1206	NA	4.67833	5.80987	5.2441	24.281	Down
TCONS_00342570	"="	XP_005678491.1	XLOC_300099	OSBPL9	TSS316595	chr3:90912602-91200908	2576	NA	14.0341	19.1822	16.6082	5.39696	Up
TCONS_00007517	"j"	XP_005675323.1	XLOC_006871	MCCC1	TSS7100	chr1:82367292-82420550	1583	NA	5.55338	9.54711	7.55025	2.60905	Up
TCONS_00359372	"="	XM_005679099.1	XLOC_315191	CCDC146	TSS332367	chr4:41520100-41662640	5084	NA	1.13679	1.72516	1.43098	0.446242	Up
TCONS_00456959	"j"	XP_005684712.1	XLOC_401393	FAXC	TSS423009	chr9:37441801-37520243	10042	NA	2.25737	4.56441	3.41089	1.26863	Up
TCONS_00360427	"="	XP_005679232.1	XLOC_316146	IFRD1	TSS333367	chr4:53451861-53480154	2482	NA	3.50732	6.44743	4.97738	29.0252	Down
TCONS_00399675	"="	XM_005681314.1	XLOC_350566	GAR1	TSS369698	chr6:140Down76-14048464	966	NA	5.17394	5.04915	5.Up545	23.1984	Down
TCONS_00229604	"u"	-	XLOC_20Down6	-	TSS212838	chr21:19507397-19514634	7237	NA	1.58605	1.62379	1.60492	0.454007	Up
TCONS_00184289	"="	XP_005693428.1	XLOC_162150	FAM57A	TSS170800	chr19:21420682-21577603	2316	NA	2.13334	3.63791	2.88563	16.81	Down
TCONS_00133707	"="	XP_005690469.1	XLOC_119497	RASSF5	TSS124983	chr16:3663273-3696485	3147	NA	0.938762	1.83029	1.38453	8.70368	Down
TCONS_00381381	"="	XP_005680279.1	XLOC_334272	XPOT	TSS352617	chr5:47814695-47852080	2889	NA	2.38048	3.03466	2.70757	13.0986	Down
TCONS_00413113	"="	XP_005682944.1	XLOC_362269	PTBP1	TSS382065	chr7:39552309-39565950	2864	NA	5.13097	5.07161	5.10129	24.037	Down
TCONS_00275309	"j"	XM_005697492.1	XLOC_242072	ALG1	TSS255087	chr25:4182558-4207784	3537	NA	2.21029	2.11207	2.16118	0.586406	Up
TCONS_00159497	"="	XP_005691553.1	XLOC_142653	PXMP2	TSS149219	chr17:44043544-44120364	919	NA	8.36119	12.7136	10.5374	3.58308	Up
TCONS_00088615	"="	XP_005688498.1	XLOC_079323	ANGPT4	TSS82862	chr13:58115477-58166741	7398	NA	2.78288	5.88488	4.33388	1.78053	Up
TCONS_00385879	"j"	XM_005680914.1	XLOC_338104	PEX5	TSS356713	chr5:94353411-94370483	3186	NA	0.311982	0.483596	0.397789	2.51891	Down
TCONS_00331838	"j"	XP_005678874.1	XLOC_291021	SFPQ	TSS306953	chr3:106727950-106776810	4578	NA	0.673941	4.39169	2.53282	18.1997	Down
TCONS_00153222	"j"	XP_005691575.1	XLOC_137070	VPS37B	TSS143358	chr17:52199326-52217861	2737	NA	1.45563	2.53832	1.99697	12.1995	Down
TCONS_00292871	"="	XM_005698647.1	XLOC_256924	LOC102178036	TSS271009	chr26:48972643-48976286	1297	NA	101.225	81.9208	91.5729	25.3705	Up
TCONS_00323943	"j"	XP_005677943.1	XLOC_284093	KCND3	TSS299695	chr3:29190795-29419185	7594	NA	4.72818	3.68601	4.20709	1.07216	Up
TCONS_00369157	"="	XM_005680050.1	XLOC_323906	SLC38A2	TSS341531	chr5:32624836-32641528	4522	NA	30.0897	40.2723	35.181	165.06	Down
TCONS_00319097	"="	XP_005699822.1	XLOC_280419	FADS1	TSS295564	chr29:38177860-38205568	1185	NA	30.2732	54.8953	42.5842	16.5678	Up
TCONS_00057699	"j"	XP_005687431.1	XLOC_051338	LOC102184816	TSS53744	chr11:103874229-103891702	600	NA	12.3276	19.6235	15.9756	97.112	Down
TCONS_00379473	"="	XP_005680023.1	XLOC_332614	LOC102168424	TSS350860	chr5:27936367-27949157	735	NA	5.66644	10.4673	8.06687	2.83532	Up
TCONS_00160592	"="	XM_005691448.1	XLOC_143560	ATXN2	TSS150179	chr17:54676774-54813856	3680	NA	3.23734	2.27682	2.75708	0.612908	Up
TCONS_00301995	"="	XM_005698945.1	XLOC_265433	SLC20A2	TSS279784	chr27:35768785-35846777	3802	NA	1.87453	3.23287	2.5537	0.924939	Up
TCONS_00184342	"="	XP_005693436.1	XLOC_162181	SLC43A2	TSS170836	chr19:Down09254-Down52490	2073	NA	1.6949	2.5326	2.11375	12.3924	Down
TCONS_00459534	"="	XM_005684808.1	XLOC_403779	TNFAIP3	TSS425454	chr9:62336401-62352347	4526	NA	3.14687	3.47649	3.31168	15.9857	Down
TCONS_00029946	"="	XP_005685351.1	XLOC_027339	LOC102188320	TSS28347	chr10:7944722-8000762	2517	NA	5.53416	2.83343	4.18379	0.740336	Up
TCONS_00351004	"u"	-	XLOC_307655	-	TSS324512	chr4:65523800-65536879	13079	NA	9.86069	4.81796	7.33933	1.36085	Up
TCONS_00421646	"="	XP_005682455.1	XLOC_369675	INSR	TSS389895	chr7:12566816-12697748	8695	NA	11.0421	16.2248	13.6334	4.91037	Up
TCONS_00409064	"="	XP_005682118.1	XLOC_359109	FLT4	TSS378564	chr7:126197-168524	5591	NA	2.2336	1.87249	2.05305	0.564623	Up
TCONS_00472186	"j"	XM_005700247.1	XLOC_415325	PAK3	TSS437459	chrX:16268998-16396446	8331	NA	76.9105	51.25	64.0803	14.2513	Up
TCONS_00158084	"j"	XM_005691260.1	XLOC_141345	PHF17	TSS147866	chr17:28797210-28856253	6134	XM_005691260.1	3.78072	1.43067	2.60569	0.386377	Up
TCONS_00085889	"="	XP_005688038.1	XLOC_076959	MRC1	TSS80352	chr13:30969771-31082685	5206	NA	8.52065	14.5345	11.5276	61.6597	Down
TCONS_00121943	"j"	XP_005689929.1	XLOC_109216	RNF121	TSS114116	chr15:48147282-48233170	4321	NA	1.00325	1.46084	1.23204	0.416283	Up
TCONS_00027775	"="	XM_005675773.1	XLOC_025332	CD18	TSS26272	chr1:142357832-142443606	2129	XM_005675773.1	4.20718	6.54367	5.37542	31.2941	Down
TCONS_00321887	"j"	XP_005677590.1	XLOC_282635	SMG5	TSS297992	chr3:13561866-13597116	7533	NA	1.55058	1.75247	1.65152	0.533062	Up
TCONS_00426436	"="	XM_005683173.1	XLOC_373583	RPS14	TSS394113	chr7:58013484-58017282	641	NA	11.7519	19.8514	15.8017	91.6632	Down
TCONS_00433812	"="	XP_005683690.1	XLOC_380498	PLIN2	TSS401216	chr8:24204569-24218336	2074	NA	67.9021	95.2047	81.5534	28.7079	Up
TCONS_00281775	"j"	XP_005709744.1	XLOC_247555	CDR2	TSS260970	chr25:20063541-20090334	2238	NA	4.40343	3.01874	3.71109	0.816268	Up
TCONS_00198981	"="	XM_005676631.1	XLOC_174467	MFF	TSS183989	chr2:114930692-114955668	1870	NA	2.33865	4.80657	3.57261	1.24554	Up
TCONS_00233255	"j"	XP_005695452.1	XLOC_205417	PPP4R4	TSS216236	chr21:55665441-55781349	3607	NA	11.2739	16.9269	14.1004	4.62982	Up
TCONS_00341201	"j"	XP_005678362.1	XLOC_298871	LOC102180987	TSS315312	chr3:76162503-76354498	4363	NA	1.5413	3.03052	2.28591	12.4731	Down
TCONS_00187684	"j"	XR_310832.1	XLOC_164321	LOC102190260	TSS173418	chr19:54574696-54580555	5060	NA	2.98336	3.85798	3.42067	1.1788	Up
TCONS_00307028	"j"	XP_005699069.1	XLOC_269848	TARBP1	TSS284433	chr28:5419724-5485993	4323	NA	1.14319	2.42359	1.78339	0.664234	Up
TCONS_00145547	"u"	-	XLOC_130012	-	TSS136048	chr16:50364305-50374531	10226	NA	0.56895	0.607669	0.58831	0.156325	Up
TCONS_00145771	"="	XP_005690878.1	XLOC_130229	PDPN	TSS136268	chr16:51523483-51558623	2570	NA	12.9226	19.7866	16.3546	84.4789	Down
TCONS_00245448	"="	XP_005696134.1	XLOC_216291	LRIG1	TSS227666	chr22:34810908-35089001	5007	NA	25.899	33.3476	29.6233	10.7384	Up
TCONS_00417344	"="	XP_005683453.1	XLOC_365955	VCAN	TSS385949	chr7:79409756-79529167	7173	NA	6.40894	8.76837	7.58866	37.6811	Down
TCONS_00288503	"j"	XP_005698716.1	XLOC_253134	LOC102181924	TSS266982	chr26:49413065-49526812	2443	NA	4.67417	7.14631	5.91024	2.19471	Up
TCONS_00116547	"="	XP_005689305.1	XLOC_104491	OTUD6B	TSS109121	chr14:83633179-83655270	2014	NA	1.87031	2.32363	2.09697	10.0423	Down
TCONS_00136261	"j"	XP_005690622.1	XLOC_121871	CEP170	TSS127435	chr16:31592317-31726869	6831	NA	1.49144	2.Up13	1.80129	0.56831	Up
TCONS_00409996	"="	XP_005682311.1	XLOC_359797	DNAJB1	TSS379346	chr7:8345457-8349205	1023	NA	4.09057	8.70157	6.39607	40.935	Down
TCONS_00429743	"="	XM_005683444.1	XLOC_376639	SPATA9	TSS397258	chr7:91020007-91137576	1343	NA	6.8616	9.99279	8.42719	2.74611	Up
TCONS_00379821	"="	XM_005680031.1	XLOC_332884	TMEM106C	TSS351166	chr5:31126880-31133514	1466	NA	50.1526	90.3674	70.26	27.5031	Up
TCONS_00211561	"="	XP_005676678.1	XLOC_185565	DOCK10	TSS195644	chr2:112282292-112522308	6543	NA	0.396397	0.602316	0.499356	2.64356	Down
TCONS_00335947	"u"	-	XLOC_294229	-	TSS310458	chr3:24870778-24904032	7866	NA	17.2919	9.54815	13.42	2.74459	Up
TCONS_00133821	"="	XP_005690485.1	XLOC_119587	LOC102179403	TSS125086	chr16:4447680-4455377	588	NA	3.03179	12.751	7.89139	55.1653	Down
TCONS_00203688	"u"	-	XLOC_178371	-	TSS188209	chr2:27965638-27976536	10898	NA	0.460109	0.480232	0.47017	2.03528	Down
TCONS_00243209	"="	XP_005695619.1	XLOC_214273	LOC102187994	TSS225538	chr22:12448534-12455037	939	NA	1.51523	3.48044	2.49784	17.1601	Down
TCONS_00165034	"u"	-	XLOC_147346	-	TSS154226	chr18:24524900-24542184	17284	NA	0.982085	1.15218	1.06713	0.333749	Up
TCONS_00259760	"="	XP_005696736.1	XLOC_228088	LOC102184389	TSS240483	chr23:26700822-26763480	1065	NA	27.0424	37.4672	32.2548	11.9993	Up
TCONS_00411223	"="	XM_005682621.1	XLOC_360586	IRF1	TSS380309	chr7:18356630-18382102	1987	NA	11.6335	23.9879	17.8107	108.87	Down
TCONS_00136656	"j"	XP_005690755.1	XLOC_122230	PRRX1	TSS127809	chr16:35879572-35956404	4808	NA	13.2822	19.3738	16.328	78.4902	Down
TCONS_00471410	"j"	XP_005700200.1	XLOC_414651	LOC102175656	TSS436742	chrX:8523841-8534745	2491	NA	0.770776	2.03079	1.40078	9.14037	Down
TCONS_00021134	"="	XP_005675303.1	XLOC_019343	FAM43A	TSS20024	chr1:71335013-71338402	3335	NA	2.65028	4.13571	3.39299	18.9588	Down
TCONS_00442377	"j"	XP_005684429.1	XLOC_388176	SH3YL1	TSS409240	chr8:110775444-110827229	2227	NA	3.00807	3.92769	3.46788	1.09607	Up
TCONS_00285835	"j"	XM_005698366.1	XLOC_250765	NFKB2	TSS264496	chr26:21377095-21400628	2906	NA	3.4755	6.80405	5.13978	32.0003	Down
TCONS_00125815	"="	XP_005689428.1	XLOC_112606	BIRC3	TSS117693	chr15:5368282-5386Down	1815	NA	7.636	10.2475	8.94175	42.2895	Down
TCONS_00329843	"j"	XP_005678545.1	XLOC_289430	LRP8	TSS305219	chr3:89398276-89480069	7332	NA	4.48838	4.76264	4.62551	1.40345	Up
TCONS_00174843	"j"	XM_005692352.1	XLOC_155262	ZNF568	TSS162893	chr18:45982594-46006635	3587	XM_005692352.1	1.9675	3.64742	2.80746	0.968643	Up
TCONS_00080812	"="	XM_005687682.1	XLOC_072324	EDNRB	TSS75561	chr12:50979920-51009688	4026	NA	2.99676	9.42526	6.21101	39.7246	Down
TCONS_00319468	"="	XM_005699987.1	XLOC_280662	SYVN1	TSS295850	chr29:41123379-41134606	3001	XM_005699987.1	90.9571	88.6181	89.7876	28.3299	Up
TCONS_00449606	"="	XP_005684162.1	XLOC_394684	KIF27	TSS416023	chr8:75254604-75353451	6395	NA	5.8425	3.84723	4.84487	1.05408	Up
TCONS_00246530	"o"	XP_005696024.1	XLOC_217058	CCDC71	TSS228545	chr22:50627898-50632622	4724	NA	0.768533	1.41702	1.09278	0.41194	Up
TCONS_00258911	"j"	XP_005696420.1	XLOC_227456	CLIC5	TSS239749	chr23:18740238-18908210	1057	NA	5.43401	8.97022	7.20211	2.63936	Up
TCONS_00278287	"j"	XP_005697817.1	XLOC_244659	RABGEF1	TSS257824	chr25:28199930-28268555	7387	NA	2.59007	4.84565	3.71786	1.47441	Up
TCONS_00260155	"="	XM_005696744.1	XLOC_228360	LOC102182742	TSS240808	chr23:28995357-28998455	356	NA	5.93751	10.7303	8.3339	52.609	Down
TCONS_00089283	"="	XP_005688598.1	XLOC_079784	NNAT	TSS83405	chr13:64502915-64534144	1199	NA	3.01572	6.11704	4.56638	1.83881	Up
TCONS_00040913	"="	XM_005685466.1	XLOC_036487	ZNF770	TSS38154	chr10:26829290-26839351	2828	XM_005685466.1	2.34764	3.85499	3.10132	0.99054	Up
TCONS_00094743	"j"	XP_005688232.1	XLOC_084634	TRMT6	TSS88496	chr13:46380441-46392226	3212	NA	0.344123	0.591448	0.467785	2.78771	Down
TCONS_00177437	"j"	XP_005693234.1	XLOC_157142	DGKE	TSS165090	chr19:7058739-7088607	6737	NA	1.25707	2.73512	1.99609	0.762738	Up
TCONS_00255320	"j"	XP_005696843.1	XLOC_224302	DCDC2	TSS236422	chr23:30583088-30725692	1009	NA	2.48859	3.67356	3.08108	17.5034	Down
TCONS_00246005	"="	XP_005696142.1	XLOC_216769	IL17RD	TSS228178	chr22:43737774-43803784	8603	NA	2.83335	2.38971	2.61153	0.685936	Up
TCONS_00054032	"="	XP_005687113.1	XLOC_048213	MXD1	TSS50424	chr11:67164392-67190732	5551	NA	8.18863	8.7625	8.47556	36.8401	Down
TCONS_00066951	"="	XM_005687138.1	XLOC_059600	HSPA5	TSS62391	chr11:94574451-94578792	2518	NA	203.667	193.986	198.827	832.975	Down
TCONS_00186723	"="	XP_005694408.1	XLOC_163658	ARHGAP27	TSS172650	chr19:44179950-44212097	1752	NA	3.49982	5.92296	4.71139	1.83824	Up
TCONS_00256912	"="	XP_005696956.1	XLOC_225778	ECI2	TSS237946	chr23:47162197-47186026	1442	NA	16.8199	30.1104	23.4652	9.35752	Up
TCONS_00002072	"="	XP_005674817.1	XLOC_001954	BTG3	TSS1990	chr1:18216863-18233317	1182	NA	33.0779	40.9385	37.0082	166.642	Down
TCONS_00354143	"="	XP_005679602.1	XLOC_310417	LOC102180375	TSS327415	chr4:102620374-102627408	2396	NA	2.38908	3.85498	3.1Down3	18.6226	Down
TCONS_00253534	"="	XM_005696288.1	XLOC_222964	APOBEC2	TSS234899	chr23:14598636-14646997	1234	NA	4.38167	5.39009	4.88588	1.59554	Up
TCONS_00057493	"u"	-	XLOC_051185	-	TSS53581	chr11:101585022-101588822	3800	NA	1.15071	2.06048	1.6056	0.586094	Up
TCONS_00230656	"="	XP_005695170.1	XLOC_203071	PSTPIP1	TSS213787	chr21:29920210-29964756	1702	NA	0.610487	0.776615	0.693551	3.9566	Down
TCONS_00437934	"u"	-	XLOC_384194	-	TSS405072	chr8:67910223-67917879	7504	NA	0.158889	0.222764	0.190827	1.0713	Down
TCONS_00030217	"="	XP_005685153.1	XLOC_027561	TXNDC16	TSS28578	chr10:11338153-11436979	2475	NA	1.14717	1.29857	1.22287	5.5408	Down
TCONS_00199729	"="	XP_005676804.1	XLOC_175020	LAPTM5	TSS184593	chr2:121989582-1Down16771	2169	NA	45.4853	57.1887	51.337	251.295	Down
TCONS_00332073	"j"	XP_005678878.1	XLOC_291236	INPP5D	TSS307178	chr3:109031125-109210551	4491	NA	2.09877	2.32656	2.21267	10.5762	Down
TCONS_00289103	"="	XP_005698Down.1	XLOC_253701	PRKG1	TSS267566	chr26:6005967-7296338	4034	NA	0.435246	0.58Down4	0.508725	2.61477	Down
TCONS_00278067	"j"	XP_005697763.1	XLOC_244548	ITGAL	TSS257678	chr25:26737157-26780969	1310	NA	1.47964	1.82246	1.65105	8.49084	Down
TCONS_00425136	"="	XP_005683051.1	XLOC_372499	ETF1	TSS392958	chr7:46047518-46056765	1215	NA	6.81203	10.7453	8.77867	44.3375	Down
TCONS_00464437	"x"	XM_005684560.1	XLOC_408263	FYN	TSS430103	chr9:25715966-25905086	8637	NA	2.44888	0.969103	1.70899	0.264701	Up
TCONS_00289936	"u"	-	XLOC_254391	-	TSS268318	chr26:17214834-17249906	2779	NA	1.38309	3.5901	2.48659	16.2595	Down
TCONS_00166239	"j"	XP_005692513.1	XLOC_148432	SLC9A5	TSS155347	chr18:34157961-34176867	3890	NA	1.04514	2.1312	1.58817	0.646683	Up
TCONS_00153711	"j"	XP_005691597.1	XLOC_137430	C17H12orf49	TSS143760	chr17:57811699-57839785	759	NA	2.06395	2.57045	2.3172	12.8365	Down
TCONS_00021135	"="	XP_005675303.1	XLOC_019343	FAM43A	TSS20024	chr1:71335013-71338402	921	NA	1.15864	2.83528	1.99696	14.7794	Down
TCONS_00153Down	"j"	XP_005691575.1	XLOC_137070	VPS37B	TSS143358	chr17:52199326-52217861	1721	NA	1.13475	1.47103	1.30289	6.87963	Down
TCONS_00183889	"="	XP_005693282.1	XLOC_161892	ZNF207	TSS170477	chr19:17142833-17169713	6590	NA	6.39912	13.2763	9.83771	3.72389	Up
TCONS_00483095	"="	XM_005701072.1	XLOC_425260	ACE2	TSS447740	chrX:116167037-116213834	3536	NA	0.681141	1.43084	1.05599	6.26038	Down
TCONS_00087831	"="	XM_005688209.1	XLOC_078659	UBOX5	TSS82148	chr13:50316028-50367970	2961	NA	0.799279	1.1917	0.995489	5.32739	Down
TCONS_00359740	"="	XM_005679142.1	XLOC_315511	NRCAM	TSS332707	chr4:46818610-47007027	6452	NA	10.1821	8.85382	9.51796	2.58127	Up
TCONS_00032327	"="	XP_005685576.1	XLOC_029226	MGA	TSS30426	chr10:33425089-33605259	9201	NA	1.47807	2.5832	2.03064	0.742911	Up
TCONS_00048821	"j"	XR_310369.1	XLOC_043458	PAIP2B	TSS45473	chr11:13191216-13236298	3976	NA	2.01395	2.5372	2.27557	0.69668	Up
TCONS_00058790	"j"	XP_005686510.1	XLOC_052229	MTHFD2	TSS54709	chr11:10254092-10284420	2134	NA	218.968	202.01	210.489	59.3371	Up
TCONS_00496510	"="	XM_005701101.1	XLOC_437619	OFD1	TSS460542	chrX:117978262-118055470	3373	XM_005701101.1	3.24858	6.56221	4.9054	1.93334	Up
TCONS_00282913	"u"	-	XLOC_248484	-	TSS261989	chr25:30983443-30984112	669	NA	38.6471	24.3272	31.4871	6.9238	Up
TCONS_00233155	"u"	-	XLOC_205331	-	TSS216146	chr21:54783241-54799137	3315	NA	1.02338	1.13782	1.0806	4.99474	Down
TCONS_00180833	"j"	XP_005694405.1	XLOC_159494	FMNL1	TSS167829	chr19:44010959-44031258	1974	NA	0.693803	0.664789	0.679296	3.40598	Down
TCONS_00363476	"="	XP_005679481.1	XLOC_318945	GRM8	TSS336262	chr4:88173109-89051951	3583	NA	0.546463	1.39085	0.968657	6.04254	Down
TCONS_00007340	"="	XP_005675313.1	XLOC_006744	C1H3orf70	TSS6963	chr1:80363951-80485868	4893	NA	13.3254	21.9862	17.6558	6.6368	Up
TCONS_00084101	"="	XP_005687874.1	XLOC_075426	SPTLC3	TSS78737	chr13:6019455-6160328	4720	NA	3.66186	6.20824	4.93505	1.80757	Up
TCONS_00437099	"="	XP_005683935.1	XLOC_383464	POLR1E	TSS404301	chr8:59957291-60021388	1260	NA	4.698	10.0711	7.38455	2.93146	Up
TCONS_00058812	"j"	XP_005686406.1	XLOC_052244	DGUOK	TSS54727	chr11:10538396-10575531	4318	NA	0.280525	0.451937	0.366231	2.06302	Down
TCONS_00323315	"="	XP_005677863.1	XLOC_283591	TRIM45	TSS299147	chr3:24078Up-24088011	2956	NA	2.74396	4.38203	3.56299	1.33933	Up
TCONS_00222877	"j"	XP_005694821.1	XLOC_195764	LOC102184761	TSS206276	chr20:23979905-24042700	1400	NA	1.07139	1.07772	1.07456	5.03051	Down
TCONS_00314804	"="	XP_005700086.1	XLOC_276553	NDUFV1	TSS291536	chr29:43272008-43286966	1377	NA	14.2541	18.6851	16.4696	6.13879	Up
TCONS_00272689	"j"	XP_005697279.1	XLOC_239921	LAMA1	TSS252770	chr24:40099707-40227355	9405	NA	2.36221	3.25605	2.80913	1.03093	Up
TCONS_00113679	"j"	XP_005689176.1	XLOC_101813	HEY1	TSS106368	chr14:53510653-53514408	2103	NA	3.68433	3.85452	3.76943	1.03256	Up
TCONS_00407288	"j"	XP_005681933.1	XLOC_357509	KLHL8	TSS376898	chr6:99165661-99210225	12698	NA	0.2363	0.359978	0.298139	1.52061	Down
TCONS_00281852	"="	XP_005698040.1	XLOC_247620	USP31	TSS261042	chr25:20801088-20888280	3426	NA	3.73157	7.10203	5.4168	2.24485	Up
TCONS_00168715	"="	XM_005692692.1	XLOC_150163	PPP1R15A	TSS157387	chr18:53905376-53908804	2334	NA	3.20976	3.92067	3.56522	17.862	Down
TCONS_00139768	"="	XM_005691023.1	XLOC_124886	LPGAT1	TSS130650	chr16:69229789-69389057	6226	NA	13.3759	25.6828	19.5294	102.365	Down
TCONS_00090081	"j"	XM_005688713.1	XLOC_080461	LOC102189051	TSS84126	chr13:72375812-72390809	485	NA	44.396	71.4454	57.9207	22.329	Up
TCONS_00130037	"j"	XP_005690028.1	XLOC_116264	KCNE3	TSS121563	chr15:50370939-50387162	3268	NA	0.845965	1.22124	1.0336	5.27037	Down
TCONS_00443045	"j"	XP_005683583.1	XLOC_388801	FDFT1	TSS409880	chr8:7331697-7370571	1488	NA	31.6717	56.8168	44.2443	17.9779	Up
TCONS_00160475	"="	XP_005691477.1	XLOC_143473	P2RX4	TSS150083	chr17:53472948-53489489	1719	NA	6.85655	7.75792	7.30724	34.6136	Down
TCONS_00199554	"="	XP_005676758.1	XLOC_174908	BSDC1	TSS184468	chr2:120614442-120637800	1293	NA	6.41966	9.16783	7.79375	2.80927	Up
TCONS_00317926	"="	XP_005699668.1	XLOC_279354	CDON	TSS294461	chr29:28191179-28290831	3744	NA	5.44994	9.95208	7.70101	3.09189	Up
TCONS_00464768	"j"	XP_005684699.1	XLOC_408522	AIM1	TSS430397	chr9:30436277-30663914	6326	NA	3.70834	3.10398	3.40616	0.937486	Up
TCONS_00096431	"="	XP_005688719.1	XLOC_085988	SNTA1	TSS89969	chr13:60919557-60948867	1741	NA	9.43379	10.8185	10.1261	3.52104	Up
TCONS_00271122	"="	XP_005697163.1	XLOC_238468	DSG2	TSS251268	chr24:25714994-25757951	5133	NA	66.5631	67.7928	67.178	20.6194	Up
TCONS_00448189	"="	XP_005683964.1	XLOC_393482	TBC1D2	TSS414743	chr8:61662642-61707680	3142	NA	6.70514	7.53969	7.12242	2.47089	Up
TCONS_00199249	"="	XP_005676721.1	XLOC_174689	LOC102175070	TSS184222	chr2:117745561-117770175	1803	NA	0.523468	0.733035	0.628251	3.42453	Down
TCONS_00258779	"="	XP_005696571.1	XLOC_227334	NFKBIE	TSS239623	chr23:17346377-17353500	1834	NA	3.44833	4.344	3.89616	19.7393	Down
TCONS_00078966	"j"	XM_005687562.1	XLOC_070548	TNFRSF19	TSS73754	chr12:32166353-32261410	3875	XM_005687562.1	4.96678	9.41019	7.18849	2.9304	Up
TCONS_00165031	"="	XM_005692087.1	XLOC_147344	NLRC5	TSS154223	chr18:24424785-24516501	6764	NA	0.548469	0.592814	0.570642	2.78948	Down
TCONS_00362289	"="	XM_005679324.1	XLOC_317848	OGDH	TSS335132	chr4:74313080-74380689	4181	NA	1.79703	2.0456	1.92131	0.631678	Up
TCONS_00162121	"j"	XP_005691788.1	XLOC_144818	PATZ1	TSS151549	chr17:69537289-69556602	2441	NA	6.4942	8.20296	7.34858	2.70639	Up
TCONS_00095248	"j"	XM_005688222.1	XLOC_085068	NOP56	TSS88951	chr13:50786147-50806861	2247	NA	7.20233	7.14181	7.17207	30.5517	Down
TCONS_00455948	"="	XP_005684692.1	XLOC_400486	METTL24	TSS4Down57	chr9:26959043-27080667	2917	NA	2.7467	2.90385	2.82527	0.753885	Up
TCONS_00409405	"j"	XP_005682224.1	XLOC_359369	SUGP1	TSS378853	chr7:3527300-3560236	4372	NA	2.63335	3.08159	2.85747	0.96021	Up
TCONS_00252583	"j"	XP_005696494.1	XLOC_222156	DST	TSS234038	chr23:3061613-3488419	9699	NA	0.421975	1.13195	0.776963	5.01573	Down
TCONS_00089054	"="	XM_005688484.1	XLOC_079629	ACSS2	TSS83224	chr13:62181856-62254362	2790	XM_005688484.1	8.11886	12.37	10.2444	53.7116	Down
TCONS_00319658	"="	XM_005700013.1	XLOC_280784	SPTBN2	TSS295994	chr29:42526906-42568360	7103	NA	11.1414	10.2272	10.6843	3.49201	Up
TCONS_00256799	"="	XP_005696954.1	XLOC_225679	F13A1	TSS237840	chr23:45900226-46038884	3832	NA	3.12514	4.55Up	3.83813	19.6975	Down
TCONS_00331509	"j"	XP_005678732.1	XLOC_290786	FHL3	TSS306683	chr3:104167485-104194032	1561	NA	2.29322	5.54526	3.91924	25.9342	Down
TCONS_00240229	"="	XP_005695443.1	XLOC_211621	CCDC88C	TSS222757	chr21:53006547-53154788	6504	NA	3.02297	3.11045	3.06671	1.01809	Up
TCONS_00184362	"j"	XP_005693439.1	XLOC_162190	TLCD2	TSS170848	chr19:22123356-22134234	2734	NA	1.24972	2.51019	1.87996	10.5902	Down
TCONS_00084100	"="	XP_005687874.1	XLOC_075426	SPTLC3	TSS78737	chr13:6019455-6160328	6270	NA	9.97141	13.0627	11.5171	3.90135	Up
TCONS_00235989	"j"	XM_005694931.1	XLOC_207870	MCTP2	TSS218814	chr21:10635276-10905318	4065	XM_005694931.1	1.26389	1.31024	1.28707	5.70116	Down
TCONS_00341383	"="	XM_005678317.1	XLOC_299027	EFCAB7	TSS315478	chr3:78415401-78474347	2182	NA	5.61486	9.18324	7.39905	2.60388	Up
TCONS_00153616	"j"	XM_005691535.1	XLOC_137365	TAOK3	TSS143686	chr17:56431999-56605733	4070	NA	2.15067	2.86218	2.50643	11.7716	Down
TCONS_00179062	"="	XP_005693576.1	XLOC_158283	EIF4A1	TSS166413	chr19:26535718-26541601	1221	NA	134.567	145.637	140.102	612.117	Down
TCONS_00167469	"="	XM_005692329.1	XLOC_149401	FXYD1	TSS156421	chr18:44617771-44623601	540	NA	11.6128	24.1355	17.8742	7.49254	Up
TCONS_00294972	"="	XM_005698766.1	XLOC_258916	FGL1	TSS273048	chr27:18158224-18182766	1248	XM_005698766.1	2.43804	3.73747	3.08776	15.9764	Down
TCONS_00251723	"="	XM_005696015.1	XLOC_221427	DHX30	TSS233245	chr22:51648037-51679108	4241	XM_005696015.1	2.79898	3.43256	3.11577	1.10371	Up
TCONS_00312022	"o"	XP_005699558.1	XLOC_274280	LOC102180569	TSS289068	chr29:17547671-17550498	2827	NA	39.5897	41.0405	40.3151	162.497	Down
TCONS_00351623	"j"	XP_005679424.1	XLOC_308190	LOC102173715	TSS325080	chr4:72077296-72101591	4096	NA	1.92536	2.24081	2.08309	0.635928	Up
TCONS_00406900	"u"	-	XLOC_357193	-	TSS376561	chr6:94743837-94753532	9695	NA	1.05131	0.664543	0.857927	0.180159	Up
TCONS_00304849	"="	XM_005699110.1	XLOC_268041	HNRNPH3	TSS282496	chr28:22486858-22532215	2217	NA	1.2607	1.54789	1.40429	6.5002	Down
TCONS_00464769	"j"	XP_005684699.1	XLOC_408522	AIM1	TSS430397	chr9:30436277-30663914	6Up	NA	32.0195	27.1062	29.5629	8.48915	Up
TCONS_00190720	"="	XP_005676075.1	XLOC_166957	STK39	TSS176229	chr2:27243893-27531422	1446	NA	4.00349	7.77764	5.89057	2.25081	Up
TCONS_00464233	"u"	-	XLOC_408066	-	TSS429905	chr9:23676053-23678450	2350	NA	3.07009	3.03423	3.05216	13.8658	Down
TCONS_00138775	"="	XP_005690984.1	XLOC_124000	SOAT1	TSS129714	chr16:58213239-58277464	1635	NA	2.00887	2.5219	2.26539	10.8803	Down
TCONS_00284028	"j"	XM_005698132.1	XLOC_249295	SUN1	TSS262904	chr25:41052499-41095124	4017	XM_005698132.1	1.15391	1.72964	1.44178	0.522557	Up
TCONS_00179121	"="	XP_005693596.1	XLOC_158304	CNTROB	TSS166449	chr19:26839750-26854852	3781	NA	1.42904	1.9574	1.69322	0.614227	Up
TCONS_00078198	"j"	XP_005687672.1	XLOC_069875	NBEA	TSS73042	chr12:23538871-24203743	10798	NA	0.144832	3.38439	1.76461	0.99745	Up
TCONS_00289790	"="	XM_005698261.1	XLOC_254289	ALDH18A1	TSS268200	chr26:15519171-15559726	3285	NA	19.0223	16.6961	17.8592	5.26772	Up
TCONS_00438935	"="	XM_005684135.1	XLOC_385042	DAPK1	TSS405976	chr8:78832234-79038331	5651	NA	0.352356	0.455136	0.403746	2.09474	Down
TCONS_00094184	"j"	XP_005688183.1	XLOC_084150	APMAP	TSS87980	chr13:41107831-41136640	2035	NA	4.32505	4.46054	4.39279	1.33525	Up
TCONS_00129457	"j"	102169889	XLOC_115821	LOC102169889	TSS121072	chr15:45377794-45440489	3212	NA	3.54102	3.74159	3.64131	15.3116	Down
TCONS_00368717	"="	XM_005679994.1	XLOC_323569	MCRS1	TSS341145	chr5:29170371-29219231	1825	NA	0.927672	1.55384	1.24076	7.38064	Down
TCONS_00366706	"="	XP_005679803.1	XLOC_321839	NAV3	TSS339294	chr5:6863133-7252311	9881	NA	0.438107	0.88096	0.659533	3.73755	Down
TCONS_00179059	"="	XP_005693576.1	XLOC_158283	EIF4A1	TSS166413	chr19:26535718-26541601	1790	NA	125.043	141.799	133.421	591.189	Down
TCONS_00174888	"="	102172749	XLOC_155286	LOC102172749	TSS162927	chr18:46343688-46366161	6429	NA	0.647102	1.24892	0.948011	0.336681	Up
TCONS_00136798	"j"	XM_005690655.1	XLOC_122326	SUCO	TSS127922	chr16:37658004-37747293	5313	NA	307.064	336.309	321.687	98.4596	Up
TCONS_00460751	"="	XP_005685029.1	XLOC_404885	ESR1	TSS426602	chr9:74967966-75226398	5982	NA	85.9404	90.0958	88.0181	366.763	Down
TCONS_00138365	"="	XP_005690961.1	XLOC_123621	RABGAP1L	TSS129318	chr16:53047208-53758380	6689	NA	13.887	11.0541	12.4705	3.23718	Up
TCONS_00421074	"j"	XP_005682363.1	XLOC_369319	CD97	TSS389448	chr7:8420116-8443766	3090	NA	0.964431	7.55023	4.25733	33.7669	Down
TCONS_00186904	"="	XP_005694051.1	XLOC_163787	SMARCD2	TSS172803	chr19:47228579-47236097	2550	NA	3.56473	4.47945	4.0Down9	1.4163	Up
TCONS_00421037	"j"	XP_005682357.1	XLOC_369292	ZNF333	TSS389414	chr7:8142170-8255170	11682	NA	1.48051	1.90523	1.69287	0.572888	Up
TCONS_00224353	"="	XP_005694881.1	XLOC_197Up	TARS	TSS207668	chr20:39993604-40015251	2172	NA	3.09525	8.72854	5.9119	35.5905	Down
TCONS_00197077	"j"	XR_309800.1	XLOC_172803	LOC102186533	TSS182253	chr2:95191454-95240329	9038	NA	0.324046	0.340772	0.332409	1.41724	Down
TCONS_00375699	"="	XP_005681217.1	XLOC_329419	PDXP	TSS347450	chr5:100645514-100649126	1522	NA	14.8343	10.3262	12.5802	3.27803	Up
TCONS_00165013	"="	XP_005692143.1	XLOC_147335	HERPUD1	TSS154209	chr18:24323858-24389251	1929	NA	23.4033	24.4091	23.9062	103.871	Down
TCONS_00184847	"="	XP_005693586.1	XLOC_162483	SAT2	TSS171Down	chr19:26573213-26579669	951	NA	7.34618	8.18218	7.76418	2.42867	Up
TCONS_00243123	"u"	-	XLOC_214207	-	TSS225465	chr22:11665231-11674494	9263	NA	1.05328	0.838665	0.945972	0.240769	Up
TCONS_00267531	"u"	-	XLOC_235131	-	TSS247834	chr24:53792787-53808735	3525	NA	0.569477	0.914064	0.74177	3.87838	Down
TCONS_00387705	"j"	XP_005681305.1	XLOC_339577	MARCH1	TSS358350	chr6:1261706-1750096	4768	NA	1.43395	2.04254	1.73825	8.18496	Down
TCONS_00045936	"="	XM_005686077.1	XLOC_040947	NPC2	TSS42816	chr10:81823224-81832747	976	NA	14.6765	18.4979	16.5872	77.8748	Down
TCONS_00386583	"="	XM_005681085.1	XLOC_338614	PDGFB	TSS357314	chr5:101814567-101834556	2299	NA	2.58024	4.84279	3.71151	21.401	Down
TCONS_00180060	"="	XP_005694Down.1	XLOC_159019	HOXB4	TSS167247	chr19:37045473-37064749	3440	NA	5.25348	5.0346	5.14404	1.56634	Up
TCONS_00237074	"j"	XM_005695014.1	XLOC_208818	HOMER2	TSS219812	chr21:21053977-2Up6336	5976	NA	18.3825	22.7992	20.5908	7.37087	Up
TCONS_00368828	"j"	XP_005680178.1	XLOC_323637	ADCY6	TSS341234	chr5:29916603-29948457	10879	NA	3.80484	2.43742	3.12113	0.793522	Up
TCONS_00377970	"j"	XP_005679837.1	XLOC_331401	RASSF9	TSS349552	chr5:14915486-14954474	8118	NA	0.414115	1.45075	0.932432	5.52465	Down
TCONS_00303551	"j"	XP_005699079.1	XLOC_266857	RYR2	TSS281256	chr28:8100720-8687725	16973	NA	0.8528	0.979268	0.916034	0.295214	Up
TCONS_00144631	"="	XP_005690785.1	XLOC_129250	H6PD	TSS135228	chr16:41827183-41859047	2338	NA	1.90346	2.52985	2.21666	12.0628	Down
TCONS_00281850	"j"	XP_005698040.1	XLOC_247620	USP31	TSS261041	chr25:20801088-20888280	10808	NA	2.06104	1.00476	1.5329	0.292428	Up
TCONS_00136555	"="	XP_005690673.1	XLOC_122145	ATP1B1	TSS127715	chr16:34426705-34700094	912	NA	28.8366	34.8361	31.8364	142.352	Down
TCONS_00168078	"="	XP_005692479.1	XLOC_149761	MIA	TSS156867	chr18:48858244-48873865	2901	NA	1.68257	3.36547	2.52402	0.994861	Up
TCONS_00040295	"u"	-	XLOC_036021	-	TSS37626	chr10:20945410-20953217	7807	NA	4.09608	0.905139	2.50061	0.270162	Up
TCONS_00306324	"="	XM_005699347.1	XLOC_269228	WDFY4	TSS283779	chr28:40496978-40749210	10070	NA	1.01078	1.00802	1.0094	4.45316	Down
TCONS_00059541	"="	XP_005686545.1	XLOC_052890	EIF2AK2	TSS55393	chr11:19331393-19356457	1866	NA	2.71506	2.94582	2.83044	11.7641	Down
TCONS_00467441	"="	XP_005684811.1	XLOC_411072	MED23	TSS432997	chr9:56338033-56380908	5310	NA	1.47192	2.32741	1.89966	0.667988	Up
TCONS_00128244	"="	XP_005689622.1	XLOC_114787	HSPA8	TSS119979	chr15:31969617-31974036	1953	NA	133.632	212.171	172.901	854.625	Down
TCONS_00119289	"="	XP_005689530.1	XLOC_106954	REXO2	TSSUp687	chr15:23237636-23248538	977	NA	32.0321	40.6477	36.3399	164.745	Down
TCONS_00177744	"="	XM_005693126.1	XLOC_157395	VMP1	TSS165368	chr19:10102131-10239378	2020	XM_005693126.1	11.3645	13.2016	12.283	52.1311	Down
TCONS_00144113	"="	XP_005690701.1	XLOC_128850	MYOC	TSS134779	chr16:36760201-36774375	2130	NA	0.602619	11.2178	5.91021	3.77384	Up
TCONS_00399289	"j"	XP_005681403.1	XLOC_350209	ANK2	TSS369329	chr6:10739512-11092427	15434	NA	3.40681	3.3284	3.36761	1.05201	Up
TCONS_00199488	"j"	XP_005677028.1	XLOC_174866	RNF19B	TSS184422	chr2:120109994-120154077	2612	NA	2.51164	4.27109	3.39136	18.2014	Down
TCONS_00410554	"="	102168716	XLOC_360151	LOC102168716	TSS379778	chr7:12547647-12548903	1256	NA	2.75915	4.89375	3.82645	1.34085	Up
TCONS_00437528	"="	XP_005684018.1	XLOC_383823	LPL	TSS404688	chr8:65208419-65233847	3582	NA	36.0533	24.1866	30.1199	7.38604	Up
TCONS_00277227	"="	XP_005698036.1	XLOC_243815	METTL9	TSS256894	chr25:20149398-20207966	1374	NA	349.739	294.951	322.345	89.3079	Up
TCONS_00135809	"="	XP_005690646.1	XLOC_121478	DEGS1	TSS127018	chr16:25045845-25061332	1413	NA	20.8063	37.4202	29.1133	146.414	Down
TCONS_00209984	"u"	-	XLOC_184216	-	TSS194226	chr2:97300863-97307192	6329	NA	1.05073	2.06441	1.55757	0.596398	Up
TCONS_00128851	"j"	XM_005689671.1	XLOC_115320	MICAL2	TSS120534	chr15:38724936-38874379	2986	XM_005689671.1	5.06752	6.4305	5.74901	2.0802	Up
TCONS_00270864	"="	XM_005696995.1	XLOC_238251	DTNA	TSS251044	chr24:22247038-22682548	6056	NA	11.6783	14.2237	12.951	4.45776	Up
TCONS_00040841	"="	XP_005685515.1	XLOC_036435	GREM1	TSS38097	chr10:26361815-26365927	3901	NA	8.09837	32.7179	20.4081	127.838	Down
TCONS_00093360	"j"	XP_005688042.1	XLOC_083403	NSUN6	TSS87204	chr13:31434791-31792173	3410	NA	1.25393	2.52518	1.88956	0.705313	Up
TCONS_00198083	"="	XM_005676595.1	XLOC_173618	GMPPA	TSS183122	chr2:106814191-106821504	1540	NA	0.777697	0.893967	0.835832	4.43268	Down
TCONS_00045580	"u"	-	XLOC_040658	-	TSS42500	chr10:76784679-76797262	12583	NA	0.268563	0.322693	0.295628	1.41058	Down
TCONS_00221967	"="	XP_005694683.1	XLOC_194970	ERBB2IP	TSS205437	chr20:13475952-13602765	4041	NA	1.20928	1.53086	1.37007	0.407871	Up
TCONS_00178262	"="	XP_005693296.1	XLOC_157799	WSB1	TSS165819	chr19:18343500-18358016	2500	NA	8.93273	14.1975	11.5651	55.7964	Down
TCONS_00040398	"="	XP_005685335.1	XLOC_036088	ABHD4	TSS37702	chr10:21716068-21743130	1068	NA	8.58238	11.0343	9.80834	3.59749	Up
TCONS_00196573	"="	XP_005676438.1	XLOC_172400	NOP58	TSS181823	chr2:90088617-90112113	1620	NA	3.37952	5.05602	4.21777	19.719	Down
TCONS_00325188	"j"	XM_005678128.1	XLOC_285180	FRRS1	TSS300831	chr3:41344724-41397461	2473	NA	32.639	35.7442	34.1916	10.8628	Up
TCONS_00200125	"="	XP_005677054.1	XLOC_175356	C2H1orf172	TSS184961	chr2:125439584-125458735	1235	NA	8.33278	7.32291	7.82784	2.40268	Up
TCONS_00169888	"x"	XP_005691845.1	XLOC_150957	COG4	TSS158343	chr18:1006564-1048426	3778	NA	6.28063	6.73212	6.50638	2.19533	Up
TCONS_00318342	"j"	XP_005699778.1	XLOC_279752	ARHGAP32	TSS294868	chr29:31184534-31314361	7596	NA	2.49566	2.55218	2.52392	0.793158	Up
TCONS_00184119	"="	XM_005693256.1	XLOC_162058	ALDOC	TSS170667	chr19:19372388-19375901	1586	NA	5.88806	11.4676	8.67783	3.7748	Up
TCONS_00043686	"="	XP_005685862.1	XLOC_038934	DUT	TSS40710	chr10:58240645-58252606	612	NA	36.5015	4.75016	20.6258	21.662	Down
TCONS_00242078	"="	XP_005695555.1	XLOC_213280	VOPP1	TSS224495	chr22:507778-564073	2980	NA	4.20397	8.32042	6.2622	2.70462	Up
TCONS_00175600	"="	XM_005692657.1	XLOC_155736	LOC102176550	TSS163490	chr18:52308040-52315575	1673	NA	12.5838	23.3558	17.9698	101.993	Down
TCONS_00251946	"="	XP_005696117.1	XLOC_221589	SEC13	TSS233439	chr22:54018493-54049767	969	NA	3.48948	4.31128	3.90038	19.655	Down
TCONS_00202046	"="	XP_005675937.1	XLOC_176959	ITGAV	TSS186700	chr2:9694852-9800237	7286	NA	31.5003	34.7642	33.1322	131.415	Down
TCONS_00182568	"j"	XM_005693075.1	XLOC_160782	LOC102174689	TSS169286	chr19:304127-1138937	6033	NA	0.85431	1.35604	1.10518	0.381488	Up
TCONS_00255168	"="	XP_005696795.1	XLOC_224194	LOC102180811	TSS236297	chr23:28966502-28967018	312	NA	331.729	515.84	423.784	179.842	Up
TCONS_00440884	"j"	XP_005684345.1	XLOC_386839	AKAP2	TSS407836	chr8:97277335-97755943	8401	NA	0.524034	1.09628	0.810157	4.55224	Down
TCONS_00460223	"="	XP_005684947.1	XLOC_404392	RAB32	TSS426094	chr9:70342884-70369113	405	NA	4.80248	9.29654	7.04951	40.154	Down
TCONS_00061024	"="	XP_005686667.1	XLOC_054227	RTN4	TSS56786	chr11:37185978-37238198	1763	NA	117.187	75.0118	96.0994	22.5361	Up
TCONS_00331834	"="	XP_005678874.1	XLOC_291021	SFPQ	TSS306953	chr3:106727950-106776810	1338	NA	11.7988	19.2077	15.5032	74.6594	Down
TCONS_00469677	"j"	XP_005685041.1	XLOC_413040	MNSOD	TSS435066	chr9:82126218-8214Down0	3194	NA	32.8251	61.5381	47.1816	230.346	Down
TCONS_00Up210	"u"	-	XLOC_099544	-	TSS104026	chr14:29507921-29524604	6778	NA	1.43253	1.39419	1.41336	0.421453	Up
TCONS_00372113	"="	XM_005680524.1	XLOC_326411	CHPT1	TSS344218	chr5:63352326-63377494	Up6	NA	11.9894	15.0818	13.5356	57.2354	Down
TCONS_00421383	"j"	XM_005682333.1	XLOC_369514	ZNF699	TSS389692	chr7:10733472-10760946	8209	NA	1.58473	1.43134	1.50804	0.407665	Up
TCONS_00154008	"u"	-	XLOC_137711	-	TSS144054	chr17:59689589-59698756	8011	NA	0.682405	1.39555	1.03898	0.435395	Up
TCONS_00379016	"j"	XP_005679902.1	XLOC_332327	NCKAP1L	TSS350524	chr5:24815109-24874918	2423	NA	2.0392	2.05965	2.04943	8.7744	Down
TCONS_00339561	"="	XM_005678192.1	XLOC_297433	LPHN2	TSS313823	chr3:59080706-59779032	6017	XM_005678192.1	0.658278	1.64742	1.15285	6.50521	Down
TCONS_00018077	"u"	-	XLOC_016629	-	TSS17181	chr1:36456859-36509191	6119	NA	0.441958	0.924981	0.68347	3.5631	Down
TCONS_00012153	"="	XM_005675601.1	XLOC_0Up36	AMOTL2	TSS11526	chr1:132534242-132552628	3609	XM_005675601.1	1.86363	5.01216	3.43789	22.1363	Down
TCONS_00266533	"="	XP_005697212.1	XLOC_234206	LDLRAD4	TSS246878	chr24:43440998-43601501	917	NA	5.75073	9.25076	7.50075	2.98743	Up
TCONS_00170941	"="	XM_005691847.1	XLOC_151884	C18H16orf74	TSS159331	chr18:Up65990-Up95623	749	NA	18.1661	13.0148	15.5905	4.48652	Up
TCONS_00031218	"j"	XP_005685414.1	XLOC_028322	SALL2	TSS29442	chr10:22284765-22299419	5073	NA	2.8176	5.51412	4.16586	1.81109	Up
TCONS_00167710	"="	XM_005692354.1	XLOC_149525	ZFP14	TSS156588	chr18:45903279-45925392	5916	XM_005692354.1	1.59488	2.72631	2.16059	0.766365	Up
TCONS_00009461	"j"	XM_005675375.1	XLOC_008659	B3GALNT1	TSS8944	chr1:104288560-104323209	5399	XM_005675375.1	0.428156	0.55515	0.491653	2.31359	Down
TCONS_00129753	"j"	XM_005689857.1	XLOC_116076	PGAP2	TSS121340	chr15:47925816-47946638	3413	NA	2.02664	1.76945	1.89804	0.534219	Up
TCONS_00155207	"="	XP_005691811.1	XLOC_138652	SUSD2	TSS145091	chr17:70559004-70565930	2494	NA	63.7411	84.2936	74.0173	30.7338	Up
TCONS_00106601	"j"	XP_005689370.1	XLOC_095311	GDF6	TSS99635	chr14:78362130-78386092	3371	NA	1.73753	3.33298	2.53526	1.064	Up
TCONS_00064388	"="	XP_005686912.1	XLOC_057320	WDR43	TSS59992	chr11:69785822-69824125	2046	NA	1.14197	3.68456	2.41326	14.6288	Down
TCONS_00022116	"="	XM_005675209.1	XLOC_020163	KLHL24	TSS20905	chr1:81828435-81864538	7069	NA	2.07532	3.28294	2.67913	0.940904	Up
TCONS_00234348	"u"	-	XLOC_206419	-	TSS217287	chr21:62826757-62839846	3340	NA	0.424847	0.566938	0.495893	2.57414	Down
TCONS_00047290	"j"	XP_005686272.1	XLOC_04Down4	EML5	TSS44118	chr10:96258476-96430268	8543	NA	12.2131	8.02618	10.1196	2.52064	Up
TCONS_00454362	"o"	XP_005684518.1	XLOC_399026	TPBG	TSS420544	chr9:9444131-9445774	1643	NA	3.31989	5.43857	4.37923	22.2161	Down
TCONS_00292346	"="	XM_005698598.1	XLOC_256418	ADAM12	TSS270496	chr26:43866755-44215139	7641	NA	15.3102	20.6502	17.9802	6.76071	Up
TCONS_00003433	"="	XM_005674801.1	XLOC_003283	C1H3orf38	TSS3333	chr1:35040712-35055901	10050	NA	0.660849	1.11299	0.886919	0.318735	Up
TCONS_00275042	"j"	XM_005697445.1	XLOC_241919	TBC1D24	TSS254886	chr25:1995915-2023742	3277	NA	3.99324	4.63257	4.31291	1.54575	Up
TCONS_00047820	"j"	XP_005686479.1	XLOC_042653	CNNM3	TSS44598	chr11:2876805-2950684	4868	NA	2.1573	2.00232	2.07981	0.648954	Up
TCONS_00114221	"="	XM_005689141.1	XLOC_102320	UTP23	TSS106885	chr14:58081568-58094850	8926	NA	0.737782	1.3889	1.06334	0.391949	Up
TCONS_00236234	"="	XP_005694992.1	XLOC_208096	ST8SIA2	TSS219048	chr21:12567313-12648541	2471	NA	3.28439	3.49757	3.39098	1.11709	Up
TCONS_00215091	"j"	XP_005694695.1	XLOC_188564	ADAMTS6	TSS198839	chr20:13980513-14273322	10027	NA	3.12352	1.19454	2.15903	0.355818	Up
TCONS_00417765	"u"	-	XLOC_366370	-	TSS386366	chr7:83908022-83918656	8623	NA	0.99611	1.73407	1.36509	0.503704	Up
TCONS_00165090	"="	XP_005692149.1	XLOC_147379	GPR97	TSS154265	chr18:25067504-25088949	4641	NA	0.27581	0.303143	0.289477	1.40898	Down
TCONS_00079134	"x"	XM_005687567.1	XLOC_070709	N6AMT2	TSS73920	chr12:33569316-33584009	2126	XM_005687567.1	5.36143	7.55815	6.45979	2.28418	Up
TCONS_00096030	"="	XP_005688490.1	XLOC_085683	TFAP2C	TSS89623	chr13:57273866-57284200	2231	NA	1.9475	3.90269	2.9251	16.0253	Down
TCONS_00338689	"j"	XM_005678124.1	XLOC_296630	LRRC8B	TSS312994	chr3:51213529-51268030	6187	NA	0.98073	1.53005	1.25539	6.04522	Down
TCONS_00256959	"j"	XM_005696903.1	XLOC_225820	LOC102172504	TSS237989	chr23:47611281-47650820	1589	XM_005696903.1	6.27338	7.65966	6.96652	34.3935	Down
TCONS_00207438	"u"	-	XLOC_181881	-	TSS191804	chr2:70415452-70433991	6415	NA	0.642603	1.11655	0.879576	0.319623	Up
TCONS_00175769	"="	XP_005692883.1	XLOC_155844	MAMSTR	TSS163624	chr18:53777606-53787990	7212	NA	0.921802	1.13552	1.02866	0.340248	Up
TCONS_00404208	"="	XM_005681613.1	XLOC_354717	LNX1	TSS374011	chr6:67053655-67312388	2828	XM_005681613.1	1.64808	3.06495	2.35651	0.948035	Up
TCONS_00406211	"="	XP_005681846.1	XLOC_356562	CXCL9	TSS375907	chr6:88061152-88200920	2693	NA	7.1128	14.8338	10.9733	57.5862	Down
TCONS_00006711	"="	XP_005675165.1	XLOC_006194	ATP13A4	TSS6385	chr1:72363572-72491574	3594	NA	13.7244	23.7012	18.7128	7.64749	Up
TCONS_00470285	"u"	-	XLOC_413594	-	TSS435645	chr9:88693818-88695972	2108	NA	8.4963	9.70615	9.10122	3.24037	Up
TCONS_00318288	"="	XP_005699681.1	XLOC_279710	ETS1	TSS294818	chr29:30662162-30805811	5131	NA	6.40538	11.4758	8.94059	45.3661	Down
TCONS_00289676	"j"	XP_005698301.1	XLOC_254217	MYOF	TSS268113	chr26:13664421-13841877	6674	NA	9.47012	7.62734	8.54873	2.4622	Up
TCONS_00386777	"="	XM_005681130.1	XLOC_338766	TCF20	TSS357480	chr5:104291129-104354806	6055	XM_005681130.1	1.16248	1.41677	1.28963	0.469858	Up
TCONS_00087059	"="	XP_005688198.1	XLOC_077977	KLF6	TSS81432	chr13:42775438-42784734	3891	NA	14.1679	29.8803	22.0241	118.459	Down
TCONS_00254664	"j"	XP_005696622.1	XLOC_223853	SLC44A4	TSS235878	chr23:25892630-25905904	2166	NA	0.862509	1.39776	1.13013	6.29681	Down
TCONS_00240656	"u"	-	XLOC_211965	-	TSS223142	chr21:56814803-56822553	7750	NA	1.56661	1.19127	1.37894	0.374088	Up
TCONS_00181807	"="	XP_005694491.1	XLOC_160152	FBF1	TSS168603	chr19:54547651-54570670	6711	NA	1.20359	0.811667	1.00763	0.258156	Up
TCONS_00373086	"="	XP_005680818.1	XLOC_327262	MPST	TSS345117	chr5:72969727-72979594	2227	NA	15.2903	23.7102	19.5003	8.3353	Up
TCONS_00382052	"j"	XM_005680280.1	XLOC_334869	DTX3	TSS353238	chr5:54316234-54320326	3216	NA	2.65425	4.54548	3.59987	1.45759	Up
TCONS_00057711	"j"	XP_005687439.1	XLOC_051346	LOC102187057	TSS53755	chr11:104020515-104028182	723	NA	10.9219	20.4675	15.6947	6.53719	Up
TCONS_00279089	"j"	XP_005698149.1	XLOC_245284	SMURF1	TSS258536	chr25:36822857-36888389	5424	NA	1.81017	2.89673	2.35345	12.2228	Down
TCONS_00341203	"="	XP_005678363.1	XLOC_298871	LOC102180987	TSS315310	chr3:76162503-76354498	2733	NA	4.78572	16.3324	10.5591	61.2536	Down
TCONS_00133062	"="	XP_005690358.1	XLOC_118996	MPEG1	TSS124430	chr15:77810797-77815247	2154	NA	2.47028	4.3236	3.39694	18.6012	Down
TCONS_00266252	"="	XM_005697126.1	XLOC_234027	ARHGAP28	TSS246660	chr24:39973832-40085634	2698	XM_005697126.1	5.22962	10.1977	7.71366	40.4603	Down
TCONS_00095541	"j"	XM_005688414.1	XLOC_085253	LSM14B	TSS89171	chr13:53046297-53057493	2261	XM_005688414.1	1.40887	2.59259	2.00073	11.0684	Down
TCONS_00039212	"="	XP_005685354.1	XLOC_035190	LHFPL2	TSS36720	chr10:9193092-9373773	4765	NA	4.64564	4.84809	4.74686	19.503	Down
TCONS_00314346	"="	XP_005700023.1	XLOC_276308	FERMT3	TSS291216	chr29:40260646-40285766	1965	NA	1.15174	1.92017	1.53595	8.72554	Down
TCONS_00164928	"="	XP_005692061.1	XLOC_147270	LOC102188887	TSS154139	chr18:23403185-23433028	1557	NA	1.85132	2.07543	1.96338	9.08956	Down
TCONS_00395333	"j"	XP_005681997.1	XLOC_346571	LOC102182395	TSS365564	chr6:86290534-86295154	1907	NA	0.549496	0.861775	0.705635	3.86219	Down
TCONS_00121315	"j"	XM_005689733.1	XLOC_108709	ZNF214	TSS113562	chr15:43608908-43632614	8373	NA	1.98313	3.50048	2.74181	1.03736	Up
TCONS_00452096	"u"	-	XLOC_396895	-	TSS418356	chr8:100539383-100544019	4636	NA	1.85407	2.58473	2.2194	0.758287	Up
TCONS_00306468	"j"	XP_005699446.1	XLOC_269351	LOC102169556	TSS283911	chr28:42377363-42393298	2284	NA	1.Down5	2.80968	2.01509	11.9395	Down
TCONS_00213765	"j"	XP_005677108.1	XLOC_187378	ARHGEF10L	TSS197602	chr2:134176167-134311236	1006	NA	40.8781	50.491	45.6846	18.6873	Up
TCONS_00423727	"j"	XP_005682861.1	XLOC_371370	RNF44	TSS391732	chr7:34301683-34319102	10596	NA	2.23642	2.99253	2.61447	0.989613	Up
TCONS_00139817	"u"	-	XLOC_124928	-	TSS130694	chr16:69776406-69797043	8494	NA	1.09556	0.971493	1.03353	0.272744	Up
TCONS_00491749	"="	XP_005700679.1	XLOC_433329	LOC102168808	TSS456055	chrX:70050084-70050811	546	NA	70.5995	74.1032	72.3513	300.614	Down
TCONS_00136655	"="	XP_005690755.1	XLOC_122230	PRRX1	TSS127808	chr16:35879572-35956404	4516	NA	4.49516	9.31976	6.90746	35.8352	Down
TCONS_00404500	"="	XP_005681692.1	XLOC_354981	AASDH	TSS374287	chr6:69900476-69976171	3321	NA	3.02694	3.38844	3.20769	0.974162	Up
TCONS_00262099	"j"	XM_005696930.1	XLOC_230092	DUSP22	TSS242636	chr23:49248212-49292322	5720	NA	2.27552	2.08293	2.17923	0.654748	Up
TCONS_00240382	"="	XP_005695398.1	XLOC_211735	C21H14orf142	TSS222886	chr21:54763071-54781353	9727	NA	1.35087	1.04584	1.19836	0.303607	Up
TCONS_00458262	"="	XP_005684755.1	XLOC_402626	RARS2	TSS424268	chr9:49139859-49213211	1737	NA	0.958924	2.15982	1.55937	8.80128	Down
TCONS_00246506	"j"	XP_005696014.1	XLOC_217051	AMT	TSS228533	chr22:50450627-50462663	4616	NA	2.26463	2.85032	2.55748	0.93937	Up
TCONS_00174577	"="	XP_005692324.1	XLOC_155117	ZNF599	TSS162708	chr18:44288475-44301600	2741	NA	2.36657	3.96286	3.16472	1.19961	Up
TCONS_00402071	"j"	XP_005681542.1	XLOC_352760	SEL1L3	TSS371973	chr6:43322294-43430655	4285	NA	0.280695	5.06234	2.67152	1.59433	Up
TCONS_00156720	"="	XM_005691217.1	XLOC_140025	GAB1	TSS146525	chr17:14151155-14262623	3977	NA	9.25924	18.2192	13.7392	5.81328	Up
TCONS_00317567	"="	XM_005699538.1	XLOC_279070	LDH-A	TSS294145	chr29:25221577-25231Down	1879	XM_005699538.1	26.7715	45.9776	36.3745	179.331	Down
TCONS_00237072	"u"	-	XLOC_208817	-	TSS219810	chr21:21047016-21053716	6378	NA	8.31026	9.23147	8.77087	2.83801	Up
TCONS_00000184	"o"	XP_005674738.1	XLOC_000162	DNAJC28	TSS172	chr1:1329245-1333539	4219	NA	2.09752	4.24178	3.16965	1.26223	Up
TCONS_00350864	"="	XP_005679316.1	XLOC_307526	SCRN1	TSS324374	chr4:63860352-63925791	1245	NA	3.2043	5.17	4.18715	1.57858	Up
TCONS_00423804	"="	XR_310139.1	XLOC_371430	RAB24	TSS391795	chr7:34910961-35060148	1450	NA	3.37199	5.14689	4.25944	1.69087	Up
TCONS_00136651	"u"	-	XLOC_122229	-	TSS127806	chr16:35877907-35878932	1025	NA	2.22555	2.9673	2.59642	12.5576	Down
TCONS_00049427	"j"	XP_005686555.1	XLOC_043979	QPCT	TSS46024	chr11:19556365-19587963	1541	NA	11.5393	23.0686	17.304	7.08617	Up
TCONS_00014740	"j"	XP_005674799.1	XLOC_013416	IFNAR1	TSS13919	chr1:1503486-1532397	5759	NA	0.944554	1.44714	1.19585	5.75172	Down
TCONS_00323595	"="	XP_005677898.1	XLOC_283823	CSDE1	TSS299393	chr3:26483201-26528767	2304	NA	19.4832	21.5224	20.5028	81.6864	Down
TCONS_00352633	"="	XP_005679475.1	XLOC_309092	WNT16	TSS326025	chr4:83344736-83356735	3058	NA	1.25481	2.76839	2.0116	11.0917	Down
TCONS_00479885	"="	XP_005700893.1	XLOC_422296	TIMP-1	TSS444682	chrX:81959368-82022859	899	NA	31.0297	98.6659	64.8478	406.507	Down
TCONS_00161233	"="	XP_005709679.1	XLOC_144133	OAS1	TSS150785	chr17:60989810-61076159	2118	NA	1.82927	3.28Up	2.55519	13.4195	Down
TCONS_00395068	"j"	XM_005681737.1	XLOC_346335	MOB1B	TSS365323	chr6:83464078-83522875	5425	NA	0.211811	0.488723	0.350267	1.93856	Down
TCONS_00192010	"o"	XP_005676179.1	XLOC_168122	RPRM	TSS177438	chr2:42085352-42086755	1403	NA	3.46354	7.43276	5.44815	32.7836	Down
TCONS_00172555	"="	XM_005692051.1	XLOC_153291	CNOT1	TSS160814	chr18:25717807-25805191	7712	NA	4.66432	5.39388	5.0291	1.71754	Up
TCONS_00464496	"="	XP_005684628.1	XLOC_408297	AMD1	TSS430145	chr9:26536424-26560679	3364	NA	13.7369	16.8784	15.3076	62.5076	Down
TCONS_00165029	"j"	XM_005692087.1	XLOC_147344	NLRC5	TSS154222	chr18:24424785-24516501	5263	NA	0.384716	0.40833	0.396523	1.85349	Down
TCONS_00183609	"j"	XP_005693256.1	XLOC_161692	SYNRG	TSS170253	chr19:13242267-13328864	7908	NA	1.76358	1.83748	1.80053	0.576295	Up
TCONS_00346490	"="	XM_005678965.1	XLOC_303487	GLCCI1	TSS320189	chr4:13792788-13899397	3773	XM_005678965.1	0.891862	1.76152	1.32669	0.505339	Up
TCONS_00237078	"u"	-	XLOC_208818	-	TSS219812	chr21:21053977-2Up6336	13467	NA	0.956986	0.584384	0.770685	0.173516	Up
TCONS_00029301	"="	XP_005685093.1	XLOC_026737	EPB41L4A	TSS27723	chr10:1421616-1599214	2659	NA	8.36392	15.7417	12.0528	5.07015	Up
TCONS_00237812	"="	XM_005695087.1	XLOC_209467	CIB2	TSSDown492	chr21:28325210-28350280	1222	NA	18.7961	20.3313	19.5637	7.01949	Up
TCONS_00423937	"j"	XM_005682785.1	XLOC_371503	CLK4	TSS391890	chr7:36014044-36035929	2Down	XM_005682785.1	3.51516	7.01779	5.26647	2.0516	Up
TCONS_00169583	"="	XP_005693071.1	XLOC_150752	LOC102177368	TSS158092	chr18:59922657-59951726	3418	NA	2.45124	4.10281	3.27703	1.27524	Up
TCONS_00169889	"j"	XM_005691874.1	XLOC_150958	FUK	TSS158344	chr18:1006564-1048426	4070	NA	10.8842	14.8109	12.8476	5.41188	Up
TCONS_00019433	"j"	XP_005675024.1	XLOC_017934	CD47	TSS18507	chr1:51458476-51568663	4767	NA	10.8094	17.0597	13.9345	61.6411	Down
TCONS_00300516	"="	XP_005698915.1	XLOC_264065	MFHAS1	TSS278372	chr27:23595480-23710192	4325	NA	0.493263	0.640879	0.567071	2.89856	Down
TCONS_00354145	"x"	XP_005679603.1	XLOC_310418	TRPV6	TSS327416	chr4:102627496-102643954	1890	NA	0.561836	0.966476	0.764156	4.26202	Down
TCONS_00396251	"j"	XP_005681898.1	XLOC_347378	THAP9	TSS366401	chr6:94852899-94879100	8079	NA	0.133448	0.264813	0.199131	1.06499	Down
TCONS_00472942	"j"	XP_005700327.1	XLOC_416051	LOC102169462	TSS438199	chrX:22414781-22536051	3096	NA	3.61965	4.7187	4.16918	1.42392	Up
TCONS_00251355	"j"	XP_005696147.1	XLOC_221195	STAB1	TSS232946	chr22:48126695-48159812	5910	NA	1.63338	2.35556	1.99447	10.3992	Down
TCONS_00385806	"j"	XP_005680954.1	XLOC_338045	SLC2A3	TSS356647	chr5:93273959-93286948	4075	NA	2.29588	3.79661	3.04624	15.0788	Down
TCONS_00178505	"j"	XP_005693429.1	XLOC_157953	FAM101B	TSS166000	chr19:21588715-21597140	4057	NA	6.52825	11.7437	9.13598	45.7952	Down
TCONS_00133391	"u"	-	XLOC_119254	-	TSS124714	chr16:820301-833622	9670	NA	0.413973	0.608222	0.511097	0.175811	Up
TCONS_00443052	"="	XM_005683527.1	XLOC_388806	NEIL2	TSS409885	chr8:7379764-7388520	1761	NA	8.90313	9.93235	9.41774	3.3104	Up
TCONS_00060956	"j"	XM_005686601.1	XLOC_054166	ASB3	TSS56723	chr11:35869984-36001874	3250	NA	0.646721	1.06729	0.857006	4.18237	Down
TCONS_00241513	"="	XP_005695513.1	XLOC_212795	RTL1	TSS223987	chr21:62689182-62747070	3747	NA	0.940805	1.04792	0.994363	4.65291	Down
TCONS_00253027	"j"	XP_005696520.1	XLOC_222543	UHRF1BP1	TSS234442	chr23:8506045-8559921	9496	NA	0.470925	0.959272	0.715098	0.299305	Up
TCONS_00021375	"j"	XP_005675307.1	XLOC_019564	CCDC50	TSS20250	chr1:74417857-74480806	7013	NA	5.01161	13.5168	9.26421	48.8901	Down
TCONS_00101875	"u"	-	XLOC_090885	-	TSS95090	chr14:30549041-30569783	6004	NA	0.91053	1.75018	1.33035	0.570268	Up
TCONS_00010856	"j"	XM_005675471.1	XLOC_009933	PLSCR2	TSS10274	chr1:119618012-119642374	1007	NA	7.3537	20.1127	13.7332	76.8899	Down
TCONS_00252056	"j"	XP_005696209.1	XLOC_221690	SLC6A6	TSS233545	chr22:55244470-55315578	9415	NA	1.70796	1.37691	1.54244	0.457505	Up
TCONS_00321099	"="	XP_005677247.1	XLOC_282004	ARHGAP30	TSS297308	chr3:7898401-7913765	4089	NA	1.38947	1.73247	1.56097	7.32624	Down
TCONS_00463300	"="	XP_005684542.1	XLOC_407217	NCOA7	TSS429031	chr9:12516707-12650095	4917	NA	0.836942	1.633	1.23497	6.23826	Down
TCONS_00209895	"="	XM_005676446.1	XLOC_184131	IDH1	TSS194139	chr2:95790708-95810906	2309	NA	594.178	727.335	660.756	236.064	Up
TCONS_00284855	"j"	XP_005698251.1	XLOC_250029	IFIT1	TSS263674	chr26:9996694-10128227	6250	NA	0.535837	0.849554	0.692696	3.22864	Down
TCONS_00337686	"="	XP_005678103.1	XLOC_295735	TRMT13	TSS312049	chr3:40990956-41069952	3273	NA	1.43526	2.39577	1.91552	8.82057	Down
TCONS_00476829	"="	XP_005700602.1	XLOC_419621	PDZD4	TSS441878	chrX:54476125-54482133	2655	NA	1.36459	1.92838	1.64648	0.637678	Up
TCONS_00435152	"="	XP_005683816.1	XLOC_381723	ERMP1	TSS402471	chr8:37665458-37727Up	5519	NA	27.1404	40.7143	33.9274	13.1597	Up
TCONS_00372125	"="	XP_005680695.1	XLOC_326420	DRAM1	TSS344229	chr5:63540294-63580451	2846	NA	5.75191	13.8613	9.8066	53.094	Down
TCONS_00175192	"="	XP_005692619.1	XLOC_155490	TGFB1	TSS163177	chr18:49347678-49361727	1664	NA	0.764222	1.54474	1.15448	6.93323	Down
TCONS_00258017	"="	XP_005696313.1	XLOC_226705	FKBP5	TSS238932	chr23:9248027-9361814	1374	NA	25.0076	34.7466	29.8771	11.434	Up
TCONS_00464628	"="	XP_005684653.1	XLOC_408398	FOXO3	TSS430267	chr9:28581286-28607953	1362	NA	8.74477	12.9354	10.8401	4.63472	Up
TCONS_00197930	"="	XP_005676606.1	XLOC_173535	STK36	TSS183021	chr2:106034486-10607Up6	4460	NA	1.38938	2.48445	1.93691	0.825189	Up
TCONS_00170003	"o"	XM_005691884.1	XLOC_151024	CHST6	TSS158431	chr18:2199784-2221786	5450	NA	0.32949	0.57446	0.451975	2.38896	Down
TCONS_00464627	"="	XM_005684596.1	XLOC_408398	FOXO3	TSS430266	chr9:28581286-28607953	5825	NA	15.1634	27.1251	21.1442	9.21663	Up
TCONS_00127706	"j"	XM_005689628.1	XLOC_114347	PCSK7	TSS119491	chr15:26168001-26192978	1334	NA	0.705181	1.44389	1.07454	6.61609	Down
TCONS_00021379	"="	XP_005675307.1	XLOC_019564	CCDC50	TSS20254	chr1:74417857-74480806	3188	NA	3.42641	9.19708	6.31175	34.7249	Down
TCONS_00340001	"="	XP_005678256.1	XLOC_297805	DNAJB4	TSS314205	chr3:63287929-63300068	1014	NA	8.7511	14.2145	11.4828	53.1406	Down
TCONS_00146782	"j"	XM_005690972.1	XLOC_13Up8	EDEM3	TSS137217	chr16:63373621-63443131	6866	NA	0.856545	1.02116	0.938853	3.79147	Down
TCONS_00271617	"="	XP_005697166.1	XLOC_238955	TAF4B	TSS251759	chr24:30635936-30738423	4373	NA	0.854729	1.10184	0.978285	4.39406	Down
TCONS_00009782	"="	XP_005675623.1	XLOC_008936	CCNL1	TSS9242	chr1:108368531-108382566	1470	NA	1.26959	5.55268	3.4Up35	21.3503	Down
TCONS_00381172	"="	XP_005680270.1	XLOC_334089	HELB	TSS352421	chr5:45644715-46033141	3972	NA	3.97514	4.44043	4.20779	1.38447	Up
TCONS_00466461	"="	XP_005684736.1	XLOC_410172	CASP8AP2	TSS432069	chr9:47169297-47204858	5919	NA	1.44331	2.7024	2.07286	0.818031	Up
TCONS_00307793	"="	XM_005699052.1	XLOC_270546	ANK3	TSS285152	chr28:13612822-13990790	14557	NA	1.60349	1.64163	1.62256	0.530475	Up
TCONS_00162000	"u"	-	XLOC_144750	-	TSS151461	chr17:68815803-68816601	798	NA	13.0362	21.7788	17.4075	7.57471	Up
TCONS_00148654	"="	XP_005691229.1	XLOC_132781	TMEM154	TSS138947	chr17:4898525-4961355	3507	NA	0.63308	1.8135	1.22329	7.12033	Down
TCONS_00180256	"u"	-	XLOC_159149	-	TSS167402	chr19:39243142-39249426	6284	NA	1.2994	0.980681	1.14004	0.310587	Up
TCONS_00313799	"="	XP_005699711.1	XLOC_275870	CCDC86	TSS290730	chr29:35971051-35983392	3287	NA	1.69715	2.81868	2.25792	11.7244	Down
TCONS_00429770	"j"	XM_005683447.1	XLOC_376659	ELL2	TSS397284	chr7:91236735-91292802	5885	NA	2.36593	4.07354	3.21974	14.9003	Down
TCONS_0020Up9	"u"	-	XLOC_176105	-	TSS185811	chr2:135385823-135404588	5172	NA	4.63327	5.85205	5.24266	1.99761	Up
TCONS_00093821	"="	XP_005688167.1	XLOC_083817	OVOL2	TSS87640	chr13:36884528-36908891	959	NA	16.0674	14.5424	15.3049	5.02282	Up
TCONS_00194503	"="	XP_005676309.1	XLOC_170473	DBI	TSS179834	chr2:70319680-70415441	600	NA	1024	885.08	954.54	295.161	Up
TCONS_00410414	"="	XP_005682515.1	XLOC_360075	PDE4A	TSS379675	chr7:11467780-11511553	2766	NA	2.23876	2.77845	2.50861	0.938404	Up
TCONS_00143619	"j"	XP_005690617.1	XLOC_128402	ZBTB18	TSS134311	chr16:30866018-30873667	4575	NA	3.9902	6.04212	5.01616	1.92116	Up
TCONS_00023345	"="	XP_005675386.1	XLOC_021308	SKIL	TSSDown92	chr1:95209080-95235126	6890	NA	0.279052	0.919978	0.599515	3.32073	Down
TCONS_00162083	"="	XP_005691699.1	XLOC_144796	MORC2	TSS151519	chr17:69233568-69283278	3114	NA	0.493942	0.555869	0.524906	2.43927	Down
TCONS_00290129	"j"	XM_005698329.1	XLOC_254535	SEC31B	TSS268482	chr26:19710017-19742113	4576	NA	0.946957	1.66672	1.30684	0.534272	Up
TCONS_00066816	"="	XP_005687181.1	XLOC_059494	STRBP	TSS62274	chr11:92725619-92879950	1947	NA	6.64587	7.20368	6.92478	2.24723	Up
TCONS_00443091	"="	XM_005683531.1	XLOC_388840	LOC102174841	TSS409923	chr8:7712137-7730913	1532	NA	35.3861	32.278	33.832	11.2113	Up
TCONS_00375785	"="	XM_005681075.1	XLOC_329477	CBY1	TSS347522	chr5:101438307-101447259	1148	NA	0.882279	1.12356	1.00292	5.16168	Down
TCONS_00461349	"j"	XP_005685010.1	XLOC_405427	SLC22A3	TSS427169	chr9:82686800-82746205	2941	NA	0.676754	1.84881	1.26278	7.12595	Down
TCONS_00203360	"j"	XP_005676287.1	XLOC_178120	DCAF17	TSS187932	chr2:24333877-24450275	4868	NA	1.57662	2.99084	2.28373	0.870183	Up
TCONS_00414145	"="	XP_005683110.1	XLOC_363081	HARS2	TSS382950	chr7:47994869-48023968	2444	NA	33.4067	39.2103	36.3085	13.1655	Up
TCONS_00030816	"j"	XP_005685240.1	XLOC_028062	BBS4	TSS29125	chr10:18939862-19076588	11823	NA	2.59413	2.8818	2.73796	0.905009	Up
TCONS_00200009	"="	XP_005676838.1	XLOC_175269	EYA3	TSS184857	chr2:124467490-124562380	1722	NA	0.510036	0.759575	0.634806	3.27259	Down
TCONS_00380041	"="	XP_005680113.1	XLOC_333087	ARID2	TSS351380	chr5:33079701-33279734	5511	NA	0.473816	6.28164	3.37773	2.0307	Up
TCONS_00461767	"u"	-	XLOC_405813	-	TSS427572	chr9:88483240-88490815	2107	NA	1.14273	2.40048	1.77161	9.55271	Down
TCONS_00242044	"u"	-	XLOC_213247	-	TSS224462	chr22:392517-403305	10788	NA	0.994623	0.740433	0.867528	0.219177	Up
TCONS_00057618	"u"	-	XLOC_051286	-	TSS53689	chr11:103305405-103330786	5623	NA	0.638312	1.17798	0.908146	0.386459	Up
TCONS_00138890	"u"	-	XLOC_124091	-	TSS129819	chr16:59802245-59803275	1030	NA	2.92094	6.17767	4.54931	26.7917	Down
TCONS_00424342	"="	XP_005682934.1	XLOC_371855	MIER2	TSS392265	chr7:39200514-39247914	1716	NA	0.649231	1.16189	0.90556	5.40526	Down
TCONS_00040045	"="	XP_005685233.1	XLOC_035855	PKM	TSS37434	chr10:18689933-18716668	1596	NA	3.09903	4.47598	3.7875	18.6458	Down
TCONS_00408839	"="	XP_005682056.1	XLOC_358929	SH3BP2	TSS378358	chr6:112829860-112855874	1864	NA	1.12331	2.39907	1.76119	10.8671	Down
TCONS_00102175	"u"	-	XLOC_091172	-	TSS95383	chr14:32844248-32877180	14910	NA	5.27676	5.53011	5.40343	1.77686	Up
TCONS_00400935	"="	XM_005681419.1	XLOC_351707	SMARCAD1	TSS370880	chr6:28542250-28662141	4550	NA	3.08421	5.65462	4.36942	1.73853	Up
TCONS_00031545	"="	XP_005685508.1	XLOC_028552	SLC12A6	TSS29708	chr10:24694907-24788401	5772	NA	0.878997	1.62174	1.25037	0.507225	Up
TCONS_00120883	"="	XP_005689732.1	XLOC_108363	GALNT18	TSS113176	chr15:39354791-39712588	2147	NA	0.578984	0.703298	0.641141	3.2557	Down
TCONS_00322979	"j"	XP_005677838.1	XLOC_283289	LOC102173624	TSS298830	chr3:21051384-21080850	9263	NA	1.09253	1.55955	1.32604	0.472102	Up
TCONS_00050873	"j"	XP_005686663.1	XLOC_045324	SPTBN1	TSS47416	chr11:36708435-36855924	12563	NA	0.315178	0.565626	0.440402	0.182453	Up
TCONS_00185694	"j"	XP_005693736.1	XLOC_163061	ITGA3	TSS171898	chr19:35700452-35749173	9949	NA	0.770646	0.822883	0.796765	3.34523	Down
TCONS_00186722	"j"	XP_005694408.1	XLOC_163658	ARHGAP27	TSS172649	chr19:44179950-44212097	4849	NA	1.43527	1.22951	1.33239	0.417116	Up
TCONS_00006713	"u"	-	XLOC_006195	-	TSS6387	chr1:72491676-72501094	9418	NA	4.09603	2.3865	3.24126	0.747804	Up
TCONS_00168669	"u"	-	XLOC_150134	-	TSS157350	chr18:53569475-53572682	3207	NA	0.306699	0.615239	0.460969	2.63915	Down
TCONS_00390469	"j"	XR_310067.1	XLOC_342061	PPM1K	TSS360939	chr6:34645397-34669866	6130	NA	6.21948	5.48944	5.85446	1.67839	Up
TCONS_00162082	"="	XP_005691698.1	XLOC_144796	MORC2	TSS151519	chr17:69233568-69283278	3117	NA	2.95124	4.29151	3.62137	1.48736	Up
TCONS_00373069	"="	XM_005680669.1	XLOC_327253	CSF2RB	TSS345105	chr5:72874097-72903170	3180	NA	2.15503	4.77629	3.46566	19.506	Down
TCONS_00491974	"j"	XP_005700779.1	XLOC_433501	MED12	TSS456248	chrX:72130205-72186797	9988	NA	1.39638	1.97371	1.68505	0.681906	Up
TCONS_00369369	"="	XP_005680121.1	XLOC_324087	PUS7L	TSS341728	chr5:354Up43-35464663	2109	NA	0.673882	1.06952	0.871701	4.11288	Down
TCONS_00463391	"="	XM_005684490.1	XLOC_407298	TPD52L1	TSS429113	chr9:13144428-13199265	517	NA	57.3276	37.0387	47.1831	11.7636	Up
TCONS_00158086	"j"	XM_005691260.1	XLOC_141345	PHF17	TSS147867	chr17:28797210-28856253	5976	XM_005691260.1	14.1285	18.6141	16.3713	6.36236	Up
TCONS_00176380	"="	XP_005693033.1	XLOC_156245	EPS8L1	TSS164120	chr18:58446388-58458199	2379	NA	5.74273	8.82142	7.28207	3.29354	Up
TCONS_00458967	"="	XP_005684808.1	XLOC_403262	AKAP7	TSS424918	chr9:55998920-56123004	2387	NA	3.95032	7.79362	5.87197	2.48966	Up
TCONS_00129868	"u"	-	XLOC_116141	-	TSS121419	chr15:48692697-48710800	18103	NA	1.43759	0.763121	1.10036	0.245472	Up
TCONS_00451885	"="	XP_005684347.1	XLOC_396734	TXN	TSS418173	chr8:97834375-97846301	318	NA	43.0799	117.09	80.085	436.035	Down
TCONS_00496762	"j"	XM_00570Up7.1	XLOC_437846	MSL3	TSS460783	chrX:119745857-119761094	2406	XM_00570Up7.1	8.2558	16.222	12.2389	5.27443	Up
TCONS_00299418	"j"	XP_005698811.1	XLOC_263084	RWDD4	TSS277348	chr27:13241627-13288537	2445	NA	3.2Up	3.44584	3.32847	0.973458	Up
TCONS_00253895	"="	XP_005696414.1	XLOC_223210	SLC29A1	TSS235192	chr23:17313583-17323714	1371	NA	2.00374	3.27836	2.64105	13.8564	Down
TCONS_00310955	"="	XP_005699500.1	XLOC_273312	PICALM	TSS288063	chr29:8660816-8733400	3194	NA	3.45218	5.31253	4.38235	19.0578	Down
TCONS_00353148	"="	XM_005679443.1	XLOC_309579	CALU	TSS326523	chr4:90238880-90260519	1992	NA	33.789	43.2056	38.4973	158.723	Down
TCONS_00288414	"u"	-	XLOC_253075	-	TSS266909	chr26:48944246-48948642	4396	NA	2.39566	2.17284	2.28425	0.705863	Up
TCONS_00413010	"="	XP_005682933.1	XLOC_362198	PGBD2	TSS381980	chr7:38968483-38977454	2649	NA	2.33991	3.03652	2.68822	0.941845	Up
TCONS_00035371	"="	XP_005685989.1	XLOC_031830	DACT1	TSS33173	chr10:66959910-66977615	2553	NA	25.2849	47.9093	36.5971	16.8933	Up
TCONS_00186878	"="	XP_005694046.1	XLOC_163783	LIMD2	TSS172791	chr19:47091923-47123760	1338	NA	1.64815	2.18186	1.915	9.58385	Down
TCONS_00432289	"="	XM_005683547.1	XLOC_379046	ZNF395	TSS399729	chr8:10072285-10117485	2032	NA	5.41955	5.44061	5.43008	1.92151	Up
TCONS_00223611	"="	XP_005694803.1	XLOC_196453	GHR	TSS206983	chr20:31636400-31893045	1905	NA	1.85035	4.78834	3.31934	18.0013	Down
TCONS_00414169	"j"	XP_005683Up.1	XLOC_363091	LOC10218Up9	TSS382964	chr7:48118001-48276322	9248	NA	0.672457	0.929399	0.800928	0.31191	Up
TCONS_00425614	"="	XM_005683084.1	XLOC_372856	FGF1	TSS393348	chr7:49780008-49898413	3731	NA	3.50279	3.93979	3.72129	1.26836	Up
TCONS_00175193	"="	XP_005692619.1	XLOC_155490	TGFB1	TSS163178	chr18:49347678-49361727	1071	NA	1.92574	3.49867	2.71Down5	14.8696	Down
TCONS_00203663	"u"	-	XLOC_178346	-	TSS188184	chr2:27890431-27894929	4498	NA	0.249145	0.365212	0.307179	1.46672	Down
TCONS_00251337	"="	XP_005695926.1	XLOC_221190	GNL3	TSS232939	chr22:47947571-47964384	1969	NA	4.8827	8.29206	6.58738	30.8512	Down
TCONS_00070877	"="	XM_005687543.1	XLOC_062958	SLC46A3	TSS65953	chr12:29201448-29223393	3424	NA	1.851	3.18816	2.51958	11.9638	Down
TCONS_00332730	"j"	XM_005678861.1	XLOC_291793	SNED1	TSS307763	chr3:116180039-116240096	6124	NA	1.28189	1.93376	1.60783	0.677302	Up
TCONS_00257732	"="	XP_005696267.1	XLOC_226503	LOC102188267	TSS238701	chr23:6950214-6955287	1163	NA	7.40096	9.93095	8.66596	40.3006	Down
TCONS_00266374	"="	XP_005697284.1	XLOC_234109	RAB31	TSS246759	chr24:41942419-42026297	4262	NA	15.2009	37.3352	26.2681	140.528	Down
TCONS_00155196	"="	XP_005691809.1	XLOC_138646	DDT	TSS145085	chr17:70471852-70475269	408	NA	139.23	163.947	151.589	62.3975	Up
TCONS_00082188	"="	XP_005687759.1	XLOC_073664	LOC102170612	TSS76913	chr12:67116011-67269827	5410	NA	2.87869	3.39886	3.13877	12.6328	Down
TCONS_00443046	"="	XP_005683583.1	XLOC_388801	FDFT1	TSS409880	chr8:7331697-7370571	1975	NA	41.3184	73.5803	57.4493	25.9817	Up
TCONS_00230201	"="	XP_005695135.1	XLOC_202694	MPHOSPH10	TSS213377	chr21:25204423-25216863	2091	NA	4.12215	6.15698	5.13957	22.5653	Down
TCONS_00425558	"="	XM_005683081.1	XLOC_372806	SPRY4	TSS393295	chr7:49484092-49510332	4908	NA	0.580521	1.41916	0.99984	5.6563	Down
TCONS_00262098	"j"	XM_005696930.1	XLOC_230092	DUSP22	TSS242635	chr23:49248212-49292322	3383	NA	1.49305	1.75809	1.62557	0.583516	Up
TCONS_00067064	"="	XM_005687223.1	XLOC_059704	ANGPTL2	TSS62500	chr11:96144442-96439391	3351	NA	6.94813	15.0747	11.0114	61.298	Down
TCONS_00322606	"j"	XM_005677622.1	XLOC_283064	TMOD4	TSS298533	chr3:18199711-18216729	3121	NA	1.43994	2.29881	1.86938	0.766796	Up
TCONS_00154962	"j"	XM_005691620.1	XLOC_138490	MTMR3	TSS144899	chr17:68492303-68618842	8884	NA	3.03838	2.53744	2.78791	0.885334	Up
TCONS_00375532	"j"	XP_005681098.1	XLOC_329304	WNK1	TSS347313	chr5:98720495-98868952	8751	NA	0.923971	1.06821	0.99609	4.23461	Down
TCONS_00132363	"j"	XM_005690199.1	XLOC_118432	CHST1	TSS123805	chr15:71969696-71994960	1724	NA	4.41612	3.90925	4.16268	1.31165	Up
TCONS_00214766	"="	XP_005694659.1	XLOC_188261	LOC102186802	TSS198528	chr20:10329844-10343959	836	NA	1.58522	2.07466	1.82994	8.56284	Down
TCONS_00236861	"j"	XM_005695030.1	XLOC_208675	KIF7	TSS219640	chr21:18953072-19015683	4197	NA	2.52219	2.43542	2.47881	0.893121	Up
TCONS_00437966	"="	XM_005683999.1	XLOC_384205	CCAR2	TSS405090	chr8:68115092-68136382	3685	NA	1.52948	2.40211	1.96579	0.849349	Up
TCONS_00103246	"="	XP_005689151.1	XLOC_092155	RRS1	TSS96395	chr14:41235484-41237097	1462	NA	2.46119	3.76093	3.Up06	15.4543	Down
TCONS_00184558	"j"	XP_005694232.1	XLOC_162300	MYBBP1A	TSS170991	chr19:24291261-24333207	3086	NA	2.65514	4.36701	3.51107	18.1923	Down
TCONS_00181565	"="	XP_005694145.1	XLOC_159994	LOC102178107	TSS168416	chr19:52281520-52301070	432	NA	150.61	254.017	202.314	90.0339	Up
TCONS_00387066	"="	XP_005681269.1	XLOC_338979	PPARA	TSS357734	chr5:106925664-106994822	1413	NA	5.15267	8.69939	6.92603	3.00017	Up
TCONS_00266499	"j"	XR_311054.1	XLOC_234198	SLMO1	TSS246861	chr24:42972077-43161946	12272	NA	2.21714	2.48477	2.35095	0.843541	Up
TCONS_00237091	"x"	XM_005695015.1	XLOC_208832	FAM103A1	TSS219828	chr21:21178706-21190443	6909	NA	1.43936	1.44455	1.44196	0.449365	Up
TCONS_00480313	"u"	-	XLOC_422674	-	TSS445081	chrX:85661326-85667966	6640	NA	0.620179	0.892311	0.756245	0.261776	Up
TCONS_00373317	"j"	XM_005680695.1	XLOC_327479	AMN1	TSS345341	chr5:75566Up-75644913	4661	NA	0.588266	0.905412	0.746839	3.3Down8	Down
TCONS_00401182	"="	XP_005681491.1	XLOC_351938	TIGD2	TSS371120	chr6:33888028-33893982	1575	NA	3.41235	4.93999	4.17617	1.48263	Up
TCONS_00054448	"="	XM_005686911.1	XLOC_048562	SLC5A6	TSS50799	chr11:71323190-71334197	3190	NA	1.68986	2.59243	2.14114	0.866016	Up
TCONS_00102176	"u"	-	XLOC_091172	-	TSS95383	chr14:32844248-32877180	19148	NA	3.54149	2.36421	2.95285	0.774826	Up
TCONS_00351294	"="	XM_005679287.1	XLOC_307906	LOC102173997	TSS324776	chr4:68242095-68245502	772	NA	27.2909	33.9394	30.6151	127.371	Down
TCONS_00011263	"="	XM_005675489.1	XLOC_010297	TFDP2	TSS10659	chr1:124431495-124605592	7404	NA	3.96952	7.33965	5.65458	2.52615	Up
TCONS_00257714	"="	XP_005696500.1	XLOC_226492	TAP2	TSS238687	chr23:6845208-6853434	1689	NA	3.87396	9.74217	6.80807	39.5892	Down
TCONS_00237080	"u"	-	XLOC_208821	-	TSS219817	chr21:21132731-21147615	14884	NA	1.36326	0.75655	1.0599	0.244881	Up
TCONS_00133393	"u"	-	XLOC_119254	-	TSS124715	chr16:820301-833622	10397	NA	1.99184	1.1127	1.55227	0.365695	Up
TCONS_00213301	"j"	XM_005676883.1	XLOC_186983	C1QB	TSS197178	chr2:129347313-129354366	1064	NA	11.223	12.9402	12.0816	52.6655	Down
TCONS_00169424	"="	XP_005693038.1	XLOC_150628	ZNF470	TSS157951	chr18:58697597-58709530	2146	NA	3.09477	3.18307	3.13892	0.998782	Up
TCONS_00359504	"="	XP_005679178.1	XLOC_315302	ATXN7L1	TSS332488	chr4:44279499-44537621	6336	NA	0.489957	0.883138	0.686547	0.271887	Up
TCONS_00368633	"j"	XM_005679971.1	XLOC_323521	LIMA1	TSS341081	chr5:28449507-28674995	3865	XM_005679971.1	3.48175	5.60723	4.54449	20.0988	Down
TCONS_00263161	"="	XM_005696960.1	XLOC_231099	DSEL	TSS243665	chr24:9515485-9528548	4751	XM_005696960.1	2.89771	4.32152	3.60961	16.0102	Down
TCONS_00188461	"="	XP_005675874.1	XLOC_164939	IMP4	TSS174105	chr2:1331768-1341019	1533	NA	6.79048	7.75265	7.27156	31.177	Down
TCONS_00255647	"j"	XP_005696929.1	XLOC_224614	MBOAT1	TSS236738	chr23:34938174-34990465	3651	NA	0.463379	0.709674	0.586526	2.74229	Down
TCONS_00022117	"="	XM_005675208.1	XLOC_020163	KLHL24	TSS20906	chr1:81828435-81864538	2925	NA	6.22814	6.91101	6.56958	2.21231	Up
TCONS_00045829	"="	XM_005686048.1	XLOC_040868	NUMB	TSS42724	chr10:80751747-80933180	3391	NA	4.20687	6.68819	5.44753	2.28962	Up
TCONS_00379529	"j"	XM_005679976.1	XLOC_332653	SMARCD1	TSS350906	chr5:28729839-28751976	9866	XM_005679976.1	1.14889	1.13831	1.1436	0.388251	Up
TCONS_00233249	"j"	XP_005695452.1	XLOC_205417	PPP4R4	TSS216235	chr21:55665441-55781349	2628	NA	6.31628	6.43301	6.37465	2.0843	Up
TCONS_00171252	"="	XP_005691983.1	XLOC_152156	APRT	TSS159616	chr18:13518350-13520876	938	NA	15.6088	22.5289	19.0689	91.8157	Down
TCONS_00033226	"u"	-	XLOC_029984	-	TSS31227	chr10:45431830-45437135	5305	NA	1.5371	1.85284	1.69497	0.567335	Up
TCONS_00331767	"="	XM_005678813.1	XLOC_290971	COL8A2	TSS306894	chr3:105914713-105928184	3748	NA	1.7576	2.03338	1.89549	0.729018	Up
TCONS_00410947	"="	XP_005682613.1	XLOC_360397	SEMA6B	TSS380090	chr7:16015020-16040053	1965	NA	0.552621	1.69239	1.12251	7.40481	Down
TCONS_00178844	"="	XM_005693445.1	XLOC_158194	SCIMP	TSS166280	chr19:25544769-25597701	25865	XM_005693445.1	1.51542	0.667939	1.09168	0.219099	Up
TCONS_00387080	"u"	-	XLOC_338990	-	TSS357746	chr5:107028227-107037273	1973	NA	7.60524	8.51637	8.06081	3.12216	Up
TCONS_00145563	"u"	-	XLOC_130028	-	TSS136064	chr16:50431703-50451825	20122	NA	0.74921	0.881501	0.815356	0.288091	Up
TCONS_00064156	"j"	XP_005686906.1	XLOC_057105	LCLAT1	TSS59769	chr11:68140785-68272640	4726	NA	11.1349	13.5001	12.3175	4.56974	Up
TCONS_00183009	"="	XM_005693083.1	XLOC_161209	TMEM100	TSS169723	chr19:5600256-5605780	1514	NA	0.692573	2.6457	1.66914	10.554	Down
TCONS_00335191	"="	XP_005677780.1	XLOC_293664	TNFAIP8L2	TSS309826	chr3:18Down016-18255512	1300	NA	2.1447	4.07161	3.10816	16.8748	Down
TCONS_0033Up8	"j"	XP_005678850.1	XLOC_290465	HIVEP3	TSS306342	chr3:100816144-100873640	8673	NA	0.136501	0.47753	0.307015	1.94072	Down
TCONS_00295140	"="	XM_005698776.1	XLOC_259066	MSR1	TSS273205	chr27:19680502-19759650	2120	XM_005698776.1	4.05758	4.9006	4.47909	17.795	Down
TCONS_00030880	"j"	XP_005685379.1	XLOC_028116	NEO1	TSS29184	chr10:19487534-19652353	7531	NA	1.15612	1.23573	1.19592	0.408734	Up
TCONS_00072723	"="	XM_005687662.1	XLOC_064728	UCHL3	TSS67755	chr12:48557412-48608865	822	NA	18.6252	25.1508	21.888	89.707	Down
TCONS_00083319	"="	XP_005687803.1	XLOC_074718	RAB20	TSS77996	chr12:80544366-80577928	1278	NA	5.24504	7.97205	6.60855	34.3608	Down
TCONS_00181559	"u"	-	XLOC_159991	-	TSS168410	chr19:52246362-52260366	14004	NA	2.75881	2.77751	2.76816	0.981397	Up
TCONS_00027712	"="	XP_005675821.1	XLOC_025288	ICOSLG	TSS26223	chr1:141870318-141890369	6671	NA	2.89527	3.45741	3.17634	14.0003	Down
TCONS_00201191	"j"	XM_005675805.1	XLOC_176165	HERC2	TSS185876	chr2:721382-960663	15472	NA	1.05031	1.38686	1.21859	0.483154	Up
TCONS_00314236	"="	XP_005699856.1	XLOC_276233	SLC3A2	TSS291128	chr29:39074800-39105843	1734	NA	5.40971	5.76202	5.58587	23.4137	Down
TCONS_00399287	"j"	XP_005681403.1	XLOC_350209	ANK2	TSS369327	chr6:10739512-11092427	15862	NA	0.819945	1.44079	1.13037	0.49832	Up
TCONS_00486146	"="	XP_005700324.1	XLOC_428051	WDR44	TSS450644	chrX:Down03356-Down92285	2739	NA	2.84889	3.83749	3.34319	1.21345	Up
TCONS_00335197	"="	XM_005677630.1	XLOC_293666	GABPB2	TSS309828	chr3:18260645-18288369	3309	NA	1.83808	2.98955	2.41382	0.9857	Up
TCONS_00279011	"j"	XM_005697870.1	XLOC_245235	ZNF3	TSS258477	chr25:36124237-36134307	5102	XM_005697870.1	4.88342	4.30937	4.5964	1.49961	Up
TCONS_00291488	"j"	XM_005698521.1	XLOC_255707	KIAA1598	TSS269731	chr26:35691992-35786193	3394	NA	4.44341	6.39848	5.42094	2.06581	Up
TCONS_00158715	"j"	XM_005691281.1	XLOC_141935	BBS12	TSS148471	chr17:34695448-34711426	6751	NA	0.1621	0.237097	0.199599	0.95142	Down
TCONS_00221208	"="	XP_005694643.1	XLOC_194344	HEXB	TSS204755	chr20:6809084-6841159	1899	NA	2.46997	9.45862	5.96429	35.7706	Down
TCONS_00200007	"="	XM_005676781.1	XLOC_175269	EYA3	TSS184856	chr2:124467490-124562380	5536	NA	4.81718	7.65812	6.23765	2.64521	Up
TCONS_00424350	"j"	XM_005709683.1	XLOC_371862	SHC2	TSS392273	chr7:39286898-39314366	2500	XM_005709683.1	0.856422	0.936529	0.896475	4.0035	Down
TCONS_00128998	"="	XM_005689699.1	XLOC_115440	ADM	TSS120664	chr15:40624448-40627048	1499	NA	4.19487	22.9622	13.5785	92.0871	Down
TCONS_00299445	"="	XP_005698766.1	XLOC_263107	ENPP6	TSS277371	chr27:13575122-13656412	6204	NA	24.4476	23.6154	24.0315	8.37702	Up
TCONS_00228517	"u"	-	XLOC_201161	-	TSS211768	chr21:8672085-8706668	7544	NA	0.950912	1.04254	0.996726	0.322705	Up
TCONS_00325099	"j"	XM_005678038.1	XLOC_285104	EXTL2	TSS300750	chr3:40306984-40325131	3032	NA	1.99212	3.6535	2.82281	1.12543	Up
TCONS_00224213	"="	XP_005694861.1	XLOC_196998	IL7R	TSS207546	chr20:37994242-38030260	3072	NA	0.449698	1.67728	1.06349	6.27995	Down
TCONS_00196919	"u"	-	XLOC_172657	-	TSS182102	chr2:93709571-93719963	10392	NA	0.719753	0.803961	0.761857	0.246169	Up
TCONS_00259926	"="	XM_005696705.1	XLOC_228207	ZSCAN26	TSS240617	chr23:27870208-27903003	10893	XM_005696705.1	1.26539	1.53066	1.39803	0.509143	Up
TCONS_00129988	"="	XM_005689961.1	XLOC_116243	LOC102183710	TSS121528	chr15:49911668-49916483	2382	NA	9.57351	12.1033	10.8384	3.99805	Up
TCONS_00112412	"u"	-	XLOC_100646	-	TSS105166	chr14:39976058-39984865	8807	NA	0.755519	0.827214	0.791367	0.251003	Up
TCONS_00451855	"="	XP_005684344.1	XLOC_396709	PTPN3	TSS418147	chr8:96964722-97122281	2805	NA	8.75077	8.62957	8.69017	3.06996	Up
TCONS_00442561	"j"	XM_005683504.1	XLOC_388342	NEK1	TSS409411	chr8:1271730-1396424	5152	NA	2.37513	3.77033	3.07273	1.25461	Up
TCONS_00019897	"="	XM_005674928.1	XLOC_018364	WDR52	TSS18948	chr1:56565148-56765924	9535	NA	0.732138	0.918927	0.825533	0.28904	Up
TCONS_00196482	"="	XM_005676345.1	XLOC_172341	BZW1	TSS181750	chr2:88734871-88750786	6547	NA	37.9877	52.3959	45.1918	177.011	Down
TCONS_00299467	"="	XM_005698710.1	XLOC_263120	IRF2	TSS277391	chr27:13730474-13814060	2344	NA	12.4052	15.4304	13.9178	5.39072	Up
TCONS_00177955	"x"	XR_310768.1	XLOC_157557	LOC102179411	TSS165554	chr19:13609751-13621865	12114	NA	2.20925	1.27133	1.74029	0.42261	Up
TCONS_00325746	"="	XP_005678139.1	XLOC_285716	DNTTIP2	TSS301375	chr3:47204916-47218696	4304	NA	6.02541	8.57324	7.29932	29.7671	Down
TCONS_00064086	"="	XM_005686843.1	XLOC_057043	TIA1	TSS59704	chr11:67420878-67454550	5247	NA	24.2896	25.1007	24.6951	8.26524	Up
TCONS_00292496	"j"	XP_005698658.1	XLOC_256560	MKI67	TSS270641	chr26:45872709-45901898	9412	NA	1.51995	0.195639	0.857795	0.795344	Up
TCONS_00322224	"="	XM_005677502.1	XLOC_282783	S100A4	TSS298211	chr3:15865795-15868209	567	NA	24.7211	39.9192	32.3201	154.151	Down
TCONS_00372899	"="	XP_005680656.1	XLOC_327112	TOM1	TSS344952	chr5:71423302-71447350	Down3	NA	50.3089	58.2561	54.2825	22.4528	Up
TCONS_00085577	"="	XM_005687950.1	XLOC_076690	MCM10	TSS80059	chr13:26588493-26625075	4402	XM_005687950.1	0.35143	0.671718	0.511574	2.53215	Down
TCONS_00446267	"j"	XP_005683822.1	XLOC_391821	VLDLR	TSS412992	chr8:40610926-40645947	14860	NA	1.34591	1.09342	1.21966	0.364795	Up
TCONS_00258012	"="	XP_005696309.1	XLOC_226705	FKBP5	TSS238930	chr23:9248027-9361814	3855	NA	16.0823	13.261	14.6716	4.54197	Up
TCONS_00213310	"j"	XP_005677075.1	XLOC_186985	C1QC	TSS197184	chr2:129359083-129367737	921	NA	16.4558	23.5741	20.0149	97.2379	Down
TCONS_00226441	"u"	-	XLOC_199163	-	TSS209738	chr20:62114391-62148286	33895	NA	2.92443	2.07679	2.50061	0.714455	Up
TCONS_00464494	"j"	XP_005684628.1	XLOC_408297	AMD1	TSS430144	chr9:26536424-26560679	5699	NA	2.69771	3.72576	3.21174	12.7335	Down
[truncated: 913 more rows]
