# Supplementary material for: A comparative analysis of gene expression induced by the embryo in the caprine endometrium
Source: Vet Med Sci. 2019 Nov 28;6(2):196–203. doi: 10.1002/vms3.221 (PMC7196676; doi:10.1002/vms3.221)
Supplement: Supplementary file 2 [file VMS3-6-196-s002.xlsx]

## Sheet: Sheet4
tracking_id	class_code	nearest_ref_id	gene_id	gene_short_name	tss_id	locus	length	Transcript ID	GE592_T_FPKM	GE706_T_FPKM	With_FPKM	Without_FPKM	Regulation
TCONS_00401229	"="	XM_005681450.1	XLOC_351975	SPP1	TSS371161	chr6:34897749-34905651	1376	XM_005681450.1	4.56547	618.189	311.377	1.10051	Up
TCONS_00496353	"="	XP_005701142.1	XLOC_437478	LOC102187665	TSS460394	chrX:116698029-116698907	878	NA	93.3688	122.28	107.824	0.62951	Up
TCONS_00490395	"u"	-	XLOC_432038	-	TSS454735	chrX:57445898-57475307	2169	NA	8.94443	1.14182	5.04312	13.3494	Down
TCONS_00289309	"="	XM_005698199.1	XLOC_253886	LIPA	TSS267764	chr26:9996694-10128227	2467	XM_005698199.1	12.9739	39.0669	26.0204	0.185228	Up
TCONS_00409181	"j"	XM_005682042.1	XLOC_359210	HNRNPH1	TSS378672	chr7:1198088-1206928	2328	NA	16.2161	37.8397	27.0279	0.230348	Up
TCONS_00085038	"="	XP_005687970.1	XLOC_076228	PLXDC2	TSS79570	chr13:20065483-20509094	13562	NA	3.68758	8.56999	6.12879	0.0537492	Up
TCONS_00378524	"j"	XM_005679813.1	XLOC_331896	DCN	TSS350065	chr5:20366683-20460490	2175	XM_005679813.1	97.0079	166.101	131.554	1.40863	Up
TCONS_00386287	"j"	XP_005681093.1	XLOC_338416	FKBP4	TSS357065	chr5:98067500-98093582	1991	NA	13.8113	32.8676	23.3394	0.128265	Up
TCONS_00490394	"u"	-	XLOC_432037	-	TSS454734	chrX:57445898-57475307	15770	NA	1.05951	0.168043	0.613776	1.68231	Down
TCONS_00374921	"j"	XP_005680942.1	XLOC_328863	M6PR	TSS346808	chr5:92829852-92862547	2912	NA	15.8887	30.7939	23.3413	0.172396	Up
TCONS_00386597	"="	XP_005681143.1	XLOC_338625	RPL3	TSS357326	chr5:101896283-101902490	1212	NA	0.729199	4.18034	2.45477	25.1432	Down
TCONS_00302468	"="	XP_005699007.1	XLOC_265855	RPL15	TSS280228	chr27:40547861-40559306	660	NA	104.439	187.858	146.149	0.75472	Up
TCONS_00154228	"j"	XM_005709406.1	XLOC_137902	RPL6	TSS144257	chr17:61489059-61494125	942	NA	15.6832	71.362	43.5226	0.426621	Up
TCONS_00269278	"j"	XM_005709580.1	XLOC_236732	SOCS6	TSS249501	chr24:7092338-7138070	5084	NA	11.2538	13.0349	12.1443	0.101554	Up
TCONS_00317567	"="	XM_005699538.1	XLOC_279070	LDH-A	TSS294145	chr29:25221577-25231220	1879	XM_005699538.1	11.6181	52.8916	32.2548	0.393375	Up
TCONS_00375032	"j"	XP_005680968.1	XLOC_328947	LOC102183943	TSS346909	chr5:93607182-93664601	3540	NA	0.698695	12.0593	6.379	0.101384	Up
TCONS_00039201	"="	XP_005685123.1	XLOC_035182	AP3B1	TSS36710	chr10:8884404-9107096	3698	NA	12.287	20.5496	16.4183	0.252686	Up
TCONS_00190642	"="	XP_005676289.1	XLOC_166902	LRP2	TSS176167	chr2:26196003-26378163	13992	NA	0.788617	7.655	4.22181	0.0864027	Up
TCONS_00362290	"="	XM_005679325.1	XLOC_317848	OGDH	TSS335132	chr4:74313080-74380689	4164	NA	5.7995	23.9736	14.8865	0.18844	Up
TCONS_00404158	"j"	XP_005681664.1	XLOC_354680	SGCB	TSS373965	chr6:65954757-66021277	8206	NA	3.55683	6.87459	5.21571	0.0730438	Up
TCONS_00399287	"j"	XP_005681403.1	XLOC_350209	ANK2	TSS369327	chr6:10739512-11092427	15862	NA	1.02299	1.64924	1.33611	0.0146778	Up
TCONS_00283120	"j"	XM_005697770.1	XLOC_248680	GTF2I	TSS262188	chr25:32739999-32855144	4121	NA	6.98046	16.6935	11.837	0.240237	Up
TCONS_00299622	"="	XM_005698760.1	XLOC_263220	FAT1	TSS277505	chr27:15232797-15356985	14093	NA	1.20248	3.87768	2.54008	0.0398157	Up
TCONS_00283542	"="	XM_005697864.1	XLOC_248940	ZKSCAN1	TSS262495	chr25:36154625-36178831	5310	XM_005697864.1	2.12733	6.53756	4.33244	0.0635662	Up
TCONS_00320278	"u"	-	XLOC_281295	-	TSS296555	chr3:155217-165002	9785	NA	0.277967	0.0858539	0.18191	0.539924	Down
TCONS_00121381	"="	102175225	XLOC_108765	LOC102175225	TSS113623	chr15:44035482-44062696	6281	NA	2.07357	4.35932	3.21645	0.0555007	Up
TCONS_00495458	"j"	XP_005701050.1	XLOC_436681	ZFX	TSS459555	chrX:107900270-107935544	7104	NA	6.2189	11.7425	8.9807	0.217649	Up
TCONS_00245517	"="	XM_005695760.1	XLOC_216354	ADAMTS9	TSS227733	chr22:36624639-36787148	7183	NA	0.378213	5.29649	2.83735	0.0557408	Up
TCONS_00469090	"="	XP_005685030.1	XLOC_412515	SYNE1	TSS434515	chr9:75243937-75651711	26933	NA	1.11154	1.28095	1.19625	0.015288	Up
TCONS_00453622	"="	XP_005684494.1	XLOC_398308	SENP6	TSS419819	chr9:2485528-2595680	2892	NA	8.00667	13.5384	10.7725	0.239329	Up
TCONS_00031243	"j"	XM_005685369.1	XLOC_028327	HNRNPC	TSS29452	chr10:22514224-22559492	1750	XM_005685369.1	12.5397	18.1746	15.3572	0.237588	Up
TCONS_00183991	"j"	XM_005693238.1	XLOC_161956	NF1	TSS170556	chr19:17982354-18176931	9252	NA	1.14149	4.51738	2.82944	0.06538	Up
TCONS_00067507	"="	XM_005687288.1	XLOC_060006	TSC1	TSS62845	chr11:101297520-101368677	4266	NA	2.34272	5.46915	3.90593	0.0456069	Up
TCONS_00048595	"="	XP_005686405.1	XLOC_043280	MOB1A	TSS45276	chr11:10317763-10344116	4429	NA	8.03416	32.1841	20.1091	0.760119	Up
TCONS_00378519	"="	XM_005679812.1	XLOC_331894	LUM	TSS350060	chr5:20327076-20336657	1964	NA	7.51245	69.2227	38.3676	1.36123	Up
TCONS_00Down55	"="	XP_005694721.1	XLOC_195211	KIF2A	TSS205694	chr20:16919684-16961077	7515	NA	1.278	5.12214	3.20007	0.0931819	Up
TCONS_00446466	"j"	XM_005683707.1	XLOC_392005	KANK1	TSS413186	chr8:42524114-42697929	5415	NA	2.05429	4.26922	3.16175	0.0377165	Up
TCONS_00060134	"="	XP_005686648.1	XLOC_053388	LRPPRC	TSS55925	chr11:25873307-25972452	4200	NA	0.568459	0.201364	0.384912	1.45825	Down
TCONS_00184325	"="	XP_005693434.1	XLOC_162175	MYO1C	TSS170828	chr19:21919144-21943199	4496	NA	3.27831	6.81691	5.04761	0.0574741	Up
TCONS_00243696	"u"	-	XLOC_214627	-	TSS225956	chr22:16976737-17016649	10614	NA	1.7855	6.426	4.10575	0.10503	Up
TCONS_00426516	"="	XM_005683186.1	XLOC_373635	ANXA6	TSS394175	chr7:58614094-58663402	2512	NA	4.74727	8.94783	6.84755	0.0916274	Up
TCONS_00437248	"="	XP_005684014.1	XLOC_383579	TGFBR1	TSS404429	chr8:62438190-62525013	6212	NA	2.01871	10.75	6.38436	0.203495	Up
TCONS_00022035	"j"	XM_005675189.1	XLOC_020119	EIF4G1	TSS20851	chr1:81234939-81252913	5352	NA	4.43376	11.2604	7.84708	0.143248	Up
TCONS_00038423	"="	XP_005685085.1	XLOC_034469	APC	TSS35966	chr10:956753-1094952	8559	NA	1.36264	4.77433	3.06848	0.0925546	Up
TCONS_00161215	"="	XM_005691486.1	XLOC_144126	SLC8B1	TSS150773	chr17:60906817-60935874	3407	NA	0.274968	0.521836	0.398402	1.29792	Down
TCONS_00074625	"j"	XM_005687711.1	XLOC_066556	IPO5	TSS69605	chr12:70359101-70419551	4938	NA	0.171257	0.710392	0.440825	2.9646	Down
TCONS_00030431	"="	XP_005685370.1	XLOC_027729	FEM1B	TSS28764	chr10:14823231-14838630	2744	NA	1.45776	8.99723	5.2275	0.123605	Up
TCONS_00213310	"j"	XP_005677075.1	XLOC_186985	C1QC	TSS197184	chr2:129359083-129367737	921	NA	7.16823	46.5497	26.859	0.483475	Up
TCONS_00460058	"j"	XM_005684881.1	XLOC_404242	UTRN	TSS425942	chr9:68148812-68703908	12271	NA	0.669935	1.57712	1.12353	0.0237806	Up
TCONS_00385806	"j"	XP_005680954.1	XLOC_338045	SLC2A3	TSS356647	chr5:93273959-93286948	4075	NA	0.783147	6.29485	3.539	0.0639271	Up
TCONS_00059003	"="	XM_005686376.1	XLOC_052396	ZNF638	TSS54889	chr11:13003926-13090942	6449	NA	0.938328	4.18519	2.56176	0.0892944	Up
TCONS_00281851	"="	XP_005698040.1	XLOC_247620	USP31	TSS261042	chr25:20801088-20888280	9994	NA	1.23015	7.11365	4.1719	0.123435	Up
TCONS_00253680	"j"	XP_005696370.1	XLOC_223075	UBR2	TSS235025	chr23:15891300-15987690	8147	NA	0.467599	0.265616	0.366607	1.19968	Down
TCONS_00121910	"="	XP_005689920.1	XLOC_109202	NUP98	TSS114096	chr15:47957234-48035576	5727	NA	1.20101	4.75328	2.97715	0.0710842	Up
TCONS_00174418	"="	XM_005692243.1	XLOC_154984	SLC7A9	TSS162566	chr18:42465987-42496556	1938	NA	7.75936	41.601	24.6802	0.612918	Up
TCONS_00184309	"="	XP_005693366.1	XLOC_162165	YWHAE	TSS170815	chr19:21833983-21868247	702	NA	10.2453	36.9105	23.5779	0.591908	Up
TCONS_00221932	"="	XP_005694672.1	XLOC_194962	SREK1	TSS205425	chr20:13386684-13430624	4088	NA	3.88878	5.56946	4.72912	0.0897147	Up
TCONS_00251109	"="	XP_005695857.1	XLOC_221036	FLNB	TSS232773	chr22:42955804-43095236	7499	NA	0.295469	0.277202	0.286335	0.740937	Down
TCONS_00164387	"="	XP_005692025.1	XLOC_146777	CYLD	TSS153632	chr18:18591709-18655524	3387	NA	4.36745	6.38604	5.37674	0.0891944	Up
TCONS_00137885	"="	XP_005690840.1	XLOC_123237	CCNL2	TSS128891	chr16:48688746-48696741	1960	NA	4.44227	10.137	7.28964	0.106016	Up
TCONS_00091844	"j"	XP_005688081.1	XLOC_082080	SFMBT2	TSS85805	chr13:11355889-11534779	8347	NA	0.210664	0.167378	0.189021	0.479813	Down
TCONS_00097705	"j"	XM_005688727.1	XLOC_087038	SULF2	TSS91105	chr13:74242984-74382555	3634	XM_005688727.1	8.74386	19.6444	14.1941	0.286837	Up
TCONS_00200264	"="	XM_005677008.1	XLOC_175449	C2H1orf63	TSS185070	chr2:126889223-126895402	1150	NA	14.4528	21.0201	17.7364	0.246745	Up
TCONS_00014637	"j"	XP_005674720.1	XLOC_013343	MRPS6	TSS13833	chr1:686969-752199	16794	NA	1.82951	4.22393	3.02672	0.0896259	Up
TCONS_00082413	"="	XP_005687776.1	XLOC_073863	DOCK9	TSS77121	chr12:71063291-71281277	7454	NA	3.57252	3.86459	3.71856	0.0533724	Up
TCONS_00308884	"j"	XM_005699208.1	XLOC_271478	USP54	TSS286146	chr28:27262705-27390512	6374	NA	1.9097	3.78837	2.84903	0.056672	Up
TCONS_00383760	"x"	102168805	XLOC_336299	LOC102168805	TSS354789	chr5:71224733-71300319	6310	NA	0.0901485	0.134029	0.112089	0.518313	Down
TCONS_00087304	"="	XM_005688157.1	XLOC_078201	PRNP	TSS81662	chr13:45222508-45245114	1292	XM_005688157.1	4.66421	14.8007	9.73245	0.196569	Up
TCONS_00319097	"="	XP_005699822.1	XLOC_280419	FADS1	TSS295564	chr29:38177860-38205568	1185	NA	9.25836	22.806	16.0322	0.286884	Up
TCONS_00048118	"="	XM_005686292.1	XLOC_042899	IL1R2	TSS44864	chr11:6590243-6627192	1982	NA	34.3654	1.67621	18.0208	4.58263	Up
TCONS_00055039	"="	XP_005687027.1	XLOC_049084	PUM2	TSS51352	chr11:77426955-77521017	6039	NA	2.4109	3.9754	3.19315	0.07349	Up
TCONS_00334207	"="	XP_005677379.1	XLOC_293015	KIRREL	TSS309077	chr3:11472237-11500637	7316	NA	2.93354	6.72049	4.82701	0.0964453	Up
TCONS_00178462	"="	XM_005693292.1	XLOC_157937	CPD	TSS165971	chr19:20800736-20871860	6792	XM_005693292.1	4.63839	6.19103	5.41471	0.153372	Up
TCONS_00063228	"="	XP_005686834.1	XLOC_056264	USP34	TSS58882	chr11:58818014-59046440	10187	NA	1.40852	2.26393	1.83623	0.0452471	Up
TCONS_00189404	"u"	-	XLOC_165806	-	TSS175005	chr2:10835859-10836945	1086	NA	748.729	1587.48	1168.1	26.2547	Up
TCONS_00289987	"j"	XM_005698389.1	XLOC_254437	LOXL4	TSS268364	chr26:17734393-17755995	3505	NA	5.49208	0.476285	2.98418	0.996215	Up
TCONS_00143394	"="	XP_005690602.1	XLOC_128199	CDC42BPA	TSS134100	chr16:27718705-28020580	10026	NA	2.24416	5.90077	4.07246	0.142505	Up
TCONS_00261679	"="	XP_005696972.1	XLOC_229732	DSP	TSS242255	chr23:44956620-44993461	9071	NA	3.69943	6.82962	5.26452	0.117546	Up
TCONS_00458673	"="	XM_005684719.1	XLOC_403001	KIAA1009	TSS424651	chr9:51958268-52052505	5608	NA	1.61103	5.28285	3.44694	0.146661	Up
TCONS_00082412	"="	XP_005687773.1	XLOC_073863	DOCK9	TSS77121	chr12:71063291-71281277	7523	NA	3.82504	8.89954	6.36229	0.180508	Up
TCONS_00314568	"="	XP_005700052.1	XLOC_276413	PCNXL3	TSS291365	chr29:41586871-41623618	5959	NA	1.9873	2.88056	2.43393	0.0211847	Up
TCONS_00143389	"="	XP_005690597.1	XLOC_128199	CDC42BPA	TSS134100	chr16:27718705-28020580	10317	NA	0.744267	2.98343	1.86385	0.0624238	Up
TCONS_00373766	"="	XP_005680789.1	XLOC_327892	TM7SF3	TSS345768	chr5:80180218-80225981	1713	NA	4.29259	18.1645	11.2285	0.305582	Up
TCONS_00086442	"="	XM_005688069.1	XLOC_077435	CSRP2BP	TSS80858	chr13:36946826-36979738	3473	NA	4.0689	6.38184	5.22537	0.0791819	Up
TCONS_00399291	"j"	XP_005681403.1	XLOC_350209	ANK2	TSS369329	chr6:10739512-11092427	15344	NA	0.220321	2.07574	1.14803	0.0404231	Up
TCONS_00208920	"="	XM_005676299.1	XLOC_183306	SF3B1	TSS193249	chr2:85242391-85319709	4467	XM_005676299.1	17.2703	42.2554	29.7629	1.27886	Up
TCONS_00444967	"="	XP_005683696.1	XLOC_390596	CNTLN	TSS411731	chr8:25987787-26337407	3963	NA	1.23028	5.02799	3.12913	0.156807	Up
TCONS_00352627	"="	XP_005679447.1	XLOC_309087	CPED1	TSS326020	chr4:82994442-83322317	3087	NA	3.1404	6.61358	4.87699	0.142184	Up
TCONS_00004894	"="	XM_005674890.1	XLOC_004635	BBX	TSS4723	chr1:50890040-51179280	8648	XM_005674890.1	2.64429	6.66939	4.65684	0.180068	Up
TCONS_00463298	"="	XP_005684543.1	XLOC_407217	NCOA7	TSS429030	chr9:12516707-12650095	2850	NA	9.52984	0.385008	4.95742	1.83517	Up
TCONS_00482619	"="	XM_005701004.1	XLOC_424864	RPS6KA3	TSS447323	chrX:111688212-111789495	7678	NA	2.69447	4.27929	3.48688	0.122037	Up
TCONS_00281178	"j"	XP_005698020.1	XLOC_247027	PDXDC1	TSS260418	chr25:13781709-13835776	3381	NA	5.63527	10.1285	7.88189	0.191364	Up
TCONS_00485737	"j"	XM_005700260.1	XLOC_427663	LOC102188568	TSS450246	chrX:18119114-18185313	5973	NA	1.78877	2.92346	2.35611	0.0399025	Up
TCONS_00121446	"j"	XP_005689841.1	XLOC_108820	DCHS1	TSS113681	chr15:44411721-44450988	16650	NA	0.273846	0.225189	0.249518	0.406233	Down
TCONS_00344219	"="	XM_005678696.1	XLOC_301477	THRAP3	TSS318079	chr3:105761143-105829493	4422	NA	0.343219	0.32306	0.33314	0.93396	Down
TCONS_00023388	"="	XP_005675395.1	XLOC_021329	SEC62	TSS22119	chr1:95548613-95581920	3586	NA	12.5571	29.904	21.2306	1.05583	Up
TCONS_00081037	"="	XP_005687744.1	XLOC_072540	RBM26	TSS75780	chr12:52378660-52463220	3681	NA	2.27894	6.09233	4.18563	0.143825	Up
TCONS_00222724	"="	XM_005694685.1	XLOC_195639	GPBP1	TSS206141	chr20:21988659-22059300	3505	NA	11.2066	15.4693	13.3379	0.514711	Up
TCONS_00240279	"="	XP_005695379.1	XLOC_211656	TRIP11	TSS222796	chr21:53626707-53695313	9468	NA	1.74668	4.00708	2.87688	0.124365	Up
TCONS_00453442	"="	XP_005684488.1	XLOC_398139	CD109	TSS419645	chr9:377394-542799	4155	NA	1.19126	4.46852	2.82989	0.0987007	Up
TCONS_00153641	"="	XP_005691522.1	XLOC_137372	WSB2	TSS143697	chr17:56696065-56726348	1323	NA	7.77591	12.6325	10.2042	0.172543	Up
TCONS_00026966	"j"	XM_005675560.1	XLOC_024637	CDV3	TSS25527	chr1:133408842-133422716	2405	NA	6.18773	16.7466	11.4672	0.476463	Up
TCONS_00241657	"="	XP_005695475.1	XLOC_212927	HSP90AA1	TSS224126	chr21:63865285-63870058	2756	NA	0.368668	0.293379	0.331024	1.01051	Down
TCONS_00053425	"="	XP_005686852.1	XLOC_047669	UGP2	TSS49850	chr11:61196073-61254087	2229	NA	3.40964	10.1947	6.80217	0.271828	Up
TCONS_00127665	"j"	XP_005689683.1	XLOC_114319	LOC102179867	TSS119460	chr15:25754847-25778722	989	NA	7.04509	15.662	11.3535	0.0659786	Up
TCONS_00178933	"="	XP_005694247.1	XLOC_158244	ALOX12	TSS166346	chr19:26081836-26095106	2121	NA	2.30597	7.93356	5.11977	0.0959601	Up
TCONS_00398918	"="	XP_005681333.1	XLOC_349854	METTL14	TSS368964	chr6:6046814-6094435	11127	NA	0.12578	0.0901744	0.107977	0.354857	Down
TCONS_00103876	"="	XM_005689105.1	XLOC_092736	PI15	TSS96996	chr14:48706541-48743504	2453	NA	4.48999	20.6773	12.5836	0.568137	Up
TCONS_00130005	"="	XP_005690022.1	XLOC_116247	C2CD3	TSS121539	chr15:50022759-50142534	7647	NA	0.495517	1.82086	1.15819	0.0258038	Up
TCONS_00282550	"j"	XP_005698058.1	XLOC_248228	PPP4C	TSS261682	chr25:26274846-26282684	1118	NA	9.42649	18.2602	13.8433	0.29422	Up
TCONS_00303848	"j"	XR_311169.1	XLOC_267149	LOC102182379	TSS281551	chr28:10761796-10845599	6495	NA	1.61236	2.78374	2.19805	0.0855087	Up
TCONS_00056111	"="	XP_005687086.1	XLOC_050074	KIDINS220	TSS52368	chr11:87260099-87357155	5259	NA	1.25387	4.30368	2.77877	0.0953314	Up
TCONS_00006438	"="	XM_005675076.1	XLOC_005956	SENP5	TSS6129	chr1:69825998-69880561	5838	NA	3.33904	8.73126	6.03515	0.287025	Up
TCONS_00096448	"j"	XP_005709749.1	XLOC_086000	NECAB3	TSS89982	chr13:61133155-61191608	8804	NA	0.132327	0.0883657	0.110346	0.194996	Down
TCONS_00485308	"j"	XP_005700281.1	XLOC_427270	COL4A6	TSS449836	chrX:13970064-14568593	6914	NA	1.01689	2.4079	1.7124	0.0334749	Up
TCONS_00212682	"="	XP_005676817.1	XLOC_186544	EPB41	TSS196673	chr2:123605837-123714664	2421	NA	3.92002	9.00863	6.46433	0.18927	Up
TCONS_00255171	"="	XR_311010.1	XLOC_224196	LOC102183021	TSS236299	chr23:28970414-28990258	457	NA	9.89164	73.3525	41.6221	1.15081	Up
TCONS_00315331	"j"	XP_005700145.1	XLOC_276974	BET1L	TSS292003	chr29:48360886-48366716	2912	NA	0.882687	0.65254	0.767613	1.27568	Down
TCONS_00239611	"="	XP_005695307.1	XLOC_211064	SEC23A	TSS222170	chr21:46558735-46617577	2298	NA	3.56022	13.7284	8.64431	0.360083	Up
TCONS_00042991	"="	XM_005685722.1	XLOC_038294	TCF12	TSS40045	chr10:49200734-49589537	4514	NA	6.79092	14.9524	10.8717	0.44692	Up
TCONS_00214476	"="	XM_005694548.1	XLOC_187988	GFM2	TSS198246	chr20:6760472-6809058	2860	XM_005694548.1	4.95788	13.2652	9.11154	0.409821	Up
TCONS_00374920	"="	XM_005680886.1	XLOC_328863	M6PR	TSS346808	chr5:92829852-92862547	2341	NA	18.513	25.1452	21.8291	0.671248	Up
TCONS_00260150	"="	XP_005696802.1	XLOC_228358	LOC102183280	TSS240806	chr23:28970414-28990258	469	NA	25.1522	99.7983	62.4753	2.28109	Up
TCONS_00040905	"="	XP_005685522.1	XLOC_036484	AQR	TSS38149	chr10:26730497-26822179	4946	NA	1.91478	6.49518	4.20498	0.184634	Up
TCONS_00420737	"j"	XP_005682259.1	XLOC_369046	MYO9B	TSS389143	chr7:5449234-5556050	7253	NA	1.07915	1.99196	1.53556	0.0250925	Up
TCONS_00260059	"="	XP_005696783.1	XLOC_228300	PRSS16	TSS240734	chr23:28596785-28605081	1827	NA	4.29255	16.9276	10.6101	0.221636	Up
TCONS_00001091	"j"	XP_005674810.1	XLOC_000999	ADAMTS5	TSS1029	chr1:8660557-8713149	4631	NA	0.534497	1.11692	0.825708	2.79382	Down
TCONS_00083938	"="	XP_005687873.1	XLOC_075268	BTBD3	TSS78577	chr13:4825401-4862362	3289	NA	10.043	26.9345	18.4887	0.539236	Up
TCONS_00336899	"="	XP_005678066.1	XLOC_295016	PRPF38B	TSS311310	chr3:32555520-32564415	3365	NA	5.74744	12.8323	9.28987	0.313385	Up
TCONS_00132457	"="	XM_005690157.1	XLOC_118501	CKAP5	TSS123886	chr15:72969528-73065743	6199	XM_005690157.1	2.27083	12.3967	7.33376	0.369232	Up
TCONS_00257732	"="	XP_005696267.1	XLOC_226503	LOC102188267	TSS238701	chr23:6950214-6955287	1163	NA	2.89114	15.0463	8.96872	0.226484	Up
TCONS_00274309	"="	XM_005697283.1	XLOC_241343	ATP8B1	TSS254249	chr24:56844911-56912052	5117	XM_005697283.1	4.03465	7.87673	5.95569	0.190371	Up
TCONS_00178931	"j"	XP_005694247.1	XLOC_158244	ALOX12	TSS166345	chr19:26081836-26095106	3030	NA	9.19039	19.6105	14.4004	0.359278	Up
TCONS_00057340	"="	XP_005687364.1	XLOC_051069	ABL1	TSS53451	chr11:99397345-99535235	2862	NA	1.45973	5.68306	3.57139	0.0802219	Up
TCONS_00427411	"="	XP_005683293.1	XLOC_374456	RNF145	TSS395017	chr7:66815640-66878145	2010	NA	3.36411	10.8457	7.10491	0.205664	Up
TCONS_00287567	"="	XM_005698569.1	XLOC_252284	HTRA1	TSS266094	chr26:40724059-40752059	1513	NA	28.383	206.885	117.634	4.84318	Up
TCONS_00252578	"j"	XP_005696494.1	XLOC_222156	DST	TSS234035	chr23:3061613-3488419	23362	NA	0.171068	0.247108	0.209088	0.459825	Down
TCONS_00302955	"="	XP_005699019.1	XLOC_266326	GALNT2	TSS280701	chr28:1313704-1415494	2547	NA	4.02616	8.99907	6.51262	0.119483	Up
TCONS_00077501	"j"	XP_005687501.1	XLOC_069273	SUCLA2	TSS72399	chr12:15699270-15782775	2398	NA	9.3248	12.1506	10.7377	0.39875	Up
TCONS_00285126	"="	XP_005698268.1	XLOC_250263	MARCH5	TSS263923	chr26:12822318-12876974	2512	NA	4.04893	9.61241	6.83067	0.309146	Up
TCONS_00167576	"="	XP_005692359.1	XLOC_149463	HAUS5	TSS156499	chr18:45113432-45125076	1902	NA	2.43456	6.63405	4.5343	0.0811892	Up
TCONS_00022064	"="	XM_005675197.1	XLOC_020128	AP2M1	TSS20866	chr1:81352037-81382006	1929	NA	12.0054	18.5981	15.3017	0.380641	Up
TCONS_00164675	"="	XM_005691972.1	XLOC_147053	CHD9	TSS153911	chr18:20977615-21197837	11532	NA	2.09269	2.23801	2.16535	0.067724	Up
TCONS_00295438	"="	XM_005698781.1	XLOC_259357	DLC1	TSS273501	chr27:22218949-22653125	5761	XM_005698781.1	1.97014	7.57524	4.77269	0.196596	Up
TCONS_00185661	"="	XP_005693723.1	XLOC_163038	ACSF2	TSS171872	chr19:35390579-35423733	1368	NA	3.89858	9.73894	6.81876	0.152769	Up
TCONS_00341569	"="	XP_005678390.1	XLOC_299188	INADL	TSS315646	chr3:80036457-80397329	5598	NA	0.743396	0.614292	0.678844	1.46966	Down
TCONS_00236880	"="	XP_005695088.1	XLOC_208687	ANPEP	TSS219655	chr21:19131116-19147778	3196	NA	4.17192	14.7506	9.46126	0.301695	Up
TCONS_00384234	"j"	XM_005680692.1	XLOC_336667	KIAA1551	TSS355196	chr5:75311579-75343952	8683	NA	0.797908	1.77239	1.28515	0.0621589	Up
TCONS_00261401	"="	XP_005696917.1	XLOC_229473	PAK1IP1	TSS241984	chr23:42594493-42617506	1535	NA	0.465885	0.579	0.522442	1.53825	Down
TCONS_00012763	"j"	XM_005675746.1	XLOC_011691	MX2	TSS12098	chr1:139215704-139252544	3859	NA	2.38869	7.43978	4.91423	0.193911	Up
TCONS_00245515	"j"	XM_005695759.1	XLOC_216354	ADAMTS9	TSS227733	chr22:36624639-36787148	7320	NA	2.25329	6.09992	4.17661	0.160715	Up
TCONS_00218869	"="	XP_005694911.1	XLOC_192104	ZNF622	TSS202471	chr20:56226622-56240511	1587	NA	5.6469	12.6611	9.154	0.22176	Up
TCONS_00311283	"="	XM_005699478.1	XLOC_273581	RAB30	TSS288351	chr29:11690484-11845798	10143	XM_005699478.1	2.80479	6.44386	4.62432	0.25463	Up
TCONS_00085037	"="	XP_005687971.1	XLOC_076228	PLXDC2	TSS79570	chr13:20065483-20509094	2741	NA	9.26418	25.0611	17.1626	0.622173	Up
TCONS_00120765	"="	XM_005689599.1	XLOC_108252	BTBD10	TSS113060	chr15:37496135-37573193	2431	XM_005689599.1	2.33711	7.09745	4.71728	0.183844	Up
TCONS_00031363	"j"	XP_005685468.1	XLOC_028408	KLHL33	TSS29551	chr10:23252706-23264735	5079	NA	0.260391	0.250283	0.255337	0.497331	Down
TCONS_00426550	"="	XM_005683193.1	XLOC_373660	SPARC	TSS394205	chr7:59130001-59152368	2215	XM_005683193.1	114.937	769.303	442.12	20.0388	Up
TCONS_00184794	"="	XP_005694251.1	XLOC_162452	PHF23	TSS171176	chr19:26247446-26252142	1861	NA	2.0393	9.79187	5.91559	0.213176	Up
TCONS_00194686	"u"	-	XLOC_170622	-	TSS179999	chr2:71750213-71798370	12110	NA	0.269604	0.231901	0.250752	0.430155	Down
TCONS_00191511	"="	XP_005676149.1	XLOC_167653	BAZ2B	TSS176956	chr2:36121971-36450077	6342	NA	0.86524	4.12318	2.49421	0.151192	Up
TCONS_00014739	"j"	XP_005674799.1	XLOC_013416	IFNAR1	TSS13918	chr1:1503486-1532397	5171	NA	2.10826	4.48227	3.29526	0.123095	Up
TCONS_00449609	"="	XP_005684162.1	XLOC_394684	KIF27	TSS416023	chr8:75254604-75353451	4188	NA	2.85418	6.2502	4.55219	0.242463	Up
TCONS_00058802	"="	XP_005686512.1	XLOC_052238	TET3	TSS54720	chr11:10414085-10519007	5569	NA	0.180133	0.248557	0.214345	0.357464	Down
TCONS_00400818	"="	XP_005681467.1	XLOC_351618	BMPR-IB	TSS370783	chr6:27614098-27846753	11274	NA	0.10034	0.120652	0.110496	0.323752	Down
TCONS_00371937	"="	XM_005680482.1	XLOC_326301	APAF1	TSS344090	chr5:60657946-60740695	7381	NA	1.47251	7.45656	4.46453	0.285498	Up
TCONS_00274401	"j"	XP_005697353.1	XLOC_241423	LMAN1	TSS254336	chr24:58276612-58298138	3031	NA	2.71854	8.37684	5.54769	0.248317	Up
TCONS_00409378	"="	XM_005682162.1	XLOC_359356	ATP13A1	TSS378837	chr7:3228676-3244671	3540	NA	1.74259	7.10799	4.42529	0.10775	Up
TCONS_00379894	"u"	-	XLOC_332950	-	TSS351238	chr5:31748897-31754044	5147	NA	0.285679	0.219879	0.252779	0.688253	Down
TCONS_00406219	"="	XP_005681847.1	XLOC_356565	NUP54	TSS375911	chr6:88202852-88235615	2385	NA	5.3573	7.4399	6.3986	0.241292	Up
TCONS_00067159	"j"	XP_005687304.1	XLOC_059752	CIZ1	TSS62564	chr11:97249593-97280781	5867	NA	0.0630071	0.112794	0.0879005	0.214474	Down
TCONS_00166111	"j"	XM_005692101.1	XLOC_148365	CDH5	TSS155261	chr18:33407575-33448210	5987	NA	0.101971	0.151522	0.126746	0.288619	Down
TCONS_00289988	"="	XM_005698389.1	XLOC_254437	LOXL4	TSS268365	chr26:17734393-17755995	3441	NA	15.4776	1.84891	8.66325	2.38425	Up
TCONS_00334672	"j"	XP_005677608.1	XLOC_293309	ATP8B2	TSS309429	chr3:15259044-15279555	5700	NA	0.995484	2.40685	1.70117	0.0342558	Up
TCONS_00243054	"="	XM_005695546.1	XLOC_214167	GOLGA4	TSS225413	chr22:10612420-10716780	7610	NA	5.06324	7.34034	6.20179	0.343832	Up
TCONS_00179798	"="	XP_005693705.1	XLOC_158809	SPAG9	TSS167003	chr19:34798464-34957955	3534	NA	2.76918	6.85258	4.81088	0.230224	Up
TCONS_00337591	"j"	XP_005678094.1	XLOC_295674	SLC30A7	TSS311981	chr3:40205458-40305716	8490	NA	2.33696	3.78435	3.06065	0.158392	Up
TCONS_00016727	"="	XP_005674820.1	XLOC_015320	USP25	TSS15858	chr1:19941931-20085716	3207	NA	2.48674	6.38543	4.43609	0.245865	Up
TCONS_00352683	"j"	XP_005679452.1	XLOC_309139	PTPRZ1	TSS326074	chr4:83792284-83993261	8375	NA	0.191945	0.151297	0.171621	0.419801	Down
TCONS_00345898	"j"	XP_005678962.1	XLOC_302968	AKAP9	TSS319642	chr4:7145450-7313975	12624	NA	1.11164	1.23608	1.17386	0.0448988	Up
TCONS_00230505	"="	XP_005695240.1	XLOC_202967	ADAMTS7	TSS213664	chr21:28153135-28207778	4740	NA	0.506665	2.54122	1.52394	0.0300625	Up
TCONS_00075620	"="	XP_005709542.1	XLOC_067505	COL4A2	TSS70577	chr12:80371400-80536003	4852	NA	3.81383	23.1833	13.4986	0.430852	Up
TCONS_00233066	"="	XM_005695329.1	XLOC_205261	CPSF2	TSS216072	chr21:53763717-53799892	2907	NA	4.31211	5.40904	4.86057	0.167766	Up
TCONS_00371283	"="	XP_005680483.1	XLOC_325743	ANKRD52	TSS343490	chr5:55556221-55575515	3231	NA	2.59662	4.0612	3.32891	0.0691845	Up
TCONS_00168564	"j"	XM_005692662.1	XLOC_150064	CCDC9	TSS157258	chr18:52705833-52715516	1979	NA	0.432699	0.449107	0.440903	0.642023	Down
TCONS_00285713	"="	XP_005698389.1	XLOC_250700	FAM178A	TSS264415	chr26:20100339-20142729	6788	NA	1.66642	4.76959	3.218	0.201919	Up
TCONS_00212426	"="	XP_005676782.1	XLOC_186321	HCRTR1	TSS196440	chr2:121280576-121291228	1461	NA	10.1082	1.01439	5.5613	1.33505	Up
TCONS_00307947	"j"	XP_005699134.1	XLOC_270682	TMEM26	TSS285300	chr28:15115053-15182042	4671	NA	1.56105	3.91681	2.73893	0.105064	Up
TCONS_00403461	"j"	XM_005681536.1	XLOC_354083	RBM47	TSS373328	chr6:57569313-57739937	6311	NA	0.15395	0.296809	0.22538	0.490991	Down
TCONS_00070566	"j"	XM_005687525.1	XLOC_062695	N4BP2L2	TSS65670	chr12:26283718-26356059	2232	NA	4.46815	6.63839	5.55327	0.224323	Up
TCONS_00030565	"="	XP_005685374.1	XLOC_027844	RPLP1	TSS28888	chr10:15990022-16048435	366	NA	184.147	23.4632	103.805	33.1024	Up
TCONS_00066800	"j"	XP_005687172.1	XLOC_059487	RC3H2	TSS62262	chr11:92483904-92534969	8818	NA	1.65576	3.63713	2.64644	0.145902	Up
TCONS_00349948	"="	XP_005679283.1	XLOC_306702	C4H7orf60	TSS323509	chr4:53070953-53145447	3741	NA	5.22707	9.37689	7.30198	0.468582	Up
TCONS_00282525	"="	XM_005697656.1	XLOC_248216	NUPR1	TSS261663	chr25:26145542-26147375	761	NA	78.7961	444.793	261.795	13.6617	Up
TCONS_00245518	"="	XP_005695816.1	XLOC_216354	ADAMTS9	TSS227733	chr22:36624639-36787148	5814	NA	3.32449	20.76	12.0422	0.66157	Up
TCONS_00038746	"="	XM_005685040.1	XLOC_034777	FEM1C	TSS36282	chr10:4184573-4212966	4182	NA	8.04372	9.9113	8.97751	0.353201	Up
TCONS_00236366	"j"	XM_005694936.1	XLOC_208224	SV2B	TSS219178	chr21:13908209-14154542	5262	NA	2.95989	4.75844	3.85916	0.134003	Up
TCONS_00276944	"="	XP_005697597.1	XLOC_243609	C25H16orf62	TSS256660	chr25:17163196-17302626	3376	NA	3.41491	10.0128	6.71386	0.27815	Up
TCONS_00205124	"="	XP_005676209.1	XLOC_179677	RIF1	TSS189554	chr2:43999241-44062216	7320	NA	0.5517	1.7151	1.1334	0.0633739	Up
TCONS_00111423	"="	XM_005688969.1	XLOC_099731	PCMTD1	TSS104224	chr14:31626616-31669403	3681	NA	0.424211	0.402792	0.413501	1.20915	Down
TCONS_00178680	"j"	XP_005693464.1	XLOC_158073	ASPA	TSS166140	chr19:23481111-23502298	1738	NA	9.36835	21.5669	15.4676	0.945195	Up
TCONS_00371335	"="	XP_005680448.1	XLOC_325769	DNAJC14	TSS343529	chr5:55914743-55921956	3048	NA	5.39265	8.88219	7.13742	0.271504	Up
TCONS_00029947	"="	XP_005685351.1	XLOC_027339	LOC102188320	TSS28347	chr10:7944722-8000762	2718	NA	1.81984	7.96232	4.89108	0.268487	Up
TCONS_00257955	"o"	XP_005696303.1	XLOC_226657	LOC102173699	TSS238878	chr23:8610006-8610894	524	NA	2.71877	2.10965	2.41421	5.43381	Down
TCONS_00186310	"="	XP_005693891.1	XLOC_163437	ACLY	TSS172351	chr19:41195363-41238842	3306	NA	2.15693	3.83253	2.99473	0.0691964	Up
TCONS_00446316	"j"	XM_005683766.1	XLOC_391867	SMARCA2	TSS413040	chr8:41156881-41334602	5767	NA	0.356878	2.71034	1.53361	0.0654235	Up
TCONS_00451852	"="	XP_005684343.1	XLOC_396709	PTPN3	TSS418146	chr8:96964722-97122281	2835	NA	2.65486	5.76593	4.2104	0.157976	Up
TCONS_00317582	"="	XM_005699542.1	XLOC_279080	LOC102168428	TSS294157	chr29:25342817-25361465	570	XM_005699542.1	4.51577	25.5896	15.0527	0.463405	Up
TCONS_00048173	"j"	XM_005686300.1	XLOC_042934	IL18R1	TSS44909	chr11:7015994-7053020	6058	XM_005686300.1	1.4812	7.20601	4.34361	0.271227	Up
TCONS_00248072	"="	XP_005695584.1	XLOC_218304	CLASP2	TSS229908	chr22:7659596-7843248	4353	NA	1.44861	3.32574	2.38718	0.0915094	Up
TCONS_00071319	"="	XP_005687697.1	XLOC_063350	XPO4	TSS66367	chr12:33470149-33554169	3378	NA	3.04549	5.13681	4.09115	0.113529	Up
TCONS_00026582	"="	XP_005675587.1	XLOC_024291	NCK1	TSS25169	chr1:129810907-129838725	10959	NA	3.19923	0.245859	1.72254	0.707525	Up
TCONS_00297254	"="	XP_005698973.1	XLOC_260978	PSD3	TSS275203	chr27:37104041-37457334	1527	NA	5.4203	12.8696	9.14495	0.331133	Up
TCONS_00202050	"="	XP_005675937.1	XLOC_176959	ITGAV	TSS186700	chr2:9694852-9800237	3752	NA	9.10911	15.7084	12.4088	0.661253	Up
TCONS_00410582	"j"	XM_005682476.1	XLOC_360166	PNPLA6	TSS379798	chr7:12900753-12973202	7071	XM_005682476.1	0.399682	2.04247	1.22108	0.0278005	Up
TCONS_00019821	"="	XP_005675033.1	XLOC_018294	CCDC80	TSS18875	chr1:55979811-56018390	2751	NA	5.03785	13.9201	9.47898	0.351118	Up
TCONS_00322024	"j"	XP_005677476.1	XLOC_282698	SHC1	TSS298083	chr3:14665225-14675742	3095	NA	3.78725	7.80829	5.79777	0.178307	Up
TCONS_00256741	"u"	-	XLOC_225622	-	TSS237783	chr23:45461735-45475591	13827	NA	0.0846085	0.114869	0.0997388	0.229524	Down
TCONS_00084875	"j"	XP_005687957.1	XLOC_076075	PARD3	TSS79414	chr13:17486775-17986696	5651	NA	2.03665	5.18233	3.60949	0.159596	Up
TCONS_00123357	"j"	XP_005690174.1	XLOC_110422	CD44	TSS115403	chr15:62263152-62352706	2714	NA	1.09028	7.01558	4.05293	0.197549	Up
TCONS_00266305	"j"	XP_005697185.1	XLOC_234068	PTPRM	TSS246706	chr24:40643960-41138200	5354	NA	1.45127	5.46403	3.45765	0.140094	Up
TCONS_00449620	"="	XM_005684109.1	XLOC_394691	HNRNPK	TSS416032	chr8:75386175-75398611	2921	XM_005684109.1	4.54696	5.48043	5.0137	11.1562	Down
TCONS_00079175	"j"	XP_005687633.1	XLOC_070743	PARP4	TSS73955	chr12:34107387-34249988	12380	NA	1.94133	2.01181	1.97657	0.0736532	Up
TCONS_00042418	"j"	XP_005685905.1	XLOC_037806	APH1B	TSS39532	chr10:42973731-43016066	5431	NA	0.270579	0.268563	0.269571	0.747949	Down
TCONS_00136802	"="	XM_005690655.1	XLOC_122326	SUCO	TSS127922	chr16:37658004-37747293	5340	NA	7.00306	20.35	13.6765	1.12334	Up
TCONS_00010912	"="	XP_005675531.1	XLOC_009981	PLOD2	TSS10327	chr1:120042400-120107758	3373	NA	1.87834	7.43584	4.65709	0.324362	Up
TCONS_00254648	"j"	XM_005696557.1	XLOC_223844	TNXB	TSS235865	chr23:25715964-25779793	10467	NA	0.0381661	0.43126	0.234713	0.434209	Down
TCONS_00221551	"="	XP_005694712.1	XLOC_194614	MRPS36	TSS205062	chr20:10410964-10447806	1500	NA	13.3062	68.4351	40.8707	4.51163	Up
TCONS_00339550	"j"	XM_005678173.1	XLOC_297433	LPHN2	TSS313821	chr3:59080706-59779032	6268	XM_005678173.1	1.31464	3.98886	2.65175	0.163103	Up
TCONS_00156720	"="	XM_005691217.1	XLOC_140025	GAB1	TSS146525	chr17:14151155-14262623	3977	NA	3.95495	6.79967	5.37731	0.208062	Up
TCONS_00360189	"="	XP_005679282.1	XLOC_315915	LOC102176851	TSS333132	chr4:50982445-51113272	3999	NA	4.66628	8.91693	6.79161	0.342075	Up
TCONS_00425999	"="	XP_005683156.1	XLOC_373221	LARS	TSS393722	chr7:53531567-53606807	3925	NA	6.75068	11.0573	8.90399	0.47386	Up
TCONS_00314435	"="	XM_005699866.1	XLOC_276351	PPP2R5B	TSS291276	chr29:40943898-40952406	2480	XM_005699866.1	1.33292	4.10022	2.71657	0.0665066	Up
TCONS_00075838	"="	XM_005687753.1	XLOC_067689	CHAMP1	TSS70776	chr12:82513866-82523304	3877	NA	0.877301	3.33217	2.10474	0.0741529	Up
TCONS_00459251	"="	XM_005684780.1	XLOC_403511	TBPL1	TSS425178	chr9:58699614-58807564	3536	NA	8.18181	19.3947	13.7883	0.991414	Up
TCONS_00064227	"="	XM_005686851.1	XLOC_057169	YPEL5	TSS59836	chr11:68619244-68632269	2198	XM_005686851.1	4.13564	8.63592	6.38578	0.281433	Up
TCONS_00469656	"u"	-	XLOC_413020	-	TSS435045	chr9:81950045-81955493	5448	NA	0.0977822	0.144824	0.121303	0.315629	Down
TCONS_00004223	"="	XP_005674912.1	XLOC_003997	TFG	TSS4077	chr1:43886452-43915168	1687	NA	3.3189	10.6107	6.9648	0.333489	Up
TCONS_00184506	"j"	XP_005694224.1	XLOC_162279	P2RX5	TSS170960	chr19:23638743-23654838	7043	NA	0.0827162	0.146597	0.114657	0.282065	Down
TCONS_00329911	"="	XP_005678467.1	XLOC_289470	ZCCHC11	TSS305265	chr3:90292695-90414607	5079	NA	2.8243	2.46098	2.64264	0.0778703	Up
TCONS_00183885	"="	XP_005693279.1	XLOC_161892	ZNF207	TSS170477	chr19:17142833-17169713	6632	NA	2.2709	0.194302	1.2326	0.642842	Up
TCONS_00469088	"j"	XP_005685030.1	XLOC_412515	SYNE1	TSS434515	chr9:75243937-75651711	26951	NA	0.954093	3.06129	2.00769	0.116318	Up
TCONS_00471717	"="	XM_005700189.1	XLOC_414917	MORF4L2	TSS437027	chrX:11801644-11814036	1832	NA	6.75006	27.5961	17.1731	1.11083	Up
TCONS_00295754	"="	XP_005698917.1	XLOC_259662	LEPROTL1	TSS273809	chr27:25024042-25035332	2665	NA	10.0305	24.0482	17.0393	1.0759	Up
TCONS_00151446	"="	XP_005691329.1	XLOC_135448	ANKRD50	TSS141674	chr17:32864685-32902220	4323	NA	1.1936	3.04069	2.11714	0.0823216	Up
TCONS_00424054	"="	XP_005682849.1	XLOC_371595	LOC102171703	TSS391997	chr7:36712569-36735020	975	NA	7.23614	11.194	9.21507	0.26881	Up
TCONS_00353301	"="	XP_005679646.1	XLOC_309682	KLHDC10	TSS326638	chr4:91370861-91432148	6062	NA	6.3942	9.73293	8.06357	0.451361	Up
TCONS_00322173	"="	XP_005677540.1	XLOC_282752	GATAD2B	TSS298167	chr3:15591321-15628525	8859	NA	0.181365	0.442232	0.311798	0.835037	Down
TCONS_00186083	"j"	XM_005693766.1	XLOC_163312	MED24	TSS172204	chr19:39511099-39537293	5635	NA	0.386011	0.382126	0.384069	0.546259	Down
TCONS_00363649	"="	XP_005679514.1	XLOC_319080	TNPO3	TSS336418	chr4:90437942-90549924	2772	NA	0.883399	5.53431	3.20885	0.156351	Up
TCONS_00155774	"="	XP_005691246.1	XLOC_139157	KIAA0922	TSS145624	chr17:3927276-4091592	4569	NA	1.05749	3.82866	2.44308	0.101535	Up
TCONS_00121482	"="	XP_005689843.1	XLOC_108838	TRIM3	TSS113706	chr15:44580349-44610610	2111	NA	2.14825	4.8003	3.47428	0.0719272	Up
TCONS_00030566	"="	XP_005685374.1	XLOC_027844	RPLP1	TSS28888	chr10:15990022-16048435	423	NA	43.1031	211.195	127.149	5.39198	Up
TCONS_00048103	"j"	XM_005686440.1	XLOC_042887	MAP4K4	TSS44851	chr11:6398642-6527620	3803	NA	2.76171	6.92174	4.84173	0.167451	Up
TCONS_00202032	"="	XP_005675934.1	XLOC_176948	FAM171B	TSS186687	chr2:9607781-9635990	5441	NA	1.88705	4.78374	3.3354	0.217881	Up
TCONS_00446148	"="	XM_005683698.1	XLOC_391721	JAK2	TSS412880	chr8:38192294-38309547	4336	NA	5.37874	8.34852	6.86363	0.438381	Up
TCONS_00096611	"="	XM_005688508.1	XLOC_086101	RBM39	TSS90104	chr13:62977031-63003361	2819	NA	9.81122	17.8303	13.8208	0.831302	Up
TCONS_00375543	"j"	XM_005681004.1	XLOC_329311	ERC1	TSS347320	chr5:98916849-99186449	5372	NA	1.23214	2.25646	1.7443	0.0502043	Up
TCONS_00077323	"="	XM_005687438.1	XLOC_069108	LCP1	TSS72224	chr12:14127394-14188517	3992	NA	4.40258	26.4589	15.4307	1.06717	Up
TCONS_00240341	"="	XP_005695393.1	XLOC_211699	LGMN	TSS222848	chr21:54321365-54363227	1302	NA	6.8765	17.0317	11.9541	0.468532	Up
TCONS_00246490	"="	XP_005696009.1	XLOC_217042	GMPPB	TSS228523	chr22:50244269-50247244	1364	NA	4.03434	8.04941	6.04188	0.127638	Up
TCONS_00221664	"="	XM_005694608.1	XLOC_194707	PIK3R1	TSS205165	chr20:11344466-11440134	2810	NA	5.5083	7.30608	6.40719	0.262178	Up
TCONS_00251120	"j"	XM_005695803.1	XLOC_221045	SLMAP	TSS232784	chr22:43142165-43394108	5092	NA	5.01697	5.85385	5.43541	0.258051	Up
TCONS_00368673	"j"	XP_005680169.1	XLOC_323553	FAIM2	TSS341117	chr5:28926213-28959811	6236	NA	0.114866	0.11569	0.115278	0.207198	Down
TCONS_00174686	"x"	XP_005692363.1	XLOC_155183	GAPDHS	TSS162783	chr18:44944591-44962828	12246	NA	0.399028	1.08744	0.743234	0.0286276	Up
TCONS_00393686	"="	XP_005681690.1	XLOC_345016	EXOC1	TSS363979	chr6:69418121-69467140	3274	NA	2.7092	6.75185	4.73053	0.317212	Up
TCONS_00116148	"="	XP_005689373.1	XLOC_104112	DPY19L4	TSS108736	chr14:79852693-79995790	3077	NA	6.46981	10.4515	8.46065	0.452917	Up
TCONS_00411478	"="	XP_005682783.1	XLOC_360802	FBN2	TSS380538	chr7:21850938-22111913	8883	NA	0.871433	1.61105	1.24124	0.0490251	Up
TCONS_00384791	"j"	XP_005680795.1	XLOC_337152	SSPN	TSS355704	chr5:81079275-81093267	7181	NA	0.11255	0.315629	0.214089	0.818706	Down
TCONS_00211556	"="	XP_005676678.1	XLOC_185565	DOCK10	TSS195641	chr2:112282292-112522308	7290	NA	0.639291	3.16292	1.90111	0.133378	Up
TCONS_00338415	"="	XM_005678102.1	XLOC_296381	RPAP2	TSS312731	chr3:48591639-48682504	2229	NA	6.43532	10.4431	8.43921	0.50925	Up
TCONS_00020833	"="	XP_005675103.1	XLOC_019154	ZNF148	TSS19794	chr1:68158855-68302683	2385	NA	2.34736	8.44225	5.3948	0.351836	Up
TCONS_00021252	"="	XM_005675107.1	XLOC_019449	OPA1	TSS20131	chr1:72245089-72328031	3580	NA	2.05872	4.11347	3.0861	0.153896	Up
TCONS_00455815	"="	XM_005684551.1	XLOC_400401	LAMA4	TSS421951	chr9:25305672-25453244	5976	NA	2.34141	4.44927	3.39534	0.165131	Up
TCONS_00101453	"="	XM_005688866.1	XLOC_090490	ZHX1	TSS94681	chr14:26989519-27014294	4879	NA	5.17954	25.9504	15.565	1.51182	Up
TCONS_00118244	"="	XP_005689460.1	XLOC_106030	FAM76B	TSS110731	chr15:12796742-12862287	3840	NA	1.8463	4.85728	3.35179	0.187682	Up
TCONS_00045187	"j"	XP_005686024.1	XLOC_040309	ESR2	TSS42132	chr10:72469615-72537211	8554	NA	1.80504	6.64667	4.22586	0.257208	Up
TCONS_00175781	"o"	XP_005692744.1	XLOC_155845	FUT1	TSS163629	chr18:53789500-53812178	3637	NA	2.1807	10.9803	6.5805	0.327298	Up
TCONS_00230203	"="	XM_005695173.1	XLOC_202695	FAN1	TSS213378	chr21:25220040-25241827	3562	NA	2.9354	4.35072	3.64306	0.113801	Up
TCONS_00020771	"j"	XM_005675039.1	XLOC_019115	MYLK	TSS19745	chr1:66485664-66724233	8128	NA	0.493582	1.70479	1.09919	0.0414428	Up
TCONS_00096618	"="	XP_005688567.1	XLOC_086101	RBM39	TSS90105	chr13:62977031-63003361	1527	NA	12.2956	6.59334	9.44447	0.205583	Up
TCONS_00375777	"="	XP_005681227.1	XLOC_329470	KDELR3	TSS347515	chr5:101297750-101325993	708	NA	4.16129	23.7643	13.9628	0.580388	Up
TCONS_00136655	"="	XP_005690755.1	XLOC_122230	PRRX1	TSS127808	chr16:35879572-35956404	4516	NA	2.13786	5.9463	4.04208	0.233116	Up
TCONS_00315329	"="	XP_005700145.1	XLOC_276974	BET1L	TSS292001	chr29:48360886-48366716	2857	NA	4.6309	10.3665	7.4987	0.262816	Up
TCONS_00178615	"j"	XM_005693326.1	XLOC_158024	PAFAH1B1	TSS166085	chr19:22837259-22902378	5784	NA	0.97251	2.71186	1.84219	0.0908878	Up
TCONS_00336352	"="	XP_005677941.1	XLOC_294581	CAPZA1	TSS310832	chr3:28546088-28588826	2563	NA	9.08976	35.0905	22.0901	1.81331	Up
TCONS_00390440	"="	XP_005681725.1	XLOC_342041	PYURF	TSS360913	chr6:34445058-34498036	1142	NA	8.09846	16.2118	12.1551	0.653347	Up
TCONS_00161214	"j"	XM_005691486.1	XLOC_144126	SLC8B1	TSS150773	chr17:60906817-60935874	3223	NA	1.45392	4.74417	3.09905	0.0938651	Up
TCONS_00121477	"j"	XP_005689843.1	XLOC_108838	TRIM3	TSS113704	chr15:44580349-44610610	6658	NA	0.122353	0.123463	0.122908	0.198807	Down
TCONS_00451964	"="	XP_005684358.1	XLOC_396798	KIAA0368	TSS418245	chr8:98814993-98919966	5523	NA	2.15876	0.155685	1.15722	0.352359	Up
TCONS_00184548	"="	XM_005694173.1	XLOC_162294	UBE2G1	TSS170984	chr19:24089315-24178339	4543	NA	4.48163	9.75082	7.11623	0.499186	Up
TCONS_00025868	"="	XM_005675481.1	XLOC_023654	PLS1	TSS24505	chr1:123904477-123999374	2467	NA	6.7098	15.5005	11.1052	0.86317	Up
TCONS_00033744	"="	XP_005685804.1	XLOC_030415	CCPG1	TSS31690	chr10:51089456-51152957	3439	NA	3.83949	9.65643	6.74796	0.581445	Up
TCONS_00304645	"="	XM_005699084.1	XLOC_267856	JMJD1C	TSS282294	chr28:19075258-19289770	8483	NA	3.45968	5.25274	4.35621	0.284506	Up
TCONS_00054507	"j"	XP_005686992.1	XLOC_048609	HADHA	TSS50850	chr11:72155905-72198128	2686	NA	7.69405	5.80729	6.75067	0.190221	Up
TCONS_00096671	"="	XM_005688524.1	XLOC_086145	NDRG3	TSS90151	chr13:63809817-63870111	2672	NA	1.10762	5.82147	3.46454	0.176063	Up
TCONS_00245021	"="	XM_005695734.1	XLOC_215886	FOXP1	TSS227245	chr22:29982018-30513396	6496	XM_005695734.1	2.95494	0.273213	1.61408	0.54449	Up
TCONS_00322842	"="	XP_005677823.1	XLOC_283183	RNF115	TSS298707	chr3:19697146-19770724	2954	NA	3.77552	6.93808	5.3568	0.312077	Up
TCONS_00442977	"="	XM_005683524.1	XLOC_388735	HPGD	TSS409813	chr8:6595578-6630732	2525	XM_005683524.1	22.3545	56.0085	39.1815	3.23168	Up
TCONS_00229663	"j"	XP_005695094.1	XLOC_202247	ALPK3	TSS212887	chr21:20390999-20447381	11956	NA	0.0803816	0.13816	0.109271	0.189616	Down
TCONS_00339037	"="	XP_005678209.1	XLOC_296952	CLCA2	TSS313330	chr3:54239488-54298007	2832	NA	4.07945	4.52133	4.30039	0.161286	Up
TCONS_00253684	"="	XP_005696370.1	XLOC_223075	UBR2	TSS235028	chr23:15891300-15987690	7271	NA	3.06706	7.37528	5.22117	0.372859	Up
TCONS_00456037	"="	XP_005684645.1	XLOC_400548	CD164	TSS422124	chr9:27859890-27872128	3009	NA	4.6344	8.38542	6.50991	0.334038	Up
TCONS_00187605	"="	XM_005694104.1	XLOC_164276	MFSD11	TSS173365	chr19:53842808-53872504	4031	NA	2.07505	3.63263	2.85384	0.12503	Up
TCONS_00128997	"="	XM_005689698.1	XLOC_115440	ADM	TSS120664	chr15:40624448-40627048	1601	NA	1.44366	7.9151	4.67938	0.129433	Up
TCONS_00485373	"j"	XM_005700239.1	XLOC_427327	ACSL4	TSS449898	chrX:15084564-15131080	6205	NA	0.355821	0.539918	0.44787	1.39033	Down
TCONS_00166109	"="	XM_005692101.1	XLOC_148365	CDH5	TSS155261	chr18:33407575-33448210	5415	NA	0.786002	2.8456	1.8158	0.0686506	Up
TCONS_00492667	"j"	XP_005700790.1	XLOC_434134	CLCN5	TSS456912	chrX:78711983-78909237	9962	NA	2.14007	3.7999	2.96999	0.176831	Up
TCONS_00380832	"="	XM_005680196.1	XLOC_333777	MDM2	TSS352104	chr5:43507593-43533613	4576	XM_005680196.1	11.3813	17.6467	14.514	1.02993	Up
TCONS_00154598	"="	XP_005691754.1	XLOC_138183	ADRBK2	TSS144568	chr17:65072199-65168824	2678	NA	1.20229	6.54507	3.87368	0.210606	Up
TCONS_00423369	"="	XP_005682779.1	XLOC_371038	TNFAIP8	TSS391387	chr7:30809978-30940633	1929	NA	6.35496	14.8588	10.6069	0.622545	Up
TCONS_00183010	"="	XM_005693080.1	XLOC_161209	TMEM100	TSS169724	chr19:5600256-5605780	1641	NA	4.95045	28.4437	16.6971	0.889681	Up
TCONS_00349179	"="	XP_005679177.1	XLOC_306005	RINT1	TSS322780	chr4:44228260-44264297	2379	NA	1.44564	6.50151	3.97357	0.276022	Up
TCONS_00028545	"="	XP_005675853.1	XLOC_026044	HACL1	TSS27004	chr1:150049160-150099902	1971	NA	4.29797	8.7439	6.52093	0.344116	Up
TCONS_00290368	"="	XP_005698486.1	XLOC_254687	SH3PXD2A	TSS268663	chr26:22435917-22697262	10799	NA	0.280012	0.444189	0.3621	0.48546	Down
TCONS_00443384	"="	XP_005683616.1	XLOC_389073	SCARA3	TSS410183	chr8:10843515-10865597	1869	NA	3.55364	9.28188	6.41776	0.191966	Up
TCONS_00287775	"j"	XM_005698593.1	XLOC_252456	ZRANB1	TSS266277	chr26:42841776-42956858	5712	NA	0.646195	2.71192	1.67906	0.101638	Up
TCONS_00240674	"="	XP_005695422.1	XLOC_211981	SYNE3	TSS223159	chr21:56908797-57001899	5632	NA	1.61621	2.48122	2.04872	0.061095	Up
TCONS_00254685	"="	XP_005696719.1	XLOC_223860	VARS	TSS235890	chr23:25957144-25968897	3351	NA	2.55872	3.11304	2.83588	0.0647845	Up
TCONS_00143620	"j"	XP_005690617.1	XLOC_128402	ZBTB18	TSS134312	chr16:30866018-30873667	4701	NA	1.24753	4.27049	2.75901	0.154543	Up
TCONS_00106298	"j"	XM_005689197.1	XLOC_095044	PABPC1	TSS99352	chr14:73954864-73968711	1511	NA	36.5615	87.8037	62.1826	3.5563	Up
TCONS_00438475	"="	XP_005684107.1	XLOC_384649	DNAJA1	TSS405560	chr8:72989550-72998927	2281	NA	10.1149	21.4951	15.805	1.24886	Up
TCONS_00392580	"="	XP_005681572.1	XLOC_344061	KLHL5	TSS362983	chr6:56443255-56513179	3139	NA	5.02119	5.05552	5.03835	0.210749	Up
TCONS_00155122	"="	XP_005691722.1	XLOC_138602	SLC5A1	TSS145030	chr17:69982524-70036637	2789	NA	39.8166	5.36367	22.5901	7.00854	Up
TCONS_00386833	"="	XP_005681192.1	XLOC_338811	POLDIP3	TSS357531	chr5:104645914-104667641	3293	NA	2.44582	7.35586	4.90084	0.238467	Up
TCONS_00090418	"="	XM_005688646.1	XLOC_080737	SLC9A8	TSS84423	chr13:76003392-76077932	2137	NA	3.306	5.4273	4.36665	0.0941694	Up
TCONS_00243050	"j"	XM_005695543.1	XLOC_214167	GOLGA4	TSS225413	chr22:10612420-10716780	7403	NA	1.91937	4.99565	3.45751	0.302802	Up
TCONS_00097853	"j"	XP_005688702.1	XLOC_087160	PTGIS	TSS91241	chr13:75689686-75752899	4615	NA	2.13468	3.44416	2.78942	0.0885493	Up
TCONS_00406909	"="	XM_005681837.1	XLOC_357199	SEC31A	TSS376567	chr6:94781740-94841419	4044	NA	2.44094	6.82373	4.63234	0.255944	Up
TCONS_00274987	"j"	XP_005697491.1	XLOC_241892	TSC2	TSS254848	chr25:1596843-1668093	5807	NA	1.00539	3.11411	2.05975	0.0622411	Up
TCONS_00413488	"="	XP_005683003.1	XLOC_362515	DDX46	TSS382355	chr7:42416555-42466035	5975	NA	1.547	1.94899	1.74799	0.0751335	Up
TCONS_00125123	"j"	XP_005690384.1	XLOC_111999	ZFP91	TSS117053	chr15:77437262-77472892	3961	NA	3.59828	10.0305	6.81439	0.331957	Up
TCONS_00390466	"="	XM_005681445.1	XLOC_342061	PPM1K	TSS360937	chr6:34645397-34669866	3988	NA	2.93232	5.51437	4.22335	0.250056	Up
TCONS_00042494	"j"	XM_005685694.1	XLOC_037850	TLN2	TSS39583	chr10:43486852-43988285	7710	NA	2.12717	3.90782	3.0175	0.109098	Up
TCONS_00287633	"="	XP_005698640.1	XLOC_252325	BUB3	TSS266144	chr26:41310604-41322150	1501	NA	4.46732	8.44739	6.45735	0.218424	Up
TCONS_00119681	"="	XM_005689491.1	XLOC_107334	TAGLN	TSS112073	chr15:26161382-26167503	1164	NA	30.4914	110.898	70.6947	3.26978	Up
TCONS_00411973	"="	XP_005682773.1	XLOC_361277	LOX	TSS381018	chr7:28087044-28101998	4420	NA	5.06973	14.2177	9.64372	0.908568	Up
TCONS_00124988	"j"	XP_005690373.1	XLOC_111888	ZDHHC5	TSS116937	chr15:76506206-76529501	3600	NA	3.42929	8.44084	5.93506	0.214564	Up
TCONS_00432913	"j"	XP_005683645.1	XLOC_379655	C8H9orf72	TSS400346	chr8:16165081-16185810	3768	NA	0.337004	0.31728	0.327142	0.79821	Down
TCONS_00108274	"j"	XP_005688817.1	XLOC_096854	OGFRL1	TSS101239	chr14:2572627-2601937	8068	NA	1.03629	2.80789	1.92209	0.12309	Up
TCONS_00378514	"="	XM_005679810.1	XLOC_331890	KERA	TSS350055	chr5:20277740-20292666	1577	NA	7.21991	13.1103	10.1651	0.618345	Up
TCONS_00013021	"="	XP_005675815.1	XLOC_011906	RRP1B	TSS12333	chr1:141360599-141384892	2805	NA	1.29494	2.91253	2.10373	0.0627084	Up
TCONS_00199623	"j"	XM_005676980.1	XLOC_174951	COL16A1	TSS184519	chr2:121195936-121252271	5283	XM_005676980.1	4.68305	11.5086	8.09582	0.328797	Up
TCONS_00354184	"="	XP_005679605.1	XLOC_310454	LOC102181752	TSS327453	chr4:102905827-102921280	591	NA	5.64085	29.3204	17.4806	1.00021	Up
TCONS_00013940	"j"	XM_005675715.1	XLOC_012684	BTD	TSS13162	chr1:150104121-150153786	1908	NA	3.96168	6.82392	5.3928	0.17558	Up
TCONS_00106883	"="	XM_005689238.1	XLOC_095563	CDH17	TSS99898	chr14:80420548-80505413	3296	NA	5.04487	5.98317	5.51402	9.7019	Down
TCONS_00058098	"="	XP_005686485.1	XLOC_051636	TMEM131	TSS54080	chr11:3263372-3430702	6354	NA	9.24907	15.0069	12.128	0.596985	Up
TCONS_00318777	"="	XP_005699714.1	XLOC_280146	SLC15A3	TSS295276	chr29:36058705-36081267	1354	NA	5.09489	17.205	11.1499	0.47901	Up
TCONS_00215082	"="	XP_005694691.1	XLOC_188562	TRIM23	TSS198835	chr20:13879788-13937927	2034	NA	2.37958	5.04287	3.71122	0.162101	Up
TCONS_00423990	"o"	XP_005682877.1	XLOC_371545	MGAT1	TSS391938	chr7:36269178-36288459	2818	NA	3.15355	13.413	8.28327	0.406105	Up
TCONS_00011664	"="	XM_005675511.1	XLOC_010679	CEP70	TSS11054	chr1:128134580-128214017	2194	NA	6.03789	7.97235	7.00512	0.467026	Up
TCONS_00212946	"j"	XP_005709751.1	XLOC_186717	ARID1A	TSS196875	chr2:125577656-125644810	5044	NA	0.703442	2.00947	1.35646	0.0545099	Up
TCONS_00455159	"j"	XP_005684677.1	XLOC_399780	MAN1A1	TSS421316	chr9:18779544-18954774	3708	NA	1.10938	5.21261	3.16099	0.281182	Up
TCONS_00141717	"="	XP_005690514.1	XLOC_126639	TROVE2	TSS132495	chr16:9964876-9995692	8706	NA	6.78402	10.0022	8.39311	0.705931	Up
TCONS_00004160	"j"	XM_005674837.1	XLOC_003967	TBC1D23	TSS4033	chr1:43336466-43392233	3579	NA	8.12775	11.472	9.79988	0.734723	Up
TCONS_00178748	"j"	XP_005693483.1	XLOC_158125	SLC13A5	TSS166200	chr19:24482234-24509595	3652	NA	0.681233	3.93122	2.30623	0.0940123	Up
TCONS_00094712	"="	XP_005688226.1	XLOC_084605	GPCPD1	TSS88465	chr13:45977296-46043024	2019	NA	14.6934	15.8745	15.284	0.91176	Up
TCONS_00382843	"="	XM_005680481.1	XLOC_335522	LOC102188563	TSS353952	chr5:60629548-60657109	3643	NA	2.79829	9.40405	6.10117	0.574171	Up
TCONS_00185667	"j"	XP_005694321.1	XLOC_163042	XYLT2	TSS171878	chr19:35466686-35475627	4563	NA	0.207873	0.357014	0.282444	0.385553	Down
TCONS_00297004	"x"	XP_005698996.1	XLOC_260792	ANK1	TSS274991	chr27:35095668-35195788	7033	NA	0.155614	0.175498	0.165556	0.296783	Down
TCONS_00221209	"="	XP_005694643.1	XLOC_194344	HEXB	TSS204755	chr20:6809084-6841159	1884	NA	37.0992	39.7481	38.4237	1.44841	Up
TCONS_00490029	"="	XP_005700574.1	XLOC_431713	BGN	TSS454392	chrX:54761201-54768390	Up	NA	5.61172	14.5479	10.0798	0.360798	Up
TCONS_00041636	"="	XP_005685580.1	XLOC_037133	EHD4	TSS38830	chr10:33676369-33762690	2031	NA	1.69822	5.64153	3.66988	0.144995	Up
TCONS_00311999	"="	XP_005699553.1	XLOC_274264	INTS4	TSS289050	chr29:17177752-17295133	3279	NA	1.89636	3.97126	2.93381	0.147337	Up
TCONS_00291948	"="	XM_005698556.1	XLOC_256094	FGFR2	TSS270147	chr26:39866108-39967609	4438	XM_005698556.1	3.33824	0.267674	1.80296	0.430689	Up
TCONS_00138764	"="	XP_005691142.1	XLOC_123991	TOR3A	TSS129704	chr16:58037562-58065649	4800	NA	0.118007	0.242513	0.18026	0.457992	Down
TCONS_00161411	"="	XP_005691633.1	XLOC_144255	SPPL3	TSS150928	chr17:62640422-62763691	1044	NA	8.5924	18.1345	13.3635	0.352802	Up
TCONS_00137415	"j"	XM_005690751.1	XLOC_122840	ICMT	TSS128476	chr16:44664380-44673305	4291	NA	1.59893	2.92244	2.26069	0.0785801	Up
TCONS_00493444	"="	XM_005700879.1	XLOC_434782	HUWE1	TSS457614	chrX:84885010-85043175	14034	NA	0.296776	1.11806	0.707418	0.0406183	Up
TCONS_00039138	"="	XP_005685122.1	XLOC_035124	WDR41	TSS36649	chr10:8368971-8416175	1731	NA	2.73138	5.84538	4.28838	0.143387	Up
TCONS_00493798	"j"	XP_005700962.1	XLOC_435093	MAOA	TSS457941	chrX:88807147-88891369	5219	NA	2.33086	7.07962	4.70524	0.364112	Up
TCONS_00399690	"j"	XP_005681408.1	XLOC_350572	SEC24B	TSS369708	chr6:14275178-14350459	4981	NA	4.24651	7.95411	6.10031	0.400047	Up
TCONS_00127825	"="	XM_005689527.1	XLOC_114420	LOC102172082	TSS119586	chr15:27859659-27874160	593	XM_005689527.1	9.16166	47.4469	28.3043	1.74217	Up
TCONS_00119289	"="	XP_005689530.1	XLOC_106954	REXO2	TSS111687	chr15:23237636-23248538	977	NA	9.43947	33.8871	21.6633	1.44861	Up
TCONS_00297115	"j"	XP_005698957.1	XLOC_260879	HOOK3	TSS275088	chr27:36115667-36205215	4176	NA	5.73725	9.93695	7.8371	0.528736	Up
TCONS_00440226	"j"	XM_005684259.1	XLOC_386234	SMC2	TSS407210	chr8:91921444-91974634	5575	NA	0.451286	1.95831	1.2048	0.0979396	Up
TCONS_00055042	"="	XP_005687030.1	XLOC_049084	PUM2	TSS51352	chr11:77426955-77521017	5802	NA	2.35437	3.58589	2.97013	0.193261	Up
TCONS_00008522	"j"	XP_005675369.1	XLOC_007812	PLD1	TSS8069	chr1:93904121-94116875	9261	NA	0.369677	1.61318	0.991429	0.0743158	Up
TCONS_00167709	"="	XM_005692355.1	XLOC_149525	ZFP14	TSS156588	chr18:45903279-45925392	5913	XM_005692355.1	1.38986	1.95285	1.67136	0.091019	Up
TCONS_00410581	"="	XP_005682457.1	XLOC_360166	MCOLN1	TSS379798	chr7:12900753-12973202	1928	NA	2.09256	5.3669	3.72973	0.0982582	Up
TCONS_00172569	"j"	XM_005692053.1	XLOC_153300	SLC38A7	TSS160824	chr18:25844665-25858163	5381	NA	0.128503	0.172725	0.150614	0.233437	Down
TCONS_00169740	"j"	XM_005693039.1	XLOC_150835	LOC102184838	TSS158212	chr18:61040057-61045847	2738	NA	0.873005	3.98629	2.42965	0.102982	Up
TCONS_00186299	"="	XP_005694373.1	XLOC_163434	LEPREL4	TSS172346	chr19:41142379-41148487	1245	NA	2.84348	16.465	9.65424	0.464997	Up
TCONS_00456404	"="	XP_005684669.1	XLOC_400866	PREP	TSS422471	chr9:31611092-31758537	2163	NA	0.340904	0.837257	0.589081	1.26229	Down
TCONS_00069050	"="	XP_005687475.1	XLOC_061371	AKAP11	TSS64276	chr12:10312018-10363560	9245	NA	0.206433	0.314967	0.2607	0.670775	Down
TCONS_00187776	"j"	XP_005694503.1	XLOC_164360	KCTD2	TSS173475	chr19:55234735-55248451	2773	NA	1.55377	2.18961	1.87169	2.4115	Down
TCONS_00117441	"="	XM_005689336.1	XLOC_105294	KBTBD3	TSS109969	chr15:906005-1006222	8029	NA	1.20791	2.576	1.89196	0.175003	Up
TCONS_00368960	"j"	XM_005680029.1	XLOC_323746	SENP1	TSS341353	chr5:30999475-31051377	4196	NA	1.11573	4.25683	2.68628	0.201362	Up
TCONS_00136554	"="	XP_005690673.1	XLOC_122145	ATP1B1	TSS127715	chr16:34426705-34700094	2110	NA	19.3109	63.7125	41.5117	3.59795	Up
TCONS_00287846	"j"	XP_005698696.1	XLOC_252521	C26H10orf137	TSS266347	chr26:43605220-43637820	4352	NA	3.01099	6.06363	4.53731	0.270425	Up
TCONS_00179610	"="	XP_005693665.1	XLOC_158702	MFAP4	TSS166877	chr19:33220465-33243506	796	NA	13.2943	65.7336	39.5139	2.02447	Up
TCONS_00018758	"j"	XM_005674863.1	XLOC_017270	SENP7	TSS17839	chr1:44458113-44696733	3415	NA	3.79574	3.22248	3.50911	0.15489	Up
TCONS_00343782	"="	XM_005678648.1	XLOC_301085	CAP1	TSS317672	chr3:102249437-102276120	2613	NA	3.62483	5.6133	4.61906	0.200342	Up
TCONS_00212813	"="	XP_005677045.1	XLOC_186629	THEMIS2	TSS196773	chr2:124641738-124655260	3707	NA	1.35183	2.73422	2.04303	0.0640017	Up
TCONS_00386667	"="	XP_005681156.1	XLOC_338686	ST13	TSS357393	chr5:103245563-103271481	3407	NA	11.4259	28.0246	19.7252	1.30436	Up
TCONS_00107259	"="	XM_005689255.1	XLOC_095911	NBN	TSS100260	chr14:84055922-84116129	2089	XM_005689255.1	5.33353	8.47648	6.90501	0.501985	Up
TCONS_00266374	"="	XP_005697284.1	XLOC_234109	RAB31	TSS246759	chr24:41942419-42026297	4262	NA	10.0926	51.0857	30.5892	2.42366	Up
TCONS_00153181	"="	XP_005691426.1	XLOC_137043	CDK2AP1	TSS143324	chr17:51861944-51871196	1042	NA	14.8326	1.2175	8.02505	2.55814	Up
TCONS_00381504	"="	XP_005680303.1	XLOC_334381	MON2	TSS352730	chr5:49421193-49538677	6385	NA	1.62908	2.27277	1.95093	0.110996	Up
TCONS_00133735	"="	XP_005690500.1	XLOC_119516	MAPKAPK2	TSS125008	chr16:3839331-3851906	1524	NA	7.26048	13.1064	10.1834	0.300803	Up
TCONS_00177733	"="	XP_005693178.1	XLOC_157390	DHX40	TSS165359	chr19:9972636-10020755	3489	NA	4.21805	7.91482	6.06644	0.423718	Up
TCONS_00342570	"="	XP_005678491.1	XLOC_300099	OSBPL9	TSS316595	chr3:90912602-91200908	2576	NA	4.8819	13.4585	9.1702	0.743723	Up
TCONS_00192461	"="	XP_005676217.1	XLOC_168498	LOC100860757	TSS177828	chr2:45819252-45836371	891	NA	0.834536	2.08909	1.46181	4.0727	Down
TCONS_00432938	"u"	-	XLOC_379678	-	TSS400370	chr8:16282698-16287394	4696	NA	0.275579	0.36101	0.318295	0.709618	Down
TCONS_00413486	"="	XP_005683368.1	XLOC_362514	CAMLG	TSS382354	chr7:42399757-42408719	1420	NA	2.34948	7.75978	5.05463	0.239411	Up
TCONS_00386777	"="	XM_005681130.1	XLOC_338766	TCF20	TSS357480	chr5:104291129-104354806	6055	XM_005681130.1	0.159392	0.428438	0.293915	0.447378	Down
TCONS_00257768	"="	XP_005696508.1	XLOC_226520	WDR46	TSS238723	chr23:7143866-7155934	1881	NA	4.258	8.77499	6.5165	0.250757	Up
TCONS_00246724	"="	XM_005696121.1	XLOC_217150	SCAP	TSS228673	chr22:51897530-51996051	3324	NA	2.75523	5.48034	4.11778	0.138232	Up
TCONS_00322556	"="	XP_005677652.1	XLOC_283045	POGZ	TSS298506	chr3:17918482-17954371	6319	NA	1.03653	4.93382	2.98517	0.199856	Up
TCONS_00367007	"j"	XP_005679831.1	XLOC_322116	TMTC2	TSS339579	chr5:11641367-12072926	4964	NA	4.85539	8.87077	6.86308	0.453732	Up
TCONS_00259572	"="	XP_005696619.1	XLOC_227999	C2	TSS240349	chr23:25830907-25842788	2658	NA	1.44772	3.80137	2.62454	0.0997746	Up
TCONS_00065978	"j"	XP_005687149.1	XLOC_058744	LOC102187498	TSS61483	chr11:85387841-85407445	1498	NA	11.8088	17.1415	14.4751	0.89686	Up
TCONS_00181927	"="	XP_005694212.1	XLOC_160217	NAT9	TSS168687	chr19:55470175-55513893	3716	NA	2.02912	0.323838	1.17648	0.366471	Up
TCONS_00378525	"="	XM_005679814.1	XLOC_331896	DCN	TSS350064	chr5:20366683-20460490	1503	XM_005679814.1	157.846	565.811	361.829	27.4467	Up
TCONS_00Down58	"="	XP_005694720.1	XLOC_195211	KIF2A	TSS205693	chr20:16919684-16961077	3684	NA	2.03821	5.19715	3.61768	0.299418	Up
TCONS_00426462	"="	XP_005683233.1	XLOC_373603	RBM22	TSS394135	chr7:58299526-58310996	2266	NA	5.02345	8.02093	6.52219	0.313068	Up
TCONS_00448076	"j"	XM_005683891.1	XLOC_393403	SLC25A51	TSS414647	chr8:60326113-60344234	5153	NA	0.306786	0.718426	0.512606	1.44179	Down
TCONS_00062521	"="	XP_005686821.1	XLOC_055571	KCMF1	TSS58184	chr11:49317097-49397914	3388	NA	5.65158	11.1287	8.39014	0.463977	Up
TCONS_00319547	"="	XP_005699958.1	XLOC_280725	EFEMP2	TSS295922	chr29:41797336-41804212	1332	NA	8.45724	29.5541	19.0057	0.848216	Up
TCONS_00156881	"="	XP_005691285.1	XLOC_140169	SCOC	TSS146678	chr17:17059726-17101626	1904	NA	2.9793	8.81712	5.89821	0.517868	Up
TCONS_00283521	"o"	XP_005697891.1	XLOC_248934	MBLAC1	TSS262480	chr25:36084546-36088370	2855	NA	0.316441	0.390725	0.353583	0.523697	Down
TCONS_00248057	"j"	XP_005695583.1	XLOC_218304	CLASP2	TSS229906	chr22:7659596-7843248	6365	NA	3.10542	2.4837	2.79456	0.110636	Up
TCONS_00324038	"="	XM_005677912.1	XLOC_284163	DRAM2	TSS299773	chr3:30152525-30183080	4583	NA	6.95362	8.25482	7.60422	0.630832	Up
TCONS_00146731	"u"	-	XLOC_131067	-	TSS137166	chr16:62716093-62729587	7589	NA	0.154164	0.216521	0.185342	0.384696	Down
TCONS_00003428	"="	XM_005674799.1	XLOC_003281	ZNF654	TSS3329	chr1:34975475-35036290	6625	NA	3.75763	7.50925	5.63344	0.602452	Up
TCONS_00391266	"="	XP_005681541.1	XLOC_342803	LOC100861296	TSS361703	chr6:43256461-43284140	2070	NA	54.5328	73.2927	63.9128	2.59373	Up
TCONS_00306916	"j"	XM_005699007.1	XLOC_269745	SIPA1L2	TSS284328	chr28:3436528-3682366	7142	NA	0.697557	0.997457	0.847507	1.05641	Down
TCONS_00243374	"j"	XP_005695741.1	XLOC_214408	TRAK1	TSS225689	chr22:14232838-14352545	4990	NA	3.88855	6.25791	5.07323	0.204458	Up
TCONS_00327537	"="	XM_005678229.1	XLOC_287314	ZZZ3	TSS303032	chr3:63652793-63722330	4196	NA	1.39524	2.67788	2.03656	0.138427	Up
TCONS_00264777	"x"	XP_005697070.1	XLOC_232649	DSG4	TSS245245	chr24:25843213-25883658	14281	NA	0.0520261	0.0665633	0.0592947	0.170027	Down
TCONS_00197148	"j"	XM_005676447.1	XLOC_172858	PIKFYVE	TSS182309	chr2:95826528-95907425	9917	NA	0.222367	0.425168	0.323767	0.698299	Down
TCONS_00451603	"="	XP_005684447.1	XLOC_396488	KLF4	TSS417915	chr8:95238518-95244967	1747	NA	4.02129	13.8169	8.9191	0.335903	Up
TCONS_00132881	"j"	XP_005690370.1	XLOC_118847	UBE2L6	TSS124261	chr15:76412241-76426047	2034	NA	4.4896	12.8028	8.6462	0.363766	Up
TCONS_00455875	"="	XP_005684622.1	XLOC_400433	TRAF3IP2	TSS421993	chr9:25942393-25987776	1692	NA	0.523772	0.73195	0.627861	1.02688	Down
TCONS_00198535	"="	XP_005676667.1	XLOC_174044	ACSL3	TSS183558	chr2:110463250-110500685	2163	NA	5.65529	9.38341	7.51935	0.437005	Up
TCONS_00212366	"="	XP_005676767.1	XLOC_186281	EIF3I	TSS196390	chr2:120737398-120745120	978	NA	2.10612	2.95335	2.52974	3.27338	Down
TCONS_00167387	"="	XP_005692312.1	XLOC_149356	LOC102190903	TSS156357	chr18:44113134-44115332	492	NA	11.2278	47.2497	29.2387	1.89308	Up
TCONS_00344302	"j"	XM_005678718.1	XLOC_301528	ZMYM4	TSS318145	chr3:106524997-106639379	4711	NA	0.343768	0.457437	0.400602	0.909973	Down
TCONS_00380642	"="	XP_005680233.1	XLOC_333623	CNOT2	TSS351937	chr5:41774128-41905876	2779	NA	4.97433	10.6099	7.79211	0.672349	Up
TCONS_00371929	"="	XM_005680479.1	XLOC_326300	SLC25A3	TSS344088	chr5:60619757-60628489	1412	NA	41.3756	69.8682	55.6219	2.7681	Up
TCONS_00363793	"x"	102185246	XLOC_319198	LOC102185246	TSS336550	chr4:92153857-92328120	22060	NA	0.788481	1.3156	1.05204	0.0655558	Up
TCONS_00018684	"="	XP_005674898.1	XLOC_017214	TOMM70A	TSS17776	chr1:43429508-43466757	1527	NA	6.6341	11.3497	8.9919	0.670284	Up
TCONS_00440888	"j"	XP_005684345.1	XLOC_386839	AKAP2	TSS407839	chr8:97277335-97755943	6351	NA	1.44365	2.08943	1.76654	0.0778563	Up
TCONS_00251049	"u"	-	XLOC_221013	-	TSS232740	chr22:42648505-42658003	9498	NA	0.214051	0.355126	0.284589	0.484756	Down
TCONS_00383447	"="	XP_005680639.1	XLOC_336000	CRY1	TSS354481	chr5:68137872-68237652	1287	NA	14.6897	2.31709	8.50339	4.1736	Up
TCONS_00241459	"u"	-	XLOC_212748	-	TSS223936	chr21:62064507-62072992	8485	NA	0.179266	0.280333	0.229799	0.338495	Down
TCONS_00147389	"u"	-	XLOC_131636	-	TSS137767	chr16:69703777-69709069	5234	NA	0.0849256	0.166579	0.125752	0.272362	Down
TCONS_00153377	"="	XP_005691499.1	XLOC_137156	TCTN1	TSS143467	chr17:54015914-54046627	2862	NA	2.44399	4.02291	3.23345	0.145654	Up
TCONS_00024301	"="	XP_005675452.1	XLOC_022200	RSRC1	TSS23011	chr1:106905024-107354394	1542	NA	4.72518	6.6597	5.69244	0.324932	Up
TCONS_00455279	"="	XP_005684584.1	XLOC_399892	GOPC	TSS421431	chr9:20267436-20312469	4421	NA	1.14489	5.38797	3.26643	0.291261	Up
TCONS_00143395	"="	XP_005690597.1	XLOC_128199	CDC42BPA	TSS134101	chr16:27718705-28020580	5208	NA	0.527355	1.77141	1.14938	0.0763831	Up
TCONS_00092221	"="	XP_005688088.1	XLOC_082434	CCDC3	TSS86173	chr13:16362558-16450447	903	NA	5.8333	11.2661	8.5497	0.248051	Up
TCONS_00383051	"="	XP_005680594.1	XLOC_335662	IGF-I	TSS354119	chr5:64055665-64138766	2478	NA	3.63196	14.0412	8.83658	0.652618	Up
TCONS_00248892	"="	XM_005695637.1	XLOC_218986	SETD5	TSS230651	chr22:16892413-16942839	4940	NA	1.50952	5.3555	3.43251	0.253793	Up
TCONS_00439844	"="	XP_005684297.1	XLOC_385882	LOC102173299	TSS406845	chr8:88137932-88175452	1839	NA	2.45263	7.33708	4.89485	0.228074	Up
TCONS_00461779	"j"	XP_005685055.1	XLOC_405816	LOC102175856	TSS427581	chr9:88515776-88581168	2823	NA	5.41866	6.89492	6.15679	0.233943	Up
TCONS_00267188	"="	XP_005697273.1	XLOC_234804	SMAD4	TSS247500	chr24:50544167-50580465	1666	NA	10.3064	19.6953	15.0008	0.97087	Up
TCONS_00268443	"="	XP_005696994.1	XLOC_235955	ADNP2	TSS248698	chr24:454486-488520	4144	NA	1.27405	2.41086	1.84245	0.0609964	Up
TCONS_00261895	"="	XR_311025.1	XLOC_229929	PRPF4B	TSS242460	chr23:47204013-47230642	6508	XR_311025.1	4.14876	7.22016	5.68446	0.329573	Up
TCONS_00042837	"="	XP_005685769.1	XLOC_038171	RNF111	TSS39914	chr10:47433567-47517510	4508	NA	1.71138	4.32012	3.01575	0.206407	Up
TCONS_00246020	"="	XP_005695888.1	XLOC_216776	ARHGEF3	TSS228191	chr22:43848253-44122055	3229	NA	0.901205	4.51992	2.71056	0.18753	Up
TCONS_00143250	"="	XP_005690648.1	XLOC_128085	LOC102182617	TSS133979	chr16:26279520-26440985	4970	NA	4.23379	5.26713	4.75046	0.229271	Up
TCONS_00310747	"="	XP_005699519.1	XLOC_273111	CTSC	TSS287859	chr29:6517785-6559896	1768	NA	9.32718	38.7948	24.061	1.80667	Up
TCONS_00420740	"j"	XP_005682259.1	XLOC_369046	MYO9B	TSS389143	chr7:5449234-5556050	7297	NA	0.441067	2.22488	1.33297	0.0605341	Up
TCONS_00085876	"="	XP_005688037.1	XLOC_076951	STAM	TSS80341	chr13:30830905-30895667	11916	NA	1.86392	4.14871	3.00632	0.254294	Up
TCONS_00379487	"j"	XP_005680164.1	XLOC_332622	DIP2B	TSS350869	chr5:28124076-28264963	9056	NA	2.08497	6.24178	4.16338	0.314019	Up
TCONS_00052121	"j"	XM_005686688.1	XLOC_046459	PSD4	TSS48596	chr11:46381820-46431403	11311	NA	0.224331	0.455398	0.339865	0.439021	Down
TCONS_00190994	"="	XM_005676034.1	XLOC_167216	SLC38A11	TSS176499	chr2:30639949-30707270	1582	NA	5.0003	8.40724	6.70377	0.317598	Up
TCONS_00493443	"="	XM_005700876.1	XLOC_434782	HUWE1	TSS457614	chrX:84885010-85043175	14037	NA	2.00917	2.25863	2.1339	0.102611	Up
TCONS_00391375	"="	XM_005681488.1	XLOC_342903	RBPJ	TSS361809	chr6:43853904-43978159	2036	NA	1.99465	4.88546	3.44006	0.215233	Up
TCONS_00100782	"j"	XM_005688844.1	XLOC_089853	FAM49B	TSS94027	chr14:21270083-21375293	1734	NA	4.08196	10.632	7.35698	0.689021	Up
TCONS_00385569	"o"	XP_005680888.1	XLOC_337858	LOC102179358	TSS356444	chr5:90882493-90889272	411	NA	12.583	39.4246	26.0038	0.990137	Up
TCONS_00175242	"j"	XP_005692639.1	XLOC_155522	CIC	TSS163216	chr18:49646363-49668908	4840	NA	0.176633	0.563344	0.369988	0.431498	Down
TCONS_00245217	"j"	XP_005695809.1	XLOC_216070	TMF1	TSS227440	chr22:32335953-32371633	6667	NA	2.3037	4.09972	3.20171	0.262038	Up
TCONS_00278149	"="	XM_005697727.1	XLOC_244582	BCKDK	TSS257728	chr25:27249213-27255786	1831	NA	2.34225	6.14302	4.24263	0.163592	Up
TCONS_00491948	"j"	XM_005700665.1	XLOC_433486	NONO	TSS456228	chrX:72023583-72036203	2051	NA	7.79876	14.0585	10.9286	0.619762	Up
TCONS_00299619	"j"	XM_005698760.1	XLOC_263220	FAT1	TSS277505	chr27:15232797-15356985	14841	NA	1.27215	5.69425	3.4832	0.256228	Up
TCONS_00058335	"="	XP_005686494.1	XLOC_051823	RNF149	TSS54285	chr11:6060633-6144169	2112	NA	4.32462	11.9303	8.12746	0.495678	Up
TCONS_00383853	"="	XM_005680611.1	XLOC_336375	RBFOX2	TSS354871	chr5:71761145-71966536	6704	XM_005680611.1	2.07634	0.294824	1.18558	0.420304	Up
TCONS_00330934	"="	XM_005678599.1	XLOC_290295	LEPRE1	TSS306164	chr3:99680063-99698788	2172	NA	5.59688	11.8173	8.70709	0.403875	Up
TCONS_00412608	"="	XP_005682825.1	XLOC_361860	TMED9	TSS381614	chr7:35392913-35396784	708	NA	14.2761	24.4311	19.3536	0.893664	Up
TCONS_00413482	"="	XP_005683002.1	XLOC_362513	SEC24A	TSS382351	chr7:42281510-42394529	3300	NA	3.28428	5.15776	4.22102	0.24927	Up
TCONS_00205039	"="	XP_005676295.1	XLOC_179604	ARL6IP6	TSS189480	chr2:42814998-42852458	2006	NA	6.2873	14.4429	10.3651	0.78466	Up
TCONS_00083939	"="	XP_005687873.1	XLOC_075268	BTBD3	TSS78577	chr13:4825401-4862362	1568	NA	1.96277	7.78339	4.87308	0.18544	Up
TCONS_00185609	"="	XM_005693659.1	XLOC_163027	LUC7L3	TSS171852	chr19:35143582-35167198	3338	NA	0.799035	2.43565	1.61734	0.118921	Up
TCONS_00183243	"j"	XM_005693181.1	XLOC_161430	CUEDC1	TSS169950	chr19:8091511-8120816	1937	NA	2.03946	3.64406	2.84176	0.071755	Up
TCONS_00410213	"="	XP_005682344.1	XLOC_359936	TNPO2	TSS379513	chr7:9852608-9867565	2653	NA	3.03915	5.7361	4.38762	0.174112	Up
TCONS_00331744	"j"	XP_005678867.1	XLOC_290963	EVA1B	TSS306883	chr3:105743963-105759689	808	NA	9.97562	25.9713	17.9735	0.572319	Up
TCONS_00110086	"j"	XP_005688889.1	XLOC_098498	PHF20L1	TSS102962	chr14:19077776-19152949	11792	NA	0.11605	0.208065	0.162057	0.454034	Down
TCONS_00012221	"="	XP_005675660.1	XLOC_011201	SLCO2A1	TSS11592	chr1:132932452-132996145	4519	NA	6.86428	23.7829	15.3236	0.902848	Up
TCONS_00181860	"j"	XP_005694197.1	XLOC_160179	GRB2	TSS168638	chr19:54983018-55041738	3774	NA	0.175165	0.215914	0.195539	0.329982	Down
TCONS_00089131	"u"	-	XLOC_079679	-	TSS83282	chr13:63257120-63309108	3628	NA	0.18617	0.233234	0.209702	0.36548	Down
TCONS_00139327	"="	XM_005690984.1	XLOC_124476	C16H1orf27	TSS130229	chr16:65102944-65141536	3209	NA	1.7798	3.7307	2.75525	0.227022	Up
TCONS_00196484	"="	XP_005676402.1	XLOC_172341	BZW1	TSS181752	chr2:88734871-88750786	1260	NA	8.90063	20.9437	14.9222	1.36242	Up
TCONS_00190268	"="	XM_005675938.1	XLOC_166586	ATF2	TSS175827	chr2:21039577-21119142	4022	NA	0.341265	0.411124	0.376194	0.810157	Down
TCONS_00379567	"j"	XP_005680047.1	XLOC_332679	PRPF40B	TSS350938	chr5:29149271-29169556	3517	NA	2.45611	4.28832	3.37221	0.126218	Up
TCONS_00311974	"="	XP_005699549.1	XLOC_274248	KCTD21	TSS289031	chr29:17027437-17043038	4608	NA	0.183814	0.320301	0.252057	0.445697	Down
TCONS_00389469	"="	XM_005681356.1	XLOC_341165	BDH2	TSS359993	chr6:20109569-20138024	1132	XM_005681356.1	6.1179	9.56561	7.84175	0.347807	Up
TCONS_00403369	"="	XM_005681518.1	XLOC_354017	RPL9	TSS373253	chr6:56711518-56750911	657	XM_005681518.1	207.777	391.015	299.396	24.4805	Up
TCONS_00479880	"j"	XM_005700837.1	XLOC_422295	ARAF	TSS444679	chrX:81959368-82022859	3519	XM_005700837.1	1.29666	2.80241	2.04954	0.0783193	Up
TCONS_00468914	"="	XP_005684956.1	XLOC_412365	PPIL4	TSS434353	chr9:73122347-73159854	1536	NA	4.43086	7.02926	5.73006	0.378643	Up
TCONS_00379524	"="	XM_005679975.1	XLOC_332652	LOC102170668	TSS350903	chr5:28725100-28729609	526	XM_005679975.1	21.4071	39.433	30.42	1.18322	Up
TCONS_00309744	"="	XM_005699311.1	XLOC_272236	WAPAL	TSS286938	chr28:38656211-38733639	5897	XM_005699311.1	8.50976	12.8655	10.6876	0.955588	Up
TCONS_00029362	"="	XM_005685030.1	XLOC_026798	NREP	TSS27784	chr10:1997412-2032362	1978	NA	5.45817	24.9288	15.1935	1.21152	Up
TCONS_00108100	"j"	XM_005688759.1	XLOC_096682	RIMS1	TSS101066	chr14:1311741-1519111	2640	NA	2.15896	4.07649	3.11773	0.151687	Up
TCONS_00082188	"="	XP_005687759.1	XLOC_073664	LOC102170612	TSS76913	chr12:67116011-67269827	5410	NA	1.26635	1.77709	1.52172	0.067872	Up
TCONS_00020944	"="	XM_005675067.1	XLOC_019218	RNF168	TSS19882	chr1:69502596-69523484	3792	NA	0.883667	2.53765	1.71066	0.126562	Up
TCONS_00179876	"="	XP_005694322.1	XLOC_158884	LOC102188530	TSS167087	chr19:35612157-35614383	462	NA	259.338	1005.48	632.409	39.5827	Up
TCONS_00179776	"j"	XP_005693704.1	XLOC_158809	SPAG9	TSS166999	chr19:34798464-34957955	10834	NA	1.03481	1.76936	1.40209	0.10342	Up
TCONS_00260159	"="	XP_005696800.1	XLOC_228361	LOC102182458	TSS240811	chr23:29008557-29023667	460	NA	35.0967	77.7096	56.4031	2.85212	Up
TCONS_00164941	"="	XP_005692052.1	XLOC_147279	NUDT21	TSS154149	chr18:23610386-23627662	1108	NA	6.03043	9.96568	7.99806	0.370643	Up
TCONS_00160300	"j"	XM_005691348.1	XLOC_143399	ATP6V0A2	TSS149981	chr17:51502158-51547075	5725	NA	0.565905	0.723052	0.644478	1.18857	Down
TCONS_00186141	"="	XP_005693842.1	XLOC_163349	SMARCE1	TSS172246	chr19:40010699-40030568	2283	NA	3.62564	5.94237	4.78401	0.286093	Up
TCONS_00112600	"="	XP_005689153.1	XLOC_100817	VCPIP1	TSS105345	chr14:41408040-41437849	3609	NA	2.06052	8.84435	5.45244	0.459775	Up
TCONS_00407328	"="	XM_005681882.1	XLOC_357540	SPARCL1	TSS376933	chr6:99485442-99536748	2818	NA	33.8637	143.447	88.6553	9.7687	Up
TCONS_00336337	"j"	XM_005677873.1	XLOC_294577	FAM19A3	TSS310824	chr3:28485699-28498401	4433	XM_005677873.1	4.07025	0.666442	2.36835	0.76828	Up
TCONS_00166450	"="	XP_005692252.1	XLOC_148532	WWP2	TSS155484	chr18:36117645-36245025	2613	NA	1.45043	2.43172	1.94108	0.058874	Up
TCONS_00013950	"="	XP_005675771.1	XLOC_012684	BTD	TSS13164	chr1:150104121-150153786	2323	NA	0.313636	0.505619	0.409628	0.566716	Down
TCONS_00184664	"="	XM_005693434.1	XLOC_162387	MIS12	TSS171086	chr19:25370482-25375433	1990	XM_005693434.1	4.1476	8.27076	6.20918	0.447814	Up
TCONS_00121086	"j"	XP_005689800.1	XLOC_108517	SCUBE2	TSS113347	chr15:41702075-41799222	3739	NA	1.46235	4.92653	3.19444	0.188755	Up
TCONS_00010856	"j"	XM_005675471.1	XLOC_009933	PLSCR2	TSS10274	chr1:119618012-119642374	1007	NA	16.068	41.7007	28.8843	2.55067	Up
TCONS_00089675	"="	XP_005688747.1	XLOC_080131	PLCG1	TSS83766	chr13:67882201-67923431	3945	NA	1.89439	6.3087	4.10154	0.206608	Up
TCONS_00030129	"j"	XM_005685076.1	XLOC_027502	PAPD4	TSS28513	chr10:10331259-10395311	728	NA	19.4775	44.1645	31.821	2.55472	Up
TCONS_00354832	"j"	XR_309977.1	XLOC_311022	LOC102190758	TSS328049	chr4:109178303-109181033	2153	NA	2.873	5.96882	4.42091	0.215652	Up
TCONS_00357638	"="	XM_005678998.1	XLOC_313580	AGR2	TSS330700	chr4:23166398-23179867	833	NA	63.1369	4.22397	33.6804	5.76353	Up
TCONS_00030134	"="	XM_005685077.1	XLOC_027502	PAPD4	TSS28513	chr10:10331259-10395311	1922	NA	5.73775	11.3606	8.54917	0.562489	Up
TCONS_00309743	"="	XM_005699311.1	XLOC_272236	WAPAL	TSS286938	chr28:38656211-38733639	6536	XM_005699311.1	0.309649	0.873337	0.591493	1.5633	Down
TCONS_00169631	"="	XP_005693083.1	XLOC_150783	LOC102180620	TSS158133	chr18:60288287-60302926	4211	NA	0.143637	0.44553	0.294583	0.698707	Down
TCONS_00022638	"="	XM_005675289.1	XLOC_020633	PIK3CA	TSS21397	chr1:86188340-86255442	3645	XM_005675289.1	5.5486	15.3239	10.4363	1.14611	Up
TCONS_00374364	"="	XP_005680852.1	XLOC_328399	SLCO1A2	TSS346298	chr5:86133243-86247953	2001	NA	7.91283	20.6523	14.2826	1.48431	Up
TCONS_00312653	"="	XM_005699545.1	XLOC_274864	LOC100860781	TSS289673	chr29:25408452-25412580	585	XM_005699545.1	185.884	459.484	322.684	24.0453	Up
TCONS_00097103	"="	XP_005688750.1	XLOC_086525	CHD6	TSS90555	chr13:68117291-68292479	7809	NA	1.35955	2.75406	2.0568	0.105419	Up
TCONS_00386668	"="	XP_005681157.1	XLOC_338686	ST13	TSS357393	chr5:103245563-103271481	2172	NA	7.58425	19.2575	13.4209	0.856698	Up
TCONS_00180462	"="	XP_005694374.1	XLOC_159289	FKBP10	TSS167564	chr19:41149807-41158217	2146	NA	1.48445	4.85567	3.17006	0.124183	Up
TCONS_00021376	"j"	XP_005675307.1	XLOC_019564	CCDC50	TSS20251	chr1:74417857-74480806	8632	NA	0.429313	1.75778	1.09355	0.0958271	Up
TCONS_00383865	"u"	-	XLOC_336380	-	TSS354878	chr5:72010696-72043786	32969	NA	0.160828	0.661208	0.411018	0.0376797	Up
TCONS_00421073	"="	XP_005682363.1	XLOC_369319	CD97	TSS389447	chr7:8420116-8443766	3137	NA	1.04917	3.96476	2.50697	0.114016	Up
TCONS_00253048	"j"	XP_005696521.1	XLOC_222552	ANKS1A	TSS234454	chr23:8615417-8740202	5506	NA	2.35131	3.47083	2.91107	0.105635	Up
TCONS_00483775	"="	XP_005701182.1	XLOC_425855	CLCN4	TSS448375	chrX:121816089-121890901	2262	NA	6.02626	3.89138	4.95882	0.100794	Up
TCONS_00122107	"="	XP_005690017.1	XLOC_109329	MRPL48	TSS114248	chr15:49854854-49906450	983	NA	2.58859	9.53199	6.06029	0.39103	Up
TCONS_00408819	"="	XP_005682052.1	XLOC_358922	HTT	TSS378348	chr6:112510041-112647508	9648	NA	1.54992	0.875429	1.21267	0.0181787	Up
TCONS_00334499	"u"	-	XLOC_293225	-	TSS309317	chr3:13717221-13737334	4168	NA	0.105771	0.189408	0.147589	0.268455	Down
TCONS_00220933	"u"	-	XLOC_194084	-	TSS204489	chr20:4294154-4297762	3608	NA	0.189616	0.230559	0.210087	0.411457	Down
TCONS_00234560	"j"	XM_005695421.1	XLOC_206587	TRAF3	TSS217472	chr21:64436469-64531654	3339	XM_005695421.1	1.77798	0.244267	1.01112	0.279411	Up
TCONS_00201817	"="	XP_005675923.1	XLOC_176742	WDR75	TSS186475	chr2:6948358-6984022	2421	NA	2.34309	4.95936	3.65123	0.258739	Up
TCONS_00293804	"u"	-	XLOC_257803	-	TSS271907	chr27:7519411-7524480	5069	NA	0.231481	0.34836	0.289921	0.60486	Down
TCONS_00484735	"="	XM_005700137.1	XLOC_426781	ARMCX1	TSS449315	chrX:8398094-8404248	2121	NA	4.7555	7.07373	5.91461	0.310233	Up
TCONS_00012768	"="	XP_005675804.1	XLOC_011692	MX1	TSS12103	chr1:139260854-139297114	2073	NA	7.27953	15.5409	11.4102	0.739367	Up
TCONS_00136270	"="	XP_005690622.1	XLOC_121871	CEP170	TSS127436	chr16:31592317-31726869	6857	NA	2.30311	4.80507	3.55409	0.307225	Up
TCONS_00209323	"j"	XM_005676362.1	XLOC_183661	LOC100861152	TSS193624	chr2:88863440-88932515	8889	XM_005676362.1	0.734876	2.05492	1.3949	0.158618	Up
TCONS_00317581	"j"	XM_005699542.1	XLOC_279080	LOC102168428	TSS294157	chr29:25342817-25361465	697	XM_005699542.1	15.1886	62.1702	38.6794	2.70122	Up
TCONS_00340730	"="	XM_005678271.1	XLOC_298464	SRSF11	TSS314876	chr3:71402906-71454308	3772	XM_005678271.1	11.3658	19.1907	15.2782	1.39558	Up
TCONS_00178914	"="	XP_005694246.1	XLOC_158233	PELP1	TSS166333	chr19:25943997-25964854	2905	NA	2.42712	4.77157	3.59934	0.110492	Up
TCONS_00091865	"j"	XP_005687902.1	XLOC_082096	ITIH5	TSS85824	chr13:11634850-11721251	7025	NA	1.56063	5.35743	3.45903	0.219298	Up
TCONS_00424419	"j"	XM_005682903.1	XLOC_371904	SBNO2	TSS392322	chr7:39778146-39820693	5335	NA	0.224569	0.470757	0.347663	0.308435	Up
TCONS_00332231	"="	XM_005678750.1	XLOC_291367	SH3BP4	TSS307317	chr3:110799418-110889413	4901	XM_005678750.1	1.58551	2.62974	2.10763	0.0722514	Up
TCONS_00031248	"j"	XM_005685369.1	XLOC_028327	HNRNPC	TSS29453	chr10:22514224-22559492	1643	XM_005685369.1	13.4682	11.7636	12.6159	0.652659	Up
TCONS_00233548	"j"	XP_005695461.1	XLOC_205694	PAPOLA	TSS216522	chr21:57995438-58049512	17648	NA	1.3378	1.2561	1.29695	0.0825988	Up
TCONS_00379589	"="	XP_005680053.1	XLOC_332685	SPATS2	TSS350951	chr5:29247767-29322475	1641	NA	1.91113	7.44937	4.68025	0.294546	Up
TCONS_00121970	"j"	XM_005689889.1	XLOC_109226	LOC102174322	TSS114130	chr15:48375227-48381032	1357	NA	1.69643	8.55345	5.12494	0.304412	Up
TCONS_00062336	"="	XP_005686812.1	XLOC_055427	RMND5A	TSS58029	chr11:47612113-47673815	1101	NA	4.12464	11.823	7.97382	0.484473	Up
TCONS_00422442	"="	XP_005682701.1	XLOC_370203	CHSY3	TSS390518	chr7:20386861-20681287	2634	NA	3.90056	13.7432	8.82188	0.809248	Up
TCONS_00255176	"="	XP_005696799.1	XLOC_224199	LOC102182181	TSS236303	chr23:29023913-29024364	451	NA	53.1486	108.402	80.7753	4.97463	Up
TCONS_00372639	"u"	-	XLOC_326871	-	TSS344707	chr5:68596553-68608205	6930	NA	0.11559	0.220132	0.167861	0.322124	Down
TCONS_00186820	"j"	XM_005693963.1	XLOC_163736	KANSL1	TSS172739	chr19:45149041-45316377	5339	XM_005693963.1	4.54332	8.75058	6.64695	0.38473	Up
TCONS_00212795	"="	XP_005677044.1	XLOC_186618	LOC102175910	TSS196760	chr2:124316297-124317479	463	NA	22.653	76.8755	49.7643	3.26813	Up
TCONS_00359336	"="	XP_005679151.1	XLOC_315159	RSBN1L	TSS332333	chr4:41108644-41154087	2432	NA	2.69289	6.62021	4.65655	0.462342	Up
TCONS_00373352	"="	XP_005680754.1	XLOC_327506	DENND5B	TSS345371	chr5:75831736-75962446	3591	NA	1.83142	4.24485	3.03813	0.229451	Up
TCONS_00164105	"="	XP_005692012.1	XLOC_146517	LONP2	TSS153361	chr18:16159035-16232710	2352	NA	4.49183	6.67924	5.58554	0.314814	Up
TCONS_00254028	"="	XP_005696422.1	XLOC_223333	ENPP4	TSS235318	chr23:18937149-18965490	1362	NA	19.5748	66.0251	42.7999	3.72564	Up
TCONS_00042359	"="	XM_005685659.1	XLOC_037762	ZNF609	TSS39483	chr10:41686961-41859523	8477	NA	1.25837	3.57419	2.41628	0.160193	Up
TCONS_00425079	"j"	XM_005682969.1	XLOC_372475	FAM13B	TSS392929	chr7:45543790-45662792	5170	NA	3.53222	11.0376	7.28491	0.877426	Up
TCONS_00373970	"j"	XP_005680800.1	XLOC_328075	CASC1	TSS345957	chr5:82218354-82306237	1367	NA	4.46857	7.1731	5.82083	0.444524	Up
TCONS_00030212	"="	XM_005685096.1	XLOC_027561	TXNDC16	TSS28577	chr10:11338153-11436979	4575	NA	1.16829	2.1021	1.63519	0.105549	Up
TCONS_00383971	"j"	XM_005680674.1	XLOC_336457	LOC102177599	TSS354967	chr5:73081170-73127343	5895	NA	0.133733	0.224275	0.179004	0.268013	Down
TCONS_00265555	"j"	XP_005697106.1	XLOC_233372	TMEM241	TSS245989	chr24:33274335-33393273	5516	NA	0.937199	2.45777	1.69748	0.0948469	Up
TCONS_00049429	"="	XP_005686555.1	XLOC_043979	QPCT	TSS46024	chr11:19556365-19587963	1814	NA	15.049	50.434	32.7415	3.13928	Up
TCONS_00375704	"="	XP_005681115.1	XLOC_329422	LGALS1	TSS347454	chr5:100660254-100661018	427	NA	78.0037	290.715	184.359	13.6344	Up
TCONS_00121386	"="	102175497	XLOC_108771	LOC102175497	TSS113629	chr15:44089907-44155784	7378	NA	1.60205	4.22109	2.91157	0.296751	Up
TCONS_00050793	"="	XP_005686791.1	XLOC_045250	ERLEC1	TSS47339	chr11:35869984-36001874	2579	NA	14.2191	28.3336	21.2764	2.0747	Up
TCONS_00003426	"="	XM_005674798.1	XLOC_003281	ZNF654	TSS3329	chr1:34975475-35036290	3482	NA	0.932431	3.14439	2.03841	0.205146	Up
TCONS_00179878	"="	XP_005693730.1	XLOC_158885	COL1A1	TSS167089	chr19:35615369-35630229	5353	NA	40.2436	171.482	105.863	5.50106	Up
TCONS_00022498	"="	XP_005675286.1	XLOC_020512	TTC14	TSS21265	chr1:84768893-84779535	3089	NA	2.65119	8.64178	5.64649	0.625938	Up
TCONS_00044869	"="	XP_005685982.1	XLOC_040026	DHRS7	TSS41837	chr10:68425680-68438347	1068	NA	4.80652	9.55129	7.17891	0.467273	Up
TCONS_00399424	"="	XP_005681405.1	XLOC_350322	LOC102170212	TSS369451	chr6:11731087-11784900	3350	NA	4.97365	7.81442	6.39404	0.457473	Up
TCONS_00465824	"="	XM_005684666.1	XLOC_409544	MANEA	TSS431436	chr9:41264506-41350713	1977	NA	2.10834	7.48085	4.7946	0.495284	Up
TCONS_00153648	"j"	XP_005691593.1	XLOC_137376	KSR2	TSS143702	chr17:56763081-57212256	11273	NA	0.367371	1.02509	0.69623	0.037611	Up
TCONS_00275297	"="	XM_005697491.1	XLOC_242065	UBN1	TSS255078	chr25:4010152-4041992	5447	NA	3.18932	6.3949	4.79211	0.232486	Up
TCONS_00243700	"u"	-	XLOC_214627	-	TSS225957	chr22:16976737-17016649	4498	NA	7.21336	12.3773	9.79533	0.684992	Up
TCONS_00384239	"="	XM_005680694.1	XLOC_336667	KIAA1551	TSS355198	chr5:75311579-75343952	5748	NA	1.66922	4.31323	2.99123	0.368215	Up
TCONS_00145860	"j"	XP_005690938.1	XLOC_130310	C16H1orf158	TSS136356	chr16:52242324-52294754	822	NA	2.93825	12.8595	7.89888	0.460422	Up
TCONS_00138353	"="	XP_005690958.1	XLOC_123621	RABGAP1L	TSS129311	chr16:53047208-53758380	2448	NA	1.21738	5.11909	3.16824	0.308535	Up
TCONS_00167701	"="	XM_005692344.1	XLOC_149520	ZFP82	TSS156581	chr18:45836740-45896982	8892	NA	1.4982	3.74413	2.62116	0.328442	Up
TCONS_00369834	"="	XP_005680232.1	XLOC_324493	PTPRB	TSS342171	chr5:41533621-41659377	6636	NA	1.34265	3.03992	2.19128	0.156352	Up
TCONS_00247032	"j"	XM_005696062.1	XLOC_217383	HRH1	TSS228940	chr22:54874895-54985965	4056	NA	0.17106	0.239253	0.205156	0.334319	Down
TCONS_00146883	"="	XP_005691036.1	XLOC_131198	TPR	TSS137305	chr16:65025266-65102817	7516	NA	6.25088	13.9035	10.0772	0.976155	Up
TCONS_00335873	"="	XP_005677865.1	XLOC_294172	TTF2	TSS310394	chr3:24100878-24153655	3773	NA	1.37969	2.4619	1.9208	0.0974999	Up
TCONS_00330682	"j"	XM_005678534.1	XLOC_290118	LOC102183385	TSS305958	chr3:96979140-96989621	874	NA	6.31568	14.8321	10.5739	0.684375	Up
TCONS_00472946	"="	XP_005700329.1	XLOC_416051	LOC102169462	TSS438202	chrX:22414781-22536051	4038	NA	0.32699	0.554022	0.440506	0.90745	Down
TCONS_00384573	"j"	XP_005680765.1	XLOC_336985	CCDC91	TSS355526	chr5:78564871-78879083	2395	NA	4.66769	6.76475	5.71622	0.539356	Up
TCONS_00251736	"="	XP_005696179.1	XLOC_221439	PTPN23	TSS233258	chr22:51996308-52020115	3760	NA	1.84849	4.56851	3.2085	0.124249	Up
TCONS_00279197	"="	XP_005697953.1	XLOC_245364	ZDHHC4	TSS258630	chr25:38026245-38034762	1032	NA	9.37725	13.9927	11.685	0.534872	Up
TCONS_00274912	"="	XP_005697440.1	XLOC_241848	CACNA1H	TSS254795	chr25:941210-972104	5394	NA	1.80103	5.32053	3.56078	0.149305	Up
TCONS_00286774	"="	XM_005698484.1	XLOC_251599	ACSL5	TSS265366	chr26:31301880-31360701	2436	NA	4.6145	4.4395	4.527	0.20226	Up
TCONS_00148914	"j"	XP_005691239.1	XLOC_133018	LRBA	TSS139198	chr17:6699994-7448405	9945	NA	0.659104	1.86524	1.26217	0.102059	Up
TCONS_00200072	"j"	XM_005676791.1	XLOC_175314	WASF2	TSS184912	chr2:125013191-125060919	3541	NA	2.58121	5.09557	3.83839	0.196263	Up
TCONS_00159112	"j"	XP_005691356.1	XLOC_142308	RAPGEF2	TSS148852	chr17:39390841-39658195	4751	NA	0.86615	1.35765	1.1119	0.0469335	Up
TCONS_00353149	"="	XM_005679444.1	XLOC_309579	CALU	TSS326523	chr4:90238880-90260519	2003	NA	13.9765	29.6028	21.7896	2.0966	Up
TCONS_00009533	"j"	XM_005675386.1	XLOC_008705	IFT80	TSS9000	chr1:105012786-105139030	3901	NA	1.76856	4.70357	3.23606	0.354671	Up
TCONS_00089037	"="	XM_005688476.1	XLOC_079621	ITCH	TSS83209	chr13:61811269-61913369	3005	NA	8.97807	26.2873	17.6327	1.87254	Up
TCONS_00197646	"j"	XP_005676983.1	XLOC_173294	IGFBP2	TSS182764	chr2:104002104-104031065	721	NA	172.982	580.82	376.901	24.9219	Up
TCONS_00225932	"="	XM_005694878.1	XLOC_198676	FBXL7	TSS209240	chr20:56780022-57107073	4029	NA	1.48649	2.95485	2.22067	0.0793495	Up
TCONS_00443282	"="	XP_005683602.1	XLOC_389001	EXTL3	TSS410100	chr8:9712227-9758808	3337	NA	0.626863	3.09393	1.8604	0.0793643	Up
TCONS_00251722	"j"	XM_005696015.1	XLOC_221427	DHX30	TSS233244	chr22:51648037-51679108	4715	XM_005696015.1	0.752392	2.45964	1.60602	0.0727891	Up
TCONS_00359680	"="	XP_005679190.1	XLOC_315461	COG5	TSS332653	chr4:45886278-46184569	2490	NA	3.52281	6.99251	5.25766	0.42466	Up
TCONS_00129788	"="	XP_005689932.1	XLOC_116095	NUMA1	TSS121364	chr15:48233394-48303023	7086	NA	8.57401	15.2376	11.9058	0.544117	Up
TCONS_00344301	"="	XP_005678775.1	XLOC_301528	ZMYM4	TSS318144	chr3:106524997-106639379	4557	NA	5.35216	7.00413	6.17814	0.483832	Up
TCONS_00216348	"="	XP_005694786.1	XLOC_189723	EMB	TSS200041	chr20:28592807-28639458	2345	NA	102.647	69.8126	86.2298	6.25651	Up
TCONS_00117902	"="	XP_005689432.1	XLOC_105705	PGR	TSS110395	chr15:6851502-6974970	1020	NA	5.51905	18.5707	12.0449	1.08233	Up
TCONS_00452022	"="	XP_005684363.1	XLOC_396844	PTBP3	TSS418295	chr8:99618592-99711491	1581	NA	2.43105	9.47739	5.95422	0.469292	Up
TCONS_00083734	"j"	XM_005687833.1	XLOC_075076	SLX4IP	TSS78376	chr13:3161388-3374890	7068	NA	1.06544	1.44412	1.25478	0.0628729	Up
TCONS_00215892	"j"	XP_005694818.1	XLOC_189297	PPAP2A	TSS199609	chr20:23582141-23835701	5551	NA	7.6119	17.9101	12.761	1.33915	Up
TCONS_00369209	"="	XM_005680055.1	XLOC_323941	SCAF11	TSS341572	chr5:33001310-33075525	7018	XM_005680055.1	0.19846	0.526176	0.362318	0.892132	Down
TCONS_00492525	"j"	XM_005700726.1	XLOC_434002	LOC102184795	TSS456773	chrX:77011275-77097138	4476	NA	0.100881	0.353162	0.227021	0.389506	Down
TCONS_00251557	"="	XP_005695993.1	XLOC_221322	SEMA3F	TSS233108	chr22:49930844-49964022	2121	NA	0.872685	4.10529	2.48899	0.101506	Up
TCONS_00442158	"="	XP_005684473.1	XLOC_387975	RNASEH1	TSS409031	chr8:108980790-109022818	773	NA	5.57675	9.75693	7.66684	0.306135	Up
TCONS_00042957	"="	XP_005685913.1	XLOC_038269	POLR2M	TSS40017	chr10:48760799-48902558	1069	NA	1.78148	6.51158	4.14653	0.222934	Up
TCONS_00375202	"="	XP_005681027.1	XLOC_329036	MRPL51	TSS347017	chr5:95024667-95029091	796	NA	9.96391	23.4461	16.705	1.31264	Up
TCONS_00146317	"j"	XP_005690981.1	XLOC_130718	ABL2	TSS136792	chr16:58065716-58100518	15970	NA	0.0373625	0.339662	0.188512	0.424813	Down
TCONS_00386529	"j"	XP_005681228.1	XLOC_338582	DDX17	TSS357273	chr5:101297750-101325993	4759	NA	35.2579	54.3772	44.8175	3.62899	Up
TCONS_00451894	"="	XP_005684451.1	XLOC_396741	SVEP1	TSS418180	chr8:97932990-98109809	10567	NA	2.56882	6.72272	4.64577	0.364994	Up
TCONS_00124542	"j"	XP_005690260.1	XLOC_111530	DGKZ	TSS116542	chr15:72628635-72669768	3223	NA	1.18808	5.72013	3.45411	0.167793	Up
TCONS_00277989	"j"	XP_005697726.1	XLOC_244498	YPEL3	TSS257614	chr25:26265787-26269184	852	NA	17.6945	63.1945	40.4445	2.40554	Up
TCONS_00194570	"="	XM_005676262.1	XLOC_170517	RALB	TSS179890	chr2:71160594-71231825	2574	XM_005676262.1	4.32006	12.5547	8.43738	0.627288	Up
TCONS_00281532	"="	XP_005698029.1	XLOC_247359	ITPRIPL2	TSS260757	chr25:16871662-16880233	2699	NA	2.56979	8.29434	5.43206	0.254923	Up
TCONS_00161333	"="	XP_005691615.1	XLOC_144208	MAPKAPK5	TSS150866	chr17:61884214-61917882	1416	NA	2.48802	6.32794	4.40798	0.316986	Up
TCONS_00120949	"j"	XP_005689798.1	XLOC_108419	EIF4G2	TSS113235	chr15:40125896-40137451	3804	NA	2.05453	11.7011	6.87782	14.3819	Down
TCONS_00422681	"="	XM_005682690.1	XLOC_370411	LMNB1	TSS390743	chr7:23472965-23526621	2455	NA	1.50892	4.83341	3.17116	0.1988	Up
TCONS_00452016	"j"	XM_005684306.1	XLOC_396844	PTBP3	TSS418294	chr8:99618592-99711491	11356	NA	1.51786	1.45369	1.48577	0.0979679	Up
TCONS_00136798	"j"	XM_005690655.1	XLOC_122326	SUCO	TSS127922	chr16:37658004-37747293	5313	NA	39.2092	137.677	88.4431	12.5081	Up
TCONS_00361505	"u"	-	XLOC_317122	-	TSS334383	chr4:66378515-66382337	1563	NA	5.03331	10.868	7.95066	0.320616	Up
TCONS_00311997	"="	XP_005699553.1	XLOC_274264	INTS4	TSS289049	chr29:17177752-17295133	10222	NA	0.159643	0.303859	0.231751	0.416203	Down
TCONS_00248888	"="	XM_005695634.1	XLOC_218986	SETD5	TSS230651	chr22:16892413-16942839	6383	NA	2.21954	6.08043	4.14999	0.366837	Up
TCONS_00422145	"="	XM_005682668.1	XLOC_369988	GNA11	TSS390275	chr7:17122661-17137531	1266	NA	3.8974	9.82999	6.86369	0.287332	Up
TCONS_00184094	"="	XP_005693409.1	XLOC_162041	POLDIP2	TSS170649	chr19:19163068-19178942	1387	NA	6.81483	10.9571	8.88597	0.438173	Up
TCONS_00241468	"="	XM_005695408.1	XLOC_212752	WARS	TSS223942	chr21:62144541-62173507	4756	NA	0.166791	0.262353	0.214572	0.235509	Down
TCONS_00455175	"u"	-	XLOC_399791	-	TSS421329	chr9:19294274-19297925	3651	NA	0.156367	0.300968	0.228668	0.385775	Down
TCONS_00057120	"j"	XP_005687256.1	XLOC_050930	SPTAN1	TSS53283	chr11:97569937-97653923	7978	NA	0.269773	0.459471	0.364622	0.371738	Down
TCONS_00304926	"j"	XP_005699187.1	XLOC_268087	VPS26A	TSS282554	chr28:23271450-23298535	2654	NA	12.9368	30.0576	21.4972	3.13997	Up
TCONS_00187172	"="	XP_005694104.1	XLOC_163970	GPS1	TSS173017	chr19:49755406-49759931	2081	NA	3.17642	0.614249	1.89533	0.510139	Up
TCONS_00364466	"j"	XM_005679612.1	XLOC_319770	DENND2A	TSS337154	chr4:100971161-101039563	3345	NA	2.47545	6.9798	4.72762	0.305605	Up
TCONS_00195525	"j"	XR_309793.1	XLOC_171437	NABP1	TSS180828	chr2:79572037-79583103	4105	NA	0.27476	0.336267	0.305513	0.695946	Down
TCONS_00155788	"j"	XP_005691223.1	XLOC_139168	TRIM2	TSS145637	chr17:4246199-4375366	6374	NA	9.29861	21.9855	15.6421	1.38957	Up
TCONS_00319412	"j"	XP_005700035.1	XLOC_280635	SF1	TSS295816	chr29:40796154-40809050	2537	NA	11.6698	17.3543	14.512	0.690873	Up
TCONS_00091204	"="	102189219	XLOC_081479	LOC102189219	TSS85187	chr13:3130986-3160095	4053	NA	0.587773	2.41904	1.50341	0.115295	Up
TCONS_00253890	"j"	XP_005696412.1	XLOC_223210	SLC29A1	TSS235189	chr23:17313583-17323714	2100	NA	4.4441	11.9938	8.21895	0.427881	Up
TCONS_00168748	"="	XP_005692894.1	XLOC_150176	TRPM4	TSS157409	chr18:54091146-54132565	4114	NA	0.762665	1.7562	1.25943	0.0366922	Up
TCONS_00002337	"="	XM_005674765.1	XLOC_002216	NRIP1	TSS2253	chr1:20878961-20977607	7449	NA	7.02329	14.1119	10.5676	1.03093	Up
TCONS_00421701	"="	XP_005682472.1	XLOC_369708	TIMM44	TSS389934	chr7:13202465-13215464	1816	NA	4.03793	7.84636	5.94215	0.284749	Up
TCONS_00456373	"u"	-	XLOC_400843	-	TSS422447	chr9:31518325-31569369	5052	NA	0.120501	0.249373	0.184937	0.494124	Down
TCONS_00200034	"j"	XM_005676990.1	XLOC_175286	FGR	TSS184878	chr2:124860417-124879655	3841	NA	0.159081	0.40167	0.280375	0.407523	Down
TCONS_00406971	"="	XP_005682013.1	XLOC_357222	HPSE	TSS376600	chr6:95199124-95250420	3996	NA	1.01381	3.31751	2.16566	0.173288	Up
TCONS_00401181	"="	XM_005681434.1	XLOC_351938	TIGD2	TSS371119	chr6:33888028-33893982	3116	XM_005681434.1	2.87918	4.26578	3.57248	0.271773	Up
TCONS_00324039	"="	XM_005677912.1	XLOC_284163	DRAM2	TSS299773	chr3:30152525-30183080	1802	NA	5.03443	11.3834	8.20892	0.804547	Up
TCONS_00247178	"="	XM_005696159.1	XLOC_217510	ACAD9	TSS229075	chr22:56363286-56426814	2359	XM_005696159.1	1.43604	3.65207	2.54406	0.0759033	Up
TCONS_00181839	"="	XP_005694184.1	XLOC_160164	LOC102190909	TSS168619	chr19:54674823-54677553	375	NA	128.054	185.219	156.637	8.50683	Up
TCONS_00007294	"="	XP_005675227.1	XLOC_006713	TRA2B	TSS6930	chr1:79667233-79686812	1008	NA	42.0141	6.03991	24.027	7.34016	Up
TCONS_00123072	"="	XP_005690166.1	XLOC_110200	RCN1	TSS115157	chr15:59475357-59485430	1942	NA	20.7872	68.3297	44.5585	4.89193	Up
TCONS_00038311	"="	XP_005686281.1	XLOC_034385	LOC102168267	TSS35870	chr10:99025840-99078273	2597	NA	19.9517	68.5531	44.2524	6.23801	Up
TCONS_00272118	"j"	XM_005697117.1	XLOC_239396	LOC102191007	TSS252217	chr24:34728119-34746938	1357	NA	3.76895	5.51367	4.64131	0.224221	Up
TCONS_00320179	"="	XP_005700149.1	XLOC_281226	CD151	TSS296474	chr29:47780257-47785251	408	NA	9.22642	33.7957	21.5111	1.02942	Up
TCONS_00425614	"="	XM_005683084.1	XLOC_372856	FGF1	TSS393348	chr7:49780008-49898413	3731	NA	0.605601	1.93592	1.27076	0.0866889	Up
TCONS_00274636	"="	XP_005697358.1	XLOC_241644	PIGN	TSS254563	chr24:60161521-60261247	2796	NA	3.22146	4.68804	3.95475	0.231227	Up
TCONS_00128857	"j"	XM_005689671.1	XLOC_115320	MICAL2	TSS120534	chr15:38724936-38874379	5957	XM_005689671.1	1.04407	3.97349	2.50878	0.157812	Up
TCONS_00420625	"="	XP_005682243.1	XLOC_368996	ARRDC2	TSS389066	chr7:4724764-4729243	2284	NA	1.29177	3.06852	2.18014	0.0750902	Up
TCONS_00186937	"="	XP_005694060.1	XLOC_163801	LOC102178567	TSS172822	chr19:47344584-47419394	828	NA	3.35397	11.311	7.33249	0.346325	Up
TCONS_00429592	"j"	XR_310181.1	XLOC_376520	LOC102179763	TSS397121	chr7:88939243-89101655	2838	NA	1.81883	3.33128	2.57505	0.155236	Up
TCONS_00218866	"j"	XP_005694910.1	XLOC_192101	FAM134B	TSS202468	chr20:56172773-56219589	2287	NA	3.07666	6.60392	4.84029	0.355318	Up
TCONS_00406172	"="	XM_005681775.1	XLOC_356540	G3BP2	TSS375879	chr6:87681827-87851525	4194	NA	2.17036	5.05765	3.614	0.356547	Up
TCONS_00368126	"="	XP_005679891.1	XLOC_323188	VEZT	TSS340676	chr5:24171501-24256723	11444	NA	2.68129	3.64682	3.16406	0.331216	Up
TCONS_00038062	"="	XM_005686194.1	XLOC_034173	ZC3H14	TSS35649	chr10:96258476-96430268	2370	NA	1.77956	5.44219	3.61088	0.286726	Up
TCONS_00041826	"="	XM_005685624.1	XLOC_037287	MDGA2	TSS38993	chr10:36219175-36651163	9121	NA	0.117365	0.307421	0.212393	0.606913	Down
TCONS_00382044	"="	XM_005680278.1	XLOC_334868	ARHGEF25	TSS353234	chr5:54307009-54315872	3698	NA	1.496	2.40604	1.95102	0.0967035	Up
TCONS_00058211	"j"	XM_005686288.1	XLOC_051718	REV1	TSS54175	chr11:4553024-4680366	4235	NA	0.141888	0.497457	0.319672	0.485251	Down
TCONS_00345116	"u"	-	XLOC_302250	-	TSS318898	chr3:115375231-115385507	5615	NA	0.178841	0.27434	0.22659	0.349347	Down
TCONS_00448077	"="	XM_005683891.1	XLOC_393403	SLC25A51	TSS414648	chr8:60326113-60344234	4884	NA	3.55925	7.63654	5.5979	0.580991	Up
TCONS_00286971	"j"	XP_005698671.1	XLOC_251755	ATRNL1	TSS265537	chr26:33963501-34771716	4001	NA	4.19881	5.92618	5.0625	0.442859	Up
TCONS_00395452	"="	XP_005681819.1	XLOC_346662	PARM1	TSS365658	chr6:87156597-87206246	4818	NA	0.834157	3.18023	2.00719	0.154664	Up
TCONS_00311268	"="	XM_005699467.1	XLOC_273576	CCDC90B	TSS288342	chr29:11540539-11576321	1818	XM_005699467.1	5.09966	9.32628	7.21297	0.466168	Up
TCONS_00222870	"="	XP_005694762.1	XLOC_195762	GPX8	TSS206273	chr20:23890972-23960353	1103	NA	11.755	32.4895	22.1223	2.58936	Up
TCONS_00385892	"="	XP_005680974.1	XLOC_338109	CLSTN3	TSS356721	chr5:94396569-94435690	3901	NA	0.402404	1.73771	1.07006	0.0420588	Up
TCONS_00085398	"j"	XP_005687995.1	XLOC_076531	KIAA1217	TSS79895	chr13:23805145-24155795	6896	NA	2.08381	0.488183	1.286	0.425526	Up
TCONS_00153244	"="	XP_005691446.1	XLOC_137084	RSRC2	TSS143374	chr17:52470363-52486546	1923	NA	5.85243	14.2718	10.0621	1.06752	Up
TCONS_00161180	"="	XP_005691529.1	XLOC_144112	SDSL	TSS150756	chr17:60615226-60627582	990	NA	2.07923	8.78936	5.4343	0.246626	Up
TCONS_00184507	"="	XP_005694224.1	XLOC_162279	P2RX5	TSS170961	chr19:23638743-23654838	5459	NA	0.667538	1.81141	1.23947	0.0792754	Up
TCONS_00030425	"="	XP_005685205.1	XLOC_027725	PIAS1	TSS28760	chr10:14619544-14748039	1935	NA	2.3437	6.50032	4.42201	0.369406	Up
TCONS_00153342	"="	XM_005691425.1	XLOC_137132	IFT81	TSS143441	chr17:53606932-53740805	2721	NA	2.20395	4.73304	3.46849	0.377447	Up
TCONS_00057128	"="	XP_005687259.1	XLOC_050930	SPTAN1	TSS53284	chr11:97569937-97653923	7717	NA	3.40099	9.81983	6.61041	0.434494	Up
TCONS_00093421	"j"	XP_005688061.1	XLOC_083461	ZEB1	TSS87264	chr13:32495131-32693126	5535	NA	1.53525	3.2765	2.40587	0.187514	Up
TCONS_00331529	"j"	XM_005678802.1	XLOC_290795	MTF1	TSS306697	chr3:104284208-104329762	7542	NA	4.23334	4.21333	4.22334	0.243742	Up
TCONS_00410999	"="	XP_005682629.1	XLOC_360432	EEF2	TSS380132	chr7:16462232-16471129	3180	NA	141.633	261.83	201.731	10.4996	Up
TCONS_00378236	"="	XM_005679791.1	XLOC_331652	KITLG	TSS349810	chr5:17607322-17714760	5315	XM_005679791.1	3.98263	6.32176	5.15219	0.572592	Up
TCONS_00363083	"="	XP_005679455.1	XLOC_318593	AASS	TSS335896	chr4:83996574-84082150	2781	NA	3.62926	7.70573	5.66749	0.475267	Up
TCONS_00251313	"j"	XM_005696087.1	XLOC_221181	PRKCD	TSS232928	chr22:47534391-47579356	5119	XM_005696087.1	0.707693	1.22486	0.966276	0.0360333	Up
TCONS_00189242	"j"	XM_005675872.1	XLOC_165650	TFPI	TSS174846	chr2:8883131-8969792	3161	NA	1.70288	3.41651	2.5597	0.244829	Up
TCONS_00266492	"="	XP_005697206.1	XLOC_234195	CIDEA	TSS246856	chr24:42944906-42952140	899	NA	2.0634	8.12995	5.09667	0.211203	Up
TCONS_00401206	"="	XP_005681727.1	XLOC_351955	HERC6	TSS371140	chr6:34505350-34559522	2961	NA	1.79401	2.79499	2.2945	0.143804	Up
TCONS_00405599	"j"	XP_005681769.1	XLOC_356042	LOC102186941	TSS375358	chr6:81880383-81919533	2768	NA	1.28407	3.50543	2.39475	0.197859	Up
TCONS_00319089	"="	XM_005699763.1	XLOC_280418	TMEM258	TSS295559	chr29:38167194-38170830	357	NA	41.2382	98.9048	70.0715	4.98153	Up
TCONS_00422473	"="	XP_005682703.1	XLOC_370222	ADAMTS19	TSS390543	chr7:20826547-21036737	4373	NA	1.70627	2.73378	2.22002	0.159365	Up
TCONS_00368560	"="	XP_005680015.1	XLOC_323472	CSRNP2	TSS341024	chr5:27635398-27649588	1743	NA	2.77899	4.74042	3.75971	0.154013	Up
TCONS_00291991	"j"	XP_005698619.1	XLOC_256114	ATE1	TSS270169	chr26:40080505-40248225	5576	NA	1.01689	2.014	1.51544	0.107479	Up
TCONS_00077988	"="	XP_005687542.1	XLOC_069681	NHLRC3	TSS72840	chr12:21020781-21029891	2267	NA	2.91143	4.6958	3.80362	0.237585	Up
TCONS_00383852	"="	XM_005680610.1	XLOC_336375	RBFOX2	TSS354871	chr5:71761145-71966536	6707	XM_005680610.1	1.75221	4.27403	3.01312	0.240888	Up
TCONS_00349954	"="	XM_005679171.1	XLOC_306705	TMEM168	TSS323515	chr4:53156269-53210837	6867	NA	2.08649	5.88185	3.98417	0.59292	Up
TCONS_00129922	"j"	XM_005689955.1	XLOC_116187	FAM168A	TSS121470	chr15:49472118-49545176	11195	NA	0.230642	0.501136	0.365889	0.47985	Down
TCONS_00096601	"="	XP_005688561.1	XLOC_086099	CPNE1	TSS90098	chr13:62914299-62952334	1614	NA	0.347261	1.81258	1.07992	1.95159	Down
TCONS_00008652	"j"	XP_005675424.1	XLOC_007907	LRRC31	TSS8169	chr1:95672714-95700051	2468	NA	1.72262	5.47858	3.6006	0.3343	Up
TCONS_00141707	"j"	XP_005690522.1	XLOC_126634	CDC73	TSS132488	chr16:9840387-9928745	4869	NA	3.56392	6.06398	4.81395	0.519025	Up
TCONS_00034047	"="	XP_005685815.1	XLOC_030692	FAM214A	TSS31977	chr10:53852738-53939248	3261	NA	3.57481	3.93207	3.75344	0.25831	Up
TCONS_00314226	"="	XP_005699850.1	XLOC_276228	POLR2G	TSS291120	chr29:38994580-38998859	809	NA	25.1331	50.5544	37.8438	2.44604	Up
TCONS_00143879	"="	XP_005690671.1	XLOC_128652	NME7	TSS134567	chr16:34426705-34700094	1480	NA	6.29679	13.6711	9.98394	1.01181	Up
TCONS_00394663	"u"	-	XLOC_345963	-	TSS364939	chr6:78827976-78849850	21874	NA	1.88912	5.78126	3.83519	0.565128	Up
TCONS_00181282	"="	XM_005694051.1	XLOC_159794	PYCR1	TSS168184	chr19:49893951-49898970	1742	NA	1.30966	4.67051	2.99009	0.135527	Up
TCONS_00246408	"j"	XM_005695926.1	XLOC_217001	HYAL2	TSS228468	chr22:49787968-49793122	1929	XM_005695926.1	1.8063	4.44148	3.12389	0.145122	Up
TCONS_00082394	"="	XM_005687713.1	XLOC_073855	SLC15A1	TSS77111	chr12:70975918-71022153	2756	NA	7.3435	3.48698	5.41524	0.158117	Up
TCONS_00357760	"="	XM_005679000.1	XLOC_313698	SNX13	TSS330821	chr4:24171522-24317684	3942	NA	7.45454	10.0488	8.75167	0.922256	Up
TCONS_00261984	"="	XP_005696989.1	XLOC_229982	WRNIP1	TSS242525	chr23:47855406-47864222	1281	NA	5.97121	13.2138	9.59251	0.32141	Up
TCONS_00066054	"u"	-	XLOC_058805	-	TSS61554	chr11:86088112-86093371	5259	NA	0.233371	0.346113	0.289742	0.424811	Down
TCONS_00274835	"j"	XM_005697367.1	XLOC_241805	PIGQ	TSS254740	chr25:459147-480526	4066	XM_005697367.1	0.799256	1.61753	1.20839	0.0349711	Up
TCONS_00049544	"j"	XP_005686568.1	XLOC_044083	GALM	TSS46133	chr11:20768083-20822219	1592	NA	1.44907	4.76397	3.10652	0.206184	Up
TCONS_00409002	"="	XP_005682078.1	XLOC_359063	PCGF3	TSS378512	chr6:114103591-114135223	1524	NA	4.70277	9.40063	7.0517	0.435877	Up
TCONS_00109074	"="	XM_005688782.1	XLOC_097569	SLC52A2	TSS101990	chr14:11228212-11230407	1425	XM_005688782.1	3.3983	11.8923	7.6453	0.329767	Up
TCONS_00421034	"j"	XP_005682357.1	XLOC_369292	ZNF333	TSS389412	chr7:8142170-8255170	6930	NA	0.801447	1.88613	1.34379	0.0860189	Up
TCONS_00285542	"="	XM_005698308.1	XLOC_250561	R3HCC1L	TSS264262	chr26:17658486-17734370	3347	NA	1.84915	3.56915	2.70915	0.243318	Up
TCONS_00040044	"="	XM_005685176.1	XLOC_035855	PKM	TSS37433	chr10:18689933-18716668	2471	NA	18.1651	65.1816	41.6733	3.06153	Up
TCONS_00240517	"="	XM_005695353.1	XLOC_211842	SERPINA14	TSS223008	chr21:55956113-55992997	1419	XM_005695353.1	268.011	34.9757	151.493	37.0858	Up
TCONS_00063616	"j"	XP_005687107.1	XLOC_056629	RAB1A	TSS59257	chr11:62365157-62453650	2285	NA	33.2272	76.4651	54.8462	7.33068	Up
TCONS_00404115	"j"	XM_005681597.1	XLOC_354651	FRYL	TSS373929	chr6:65300274-65558477	12001	NA	6.32789	7.32344	6.82566	0.550721	Up
TCONS_00350514	"="	XP_005679286.1	XLOC_307234	DPY19L1	TSS324062	chr4:59567638-59644309	2957	NA	2.45	5.88102	4.16551	0.440019	Up
TCONS_00121315	"j"	XM_005689733.1	XLOC_108709	ZNF214	TSS113562	chr15:43608908-43632614	8373	NA	1.56092	1.62742	1.59417	0.116306	Up
TCONS_00114924	"="	XM_005689157.1	XLOC_103004	EMC2	TSS107577	chr14:66322627-66384158	1106	NA	13.7465	23.5017	18.6241	2.07146	Up
TCONS_00144518	"j"	XP_005690879.1	XLOC_129170	PGD	TSS135135	chr16:40780116-40795321	2282	NA	9.58977	8.66548	9.12763	0.301471	Up
TCONS_00186025	"="	XP_005693798.1	XLOC_163278	FBXL20	TSS172160	chr19:38909473-39006854	8003	NA	4.96863	5.58507	5.27685	0.409874	Up
TCONS_00234317	"j"	XR_310928.1	XLOC_206411	LOC102168946	TSS217263	chr21:62755128-62817937	14422	XR_310928.1	0.269661	0.884166	0.576913	0.0615005	Up
TCONS_00218864	"="	XP_005694910.1	XLOC_192101	FAM134B	TSS202466	chr20:56172773-56219589	3234	NA	0.476722	0.858566	0.667644	1.1459	Down
TCONS_00429869	"="	XM_005683451.1	XLOC_376748	ERAP1	TSS397382	chr7:92089683-92212060	3195	NA	1.18246	4.14487	2.66366	0.236328	Up
TCONS_00175790	"j"	XP_005692746.1	XLOC_155850	BCAT2	TSS163637	chr18:53839577-53903812	1678	NA	1.86616	5.18371	3.52493	0.157113	Up
TCONS_00352624	"="	XP_005679447.1	XLOC_309087	CPED1	TSS326019	chr4:82994442-83322317	5751	NA	5.98472	14.3266	10.1557	1.22381	Up
TCONS_00120657	"="	102189885	XLOC_108156	LOC102189885	TSS112960	chr15:36129877-36135211	1173	NA	2.41506	7.86778	5.14142	0.342014	Up
TCONS_00253216	"="	XP_005696323.1	XLOC_222676	C23H6orf89	TSS234602	chr23:10439781-10479318	1047	NA	2.59688	10.024	6.31044	0.379693	Up
TCONS_00170427	"u"	-	XLOC_151421	-	TSS158840	chr18:5912086-5914040	1954	NA	11.5217	36.8152	24.1684	3.34152	Up
TCONS_00327466	"="	XP_005678279.1	XLOC_287290	FUBP1	TSS303005	chr3:63331949-63397717	2440	NA	5.92404	12.2272	9.07562	0.839161	Up
TCONS_00169691	"j"	XP_005693122.1	XLOC_150807	ZNF8	TSS158170	chr18:60803973-60840978	6186	NA	1.8466	3.83823	2.84241	0.177724	Up
TCONS_00342602	"="	XP_005678547.1	XLOC_300124	RNF11	TSS316624	chr3:91517809-91554454	2608	NA	14.0404	33.5167	23.7785	2.7875	Up
TCONS_00383234	"="	XM_005680550.1	XLOC_335818	GLT8D2	TSS354287	chr5:65532972-65570153	1805	NA	5.69573	10.3173	8.00652	0.575386	Up
TCONS_00013565	"="	XM_005675698.1	XLOC_012328	TTC3	TSS12793	chr1:146824675-146944281	7260	NA	8.43407	10.6815	9.55778	0.833909	Up
TCONS_00304920	"="	XP_005699185.1	XLOC_268080	SRGN	TSS282546	chr28:23212852-23252143	1206	NA	14.4806	49.336	31.9083	4.00344	Up
TCONS_00179115	"j"	XP_005694267.1	XLOC_158301	CHD3	TSS166444	chr19:26798957-26822878	8410	NA	0.412466	0.901693	0.65708	0.767231	Down
TCONS_00055910	"="	XM_005686997.1	XLOC_049901	ROCK2	TSS52185	chr11:85272624-85386215	6351	NA	5.15345	8.09583	6.62464	0.802453	Up
TCONS_00407627	"="	XP_005682023.1	XLOC_357816	WDR1	TSS377215	chr6:102351005-102391846	1906	NA	12.725	27.1806	19.9528	1.19136	Up
TCONS_00234206	"="	XP_005695504.1	XLOC_206330	HHIPL1	TSS217167	chr21:61537617-61560224	1611	NA	2.70056	12.1017	7.40113	0.35466	Up
TCONS_00376831	"="	XP_005679773.1	XLOC_330359	ZFC3H1	TSS348478	chr5:1043307-1093956	6810	NA	1.83241	3.20822	2.52032	0.245544	Up
TCONS_00243511	"="	XP_005695748.1	XLOC_214502	ABHD5	TSS225802	chr22:15358871-15403215	2200	NA	5.36871	12.8714	9.12006	0.70884	Up
TCONS_00322478	"="	XP_005677641.1	XLOC_282985	S100A10	TSS298439	chr3:17321799-17333849	560	NA	15.6266	28.2936	21.9601	1.50253	Up
TCONS_00433660	"o"	XP_005683674.1	XLOC_380365	LOC102179100	TSS401075	chr8:22259240-22293383	3379	NA	5.34692	7.17753	6.26222	0.489588	Up
TCONS_00242750	"="	XP_005695589.1	XLOC_213890	PDCD6IP	TSS225131	chr22:7940182-7996744	2058	NA	6.2217	7.58658	6.90414	0.469201	Up
TCONS_00143179	"="	XM_005690519.1	XLOC_128028	WDR26	TSS133915	chr16:25236313-25276493	4517	NA	3.00564	8.42943	5.71753	0.737203	Up
TCONS_00278192	"j"	XP_005697800.1	XLOC_244603	TGFB1I1	TSS257755	chr25:27546560-27552650	2824	NA	0.233154	0.573117	0.403135	0.39482	Up
TCONS_00450967	"j"	XP_005684438.1	XLOC_395870	GRIN3A	TSS417288	chr8:89444597-89644790	2818	NA	0.20189	0.578872	0.390381	0.632586	Down
TCONS_00322653	"="	XM_005677657.1	XLOC_283084	CTSS	TSS298570	chr3:18541734-18568076	1749	NA	39.3742	131.41	85.3921	10.768	Up
TCONS_00036676	"="	XM_005686063.1	XLOC_032899	ZNF410	TSS34334	chr10:81339440-81373424	2198	NA	1.27007	2.89899	2.08453	0.123863	Up
TCONS_00183451	"="	XM_005693135.1	XLOC_161573	RNFT1	TSS170120	chr19:10319008-10329584	2129	XM_005693135.1	15.4704	23.1211	19.2957	2.12366	Up
TCONS_00025056	"="	XP_005675505.1	XLOC_022890	LOC102169223	TSS23731	chr1:115193618-115224002	732	NA	11.3056	37.9766	24.6411	1.74364	Up
TCONS_00146601	"="	XP_005691002.1	XLOC_130974	GLUL	TSS137059	chr16:61107510-61117276	1122	NA	6.08918	9.37904	7.73411	0.452716	Up
TCONS_00325839	"j"	XP_005678158.1	XLOC_285782	EVI5	TSS301451	chr3:48309749-48474687	6288	NA	2.91841	2.00922	2.46382	0.161113	Up
TCONS_00279952	"="	XP_005697982.1	XLOC_245903	ADCY9	TSS259250	chr25:3307474-3413354	3993	NA	1.07294	3.24406	2.1585	0.133254	Up
TCONS_00330661	"="	XM_005678524.1	XLOC_290107	GPBP1L1	TSS305941	chr3:96814152-96879543	3417	NA	0.806363	1.70823	1.2573	2.04983	Down
TCONS_00332848	"="	XP_005677134.1	XLOC_291874	TIPRL	TSS307860	chr3:310120-379675	2643	NA	5.74996	8.6799	7.21493	0.933544	Up
TCONS_00442074	"j"	XP_005684416.1	XLOC_387907	LOC102182036	TSS408958	chr8:108204109-108226496	3149	NA	1.86216	4.41966	3.14091	0.249727	Up
TCONS_00424510	"="	XP_005683364.1	XLOC_371958	ABHD17A	TSS392392	chr7:40382944-40387558	717	NA	8.80033	13.5101	11.1552	0.436514	Up
TCONS_00167901	"="	XM_005692386.1	XLOC_149648	MRPS12	TSS156733	chr18:47466645-47479100	1002	NA	3.57375	8.14848	5.86111	0.25007	Up
TCONS_00111217	"j"	XP_005689010.1	XLOC_099550	SPIDR	TSS104033	chr14:29566897-29812274	2592	NA	2.85316	3.08735	2.97025	0.112861	Up
TCONS_00230544	"="	XP_005695153.1	XLOC_202997	CRABP1	TSS213699	chr21:28582171-28589104	698	NA	90.7722	322.828	206.8	17.6549	Up
TCONS_00118349	"="	XP_005689449.1	XLOC_106128	SESN3	TSS110832	chr15:13576006-13609274	1245	NA	4.01087	11.9309	7.97088	0.731313	Up
TCONS_00404118	"j"	XM_005681597.1	XLOC_354651	FRYL	TSS373929	chr6:65300274-65558477	12524	NA	2.99098	5.83425	4.41261	0.457312	Up
TCONS_00105687	"="	XP_005689220.1	XLOC_094482	ANGPT1	TSS98770	chr14:67346857-67654930	4970	NA	0.845356	1.49795	1.17165	0.103596	Up
TCONS_00282730	"="	XP_005698079.1	XLOC_248331	VKORC1	TSS261820	chr25:27232123-27247928	718	NA	9.85978	32.4121	21.1359	1.53265	Up
TCONS_00421583	"j"	XP_005682524.1	XLOC_369639	DOCK6	TSS389849	chr7:12122792-12165894	6414	NA	0.139933	0.304704	0.222318	0.208467	Up
TCONS_00287304	"="	XP_005698601.1	XLOC_252045	INPP5F	TSS265849	chr26:38284989-38354442	3249	NA	1.56067	2.49575	2.02821	0.144187	Up
TCONS_00314606	"="	XP_005700057.1	XLOC_276435	SART1	TSS291391	chr29:41894841-41917538	2370	NA	5.76027	9.46566	7.61296	0.393644	Up
TCONS_00409727	"="	XM_005682210.1	XLOC_359580	EPS15L1	TSS379103	chr7:6142336-6244740	3273	NA	0.706264	1.56324	1.13475	0.0520612	Up
TCONS_00077631	"j"	XM_005687597.1	XLOC_069377	RCBTB1	TSS72518	chr12:16983366-17035094	3980	NA	3.31704	5.06992	4.19348	0.298918	Up
TCONS_00221994	"="	XP_005694692.1	XLOC_194983	PPWD1	TSS205455	chr20:13879788-13937927	2174	NA	3.19764	10.3358	6.76672	0.89598	Up
TCONS_00066667	"="	XP_005687093.1	XLOC_059371	LOC102168270	TSS62137	chr11:90940465-91013069	1339	NA	10.498	40.7034	25.6007	2.75837	Up
TCONS_00246470	"="	XP_005696000.1	XLOC_217038	UBA7	TSS228514	chr22:50183084-50194071	3251	NA	2.71902	5.2738	3.99641	0.218761	Up
TCONS_00343853	"j"	XP_005678722.1	XLOC_301138	MACF1	TSS317730	chr3:102804545-103149909	23692	NA	0.910823	2.9751	1.94296	0.202198	Up
TCONS_00020866	"j"	XP_005675110.1	XLOC_019177	LRCH3	TSS19821	chr1:68732785-68805680	10420	NA	0.25436	0.767851	0.5Up55	0.038248	Up
TCONS_00382047	"="	XP_005680334.1	XLOC_334868	ARHGEF25	TSS353235	chr5:54307009-54315872	2229	NA	3.96922	7.70889	5.83906	0.382666	Up
TCONS_00174442	"="	XP_005692548.1	XLOC_154999	LOC102190632	TSS162586	chr18:42878306-43014551	861	NA	4.38685	15.9586	10.1727	0.587007	Up
TCONS_00337683	"j"	XP_005678103.1	XLOC_295735	TRMT13	TSS312049	chr3:40990956-41069952	3128	NA	2.30021	3.73191	3.01606	0.296805	Up
TCONS_00409401	"="	XP_005682224.1	XLOC_359369	SUGP1	TSS378853	chr7:3527300-3560236	2005	NA	1.7338	4.08575	2.90977	0.166212	Up
TCONS_00142492	"="	XP_005690531.1	XLOC_127390	GPATCH2	TSS133258	chr16:18680251-19121021	5443	NA	0.586052	2.18862	1.38734	0.141875	Up
TCONS_00331836	"="	XP_005678874.1	XLOC_291021	SFPQ	TSS306953	chr3:106727950-106776810	4825	NA	2.80512	6.81502	4.81007	0.616013	Up
TCONS_00099849	"u"	-	XLOC_088971	-	TSS93122	chr14:14017614-14021553	3939	NA	0.135606	0.300789	0.218197	0.27751	Down
TCONS_00170866	"="	XP_005691898.1	XLOC_151821	COTL1	TSS159261	chr18:10220585-10264613	1617	NA	3.47373	9.89998	6.68685	0.364288	Up
TCONS_00297116	"j"	XP_005698957.1	XLOC_260879	HOOK3	TSS275088	chr27:36115667-36205215	5000	NA	8.93203	22.8488	15.8904	1.93956	Up
TCONS_00155787	"j"	XP_005691223.1	XLOC_139168	TRIM2	TSS145636	chr17:4246199-4375366	4900	NA	7.35285	11.9242	9.63853	1.17009	Up
TCONS_00492311	"="	XP_005700774.1	XLOC_433793	YIPF6	TSS456561	chrX:74561558-74594356	4233	NA	3.66185	4.67245	4.16715	0.271147	Up
TCONS_00209320	"j"	XM_005676356.1	XLOC_183660	ORC2	TSS193621	chr2:88818183-88855620	3760	NA	2.31506	8.01741	5.16624	0.734309	Up
TCONS_00175879	"="	XP_005692783.1	XLOC_155887	IRF3	TSS163692	chr18:54488431-54501963	2345	NA	1.78324	4.27923	3.03124	0.175956	Up
TCONS_00391288	"j"	XP_005681543.1	XLOC_342824	SMIM20	TSS361725	chr6:43473805-43498075	1076	NA	5.63958	9.92659	7.78308	0.437355	Up
TCONS_00492794	"="	XM_005700782.1	XLOC_434221	WDR13	TSS457017	chrX:79813124-79826637	1774	NA	1.27457	3.31027	2.29242	0.0922595	Up
TCONS_00315311	"u"	-	XLOC_276962	-	TSS291985	chr29:48185067-48188351	3284	NA	0.216637	0.429509	0.323073	0.446195	Down
TCONS_00460711	"="	XP_005685028.1	XLOC_404844	CCDC170	TSS426561	chr9:74663781-74762547	2775	NA	0.675515	1.90428	1.2899	0.0802093	Up
TCONS_00319203	"j"	XP_005699880.1	XLOC_280499	B3GAT3	TSS295652	chr29:38876259-38880768	1967	NA	1.12239	3.41828	2.27034	0.102627	Up
TCONS_00014703	"="	XP_005674733.1	XLOC_013392	SON	TSS13891	chr1:1245775-1314805	7371	NA	2.62458	4.3428	3.48369	0.272992	Up
TCONS_00271924	"j"	XP_005697171.1	XLOC_239220	C24H18orf8	TSS252032	chr24:33201185-33237756	1868	NA	31.0007	43.181	37.0908	2.50511	Up
TCONS_00032847	"="	XP_005685702.1	XLOC_029674	TMX1	TSS30896	chr10:40359656-40374905	1486	NA	12.1209	17.9778	15.0494	1.37306	Up
TCONS_00316295	"="	XP_005699532.1	XLOC_277859	PCF11	TSS292912	chr29:11640651-11664800	5058	NA	2.98563	7.10413	5.04488	0.583362	Up
TCONS_00045578	"="	XP_005686167.1	XLOC_040657	ACTN1	TSS42499	chr10:76735231-76784032	3140	NA	2.08717	7.62472	4.85595	0.311308	Up
TCONS_00330802	"j"	XP_005678616.1	XLOC_290199	SLC6A9	TSS306051	chr3:98455203-98495815	4047	NA	0.119035	0.211308	0.165171	0.206088	Down
TCONS_00271032	"="	XP_005697065.1	XLOC_238387	MEP1B	TSS251186	chr24:25105201-25141612	2331	NA	13.4077	42.614	28.0108	3.29953	Up
TCONS_00326484	"="	XP_005678203.1	XLOC_286371	LOC102184685	TSS302058	chr3:53801987-53837364	1478	NA	15.5225	32.5427	24.0326	2.53279	Up
TCONS_00058203	"="	XM_005686286.1	XLOC_051714	TXNDC9	TSS54167	chr11:4515795-4527748	1206	NA	16.6005	20.952	18.7763	1.8046	Up
TCONS_00069406	"="	XP_005687487.1	XLOC_061703	GTF2F2	TSS64616	chr12:13195848-13336722	1716	NA	4.49911	7.11009	5.8046	0.520934	Up
TCONS_00160530	"="	XP_005691586.1	XLOC_143504	PPP1CC	TSS150121	chr17:54104446-54122799	969	NA	4.55509	14.0192	9.28714	0.86255	Up
TCONS_00375440	"="	XM_005681029.1	XLOC_329241	LOC102169463	TSS347241	chr5:97616681-97682643	3587	XM_005681029.1	1.22346	3.4341	2.32878	0.134136	Up
TCONS_00379490	"="	XP_005680164.1	XLOC_332622	DIP2B	TSS350869	chr5:28124076-28264963	4710	NA	2.2161	5.01029	3.6132	0.284599	Up
TCONS_00453959	"u"	-	XLOC_398636	-	TSS420151	chr9:6119605-6122205	2600	NA	0.232923	0.387003	0.309963	0.537924	Down
TCONS_00166762	"="	XM_005692224.1	XLOC_148805	ZNF23	TSS155770	chr18:38825956-38840228	3097	NA	0.583663	2.11606	1.34986	0.121409	Up
TCONS_00128830	"="	XP_005689727.1	XLOC_115306	PARVA	TSS120517	chr15:38468945-38598622	1307	NA	1.93758	5.29425	3.61592	0.223903	Up
TCONS_00470424	"j"	XP_005685076.1	XLOC_413720	DLL1	TSS435776	chr9:90093023-90104051	2693	NA	1.07712	2.53064	1.80388	0.0659096	Up
TCONS_00277117	"="	XM_005697568.1	XLOC_243753	ACSM3	TSS256814	chr25:18504097-18566057	2143	NA	2.34287	7.08297	4.71292	0.555736	Up
TCONS_00341153	"j"	XP_005678360.1	XLOC_298831	PDE4B	TSS315266	chr3:75383499-75918043	3976	NA	2.18063	4.67727	3.42895	0.311408	Up
TCONS_00338468	"j"	XM_005678113.1	XLOC_296424	CDC7	TSS312777	chr3:49399555-49426087	3559	XM_005678113.1	2.6867	4.491	3.58885	0.372545	Up
TCONS_00279795	"="	XP_005697500.1	XLOC_245796	RNPS1	TSS259125	chr25:1804263-1814854	891	NA	7.64393	11.2929	9.46842	0.440772	Up
TCONS_00214199	"="	XM_005694531.1	XLOC_187751	ERGIC1	TSS197997	chr20:4582865-4719995	2701	NA	5.48089	12.1258	8.80335	0.547399	Up
TCONS_00230621	"="	XM_005695106.1	XLOC_203048	LOC102185690	TSS213758	chr21:28962089-29176384	2546	NA	11.5752	18.4001	14.9876	1.8655	Up
TCONS_00294456	"="	XP_005698809.1	XLOC_258447	CDKN2AIP	TSS272555	chr27:13142952-13147547	1536	NA	2.57165	5.46436	4.01801	0.236472	Up
TCONS_00166447	"u"	-	XLOC_148531	-	TSS155483	chr18:36113387-36116699	3301	NA	0.234859	0.390787	0.312823	0.531744	Down
TCONS_00454504	"="	XM_005684476.1	XLOC_399156	ECHDC1	TSS420682	chr9:11132254-11206819	2203	NA	1.93284	5.49583	3.71433	0.362867	Up
TCONS_00257907	"="	XP_005696299.1	XLOC_226624	RPS10	TSS238841	chr23:8178306-8184114	568	NA	302.836	569.166	436.001	26.5041	Up
TCONS_00282694	"="	XP_005697772.1	XLOC_248305	ZNF629	TSS261792	chr25:26975384-26984211	5911	NA	1.06613	1.98186	1.52399	0.0821498	Up
TCONS_00168144	"="	XP_005692494.1	XLOC_149798	BCKDHA	TSS156922	chr18:49395277-49415083	1407	NA	2.64212	4.09567	3.3689	0.100445	Up
TCONS_00163909	"="	XM_005709437.1	XLOC_146360	ZNF276	TSS153187	chr18:14084435-14149625	1829	XM_005709437.1	1.43521	2.97784	2.20653	0.0850431	Up
TCONS_00266014	"="	XP_005697135.1	XLOC_233799	TGIF1	TSS246427	chr24:37670213-37681196	1324	NA	21.0083	22.5909	21.7996	1.43363	Up
TCONS_00243032	"="	XP_005695598.1	XLOC_214154	EPM2AIP1	TSS225399	chr22:10385325-10393272	1823	NA	2.94852	9.35432	6.15142	0.395385	Up
TCONS_00172554	"="	XM_005692049.1	XLOC_153291	CNOT1	TSS160814	chr18:25717807-25805191	7727	NA	7.24674	15.6546	11.4507	1.21853	Up
TCONS_00200081	"j"	XM_005676793.1	XLOC_175321	MAP3K6	TSS184921	chr2:125094120-125116634	6118	NA	0.103218	0.240109	0.171663	0.17332	Down
TCONS_00320262	"="	XP_005700169.1	XLOC_281280	RIC8A	TSS296540	chr29:48329035-48360213	1548	NA	3.43803	6.7256	5.08181	0.227316	Up
TCONS_00246691	"="	XP_005696071.1	XLOC_217133	LOC102171384	TSS228650	chr22:51548067-51647943	3157	NA	15.7171	25.5992	20.6581	1.53041	Up
TCONS_00168044	"="	XM_005692411.1	XLOC_149745	PLD3	TSS156846	chr18:48550482-48569876	2002	NA	5.47633	15.282	10.3792	0.605862	Up
TCONS_00201313	"j"	XM_005675821.1	XLOC_176272	FAM168B	TSS185989	chr2:1996585-2033610	5261	NA	3.12489	5.61223	4.36856	0.334	Up
TCONS_00318343	"j"	XP_005699778.1	XLOC_279752	ARHGAP32	TSS294869	chr29:31184534-31314361	9458	NA	0.63512	1.87618	1.25565	0.0941045	Up
TCONS_00379139	"="	XP_005679933.1	XLOC_332423	TARBP2	TSS350632	chr5:25788438-25794120	1854	NA	1.1024	2.99677	2.04958	0.098282	Up
TCONS_00111892	"j"	XP_005689143.1	XLOC_100157	NSMAF	TSS104667	chr14:35353695-35420046	3382	NA	5.39172	10.748	8.06986	0.611315	Up
TCONS_00118553	"="	XP_005689475.1	XLOC_106310	CUL5	TSSUp16	chr15:15919506-16045768	6368	NA	6.45451	11.6626	9.05856	1.2387	Up
TCONS_00028684	"u"	-	XLOC_026153	-	TSS27125	chr1:150982496-151009315	7310	NA	0.116005	0.235357	0.175681	0.22146	Down
TCONS_00038217	"="	XP_005686259.1	XLOC_034302	CALM1	TSS35784	chr10:98010166-98019371	342	NA	22.7938	37.0377	29.9158	1.91286	Up
TCONS_00339920	"="	XM_005678249.1	XLOC_297730	IFI44L	TSS314124	chr3:62661215-62682210	1499	NA	8.08683	15.3689	11.7279	1.29012	Up
TCONS_00446878	"j"	XP_005683810.1	XLOC_392340	ALDH1A1	TSS413543	chr8:47704578-47760030	1348	NA	9.50268	30.827	20.1648	2.52587	Up
TCONS_00015271	"="	XM_005674714.1	XLOC_013918	USP16	TSS14431	chr1:6340431-6385661	2955	NA	2.62473	7.24767	4.9362	0.668443	Up
TCONS_00307137	"j"	XP_005699072.1	XLOC_269944	ARID4B	TSS284530	chr28:6137456-6275806	4612	NA	5.60057	10.515	8.05779	0.867787	Up
TCONS_00404162	"="	XP_005681664.1	XLOC_354680	SGCB	TSS373968	chr6:65954757-66021277	1358	NA	8.72729	20.8649	14.7961	1.57829	Up
TCONS_00337716	"="	XM_005678053.1	XLOC_295754	AGL	TSS312074	chr3:41217471-41300212	7581	NA	2.3896	4.44359	3.4166	0.389207	Up
TCONS_00118237	"="	XP_005689444.1	XLOC_106027	MTMR2	TSS110726	chr15:12678246-12789033	3002	NA	4.52514	2.88176	3.70345	0.16637	Up
TCONS_00040396	"="	XP_005685335.1	XLOC_036088	ABHD4	TSS37702	chr10:21716068-21743130	2406	NA	6.26955	8.29582	7.28269	0.3578	Up
TCONS_00275311	"j"	XM_005697492.1	XLOC_242072	ALG1	TSS255087	chr25:4182558-4207784	2699	NA	2.13976	4.04199	3.09088	0.181591	Up
TCONS_00022957	"j"	XP_005675353.1	XLOC_020945	NAALADL2	TSS21716	chr1:89540910-90711988	9771	NA	2.03078	3.40741	2.7191	0.333057	Up
TCONS_00436487	"="	XP_005683869.1	XLOC_382926	TLE4	TSS403732	chr8:54196151-54356460	4013	NA	1.16685	2.87687	2.02186	0.140614	Up
TCONS_00323572	"="	XP_005677889.1	XLOC_283821	SIKE1	TSS299388	chr3:26459485-26469248	4614	NA	2.77592	4.40346	3.58969	0.268185	Up
TCONS_00018531	"="	XP_005674940.1	XLOC_017069	DCBLD2	TSS17627	chr1:41873235-41952712	4043	NA	3.66458	4.55101	4.10779	0.322779	Up
TCONS_00092997	"j"	XP_005688103.1	XLOC_083098	FRMD4A	TSS86873	chr13:27032514-27368186	3783	NA	1.47111	3.77524	2.62317	0.158491	Up
TCONS_00167411	"j"	XP_005692319.1	XLOC_149374	LOC102169990	TSS156377	chr18:44230878-44279984	8052	NA	0.081788	0.206631	0.144209	0.312198	Down
TCONS_00035173	"="	XM_005685899.1	XLOC_031668	TMEM260	TSS33003	chr10:65074637-65144821	2782	NA	0.287371	0.623361	0.455366	0.877717	Down
TCONS_00441461	"j"	XP_005684410.1	XLOC_387308	PAPPA	TSS408350	chr8:103350065-103610765	10406	NA	1.19747	2.29581	1.74664	0.11733	Up
TCONS_00478547	"="	XM_005700619.1	XLOC_421203	RLIM	TSS443515	chrX:69374613-69400401	7399	NA	12.1154	20.1942	16.1548	2.09477	Up
TCONS_00406145	"="	XP_005681820.1	XLOC_356532	RCHY1	TSS375868	chr6:87548681-87586246	4483	NA	1.84895	3.04939	2.44917	0.230533	Up
TCONS_00199421	"="	XM_005676677.1	XLOC_174819	EIF4E2	TSS184371	chr2:119591807-119622289	3914	NA	1.40995	2.59035	2.00015	0.133582	Up
TCONS_00065629	"="	XP_005687047.1	XLOC_058409	DDX1	TSS61138	chr11:81608249-81639476	2412	NA	12.8435	16.4454	14.6444	1.25629	Up
TCONS_00374362	"j"	XM_005680795.1	XLOC_328399	SLCO1A2	TSS346296	chr5:86133243-86247953	2420	NA	7.55088	22.947	15.2489	2.25514	Up
TCONS_00042440	"="	XM_005685684.1	XLOC_037819	TPM1	TSS39549	chr10:43226445-43261747	2086	XM_005685684.1	0.962168	2.94608	1.95412	0.0812579	Up
TCONS_00114091	"="	XP_005689194.1	XLOC_102194	MED30	TSS106758	chr14:57304898-57326515	729	NA	8.89293	13.3418	11.1174	0.786637	Up
TCONS_00438526	"="	XP_005684127.1	XLOC_384685	UBAP1	TSS405600	chr8:73760150-73894917	1509	NA	2.9788	4.37684	3.67782	0.182047	Up
TCONS_00322955	"="	XP_005677826.1	XLOC_283265	PRKAB2	TSS298805	chr3:20654122-20727363	5523	NA	2.62671	4.80869	3.7177	0.418411	Up
TCONS_00033046	"="	XP_005685738.1	XLOC_029812	RPS27L	TSS31051	chr10:43131082-43134835	836	NA	13.8917	38.9321	26.4119	1.37744	Up
TCONS_00467660	"="	XP_005684838.1	XLOC_411260	SLC2A12	TSS433195	chr9:58699614-58807564	3571	NA	7.60061	8.58942	8.09502	0.625569	Up
TCONS_00363164	"="	XP_005679462.1	XLOC_318665	NDUFA5	TSS335971	chr4:85338572-85355151	3239	NA	0.825732	2.39674	1.61124	0.143542	Up
TCONS_00199569	"j"	XR_309822.1	XLOC_174917	LOC102188268	TSS184479	chr2:120729001-120737379	1279	NA	1.11736	4.44507	2.78121	0.121522	Up
TCONS_00141719	"="	XP_005690514.1	XLOC_126639	TROVE2	TSS132495	chr16:9964876-9995692	1670	NA	1.12438	3.70396	2.41417	0.197565	Up
TCONS_00067700	"="	XP_005687390.1	XLOC_060134	SURF1	TSS63006	chr11:102728336-102737040	790	NA	3.85955	6.78136	5.32045	0.223697	Up
TCONS_00374355	"j"	XM_005680795.1	XLOC_328399	SLCO1A2	TSS346294	chr5:86133243-86247953	2528	NA	6.46462	16.4406	11.4526	1.60373	Up
TCONS_00413443	"="	XP_005682999.1	XLOC_362487	UBE2B	TSS382315	chr7:42109609-42122639	1311	NA	47.5753	64.8697	56.2225	7.30699	Up
TCONS_00184166	"j"	XM_005693272.1	XLOC_162077	FLOT2	TSS170702	chr19:19594164-19617726	3289	NA	0.722939	2.09371	1.40832	0.0638236	Up
TCONS_00321261	"="	XM_005677227.1	XLOC_282112	DCAF8	TSS297429	chr3:8841366-8881918	2032	NA	4.64483	0.793453	2.71914	0.657252	Up
TCONS_00175649	"="	XM_005692668.1	XLOC_155768	MEIS3	TSS163529	chr18:52818045-52835057	1609	NA	2.56462	6.68549	4.62505	0.273202	Up
TCONS_00449777	"="	XM_005684127.1	XLOC_394832	GOLM1	TSS416180	chr8:77364590-77424496	4418	NA	1.5897	1.88946	1.73958	0.104869	Up
TCONS_00175875	"j"	XP_005692783.1	XLOC_155887	IRF3	TSS163693	chr18:54488431-54501963	3190	NA	2.57491	4.5626	3.56875	0.215204	Up
TCONS_00123122	"j"	XM_005690055.1	XLOC_110239	QSER1	TSS115202	chr15:60164857-60242680	9588	NA	5.01638	7.98859	6.50249	0.774324	Up
TCONS_00048593	"="	XP_005686404.1	XLOC_043280	MOB1A	TSS45275	chr11:10317763-10344116	4980	NA	4.18702	3.99453	4.09078	0.331313	Up
TCONS_00486448	"="	XP_005700376.1	XLOC_428317	PHF6	TSS450925	chrX:24440069-24483652	4773	NA	1.58358	3.95765	2.77062	0.436191	Up
TCONS_00321926	"="	XP_005677425.1	XLOC_282654	KIAA0907	TSS298020	chr3:13873150-13909272	2998	NA	5.00486	9.41075	7.20781	0.656024	Up
TCONS_00296695	"j"	XP_005698929.1	XLOC_260537	BAG4	TSS274709	chr27:32014222-32056102	8469	NA	0.152381	0.280135	0.216258	0.389774	Down
TCONS_00348393	"j"	XP_005679136.1	XLOC_305270	CACNA2D1	TSS322021	chr4:35845701-36281015	7207	NA	1.99619	4.93753	3.46686	0.494128	Up
TCONS_00195942	"="	XM_005676289.1	XLOC_171845	SLC39A10	TSS181240	chr2:83539951-83651056	5408	NA	2.13094	4.41331	3.27212	0.373789	Up
TCONS_00185358	"="	XP_005694294.1	XLOC_162872	PIGL	TSS171661	chr19:32452333-32496535	1004	NA	4.78337	0.954427	2.8689	0.746982	Up
TCONS_00041968	"u"	-	XLOC_037425	-	TSS39133	chr10:37143303-37145297	1980	NA	0.243138	0.473387	0.358262	0.39891	Down
TCONS_00179116	"j"	XP_005694267.1	XLOC_158301	CHD3	TSS166445	chr19:26798957-26822878	7261	NA	4.12199	9.85654	6.98927	0.552278	Up
TCONS_00039373	"="	XP_005685149.1	XLOC_035320	STYX	TSS36858	chr10:11123620-11185923	5692	NA	3.69675	7.49647	5.59661	0.91148	Up
TCONS_00179783	"j"	XP_005693704.1	XLOC_158809	SPAG9	TSS167000	chr19:34798464-34957955	11478	NA	0.225469	0.386157	0.305813	0.494843	Down
TCONS_00191009	"j"	XP_005676290.1	XLOC_167226	COBLL1	TSS176511	chr2:30786765-30952162	4838	NA	3.378	5.32533	4.35167	0.407606	Up
TCONS_00154322	"="	XP_005691624.1	XLOC_137971	DYNLL1	TSS144335	chr17:62414429-62416598	612	NA	41.831	110.487	76.159	7.75121	Up
TCONS_00128243	"="	XM_005689565.1	XLOC_114787	HSPA8	TSS119978	chr15:31969617-31974036	2275	NA	114.451	235.586	175.019	18.9402	Up
TCONS_00121232	"="	XP_005689778.1	XLOC_108640	RIC3	TSS113488	chr15:42626657-42658310	7909	NA	0.207958	0.470962	0.33946	0.504973	Down
TCONS_00147478	"="	XP_005691092.1	XLOC_131699	DIEXF	TSS137837	chr16:71083809-71113753	3612	NA	4.22581	4.74529	4.48555	0.274713	Up
TCONS_00069682	"="	XM_005687448.1	XLOC_061960	RB1	TSS64882	chr12:16025632-16141363	3224	NA	1.11616	2.21509	1.66562	0.137766	Up
TCONS_00149770	"j"	XP_005691282.1	XLOC_133832	RNF150	TSS140038	chr17:16371631-16665406	9356	NA	1.91077	4.62619	3.26848	0.306177	Up
TCONS_00209332	"j"	XM_005676362.1	XLOC_183661	LOC100861152	TSS193625	chr2:88863440-88932515	8906	XM_005676362.1	3.39461	6.65009	5.02235	0.746269	Up
TCONS_00443312	"j"	XP_005683603.1	XLOC_389028	FZD3	TSS410128	chr8:9874804-9967887	12680	NA	0.826479	0.849331	0.837905	0.0682433	Up
TCONS_00136800	"j"	XM_005690655.1	XLOC_122326	SUCO	TSS127922	chr16:37658004-37747293	5382	NA	1.34367	1.76168	1.55267	0.14397	Up
TCONS_00485174	"j"	XM_005700210.1	XLOC_427155	RBM41	TSS449716	chrX:12822080-12898375	2118	XM_005700210.1	1.20994	2.71756	1.96375	0.184271	Up
TCONS_00398246	"="	XR_310103.1	XLOC_349224	LOC102185646	TSS368317	chr6:113247541-113260892	2426	NA	0.975425	2.88759	1.93151	0.231687	Up
TCONS_00159109	"j"	XP_005691356.1	XLOC_142308	RAPGEF2	TSS148852	chr17:39390841-39658195	6689	NA	1.74131	2.20614	1.97372	0.124265	Up
TCONS_00031242	"j"	XM_005685369.1	XLOC_028327	HNRNPC	TSS29452	chr10:22514224-22559492	1798	XM_005685369.1	5.03725	10.0596	7.54842	0.751898	Up
TCONS_00443045	"j"	XP_005683583.1	XLOC_388801	FDFT1	TSS409880	chr8:7331697-7370571	1488	NA	5.8544	12.8408	9.3476	0.667342	Up
TCONS_00062451	"="	XP_005686774.1	XLOC_055522	RNF181	TSS58127	chr11:48796098-48805462	597	NA	19.8841	48.2132	34.0487	2.2316	Up
TCONS_00120719	"="	XP_005689651.1	XLOC_108211	RRAS2	TSS113017	chr15:36706783-37026524	1998	NA	4.36082	7.88725	6.12404	0.690102	Up
TCONS_00260145	"o"	XP_005696805.1	XLOC_228358	LOC102184017	TSS240805	chr23:28970414-28990258	614	NA	63.0847	82.3946	72.7396	3.67829	Up
TCONS_00251086	"j"	XM_005695792.1	XLOC_221027	ABHD6	TSS232762	chr22:42847897-42896583	2324	NA	0.333592	0.653329	0.493461	0.57993	Down
TCONS_00402015	"="	XP_005681737.1	XLOC_352709	SEPSECS	TSS371921	chr6:42788594-42827243	5681	NA	4.04106	5.86292	4.95199	0.568849	Up
TCONS_00257718	"="	XP_005696502.1	XLOC_226493	TAP1	TSS238689	chr23:6857024-6870427	2432	NA	4.42013	16.2204	10.3203	0.758499	Up
TCONS_00351071	"="	XP_005679330.1	XLOC_307715	LOC102169549	TSS324573	chr4:66387621-66405339	2169	NA	8.03352	21.3464	14.69	1.07676	Up
TCONS_00448412	"="	XP_005683978.1	XLOC_393681	ERP44	TSS414956	chr8:63380284-63652392	1568	NA	18.6131	38.3402	28.4766	3.4036	Up
TCONS_00246534	"j"	XM_005695968.1	XLOC_217060	LAMB2	TSS228548	chr22:50648523-50661648	5420	NA	1.82544	3.23492	2.53018	0.121929	Up
TCONS_00047430	"="	XP_005686276.1	XLOC_042336	NRDE2	TSS44253	chr10:97877242-97957231	3756	NA	2.26804	4.29109	3.27956	0.166552	Up
TCONS_00276549	"="	XM_005697523.1	XLOC_243239	NDE1	TSS256282	chr25:14129289-14158768	2746	NA	1.72813	5.21474	3.47144	0.289517	Up
TCONS_00443100	"="	XP_005683589.1	XLOC_388845	MTMR9	TSS409931	chr8:7748115-7811313	2035	NA	2.54427	3.69958	3.12193	0.165821	Up
TCONS_00274052	"="	XM_005697262.1	XLOC_241117	TCF4	TSS254015	chr24:54598432-54986929	6717	NA	0.621953	1.31954	0.970746	0.0668119	Up
TCONS_00410550	"="	XM_005682397.1	XLOC_360149	ZNF558	TSS379774	chr7:12497882-12518221	3169	XM_005682397.1	1.06732	2.4402	1.75376	0.164087	Up
TCONS_00208770	"="	XM_005676292.1	XLOC_183177	STK17B	TSS193113	chr2:83948508-83979576	1712	XM_005676292.1	2.22041	7.31633	4.76837	0.56991	Up
TCONS_00233096	"="	XP_005695389.1	XLOC_205286	SLC24A4	TSS216099	chr21:53965361-54147934	5208	NA	1.93493	2.41682	2.17588	0.125579	Up
TCONS_00371601	"="	XM_005680472.1	XLOC_326008	ELK3	TSS343781	chr5:58338910-58412607	2192	NA	1.85083	4.1296	2.99022	0.165499	Up
TCONS_00121042	"="	XP_005689758.1	XLOC_108483	SBF2	TSS113309	chr15:40827772-41128732	5442	NA	1.13059	1.49541	1.313	0.0951967	Up
TCONS_00164323	"="	XP_005692020.1	XLOC_146727	PAPD5	TSS153575	chr18:18075384-18096267	1679	NA	1.67021	5.20855	3.43938	0.3433	Up
TCONS_00255297	"="	XP_005696837.1	XLOC_224286	C23H6orf62	TSS236404	chr23:30339642-30348265	585	NA	12.8168	21.5718	17.1943	1.23078	Up
TCONS_00340214	"j"	XP_005678292.1	XLOC_297991	MSH4	TSS314395	chr3:65630770-65704863	2358	NA	2.07021	4.19407	3.13214	0.412702	Up
TCONS_00054555	"j"	XM_005686941.1	XLOC_048645	DNMT3A	TSS50888	chr11:72892904-72980355	10552	NA	0.765064	2.03565	1.40036	0.106819	Up
TCONS_00457657	"="	XP_005684725.1	XLOC_402073	EPHA7	TSS423696	chr9:43709925-43921094	6640	NA	0.694433	1.46842	1.08143	0.11413	Up
TCONS_00180255	"="	XP_005694357.1	XLOC_159148	PNMT	TSS167401	chr19:39215011-39233047	1037	NA	2.02003	8.53329	5.27666	0.282895	Up
TCONS_00375588	"="	XM_005681042.1	XLOC_329342	ADIPOR2	TSS347359	chr5:99328897-99369414	1915	NA	4.8546	10.1877	7.52115	0.42091	Up
TCONS_00237187	"="	XP_005695097.1	XLOC_208920	EFTUD1	TSS219918	chr21:21796318-21909715	3545	NA	2.62147	4.04349	3.33248	0.240627	Up
TCONS_00281578	"="	XP_005697600.1	XLOC_247388	GPRC5B	TSS260793	chr25:17468631-17489099	1164	NA	9.5337	16.059	12.7964	0.605155	Up
TCONS_003Down4	"="	XM_005677502.1	XLOC_282783	S100A4	TSS298211	chr3:15865795-15868209	567	NA	10.6164	39.198	24.9072	2.04296	Up
TCONS_00038786	"="	XP_005685101.1	XLOC_034807	ATG12	TSS36318	chr10:4497948-4590244	2331	NA	7.89086	15.9201	11.9055	1.37134	Up
TCONS_00398176	"j"	XP_005682054.1	XLOC_349173	NOP14	TSS368255	chr6:112660279-112735070	6681	NA	0.119383	0.444577	0.28198	0.29963	Down
TCONS_00221403	"="	XP_005694646.1	XLOC_194505	TNPO1	TSS204933	chr20:8680057-8732682	2880	NA	12.7249	26.1001	19.4125	2.23236	Up
TCONS_00040176	"="	XP_005685384.1	XLOC_035954	NYNRIN	TSS37540	chr10:20276706-20301017	5595	NA	1.40444	3.56861	2.48652	0.153364	Up
TCONS_00406843	"="	XM_005681823.1	XLOC_357152	HNRNPD	TSS376513	chr6:94269300-94288430	1689	XM_005681823.1	4.29006	4.05948	4.17477	0.302855	Up
TCONS_00311302	"j"	XM_005699483.1	XLOC_273589	PRCP	TSS288367	chr29:11876058-11980881	1666	NA	2.76509	4.09125	3.42817	0.220447	Up
TCONS_00231637	"="	XP_005695260.1	XLOC_203986	SCFD1	TSS214719	chr21:38817872-38926927	2127	NA	8.45155	16.1144	12.283	1.65182	Up
TCONS_00312022	"o"	XP_005699558.1	XLOC_274280	LOC102180569	TSS289068	chr29:17547671-17550498	2827	NA	23.0865	66.6392	44.8629	6.67334	Up
TCONS_00128370	"="	XM_005689581.1	XLOC_114891	NUCB2	TSS120087	chr15:33454941-33496186	1532	NA	4.84905	14.7148	9.78193	1.43747	Up
TCONS_00080730	"="	XP_005687750.1	XLOC_072249	KCTD12	TSS75485	chr12:49974738-49984535	6813	NA	13.6965	44.1272	28.9119	3.29369	Up
TCONS_00031246	"="	XM_005685371.1	XLOC_028327	HNRNPC	TSS29452	chr10:22514224-22559492	1727	XM_005685371.1	5.25416	9.36817	7.31116	0.674576	Up
TCONS_00070241	"j"	XM_005687500.1	XLOC_062417	SUPT20H	TSS65379	chr12:22421097-22464666	2810	NA	1.32965	4.08656	2.70811	0.309389	Up
TCONS_00332415	"j"	XP_005678810.1	XLOC_291541	COPS8	TSS307497	chr3:112847077-112860190	1720	NA	2.39982	6.74599	4.57291	0.336936	Up
TCONS_00179944	"="	XP_005693745.1	XLOC_158929	SPOP	TSS167142	chr19:36137076-36174583	1125	NA	6.44864	9.42589	7.93727	0.572428	Up
TCONS_00168330	"="	XM_005692627.1	XLOC_149920	ZNF45	TSS157074	chr18:50897519-50915599	3658	NA	2.77388	2.28386	2.52887	0.138444	Up
TCONS_00369522	"="	XP_005680215.1	XLOC_324222	YAF2	TSS341876	chr5:37162443-37245051	2013	NA	2.73071	5.9768	4.35375	0.543553	Up
TCONS_00122232	"="	XM_005689998.1	XLOC_109422	SERPINH1	TSS114354	chr15:51330490-51338647	1284	XM_005689998.1	48.0299	155.006	101.518	5.96844	Up
TCONS_00383049	"="	XP_005680593.1	XLOC_335662	IGF-I	TSS354117	chr5:64055665-64138766	10428	NA	13.5827	36.5894	25.0861	3.70321	Up
TCONS_00278301	"j"	XP_005697820.1	XLOC_244663	TMEM248	TSS257833	chr25:28285921-28312993	4180	NA	34.4315	53.4812	43.9564	3.68609	Up
TCONS_00296789	"j"	XP_005698901.1	XLOC_260603	ADAM9	TSS274788	chr27:32771811-32867560	2100	NA	3.59196	4.35303	3.9725	0.299682	Up
TCONS_00181115	"="	XP_005694074.1	XLOC_159699	C19H17orf58	TSS168065	chr19:48113249-48213569	2721	NA	0.975145	2.88365	1.9294	0.217322	Up
TCONS_00363166	"="	XP_005679461.1	XLOC_318665	NDUFA5	TSS335971	chr4:85338572-85355151	598	NA	7.44844	13.9032	10.6758	0.815854	Up
TCONS_00105434	"="	XM_005689297.1	XLOC_094243	SYBU	TSS98525	chr14:65096488-65181313	2383	NA	4.8792	15.0911	9.98515	0.804638	Up
TCONS_00385517	"="	XP_005680885.1	XLOC_337811	ETV6	TSS356396	chr5:90233828-90523437	5406	NA	2.511	6.25612	4.38356	0.38663	Up
TCONS_00243357	"="	XP_005695632.1	XLOC_214382	CTNNB1	TSS225662	chr22:13632025-13679034	2346	NA	8.06027	17.4797	12.77	1.17988	Up
TCONS_00459974	"u"	-	XLOC_404179	-	TSS425870	chr9:67508335-67513536	3894	NA	0.164434	0.348282	0.256358	0.4789	Down
TCONS_00094603	"="	XM_005688156.1	XLOC_084527	ZMYND11	TSS88370	chr13:45018818-45091530	3969	XM_005688156.1	5.97647	8.96616	7.47132	0.692352	Up
TCONS_00186948	"="	XP_005694423.1	XLOC_163810	ERN1	TSS172834	chr19:47429160-47502724	8096	NA	1.84837	3.97655	2.91246	0.200499	Up
TCONS_00096599	"="	XM_005688504.1	XLOC_086099	CPNE1	TSS90097	chr13:62914299-62952334	2300	NA	16.7822	25.8151	21.2987	1.6492	Up
TCONS_00481460	"="	XP_005701029.1	XLOC_423751	LOC102171589	TSS446190	chrX:97525780-97551619	3713	NA	20.8515	45.7189	33.2852	5.76793	Up
TCONS_00172555	"="	XM_005692051.1	XLOC_153291	CNOT1	TSS160814	chr18:25717807-25805191	7712	NA	2.19352	4.04042	3.11697	0.313663	Up
TCONS_00349456	"="	XM_005679149.1	XLOC_306238	STARD3NL	TSS323034	chr4:47578426-47638554	1291	NA	5.30922	10.7495	8.02936	0.734556	Up
TCONS_00059506	"j"	XP_005686532.1	XLOC_052870	FEZ2	TSS55370	chr11:18794788-18834855	1856	NA	4.04435	13.0351	8.53973	1.10916	Up
TCONS_00467442	"="	XP_005684812.1	XLOC_411072	MED23	TSS432997	chr9:56338033-56380908	5291	NA	3.42664	6.22801	4.82733	0.535407	Up
TCONS_00384678	"j"	XP_005680776.1	XLOC_337075	PPFIBP1	TSS355618	chr5:79516047-79606229	4841	NA	3.45192	6.52796	4.98994	0.48692	Up
TCONS_00348371	"u"	-	XLOC_305249	-	TSS321999	chr4:35771904-35777303	5399	NA	0.248363	0.460583	0.354473	0.63689	Down
TCONS_00285109	"j"	XP_005698266.1	XLOC_250249	BTAF1	TSS263909	chr26:12498153-12584287	6772	NA	1.55293	3.41085	2.48189	0.331582	Up
TCONS_00128711	"="	XP_005689652.1	XLOC_115215	FAR1	TSS120419	chr15:37254242-37297954	2686	NA	3.21793	6.47438	4.84615	0.683904	Up
TCONS_00378513	"="	XM_005679809.1	XLOC_331890	KERA	TSS350055	chr5:20277740-20292666	2139	NA	5.5975	8.28749	6.9425	0.73221	Up
TCONS_00368650	"="	XM_005679978.1	XLOC_323535	RACGAP1	TSS341097	chr5:28807259-28833412	3066	XM_005679978.1	1.1257	2.95335	2.03952	0.184246	Up
TCONS_00367980	"="	XP_005680132.1	XLOC_323068	NUDT4	TSS340541	chr5:22499607-22517449	3053	NA	13.2119	28.3864	20.7991	2.79804	Up
TCONS_00083309	"="	XP_005687837.1	XLOC_074710	COL4A1	TSS77988	chr12:80247093-80328828	5431	NA	16.2509	65.4825	40.8667	3.10634	Up
TCONS_00118220	"="	XM_005689383.1	XLOC_106022	CCDC82	TSS110713	chr15:12192811-12225049	2682	NA	3.88843	9.84261	6.86552	1.01397	Up
TCONS_00384159	"="	XM_005680683.1	XLOC_336615	DNM1L	TSS355135	chr5:74523666-74576881	2828	NA	2.2725	5.27062	3.77156	0.489017	Up
TCONS_00374585	"="	XP_005680879.1	XLOC_328605	MANSC1	TSS346512	chr5:89752679-89776777	1242	NA	2.66969	5.33999	4.00484	0.234738	Up
TCONS_00381421	"="	XP_005680301.1	XLOC_334302	TMEM5	TSS352651	chr5:48393598-48440381	1705	NA	1.94776	3.71615	2.83195	0.266349	Up
TCONS_00024908	"="	XM_005675427.1	XLOC_022764	MBNL1	TSS23598	chr1:113247735-113615914	5625	NA	0.162832	11.2746	5.71872	1.08653	Up
TCONS_00381296	"="	XP_005680296.1	XLOC_334203	LEMD3	TSS352543	chr5:47042419-47113988	3802	NA	2.86556	8.20274	5.53415	0.841869	Up
TCONS_00042174	"="	XP_005685687.1	XLOC_037621	NEMF	TSS39332	chr10:39085461-39139647	4372	NA	4.05	2.55958	3.30479	0.236125	Up
TCONS_00307145	"="	XP_005699073.1	XLOC_269948	B3GALNT2	TSS284536	chr28:6306193-6455568	1653	NA	3.13126	10.8991	7.01518	0.701361	Up
TCONS_00283957	"="	XM_005698126.1	XLOC_249236	LFNG	TSS262841	chr25:40315236-40327241	1844	XM_005698126.1	2.55146	8.62416	5.58781	0.338803	Up
TCONS_00171775	"="	XP_005692023.1	XLOC_152598	BRD7	TSS160094	chr18:18172455-18227710	2136	NA	13.2314	20.303	16.7672	1.84486	Up
TCONS_00466467	"j"	XM_005684682.1	XLOC_410176	ANKRD6	TSS432075	chr9:47364065-47429883	6561	NA	0.171419	0.343614	0.257516	0.312784	Down
TCONS_00426384	"u"	-	XLOC_373547	-	TSS394068	chr7:57552487-57564237	9118	NA	0.437755	1.10879	0.773273	0.0775998	Up
TCONS_00393320	"="	XM_005681601.1	XLOC_344706	OCIAD1	TSS363659	chr6:65608434-65632484	1340	NA	12.7667	18.6881	15.7274	1.75762	Up
TCONS_00185784	"="	XP_005694331.1	XLOC_163126	B4GALNT2	TSS171971	chr19:36541378-36608701	2797	NA	2.55437	6.14378	4.34908	0.365563	Up
TCONS_00167446	"="	XP_005692389.1	XLOC_149392	GRAMD1A	TSS156405	chr18:44488752-44514483	2421	NA	0.581429	2.35675	1.46909	0.0676754	Up
TCONS_00275043	"="	XM_005697445.1	XLOC_241919	TBC1D24	TSS254887	chr25:1995915-2023742	3728	NA	0.819901	1.54489	1.1824	0.0512672	Up
TCONS_00092247	"="	XM_005687865.1	XLOC_082445	ACBD5	TSS86191	chr13:16704516-16736521	3162	NA	0.234361	9.01358	4.62397	0.747307	Up
TCONS_00291302	"j"	XP_005698557.1	XLOC_255553	DCLRE1A	TSS269562	chr26:32698642-32782211	4776	NA	1.74646	2.85548	2.30097	0.266566	Up
TCONS_00116598	"j"	XP_005689313.1	XLOC_104534	OSGIN2	TSS109169	chr14:84121517-84147743	2893	NA	3.07475	5.89183	4.48329	0.59425	Up
TCONS_00146816	"="	XP_005691033.1	XLOC_131143	TRMT1L	TSS137245	chr16:63762442-63799748	3734	NA	6.3002	10.1683	8.23425	0.964919	Up
TCONS_00341383	"="	XM_005678317.1	XLOC_299027	EFCAB7	TSS315478	chr3:78415401-78474347	2182	NA	2.13947	4.46531	3.30239	0.401592	Up
TCONS_00247489	"="	XP_005695558.1	XLOC_217769	SLC4A7	TSS229356	chr22:1665554-1747071	7474	NA	2.60535	6.46348	4.53442	0.552439	Up
TCONS_00104887	"="	XP_005689199.1	XLOC_093708	EIF3H	TSS97985	chr14:58112887-58211744	1192	NA	33.5717	61.3816	47.4766	4.90273	Up
TCONS_00019813	"="	XP_005674978.1	XLOC_018289	ATG3	TSS18869	chr1:55909016-55947115	1151	NA	5.89766	15.9198	10.9087	1.40922	Up
TCONS_00008570	"="	XP_005675380.1	XLOC_007839	RPL22L1	TSS8099	chr1:94766340-94771716	1176	NA	20.1574	24.0421	22.0998	1.98121	Up
TCONS_00181803	"j"	XP_005694490.1	XLOC_160151	ACOX1	TSS168602	chr19:54521751-54546790	6213	NA	2.57937	4.33439	3.45688	0.35008	Up
TCONS_00352626	"="	XP_005679449.1	XLOC_309087	CPED1	TSS326020	chr4:82994442-83322317	2715	NA	3.48387	5.29164	4.38776	0.408081	Up
TCONS_00024490	"="	XP_005675625.1	XLOC_022375	GMPS	TSS23196	chr1:109642376-109719852	9437	NA	0.0875136	0.217346	0.15243	0.31044	Down
TCONS_00043565	"j"	XM_005685783.1	XLOC_038834	USP8	TSS40600	chr10:55994992-56045574	3323	NA	3.95205	3.39785	3.67495	0.304571	Up
TCONS_00006718	"="	XP_005675167.1	XLOC_006198	ATP13A5	TSS6390	chr1:72514467-72629868	3991	NA	7.24272	8.26478	7.75375	0.595524	Up
TCONS_00299485	"="	XP_005698769.1	XLOC_263137	CASP3	TSS277409	chr27:13912102-13934981	2950	NA	61.9051	31.6344	46.7698	2.95002	Up
TCONS_00055040	"="	XP_005687028.1	XLOC_049084	PUM2	TSS51352	chr11:77426955-77521017	6033	NA	10.3065	20.5134	15.41	1.99994	Up
TCONS_00183591	"j"	XM_005693156.1	XLOC_161685	ACACA	TSS170242	chr19:12873212-13158574	7895	XM_005693156.1	1.06479	2.55998	1.81238	0.154173	Up
TCONS_00181292	"j"	XP_005694111.1	XLOC_159796	SIRT7	TSS168190	chr19:49911634-49917286	2473	NA	0.741997	2.43736	1.58968	0.131223	Up
TCONS_00407366	"="	XP_005681942.1	XLOC_357577	WFS1	TSS376971	chr6:100012397-100035120	2497	NA	3.044	2.71195	2.87798	0.0791788	Up
TCONS_00079141	"="	XP_005687625.1	XLOC_070713	IFT88	TSS73924	chr12:33613460-33667317	2665	NA	1.2401	2.55366	1.89688	0.177113	Up
TCONS_00163366	"j"	XP_005691891.1	XLOC_145908	MLYCD	TSS152703	chr18:9684382-9697084	1470	NA	1.72098	4.6558	3.18839	0.135864	Up
TCONS_00368983	"u"	-	XLOC_323765	-	TSS341375	chr5:31205729-31210064	3923	NA	0.164575	0.317449	0.241012	0.314774	Down
TCONS_00334589	"="	XP_005677600.1	XLOC_293260	EFNA3	TSS309369	chr3:14560255-14567080	1572	NA	2.20557	3.309	2.75728	0.108912	Up
TCONS_00168338	"j"	XM_005692623.1	XLOC_149923	ZNF227	TSS157081	chr18:50933839-50967885	3482	NA	0.602699	1.34774	0.975219	0.0621676	Up
TCONS_00364106	"o"	XP_005679558.1	XLOC_319455	TPT1	TSS336822	chr4:96522249-96523156	718	NA	80.5289	167.406	123.967	11.9481	Up
TCONS_00211456	"="	XP_005676672.1	XLOC_185475	SERPINE2	TSS195547	chr2:111502558-111533569	1930	NA	10.8335	36.4638	23.6486	2.35661	Up
TCONS_00380687	"="	XM_005680183.1	XLOC_333658	RAB3IP	TSS351975	chr5:42284679-42351616	1711	XM_005680183.1	5.11132	8.08672	6.59902	0.694672	Up
TCONS_00197077	"j"	XR_309800.1	XLOC_172803	LOC102186533	TSS182253	chr2:95191454-95240329	9038	NA	0.117015	0.278399	0.197707	0.363278	Down
TCONS_00029258	"="	XP_005685092.1	XLOC_026701	REEP5	TSS27684	chr10:890734-937455	3040	NA	22.4707	40.4358	31.4533	3.74468	Up
TCONS_00450219	"="	XM_005684174.1	XLOC_395171	NINJ1	TSS416564	chr8:82587739-82614616	1533	XM_005684174.1	2.66823	5.50134	4.08479	0.233324	Up
TCONS_00379507	"="	XP_005680027.1	XLOC_332636	LARP4	TSS350886	chr5:28374739-28432960	2196	NA	2.85655	3.95177	3.40416	0.268996	Up
TCONS_00259591	"="	XR_311002.1	XLOC_228010	LOC102178315	TSS240364	chr23:25929802-25935113	2111	NA	40.7535	115.66	78.2067	5.63369	Up
TCONS_00190063	"="	XP_005675980.1	XLOC_166401	NFE2L2	TSS175635	chr2:18959510-18998453	1851	NA	0.2913	18.2229	9.2571	1.67058	Up
TCONS_00243615	"="	XM_005695603.1	XLOC_214584	ZNF197	TSS225895	chr22:16195352-16214710	4617	NA	2.08925	3.80262	2.94593	0.317423	Up
TCONS_00243675	"="	XM_005695627.1	XLOC_214615	TADA3	TSS225940	chr22:16691513-1670Down	1892	NA	6.14689	11.0279	8.5874	0.583914	Up
TCONS_00130003	"j"	XP_005690022.1	XLOC_116247	C2CD3	TSS121539	chr15:50022759-50142534	7579	NA	0.642714	0.895668	0.769191	0.0425903	Up
TCONS_00221313	"="	XM_005694556.1	XLOC_194436	UTP15	TSS204853	chr20:8017080-8037599	2225	XM_005694556.1	2.32372	3.93639	3.13005	0.30477	Up
TCONS_00406149	"="	XP_005681820.1	XLOC_356532	RCHY1	TSS375869	chr6:87548681-87586246	1407	NA	5.83492	8.65709	7.24601	0.690881	Up
TCONS_00312828	"="	XP_005699631.1	XLOC_275013	TBRG1	TSS289831	chr29:26957201-26971569	1669	NA	4.94668	5.61634	5.28151	0.251377	Up
TCONS_00187698	"j"	XP_005694185.1	XLOC_164328	ITGB4	TSS173426	chr19:54692961-54721358	5512	NA	1.89584	1.43668	1.66626	0.0476292	Up
TCONS_00461176	"="	XP_005685036.1	XLOC_405278	TULP4	TSS427008	chr9:80979674-81131002	7815	NA	0.916125	1.56861	1.24237	0.0782296	Up
TCONS_00322838	"="	XM_005677741.1	XLOC_283182	PIAS3	TSS298705	chr3:19664059-19696888	2899	NA	2.34036	4.6395	3.48993	0.221715	Up
TCONS_00186411	"="	XM_005693865.1	XLOC_163483	BECN1	TSS172422	chr19:41992010-42011804	1601	NA	6.52506	13.9436	10.2343	0.914095	Up
TCONS_00066053	"u"	-	XLOC_058804	-	TSS61553	chr11:86084306-86087997	3691	NA	0.149326	0.321161	0.235243	0.340406	Down
TCONS_00163779	"u"	-	XLOC_146272	-	TSS153087	chr18:13107408-13110558	3150	NA	0.158573	0.371617	0.265095	0.269916	Down
TCONS_00458072	"="	XM_005684687.1	XLOC_402455	UBE2J1	TSS424090	chr9:47618343-47648616	4197	NA	5.51903	15.6693	10.5942	1.57951	Up
TCONS_00395041	"="	XP_005681787.1	XLOC_346319	UTP3	TSS365303	chr6:83286790-83290768	1670	NA	2.48371	3.01268	2.74819	0.108357	Up
TCONS_00190488	"j"	XP_005676022.1	XLOC_166786	SLC25A12	TSS176038	chr2:23975312-24072940	3811	NA	0.987284	1.77194	1.37961	0.0965832	Up
TCONS_00186719	"j"	XP_005694408.1	XLOC_163658	ARHGAP27	TSS172647	chr19:44179950-44212097	2550	NA	0.751865	2.33269	1.54228	0.0761097	Up
TCONS_00443969	"="	XM_005683594.1	XLOC_389643	IFT74	TSS410757	chr8:16645161-16744773	2214	XM_005683594.1	4.91718	6.86423	5.89071	0.713436	Up
TCONS_00182950	"="	XP_005693136.1	XLOC_161155	MMD	TSS169668	chr19:5181976-5205416	2425	NA	5.15848	12.8585	9.00849	1.17452	Up
TCONS_00022622	"j"	XM_005675288.1	XLOC_020623	ZNF639	TSS21382	chr1:86099024-86119090	9518	NA	2.3143	3.93332	3.12381	0.478678	Up
TCONS_00168072	"="	XM_005692420.1	XLOC_149761	SNRPA	TSS156865	chr18:48858244-48873865	1186	NA	3.43499	9.32401	6.3795	0.338339	Up
TCONS_00178842	"="	XP_005693498.1	XLOC_158193	NUP88	TSS166278	chr19:25429119-25450802	2606	NA	19.3637	61.6776	40.5207	4.62227	Up
TCONS_00344858	"j"	XM_005678754.1	XLOC_302034	COL6A3	TSS318668	chr3:113089086-113184119	8847	XM_005678754.1	4.98077	11.8284	8.40459	0.640379	Up
TCONS_00351076	"j"	XP_005679330.1	XLOC_307715	LOC102169549	TSS324576	chr4:66387621-66405339	2147	NA	4.4247	8.10927	6.26699	0.466301	Up
TCONS_00054553	"="	XM_005686941.1	XLOC_048645	DNMT3A	TSS50888	chr11:72892904-72980355	2987	NA	1.77893	4.34225	3.06059	0.18626	Up
TCONS_00235477	"="	XP_005695011.1	XLOC_207376	ARRDC4	TSS218312	chr21:6800807-6813093	3777	NA	13.5224	35.559	24.5407	2.91482	Up
TCONS_00349093	"="	XP_005679161.1	XLOC_305936	LRRC17	TSS322702	chr4:41835568-42077561	1713	NA	2.74339	5.03695	3.89017	0.369534	Up
TCONS_00102188	"j"	XP_005689035.1	XLOC_091181	RP1	TSS95394	chr14:32907583-33054260	5965	NA	0.466256	1.54571	1.00598	0.0796449	Up
TCONS_00279644	"="	XP_005697429.1	XLOC_245707	WDR24	TSS259016	chr25:554831-569579	2768	NA	0.910202	2.66686	1.78853	0.0742444	Up
TCONS_00291587	"j"	XP_005698580.1	XLOC_255793	RAB11FIP2	TSS269821	chr26:36696801-36740427	6159	NA	1.35625	3.69945	2.52785	0.377971	Up
TCONS_00319567	"="	XM_005699910.1	XLOC_280737	EIF1AD	TSS295936	chr29:41921067-41927358	4199	XM_005699910.1	1.45516	1.82333	1.63924	0.0760278	Up
TCONS_00411027	"="	XP_005682635.1	XLOC_360448	CACTIN	TSS380152	chr7:16745625-16757967	3333	NA	3.664	5.51217	4.58809	0.235167	Up
TCONS_00232600	"="	XM_005695257.1	XLOC_204865	LRFN5	TSS215646	chr21:48807694-49118583	2883	NA	0.857147	1.96951	1.41333	0.134226	Up
TCONS_00093715	"j"	XP_005688116.1	XLOC_083732	RAB18	TSS87547	chr13:35737804-35766524	2570	NA	7.41814	10.3974	8.90777	1.06677	Up
TCONS_00284858	"="	102168412	XLOC_250029	LOC102168412	TSS263677	chr26:9996694-10128227	1633	NA	11.5	15.1873	13.3437	1.61978	Up
TCONS_00218865	"="	XP_005694910.1	XLOC_192101	FAM134B	TSS202467	chr20:56172773-56219589	1071	NA	4.06775	7.46007	5.76391	0.41896	Up
TCONS_00234669	"="	XP_005695497.1	XLOC_206660	KLC1	TSS217559	chr21:65199861-65238128	3643	NA	1.99915	4.27236	3.13576	0.191219	Up
TCONS_00059021	"="	XP_005686521.1	XLOC_052406	NAGK	TSS54901	chr11:13240761-13251054	1262	NA	6.31799	12.1721	9.24505	0.567278	Up
TCONS_00407660	"="	XM_005681899.1	XLOC_357843	ZNF518B	TSS377242	chr6:102540186-102559878	4020	XM_005681899.1	4.35758	8.11262	6.2351	0.578054	Up
TCONS_00330841	"j"	XM_005678571.1	XLOC_290231	ELOVL1	TSS306085	chr3:99071236-99082594	4691	XM_005678571.1	0.179475	0.417638	0.298557	0.348036	Down
TCONS_00069529	"="	XP_005687649.1	XLOC_061811	LRCH1	TSS64729	chr12:14492274-14634148	4746	NA	1.51247	3.1276	2.32003	0.246258	Up
TCONS_00437220	"="	XP_005683962.1	XLOC_383559	NANS	TSS404404	chr8:61540208-61556184	1264	NA	5.90898	14.8874	10.3982	0.78657	Up
TCONS_00322211	"j"	XM_005677498.1	XLOC_282774	S100A14	TSS298199	chr3:15804990-15807229	996	NA	4.9061	1.07493	2.99052	1.05664	Up
TCONS_00426343	"="	XP_005683213.1	XLOC_373519	CSNK1A1	TSS394035	chr7:57096035-57151085	2525	NA	27.0336	40.9829	34.0083	3.04573	Up
TCONS_00280900	"="	XP_005698014.1	XLOC_246766	RSL1D1	TSS260153	chr25:10593067-10604492	1637	NA	3.69625	5.58346	4.63985	0.315931	Up
TCONS_00337648	"j"	XP_005678100.1	XLOC_295712	CDC14A	TSS312025	chr3:40657359-40839576	3807	NA	1.68644	3.83529	2.76086	0.315517	Up
TCONS_00384285	"="	XM_005680696.1	XLOC_336707	METTL20	TSS355239	chr5:75645075-75660957	1787	NA	3.85377	11.4604	7.65709	0.975403	Up
TCONS_00291952	"="	XM_005698554.1	XLOC_256094	FGFR2	TSS270147	chr26:39866108-39967609	4315	XM_005698554.1	1.75586	2.95283	2.35434	0.180396	Up
TCONS_00379530	"="	XP_005680034.1	XLOC_332653	GPD1	TSS350907	chr5:28729839-28751976	3378	NA	1.03509	3.40522	2.22016	0.184783	Up
TCONS_00360187	"j"	XP_005679282.1	XLOC_315915	LOC102176851	TSS333130	chr4:50982445-51113272	3249	NA	7.24452	12.2736	9.75906	1.4135	Up
TCONS_00451846	"j"	XM_005684285.1	XLOC_396709	PTPN3	TSS418143	chr8:96964722-97122281	6437	NA	4.81651	8.98571	6.90111	0.688627	Up
TCONS_00412634	"="	XM_005682776.1	XLOC_361871	RMND5B	TSS381630	chr7:35515090-35533774	1792	NA	0.651515	3.29275	1.97213	2.49885	Down
TCONS_00184242	"="	XP_005693340.1	XLOC_162119	SSH2	TSS170760	chr19:20220768-20567573	9220	NA	1.54995	2.93993	2.24494	0.196478	Up
TCONS_00479831	"="	XP_005700892.1	XLOC_422263	CDK16	TSS444640	chrX:81641624-81655905	1749	NA	5.27371	9.4003	7.337	0.497904	Up
TCONS_00420835	"="	XP_005682204.1	XLOC_369115	TPM4	TSS389222	chr7:6492348-6516989	2219	NA	32.1138	98.7468	65.4303	7.88693	Up
TCONS_00278118	"j"	XP_005698075.1	XLOC_244574	FBXL19	TSS257711	chr25:27072182-27121548	2540	NA	0.710983	2.01629	1.36364	0.0439124	Up
TCONS_00359988	"="	XM_005679157.1	XLOC_315729	MET	TSS332938	chr4:49107026-49224324	4829	NA	4.56316	8.71033	6.63675	0.767536	Up
TCONS_00319766	"="	XM_005699957.1	XLOC_280855	SUV420H1	TSS296082	chr29:43483175-43539605	5874	NA	1.47788	3.91361	2.69575	0.307882	Up
TCONS_00178262	"="	XP_005693296.1	XLOC_157799	WSB1	TSS165819	chr19:18343500-18358016	2500	NA	9.47703	19.5609	14.519	1.61768	Up
TCONS_00397712	"="	XP_005681961.1	XLOC_348758	C1QTNF7	TSS367811	chr6:107531852-107658660	2080	NA	2.1657	4.78217	3.47393	0.324189	Up
TCONS_00126616	"j"	XP_005689478.1	XLOC_113354	EXPH5	TSS118467	chr15:16329787-16575220	6718	NA	1.80786	3.42918	2.61852	0.336133	Up
TCONS_00167960	"="	XM_005692395.1	XLOC_149698	SAMD4B	TSS156789	chr18:47900715-47935358	2799	NA	2.71788	6.15954	4.43871	0.246622	Up
TCONS_00067120	"="	XM_005687169.1	XLOC_059736	ST6GALNAC6	TSS62543	chr11:97026744-97043243	2259	XM_005687169.1	2.35398	7.39574	4.87486	0.319641	Up
TCONS_00289101	"j"	XP_005698220.1	XLOC_253701	PRKG1	TSS267564	chr26:6005967-7296338	5628	NA	1.21702	0.201719	0.709369	0.359825	Up
TCONS_00449622	"="	XP_005684167.1	XLOC_394691	HNRNPK	TSS416033	chr8:75386175-75398611	1392	NA	36.7604	70.3514	53.5559	4.77409	Up
TCONS_00022600	"="	XP_005675342.1	XLOC_020604	ACTL6A	TSS21360	chr1:85872201-85901822	1877	NA	3.36402	8.00452	5.68427	0.712509	Up
TCONS_00446464	"j"	XM_005683707.1	XLOC_392005	KANK1	TSS413184	chr8:42524114-42697929	5898	NA	0.191394	0.878521	0.534957	0.642135	Down
TCONS_00059838	"="	XP_005686590.1	XLOC_053110	SLC8A1	TSS55640	chr11:22145036-22542255	2805	NA	3.88009	8.63924	6.25967	0.611276	Up
TCONS_00239275	"="	XP_005695321.1	XLOC_210756	NFKBIA	TSS221859	chr21:43153360-43161571	1706	NA	5.02023	6.43031	5.72527	0.354025	Up
TCONS_00485444	"j"	XM_005700244.1	XLOC_427392	AMMECR1	TSS449966	chrX:15658239-15773907	5304	NA	1.37219	1.96474	1.66846	0.17316	Up
TCONS_00184236	"="	XP_005693423.1	XLOC_162117	GIT1	TSS170756	chr19:20152424-20203998	2533	NA	1.30727	2.80442	2.05584	0.0959393	Up
TCONS_00276459	"j"	XM_005697961.1	XLOC_243172	MKL2	TSS256204	chr25:13020817-13239554	8306	NA	1.75391	2.56875	2.16133	0.152259	Up
TCONS_00083933	"j"	XP_005687873.1	XLOC_075268	BTBD3	TSS78573	chr13:4825401-4862362	9054	NA	2.10815	4.14098	3.12457	0.30214	Up
TCONS_00170417	"u"	-	XLOC_151412	-	TSS158831	chr18:5868610-5872425	3815	NA	0.132284	0.345927	0.239105	0.284923	Down
TCONS_00461949	"="	XM_005685018.1	XLOC_405959	TBP	TSS427733	chr9:90265619-90278755	1821	NA	1.02151	3.03441	2.02796	0.153155	Up
TCONS_00246273	"="	XP_005696150.1	XLOC_216928	TLR9	TSS228378	chr22:48444326-48462004	3627	NA	1.5289	4.95385	3.24138	0.183748	Up
TCONS_00183238	"="	XP_005693149.1	XLOC_161427	MRPS23	TSS169946	chr19:8075576-8080740	826	NA	16.0341	21.6407	18.8374	1.62467	Up
TCONS_00055046	"="	XP_005687028.1	XLOC_049084	PUM2	TSS51352	chr11:77426955-77521017	3192	NA	2.29826	3.52668	2.91247	0.256885	Up
TCONS_00067812	"="	XP_005687425.1	XLOC_060214	UAP1L1	TSS63093	chr11:103700675-103714887	1408	NA	2.85158	7.17933	5.01546	0.217622	Up
TCONS_00032879	"="	XM_005685650.1	XLOC_029700	FRMD6	TSS30922	chr10:40608513-40872687	4982	NA	5.05227	0.688912	2.87059	0.687735	Up
TCONS_00484824	"="	XM_005700155.1	XLOC_426847	CSTF2	TSS449394	chrX:9023321-9082640	4897	NA	0.139041	0.64896	0.394	0.654745	Down
TCONS_00063251	"="	XP_005686840.1	XLOC_056283	XPO1	TSS58903	chr11:59081429-59123833	3216	NA	7.29054	11.1735	9.23202	1.35042	Up
TCONS_00185321	"="	XP_005694291.1	XLOC_162849	LOC102177467	TSS171633	chr19:32150605-32160458	1924	NA	30.6334	43.7644	37.1989	3.94455	Up
TCONS_00409886	"="	102188667	XLOC_359710	LOC102188667	TSS379250	chr7:7433722-7513173	2105	NA	4.53388	6.49333	5.51361	0.387221	Up
TCONS_00120948	"="	XP_005689798.1	XLOC_108419	EIF4G2	TSS113234	chr15:40125896-40137451	3758	NA	83.2096	135.915	109.562	12.22	Up
TCONS_00286773	"="	XM_005698483.1	XLOC_251599	ACSL5	TSS265366	chr26:31301880-31360701	2622	NA	4.44115	11.6107	8.02593	0.85823	Up
TCONS_00378528	"j"	XR_309987.1	XLOC_331897	LOC102177132	TSS350068	chr5:20366683-20460490	3150	NA	0.158512	0.583891	0.371202	0.694103	Down
TCONS_00329921	"="	XP_005678467.1	XLOC_289470	ZCCHC11	TSS305265	chr3:90292695-90414607	5734	NA	0.994276	1.18211	1.08819	0.0867732	Up
TCONS_00496174	"="	XM_005701057.1	XLOC_437314	S100G	TSS460222	chrX:115126960-115230555	462	NA	211.861	642.068	426.964	54.3166	Up
TCONS_00265991	"="	XM_005697075.1	XLOC_233785	LOC102174891	TSS246409	chr24:37551084-37560786	998	NA	122.688	266.386	194.537	21.3845	Up
TCONS_00367004	"j"	XP_005679831.1	XLOC_322116	TMTC2	TSS339577	chr5:11641367-12072926	2510	NA	2.36806	4.44928	3.40867	0.302162	Up
TCONS_00221512	"j"	XP_005694650.1	XLOC_194602	BDP1	TSS205037	chr20:9959820-10050917	11135	NA	3.3898	5.25683	4.32332	0.529994	Up
TCONS_00374354	"o"	XM_005680795.1	XLOC_328399	SLCO1A2	TSS346294	chr5:86133243-86247953	2627	NA	3.32877	8.74385	6.03631	0.706843	Up
TCONS_00362295	"="	XP_005679383.1	XLOC_317848	OGDH	TSS335133	chr4:74313080-74380689	3060	NA	4.9172	12.3323	8.62475	0.674448	Up
TCONS_00443955	"="	XP_005683649.1	XLOC_389638	TEK	TSS410751	chr8:16512465-16615807	4656	NA	1.75085	3.90112	2.82599	0.27259	Up
TCONS_00460473	"j"	XP_005684953.1	XLOC_404629	SASH1	TSS426335	chr9:71896920-72248857	6405	NA	3.79293	8.75791	6.27542	0.571202	Up
TCONS_00174802	"="	XP_005692573.1	XLOC_155247	LOC102175610	TSS162861	chr18:45589755-45595458	970	NA	2.08422	6.26773	4.17598	0.231416	Up
TCONS_00312615	"="	XP_005699583.1	XLOC_274842	UEVLD	TSS289644	chr29:25049084-25118651	4539	NA	0.834691	1.53172	1.18321	0.138261	Up
TCONS_00102333	"="	XP_005689044.1	XLOC_091310	LYN	TSS95530	chr14:33771679-33845305	1539	NA	2.60825	3.43456	3.0214	0.193392	Up
TCONS_00281573	"="	XM_005697541.1	XLOC_247387	KNOP1	TSS260789	chr25:17303051-17320116	2044	NA	1.27066	2.32394	1.7973	0.120142	Up
TCONS_00359387	"="	XM_005679103.1	XLOC_315204	NAPEPLD	TSS332381	chr4:41835568-42077561	1819	NA	2.12864	4.53453	3.33159	0.25156	Up
TCONS_00260168	"="	XM_005696751.1	XLOC_228366	LOC102184572	TSS240817	chr23:29054393-29108482	674	NA	7.61569	13.8881	10.7519	0.564311	Up
TCONS_00026023	"j"	XP_005675647.1	XLOC_023776	SLC25A36	TSS24643	chr1:125571637-125618110	5278	NA	2.42419	4.51065	3.46742	0.402703	Up
TCONS_00000178	"="	XM_005674671.1	XLOC_000160	GART	TSS168	chr1:1245775-1314805	3674	XM_005674671.1	2.32598	4.57363	3.4498	0.337947	Up
TCONS_00051993	"="	XP_005686716.1	XLOC_046383	POLR1B	TSS48501	chr11:45757177-45778308	4007	NA	4.50134	5.78871	5.14503	0.403058	Up
TCONS_00246207	"="	XP_005695922.1	XLOC_216905	NEK4	TSS228345	chr22:47912728-47943345	3691	NA	3.74906	3.50911	3.62908	0.290436	Up
TCONS_00175079	"="	XP_005692603.1	XLOC_155423	DYRK1B	TSS163088	chr18:48197786-48216305	1164	NA	4.4205	8.35411	6.3873	0.332001	Up
TCONS_00062067	"u"	-	XLOC_055197	-	TSS57786	chr11:45423541-45427044	3503	NA	0.15405	0.396357	0.275203	0.351761	Down
TCONS_00074647	"j"	XP_005687822.1	XLOC_066572	FARP1	TSS69626	chr12:70524571-70863706	4797	NA	3.47091	6.75565	5.11328	0.421427	Up
TCONS_00453417	"="	XP_005684484.1	XLOC_398120	MTO1	TSS419624	chr9:171272-192000	2258	NA	2.26127	3.63134	2.9463	0.20785	Up
TCONS_00168087	"j"	XP_005692482.1	XLOC_149763	EGLN2	TSS156874	chr18:48884928-48896426	2719	NA	0.823509	2.65362	1.73856	0.102051	Up
TCONS_00365851	"u"	-	XLOC_321028	-	TSS338465	chr4:115527148-115578503	5157	NA	3.30741	7.63143	5.46942	0.44738	Up
TCONS_00179670	"="	XP_005694310.1	XLOC_158731	SREBF1	TSS166913	chr19:33796710-33824016	3214	NA	6.82676	10.5446	8.68568	0.420009	Up
TCONS_00239260	"u"	-	XLOC_210742	-	TSS221844	chr21:43046563-43084188	9874	NA	0.592558	1.30218	0.947369	0.115276	Up
TCONS_00212382	"j"	XP_005676772.1	XLOC_186289	KPNA6	TSS196402	chr2:120783786-120839330	6644	NA	3.08392	4.59465	3.83928	0.358556	Up
TCONS_00179094	"j"	XP_005694264.1	XLOC_158291	EFNB3	TSS166429	chr19:26632866-26638463	2656	NA	1.64957	3.40725	2.52841	0.152111	Up
TCONS_00260952	"j"	XP_005696934.1	XLOC_229062	JARID2	TSS241554	chr23:38644661-38875208	8353	NA	0.394145	0.853152	0.623649	0.539725	Up
TCONS_00453094	"j"	XM_005684362.1	XLOC_397830	TRAF1	TSS419317	chr8:108288319-108310492	3881	NA	1.69485	2.71566	2.20526	0.137721	Up
TCONS_00468917	"="	XM_005684900.1	XLOC_412368	KATNA1	TSS434357	chr9:73199932-73232548	1867	NA	5.19807	13.1629	9.18049	1.05499	Up
TCONS_00297130	"j"	XM_005698908.1	XLOC_260883	POMK	TSS275097	chr27:36251249-36267574	3256	NA	2.75806	5.61986	4.18896	0.36105	Up
TCONS_00144533	"="	XP_005690767.1	XLOC_129175	KIF1B	TSS135141	chr16:40814163-40955602	5313	NA	2.30576	2.6857	2.49573	0.184018	Up
TCONS_00242714	"="	XP_005695717.1	XLOC_213860	CRTAP	TSS225098	chr22:7347728-7404660	3343	NA	2.74079	8.30964	5.52522	0.525548	Up
TCONS_00178467	"="	XP_005693350.1	XLOC_157940	GOSR1	TSS165976	chr19:20876737-20913407	2657	NA	3.26208	9.16196	6.21202	0.885045	Up
TCONS_00103305	"j"	XM_005689039.1	XLOC_092200	CSPP1	TSS96447	chr14:41755512-41860230	4416	NA	2.241	3.79293	3.01696	0.360132	Up
TCONS_00096109	"="	XP_005688387.1	XLOC_085739	PSMF1	TSS89691	chr13:57880436-57922836	813	NA	13.0505	18.2522	15.6513	1.14183	Up
TCONS_00388094	"="	XM_005681269.1	XLOC_339927	PDE5A	TSS358716	chr6:5216928-5364547	6862	NA	11.7215	24.4888	18.1052	2.48241	Up
TCONS_00006567	"="	XP_005675304.1	XLOC_006064	TMEM44	TSS6246	chr1:71382343-71433852	2214	NA	2.76161	7.52381	5.14271	0.427076	Up
TCONS_00323573	"="	XP_005677889.1	XLOC_283821	SIKE1	TSS299389	chr3:26459485-26469248	1475	NA	3.46074	6.30267	4.88171	0.288253	Up
TCONS_00056830	"="	XP_005687196.1	XLOC_050734	GAPVD1	TSS53052	chr11:94596149-94662514	4469	NA	2.11888	4.56262	3.34075	0.331531	Up
TCONS_00039501	"="	XP_005685179.1	XLOC_035380	DENND4A	TSS36931	chr10:12284497-12402620	5721	NA	3.26219	5.07027	4.16623	0.506184	Up
TCONS_00253879	"="	XP_005696568.1	XLOC_223203	TMEM63B	TSS235180	chr23:17244476-17272760	1887	NA	1.32668	3.03049	2.17858	0.1173	Up
TCONS_00389805	"="	XP_005681451.1	XLOC_341449	EIF4E	TSS360301	chr6:23894563-23938209	2517	NA	4.64607	6.47046	5.55827	0.475878	Up
TCONS_00107232	"="	XP_005689378.1	XLOC_095893	TMEM64	TSS100237	chr14:83846315-83889707	2474	NA	4.11392	9.01427	6.5641	0.891444	Up
TCONS_00437189	"="	XP_005683952.1	XLOC_383539	TDRD7	TSS404383	chr8:60998357-61071405	3562	NA	4.22065	7.15537	5.68801	0.616365	Up
TCONS_00325696	"="	XP_005678187.1	XLOC_285676	F3	TSS301330	chr3:46575753-46587614	1640	NA	13.1852	29.8243	21.5048	2.95466	Up
TCONS_00260161	"="	XP_005696798.1	XLOC_228362	LOC102181912	TSS240812	chr23:29030134-29030610	476	NA	17.4917	35.009	26.2504	2.02545	Up
TCONS_00118973	"="	XM_005689444.1	XLOC_106687	C15H11orf57	TSS111407	chr15:20619560-20631788	2985	XM_005689444.1	3.99777	6.02736	5.01257	0.618629	Up
TCONS_00197598	"="	XP_005676574.1	XLOC_173255	XRCC5	TSS182722	chr2:103499058-103597134	2544	NA	3.2955	5.60847	4.45198	0.440753	Up
TCONS_00179879	"="	XP_005693730.1	XLOC_158885	COL1A1	TSS167089	chr19:35615369-35630229	3942	NA	131.429	421.769	276.599	17.6889	Up
TCONS_00255169	"="	XP_005696804.1	XLOC_224195	LOC102183743	TSS236298	chr23:28970414-28990258	773	NA	36.6742	63.8878	50.281	3.37537	Up
TCONS_00039161	"j"	XP_005685353.1	XLOC_035146	TBCA	TSS36672	chr10:8588874-8624466	473	NA	32.1068	51.9232	42.015	4.71109	Up
TCONS_00266304	"j"	XP_005697185.1	XLOC_234068	PTPRM	TSS246706	chr24:40643960-41138200	5381	NA	2.60828	5.36267	3.98548	0.324318	Up
TCONS_00312875	"="	XM_005699712.1	XLOC_275048	SLC37A2	TSS289870	chr29:27346026-27377012	2940	NA	10.0265	18.5169	14.2717	1.04968	Up
TCONS_00406147	"="	XP_005681822.1	XLOC_356532	RCHY1	TSS375869	chr6:87548681-87586246	3907	NA	3.40622	8.79263	6.09943	1.04724	Up
TCONS_00384025	"u"	-	XLOC_336498	-	TSS355014	chr5:73330261-73371840	2946	NA	0.134065	0.311428	0.222746	0.276756	Down
TCONS_00424709	"="	XM_005682944.1	XLOC_372133	SAR1B	TSS392577	chr7:42281510-42394529	1251	NA	3.51054	10.2287	6.86962	1.03987	Up
TCONS_00305035	"j"	XP_005699345.1	XLOC_268169	EIF4EBP2	TSS282643	chr28:24366414-24393075	7371	NA	0.939335	2.41016	1.67475	0.175934	Up
TCONS_00456939	"="	XP_005709416.1	XLOC_401387	CCNC	TSS422999	chr9:37269564-37365265	2114	NA	9.71807	10.1352	9.92664	1.22279	Up
TCONS_00302241	"="	XP_005698980.1	XLOC_265634	OXSM	TSS280002	chr27:38498422-38502273	1629	NA	2.36984	3.90159	3.13572	0.14962	Up
TCONS_00176351	"="	XP_005709485.1	XLOC_156223	RPL28	TSS164095	chr18:58229632-58232089	495	NA	51.9043	51.2966	51.6004	3.21335	Up
TCONS_00248832	"="	XP_005695754.1	XLOC_218969	IL17RC	TSS230622	chr22:16596182-16608005	1959	NA	4.49162	7.00055	5.74608	0.239004	Up
TCONS_00077193	"j"	XP_005709587.1	XLOC_068999	TSC22D1	TSS72107	chr12:12589776-12714974	5311	NA	5.4782	7.09007	6.28414	0.458715	Up
TCONS_00023375	"="	XM_005675334.1	XLOC_021323	GPR160	TSS22108	chr1:95453794-95511856	1569	NA	5.31428	9.28376	7.29902	0.89609	Up
TCONS_00310957	"="	XP_005699505.1	XLOC_273312	PICALM	TSS288063	chr29:8660816-8733400	3020	NA	8.78669	19.0878	13.9372	2.22393	Up
TCONS_00073212	"="	XM_005687689.1	XLOC_065172	NDFIP2	TSS68208	chr12:52534106-52609796	2558	NA	27.2831	38.7191	33.0011	3.24832	Up
TCONS_00439170	"j"	XM_005684230.1	XLOC_385262	FGD3	TSS406206	chr8:82374067-82528396	4373	NA	0.337557	1.13716	0.737359	0.0480639	Up
TCONS_00360474	"j"	XM_005679178.1	XLOC_316188	LRRN3	TSS333411	chr4:54321432-55287088	3778	NA	1.09148	1.96185	1.52666	0.1584	Up
TCONS_00325869	"j"	XP_005678161.1	XLOC_285805	GLMN	TSS301475	chr3:48682674-48738546	2735	NA	1.79306	3.24931	2.52119	0.289414	Up
TCONS_00410827	"j"	XP_005682602.1	XLOC_360315	RANBP3	TSS379987	chr7:14859913-14911583	2931	NA	4.64489	9.00707	6.82598	0.418749	Up
TCONS_00366043	"="	XP_005679769.1	XLOC_321212	LGR5	TSS338652	chr5:887056-1019819	4229	NA	6.47162	16.1019	11.2868	1.17342	Up
TCONS_00386519	"="	XP_005681127.1	XLOC_338576	LOC102180576	TSS357265	chr5:101200493-101228685	744	NA	5.99739	13.0947	9.54604	0.587828	Up
TCONS_00102350	"j"	XM_005688992.1	XLOC_091326	CHCHD7	TSS95546	chr14:33973902-33983741	5427	NA	0.729508	1.87749	1.3035	0.132886	Up
TCONS_00365226	"="	XP_005679739.1	XLOC_320450	FASTK	TSS337869	chr4:109656011-109660227	1729	NA	4.18923	13.5467	8.86796	0.612812	Up
TCONS_00488118	"="	XM_005700427.1	XLOC_429869	ARHGEF6	TSS452523	chrX:39303609-39421822	4356	XM_005700427.1	1.93858	3.4293	2.68394	0.285444	Up
TCONS_00322746	"="	XM_005677701.1	XLOC_283130	SF3B4	TSS298634	chr3:19246742-19251683	1569	XM_005677701.1	2.92321	7.82915	5.37618	0.358703	Up
TCONS_00059557	"="	XP_005686549.1	XLOC_052896	CEBPZ	TSS55399	chr11:19394558-19422582	3168	NA	5.91872	7.9777	6.94821	0.843701	Up
TCONS_00075770	"j"	XP_005687846.1	XLOC_067643	ATP11A	TSS70719	chr12:81703180-81756155	3397	NA	2.48737	5.68038	4.08387	0.257063	Up
TCONS_00344324	"j"	XM_005678719.1	XLOC_301549	ZMYM1	TSS318166	chr3:106810974-106838208	4349	NA	1.88495	4.14326	3.0141	0.468533	Up
TCONS_00216749	"="	XM_005694757.1	XLOC_190096	PRKAA1	TSS200425	chr20:33418518-33445386	4548	NA	4.57843	7.87386	6.22614	0.922291	Up
TCONS_00289911	"j"	XM_005698296.1	XLOC_254374	MMS19	TSS268298	chr26:17068317-17100430	3349	XM_005698296.1	3.10695	7.4766	5.29178	0.415001	Up
TCONS_00223891	"j"	XM_005694774.1	XLOC_196708	DAB2	TSS207247	chr20:35015538-35072900	4516	NA	0.558345	1.18784	0.873093	0.0602441	Up
TCONS_00187322	"="	XP_005694134.1	XLOC_164053	SLC26A11	TSS173117	chr19:51186839-51203584	1809	NA	1.2794	3.05719	2.1683	0.109619	Up
TCONS_00220892	"="	XP_005694585.1	XLOC_194051	UBTD2	TSS204453	chr20:3978519-4061253	1041	NA	5.23131	12.5976	8.91446	0.985072	Up
TCONS_00038409	"="	XP_005685081.1	XLOC_034468	SRP19	TSS35959	chr10:945068-954147	921	NA	12.348	23.9598	18.1539	2.0091	Up
TCONS_00168658	"j"	XM_005692819.1	XLOC_150130	EMP3	TSS157343	chr18:53472943-53477340	603	NA	11.6239	26.7129	19.1684	1.44195	Up
TCONS_00000856	"="	XP_005674770.1	XLOC_000773	CCT8	TSS798	chr1:6325876-6339449	1891	NA	34.2732	43.7268	39	4.72052	Up
TCONS_00058756	"="	XP_005686502.1	XLOC_052212	HTRA2	TSS54688	chr11:9914747-9934287	1811	NA	6.99632	10.916	8.95616	0.466149	Up
TCONS_00055880	"="	XM_005686996.1	XLOC_049881	E2F6	TSS52162	chr11:85140731-85159093	2874	NA	6.10352	10.8191	8.46131	0.926213	Up
TCONS_00328107	"="	XM_005678265.1	XLOC_287862	ZRANB2	TSS303590	chr3:70653745-70671442	2902	XM_005678265.1	7.89636	14.3798	11.1381	1.60462	Up
TCONS_00236957	"j"	XM_005695036.1	XLOC_208735	FURIN	TSS219715	chr21:19701394-19726978	3896	NA	8.12094	1.13886	4.6299	0.582005	Up
TCONS_00135696	"="	XM_005690494.1	XLOC_121387	BROX	TSS126919	chr16:23860010-23930022	4186	NA	3.89504	7.57204	5.73354	0.837848	Up
TCONS_00350656	"="	XP_005679265.1	XLOC_307356	KBTBD2	TSS324195	chr4:61423175-61446567	3378	NA	10.9056	17.349	14.1273	1.96277	Up
TCONS_00258934	"j"	XP_005696423.1	XLOC_227468	RCAN2	TSS239767	chr23:19009675-19261321	3004	NA	1.38438	3.12659	2.25549	0.225255	Up
TCONS_00459016	"="	XP_005684813.1	XLOC_403301	ENPP3	TSS424960	chr9:56404539-56492582	2874	NA	1.51603	2.86775	2.19189	0.229926	Up
TCONS_00412614	"="	XP_005682827.1	XLOC_361861	B4GALT7	TSS381616	chr7:35399897-35416326	984	NA	3.88875	8.38505	6.1369	0.357926	Up
TCONS_00266340	"="	XP_005697282.1	XLOC_234091	NDUFV2	TSS246733	chr24:41570821-41592924	1094	NA	17.6394	27.0337	22.3365	1.93638	Up
TCONS_00039353	"="	XP_005685359.1	XLOC_035301	SERINC5	TSS36838	chr10:10837128-10926645	1617	NA	8.84641	9.86271	9.35456	0.609929	Up
TCONS_00413884	"="	XM_005682978.1	XLOC_362879	KIF20A	TSS382729	chr7:45793091-45801941	3456	NA	0.48218	1.43966	0.96092	0.076811	Up
TCONS_00175066	"o"	XP_005709778.1	XLOC_155413	EID2	TSS163076	chr18:48046301-48050494	1527	NA	5.97169	1.11055	3.54112	0.929248	Up
TCONS_00186935	"="	XM_005694003.1	XLOC_163801	LOC102178567	TSS172819	chr19:47344584-47419394	1561	NA	0.313573	0.954095	0.633834	0.702735	Down
TCONS_00057653	"j"	XP_005687414.1	XLOC_051313	TPRN	TSS53716	chr11:103591144-103599862	1439	NA	3.17698	5.18915	4.18307	0.190111	Up
TCONS_00235720	"j"	XP_005695012.1	XLOC_207612	NR2F2	TSS218551	chr21:8605039-8668852	3841	NA	5.02008	10.1494	7.58474	0.797795	Up
TCONS_00034762	"="	XP_005685876.1	XLOC_031318	GATM	TSS32637	chr10:61262791-61278065	2158	NA	18.7945	46.4479	32.6212	4.14875	Up
TCONS_00166435	"="	XM_005692192.1	XLOC_148527	NFAT5	TSS155476	chr18:35937284-36070667	16060	XM_005692192.1	2.15937	3.74602	2.9527	0.434899	Up
TCONS_00409508	"="	XP_005682163.1	XLOC_359440	FKBP8	TSS378935	chr7:4218153-4232170	1360	NA	2.86482	3.86915	3.36698	0.141141	Up
TCONS_00273471	"u"	-	XLOC_240599	-	TSS253480	chr24:49724146-49729150	5004	NA	0.148516	0.407389	0.277952	0.422626	Down
TCONS_00423821	"j"	XP_005682868.1	XLOC_371441	LMAN2	TSS391808	chr7:35112178-35140176	2514	NA	1.26422	2.65065	1.95744	0.145016	Up
TCONS_00113109	"="	XM_005689072.1	XLOC_101257	TCEB1	TSS105808	chr14:47733629-47768035	1023	NA	8.43735	17.6758	13.0566	1.79301	Up
TCONS_00372048	"j"	XM_005680510.1	XLOC_326378	ANO4	TSS344177	chr5:62495543-62860948	4160	XM_005680510.1	5.71379	8.30898	7.01139	0.771842	Up
TCONS_00093269	"="	XP_005688036.1	XLOC_083331	LOC102180682	TSS87126	chr13:30292359-30357607	4434	NA	1.07399	2.96612	2.02006	0.300197	Up
TCONS_00168001	"j"	XP_005692462.1	XLOC_149720	LGALS15	TSS156815	chr18:48089307-48138734	760	NA	328.372	103.045	215.709	86.2195	Up
TCONS_00018640	"="	XP_005674890.1	XLOC_017177	FILIP1L	TSS17735	chr1:42888767-43015094	3170	NA	15.4014	46.0452	30.7233	4.90797	Up
TCONS_00202731	"j"	XP_005675966.1	XLOC_177608	PLEKHA3	TSS187366	chr2:17729468-17766719	13058	NA	0.977041	0.739717	0.858379	0.0659271	Up
TCONS_00101779	"="	XP_005689012.1	XLOC_090796	UBE2V2	TSS94996	chr14:30019167-30068405	1203	NA	20.6315	28.1775	24.4045	3.01549	Up
TCONS_00287249	"="	XP_005698592.1	XLOC_252006	GRK5	TSS265801	chr26:37779617-38010627	2366	NA	2.26099	5.26081	3.7609	0.34171	Up
TCONS_00484869	"j"	XM_005700173.1	XLOC_426886	LOC102185989	TSS449435	chrX:9365951-9400415	4949	NA	1.12589	2.19265	1.65927	0.20337	Up
TCONS_00290127	"j"	XM_005698329.1	XLOC_254535	SEC31B	TSS268482	chr26:19710017-19742113	5009	NA	0.128634	0.372937	0.250785	0.284907	Down
TCONS_00319996	"j"	XP_005700111.1	XLOC_281061	LOC102171308	TSS296300	chr29:45689699-45887489	1666	NA	0.373108	1.07994	0.726524	0.629255	Up
TCONS_00221964	"="	XP_005694680.1	XLOC_194970	ERBB2IP	TSS205437	chr20:13475952-13602765	4380	NA	2.28611	6.17592	4.23101	0.676422	Up
TCONS_00035172	"="	XM_005685899.1	XLOC_031668	TMEM260	TSS33003	chr10:65074637-65144821	4499	NA	5.27144	10.1229	7.69717	0.98774	Up
TCONS_00222860	"="	XP_005694759.1	XLOC_195755	SKIV2L2	TSS206264	chr20:23582141-23835701	3630	NA	9.15448	18.2939	13.7242	2.03921	Up
TCONS_00282516	"="	XM_005697653.1	XLOC_248209	CLN3	TSS261656	chr25:26106906-26119033	1696	NA	8.30641	9.95707	9.13174	0.474311	Up
TCONS_00336453	"="	XM_005677893.1	XLOC_294671	RAP1A	TSS310930	chr3:29468300-29551410	1323	NA	17.1031	25.4449	21.274	2.91585	Up
TCONS_00314759	"j"	XP_005700075.1	XLOC_276526	ADRBK1	TSS291501	chr29:43015267-43049459	6861	NA	0.0949248	0.260561	0.177743	0.162178	Up
TCONS_00121523	"j"	XM_005689789.1	XLOC_108870	FAM160A2	TSS113741	chr15:44804723-44838197	4435	NA	0.244957	0.811328	0.528143	0.490125	Up
TCONS_00411163	"="	XP_005682668.1	XLOC_360542	MOB3A	TSS380258	chr7:17898245-17911301	2028	NA	4.16633	5.97493	5.07063	0.263301	Up
TCONS_00209446	"j"	XP_005676441.1	XLOC_183746	ICA1L	TSS193722	chr2:90443020-90500849	5030	NA	1.42116	1.74134	1.58125	0.156437	Up
TCONS_00141709	"="	XP_005690522.1	XLOC_126634	CDC73	TSS132490	chr16:9840387-9928745	2365	NA	4.02128	7.86563	5.94346	0.690678	Up
TCONS_00480167	"="	XP_005700922.1	XLOC_422545	LOC102180743	TSS444943	chrX:84281159-84305281	3432	NA	4.21908	7.26821	5.74364	0.487102	Up
TCONS_00239223	"="	XP_005695319.1	XLOC_210720	SNX6	TSS221812	chr21:42514216-42560183	2922	NA	8.45408	16.7745	12.6143	1.70047	Up
TCONS_00294964	"="	XP_005698905.1	XLOC_258908	ASAH1	TSS273040	chr27:18002973-18018891	1602	NA	27.2639	73.6887	50.4763	7.43572	Up
TCONS_00168186	"="	XP_005692641.1	XLOC_149826	GSK3A	TSS156956	chr18:49696837-49704237	1367	NA	7.12936	12.9336	10.0315	0.577215	Up
TCONS_00322002	"="	XP_005677599.1	XLOC_282679	KRTCAP2	TSS298063	chr3:14494875-14501365	508	NA	21.4149	49.5386	35.4768	2.57279	Up
TCONS_00253196	"="	XM_005696269.1	XLOC_222665	CDKN1A	TSS234586	chr23:10228157-10236925	2849	NA	4.40358	11.1867	7.79514	0.519738	Up
TCONS_00217276	"j"	XM_005694814.1	XLOC_190560	RAD1	TSS200911	chr20:38929660-38947480	3046	NA	1.42789	2.04431	1.7361	0.130987	Up
TCONS_00437244	"j"	XP_005684013.1	XLOC_383577	LOC100860925	TSS404426	chr8:62204192-62425191	4929	NA	3.76883	0.845756	2.30729	0.0411681	Up
TCONS_00303061	"="	XP_005699034.1	XLOC_266416	TSNAX	TSS280796	chr28:2552654-2596458	2302	NA	8.26452	15.8416	12.0531	2.04338	Up
TCONS_00410398	"="	XP_005682410.1	XLOC_360065	ICAM1	TSS379664	chr7:11335867-11349499	3124	NA	2.0218	5.53192	3.77686	0.335749	Up
TCONS_00230296	"="	XP_005695236.1	XLOC_202779	TM2D3	TSS213465	chr21:26665100-26678754	1311	NA	5.21751	7.73894	6.47823	0.386397	Up
TCONS_00036540	"="	XM_005686031.1	XLOC_032818	SIPA1L1	TSS34229	chr10:78949396-79332031	6022	NA	1.37916	0.382075	0.880617	0.253264	Up
TCONS_00169736	"="	XP_005693130.1	XLOC_150834	LOC102173964	TSS158208	chr18:61033180-61039632	6225	NA	0.101549	0.43002	0.265784	0.223503	Up
TCONS_00139768	"="	XM_005691023.1	XLOC_124886	LPGAT1	TSS130650	chr16:69229789-69389057	6226	NA	7.1775	16.7821	11.9798	1.84599	Up
TCONS_00008567	"j"	XP_005675379.1	XLOC_007838	EIF5A2	TSS8097	chr1:94736366-94757957	5166	NA	4.05396	6.10312	5.07854	0.816243	Up
TCONS_00180104	"j"	XP_005693769.1	XLOC_159051	PRR15L	TSS167286	chr19:37653915-37672064	1745	NA	1.94389	5.48241	3.71315	0.28043	Up
TCONS_00066168	"u"	-	XLOC_058889	-	TSS61647	chr11:86907870-86911016	3146	NA	0.236537	0.503678	0.370107	0.530693	Down
TCONS_00310284	"="	XM_005699400.1	XLOC_272680	TAF1D	TSS287414	chr29:585361-639746	2379	XM_005699400.1	6.33133	7.58259	6.95696	0.899592	Up
TCONS_00209638	"j"	XM_005676413.1	XLOC_183929	INO80D	TSS193910	chr2:93633262-93700787	14112	NA	2.20537	3.63558	2.92047	0.327122	Up
TCONS_00485093	"="	XM_005700197.1	XLOC_427085	TCEAL8	TSS449642	chrX:12026894-12029005	1161	XM_005700197.1	16.0682	24.9456	20.5069	2.38191	Up
TCONS_00014685	"j"	XM_005674670.1	XLOC_013381	ITSN1	TSS13877	chr1:967163-1145801	5597	XM_005674670.1	4.6167	12.7032	8.65995	1.06152	Up
TCONS_00099805	"u"	-	XLOC_088930	-	TSS93080	chr14:13753763-13879686	2528	NA	2.56002	3.6612	3.11061	0.153334	Up
TCONS_00152469	"="	XP_005691558.1	XLOC_136381	DDX51	TSS142642	chr17:44565801-44572600	2253	NA	1.54078	2.16896	1.85487	0.0947889	Up
TCONS_00232913	"="	XP_005695441.1	XLOC_205133	PDIA3	TSS215932	chr21:52362079-52381001	1714	NA	71.5678	158.241	114.904	17.1916	Up
TCONS_00275017	"="	XP_005697497.1	XLOC_241907	E4F1	TSS254868	chr25:1777743-1787167	1510	NA	1.97521	6.35692	4.16606	0.272927	Up
TCONS_00330912	"="	102183480	XLOC_290279	LOC102183480	TSS306147	chr3:99521083-99583457	1154	NA	65.0571	19.6265	42.3418	22.3398	Up
TCONS_00329674	"j"	XM_005678359.1	XLOC_289312	USP24	TSS305075	chr3:87693475-87821606	11615	XM_005678359.1	1.20644	3.02261	2.11452	0.284208	Up
TCONS_00322622	"="	XM_005677632.1	XLOC_283068	CDC42SE1	TSS298546	chr3:18289029-18302779	2840	NA	2.61788	4.27936	3.44862	0.29178	Up
TCONS_00022961	"="	XP_005675353.1	XLOC_020945	NAALADL2	TSS21720	chr1:89540910-90711988	2388	NA	2.83703	5.25374	4.04538	0.467645	Up
TCONS_00019179	"j"	XP_005674931.1	XLOC_017684	CBLB	TSS18256	chr1:49025295-49249801	6578	NA	5.30871	8.31895	6.81383	0.772533	Up
TCONS_00260071	"o"	XP_005696784.1	XLOC_228309	LOC102178027	TSS240744	chr23:28639646-28640143	497	NA	6.09809	17.6856	11.8918	0.716974	Up
TCONS_00242509	"j"	XP_005695710.1	XLOC_213681	TGF-BETARII	TSS224908	chr22:5019731-5109922	4110	NA	2.58046	1.42966	2.00506	0.0683561	Up
TCONS_00153310	"j"	XP_005691584.1	XLOC_137110	KDM2B	TSS143414	chr17:53188952-53329729	3403	NA	1.4474	1.59984	1.52362	0.0631692	Up
TCONS_00290287	"="	XM_005698369.1	XLOC_254640	CUEDC2	TSS268602	chr26:21405225-21414841	1161	XM_005698369.1	1.85759	4.62536	3.24147	0.252006	Up
TCONS_00053279	"="	XM_005686786.1	XLOC_047536	B3GNT2	TSS49710	chr11:59691705-59695285	2625	XM_005686786.1	9.91173	19.8555	14.8836	2.29773	Up
TCONS_00371652	"j"	XP_005680532.1	XLOC_326042	NEDD1	TSS343824	chr5:58975068-59034896	2588	NA	2.64171	5.84126	4.24148	0.572235	Up
TCONS_00122190	"="	XM_005689980.1	XLOC_109388	SLCO2B1	TSS114316	chr15:50962589-51015086	4099	NA	3.61815	12.1154	7.86677	0.631421	Up
TCONS_00175535	"j"	XM_005692649.1	XLOC_155693	SYMPK	TSS163442	chr18:51808375-51853018	4363	NA	0.366546	1.18404	0.775293	0.042097	Up
TCONS_00297961	"u"	-	XLOC_261668	-	TSS275908	chr27:74204-133682	4630	NA	0.937065	1.67277	1.30492	0.121069	Up
TCONS_00328881	"="	XP_005678385.1	XLOC_288571	DOCK7	TSS304324	chr3:79364606-79524548	5973	NA	0.766078	1.14442	0.955249	0.081694	Up
TCONS_00347261	"="	XP_005679079.1	XLOC_304228	AHR	TSS320940	chr4:23683137-23727257	5339	NA	4.32615	10.6138	7.46997	1.18459	Up
TCONS_00458781	"="	XP_005684788.1	XLOC_403106	LAMA2	TSS424757	chr9:53821412-54496502	9675	NA	14.7675	40.5603	27.6639	3.75609	Up
TCONS_00289679	"="	XP_005698301.1	XLOC_254217	MYOF	TSS268115	chr26:13664421-13841877	6783	NA	7.49534	18.5199	13.0076	1.5313	Up
TCONS_00089376	"="	XP_005688611.1	XLOC_079857	RALGAPB	TSS83486	chr13:65478829-65568274	8281	NA	3.5942	9.01493	6.30457	0.874738	Up
TCONS_00320409	"j"	XP_005677167.1	XLOC_281406	ILDR2	TSS296675	chr3:1826150-1897115	2704	NA	0.336163	0.775189	0.555676	0.607212	Down
TCONS_00030967	"="	XP_005685260.1	XLOC_028177	RIPK3	TSS29252	chr10:20354374-20358675	1786	NA	4.187	7.92546	6.05623	0.478298	Up
TCONS_00196655	"="	XP_005676453.1	XLOC_172436	ABI2	TSS181875	chr2:90842338-91012825	6295	NA	1.15218	3.0422	2.09719	0.26695	Up
TCONS_00108096	"j"	XM_005688759.1	XLOC_096682	RIMS1	TSS101064	chr14:1311741-1519111	5361	NA	0.718176	1.39193	1.05505	0.0906518	Up
TCONS_00335135	"="	XP_005677779.1	XLOC_293635	PSMB4	TSS309793	chr3:17918482-17954371	810	NA	23.9162	67.1298	45.523	4.50202	Up
TCONS_00396536	"="	XM_005681860.1	XLOC_347638	ARHGAP24	TSS366671	chr6:97387781-97954689	2524	NA	0.909462	2.81076	1.86011	0.165882	Up
TCONS_00322978	"="	XP_005677838.1	XLOC_283289	LOC102173624	TSS298830	chr3:21051384-21080850	9249	NA	0.724631	1.15427	0.93945	0.0914128	Up
TCONS_00097367	"="	XP_005688637.1	XLOC_086776	SERINC3	TSS90811	chr13:70972936-70985111	1398	NA	34.5878	65.4157	50.0018	5.05369	Up
TCONS_00161186	"u"	-	XLOC_144117	-	TSS150761	chr17:60672550-60677301	4751	NA	0.209852	0.514253	0.362052	0.462911	Down
TCONS_00155057	"="	XM_005691647.1	XLOC_138552	RNF185	TSS144970	chr17:69418774-69450180	2987	XM_005691647.1	2.47494	2.68694	2.58094	0.143752	Up
TCONS_00213015	"="	XP_005676879.1	XLOC_186753	PDIK1L	TSS196927	chr2:126153727-126163234	4159	NA	4.21047	7.5341	5.87228	0.921305	Up
TCONS_00130460	"="	XP_005690080.1	XLOC_116631	LGR4	TSS121954	chr15:54691584-54739702	2661	NA	9.0762	23.2013	16.1388	2.08563	Up
TCONS_00486862	"="	XP_005700397.1	XLOC_428700	LAMP2	TSS451320	chrX:28552079-28588222	3222	NA	16.9372	44.7027	30.8199	5.25893	Up
TCONS_00030379	"="	XM_005685140.1	XLOC_027691	SMAD3	TSS28721	chr10:13626157-13830027	3041	XM_005685140.1	2.88795	3.4459	3.16692	0.188923	Up
TCONS_00053936	"j"	XM_005686822.1	XLOC_048145	APLF	TSS50344	chr11:65761473-65864674	2825	NA	3.18052	4.1884	3.68446	0.436454	Up
TCONS_00161382	"="	XP_005691625.1	XLOC_144240	COQ5	TSS150906	chr17:62419162-62433838	1291	NA	3.92022	8.62333	6.27177	0.62959	Up
TCONS_00138821	"j"	XP_005690995.1	XLOC_124039	CEP350	TSS129758	chr16:58788087-58920271	13514	NA	2.72506	4.82781	3.77644	0.52801	Up
TCONS_00311988	"="	XP_005699563.1	XLOC_274257	NDUFC2	TSS289041	chr29:17121853-17129758	356	NA	61.482	95.3267	78.4043	6.20615	Up
TCONS_00396591	"="	XP_005681928.1	XLOC_347679	PTPN13	TSS366716	chr6:98649172-98817677	7438	NA	2.90352	5.56643	4.23498	0.509823	Up
TCONS_00359044	"="	XP_005679147.1	XLOC_314883	GNAI1	TSS332045	chr4:38587321-38692168	3266	NA	5.12733	5.88681	5.50707	0.477063	Up
TCONS_00040020	"="	XP_005685227.1	XLOC_035837	MYO9A	TSS37413	chr10:18375114-18562211	8528	NA	4.4593	7.21296	5.83613	0.699227	Up
TCONS_00447171	"="	XP_005683856.1	XLOC_392610	GNA14	TSS413822	chr8:52094860-52297478	2403	NA	4.22051	8.79461	6.50756	0.423923	Up
TCONS_00496763	"="	XM_005701117.1	XLOC_437846	MSL3	TSS460784	chrX:119745857-119761094	2417	XM_005701117.1	7.44397	11.0085	9.22623	0.851291	Up
TCONS_00236821	"="	XP_005709590.1	XLOC_208644	POLG	TSS219608	chr21:18667664-18768990	3311	NA	2.93407	7.52708	5.23057	0.377511	Up
TCONS_00055562	"="	XP_005687146.1	XLOC_049569	NBAS	TSS51849	chr11:81670945-82008820	7298	NA	3.06177	4.84984	3.95581	0.363583	Up
TCONS_00349163	"="	XP_005679172.1	XLOC_305993	KMT2E	TSS322767	chr4:43784324-44021875	5577	NA	4.07315	8.30054	6.18684	0.776315	Up
TCONS_00469085	"j"	XP_005685030.1	XLOC_412515	SYNE1	TSS434513	chr9:75243937-75651711	9406	NA	1.52096	4.44332	2.98214	0.340319	Up
TCONS_00086506	"u"	-	XLOC_077480	-	TSS80910	chr13:37439123-37441993	2870	NA	0.202988	0.429703	0.316346	0.515451	Down
TCONS_00384177	"j"	XP_005680745.1	XLOC_336625	FGD4	TSS355146	chr5:74625571-74764860	8105	NA	3.42736	4.98907	4.20822	0.637986	Up
TCONS_00477565	"="	XP_005700640.1	XLOC_420279	RPS6KA6	TSS442569	chrX:61248981-61438994	2238	NA	2.25507	2.38629	2.32068	0.21149	Up
TCONS_00143064	"="	XP_005690549.1	XLOC_127935	TAF1A	TSS133812	chr16:23752277-23783959	1353	NA	2.74373	3.95054	3.34713	0.303761	Up
TCONS_00495683	"j"	XP_005701084.1	XLOC_436886	SMS	TSS459769	chrX:110109722-110160981	1561	NA	54.5954	154.538	104.567	17.0738	Up
TCONS_00200854	"j"	XM_005677038.1	XLOC_175895	CAPZB	TSS185577	chr2:132427763-132519644	1582	XM_005677038.1	6.66343	13.4021	10.0328	0.65257	Up
TCONS_00414086	"o"	XP_005683084.1	XLOC_363049	PURA	TSS382910	chr7:47489620-47497991	4883	NA	2.48594	5.5889	4.03742	0.572754	Up
TCONS_00451916	"="	XP_005684356.1	XLOC_396757	LPAR1	TSS418201	chr8:98383712-98488909	2348	NA	11.0823	10.8843	10.9833	0.785716	Up
TCONS_00323616	"="	XP_005677904.1	XLOC_283832	BCAS2	TSS299406	chr3:26655350-26668733	971	NA	8.93294	20.364	14.6485	1.92466	Up
TCONS_00342538	"="	XM_005678424.1	XLOC_300079	BTF3L4	TSS316573	chr3:90727837-90757742	2189	NA	7.85198	11.0132	9.43259	1.20108	Up
TCONS_00274222	"j"	XP_005697335.1	XLOC_241261	TXNL1	TSS254165	chr24:55923594-55957040	2087	NA	6.00806	10.2558	8.13193	1.20193	Up
TCONS_00449803	"="	XM_005684132.1	XLOC_394846	ZCCHC6	TSS416200	chr8:77572095-77629896	5547	NA	1.47038	2.61291	2.04164	0.265672	Up
TCONS_00366966	"="	XM_005679772.1	XLOC_322082	METTL25	TSS339543	chr5:11314319-11435955	1907	NA	1.85997	3.61746	2.73872	0.280121	Up
TCONS_00346764	"j"	XM_005678974.1	XLOC_303751	PHF14	TSS320456	chr4:16920335-17116280	2696	NA	3.04301	0.651485	1.84725	0.789607	Up
TCONS_00011209	"j"	XP_005675643.1	XLOC_010268	PCOLCE2	TSS10618	chr1:123717629-123825505	1190	NA	3.73413	5.7661	4.75012	0.348608	Up
TCONS_00292193	"="	XM_005698590.1	XLOC_256289	OAT	TSS270356	chr26:42402861-42420020	2339	NA	24.7094	34.1286	29.419	2.78173	Up
TCONS_00339103	"="	XP_005678299.1	XLOC_297012	CYR61	TSS313391	chr3:55152233-55163730	2060	NA	4.37045	7.03726	5.70385	0.39629	Up
TCONS_00440573	"j"	XM_005684389.1	XLOC_386544	ZNF462	TSS407532	chr8:94655448-94811778	11362	XM_005684389.1	0.0614422	0.338184	0.199813	0.23937	Down
TCONS_00438765	"u"	-	XLOC_384878	-	TSS405810	chr8:76870703-76884644	9393	NA	0.0888799	0.230393	0.159636	0.246705	Down
TCONS_00089061	"="	XP_005688727.1	XLOC_079633	MYH7B	TSS83229	chr13:62300696-62404752	5685	NA	0.893658	0.247315	0.570487	0.136606	Up
TCONS_00047941	"="	XR_310363.1	XLOC_042741	MRPL30	TSS44700	chr11:4407116-4430960	2421	NA	2.92257	4.92698	3.92478	0.413303	Up
TCONS_00161687	"j"	XP_005691760.1	XLOC_144488	TFIP11	TSS151177	chr17:65823000-65845494	2613	NA	1.09611	2.41491	1.75551	0.100896	Up
TCONS_00027055	"="	XP_005675663.1	XLOC_024711	UBA5	TSS25606	chr1:134423240-134456288	1762	NA	1.94401	4.63472	3.28937	0.466046	Up
TCONS_00389477	"j"	XM_005681360.1	XLOC_341166	SLC9B2	TSS359995	chr6:20140586-20204353	2329	NA	6.72323	1.61985	4.17154	1.28268	Up
TCONS_00137287	"j"	XP_005690883.1	XLOC_122747	RERE	TSS128368	chr16:42343720-42609471	5121	NA	2.40952	0.42961	1.41956	0.267786	Up
TCONS_00410050	"="	XP_005682366.1	XLOC_359833	SAMD1	TSS379394	chr7:8671995-8691580	1412	NA	1.5273	5.06419	3.29575	0.205624	Up
TCONS_00252051	"="	XP_005696209.1	XLOC_221690	SLC6A6	TSS233542	chr22:55244470-55315578	1422	NA	4.06983	7.59273	5.83128	0.383592	Up
TCONS_00281159	"="	XP_005697575.1	XLOC_247015	PLA2G10	TSS260405	chr25:13634694-13653807	752	NA	30.3505	80.6253	55.4879	5.55999	Up
TCONS_00491947	"="	XM_005700665.1	XLOC_433486	NONO	TSS456228	chrX:72023583-72036203	1961	NA	33.2109	65.8303	49.5206	5.07526	Up
TCONS_00179034	"="	XP_005693564.1	XLOC_158275	POLR2A	TSS166400	chr19:26454250-26474654	5864	NA	3.16334	6.86989	5.01661	0.385616	Up
TCONS_00180460	"j"	XP_005694374.1	XLOC_159289	FKBP10	TSS167563	chr19:41149807-41158217	2477	NA	4.18973	12.6931	8.44141	0.690283	Up
TCONS_00255113	"o"	XP_005696785.1	XLOC_224146	LOC102178318	TSS236245	chr23:28640210-28650662	653	NA	36.4991	92.9792	64.7391	4.802	Up
TCONS_00243038	"j"	XP_005695599.1	XLOC_214159	TRANK1	TSS225405	chr22:10439384-10522468	9555	NA	3.60903	5.9477	4.77836	0.363424	Up
TCONS_00103875	"="	XM_005689105.1	XLOC_092736	PI15	TSS96995	chr14:48706541-48743504	7853	NA	31.434	82.2663	56.8501	10.4573	Up
TCONS_00000411	"="	XP_005674805.1	XLOC_000350	SCAF4	TSS372	chr1:3069490-3156142	3990	NA	2.09952	3.27459	2.68705	0.198508	Up
TCONS_00014701	"="	XP_005674734.1	XLOC_013392	SON	TSS13890	chr1:1245775-1314805	8759	NA	6.26548	12.7171	9.49129	1.05868	Up
TCONS_00179920	"="	XP_005693743.1	XLOC_158913	SLC35B1	TSS167123	chr19:36068937-36077099	1236	NA	12.1728	21.2568	16.7148	1.37004	Up
TCONS_00119769	"j"	XM_005689512.1	XLOC_107394	UBE4A	TSS112143	chr15:27330532-27368203	6679	NA	2.04446	3.28818	2.66632	0.304643	Up
TCONS_00314996	"j"	XP_005700109.1	XLOC_276716	ANO1	TSS291714	chr29:45135943-45238514	10240	NA	1.0558	1.73725	1.39653	0.0797116	Up
TCONS_00130030	"="	XP_005690026.1	XLOC_116250	PGM2L1	TSS121546	chr15:50203570-50323620	2810	NA	1.95073	4.39878	3.17476	0.417567	Up
TCONS_00395811	"j"	XP_005682008.1	XLOC_346956	BMP2K	TSS365973	chr6:90718607-90807332	8346	NA	2.60327	6.82472	4.714	0.66571	Up
TCONS_00260157	"="	XR_311011.1	XLOC_228361	LOC102180812	TSS240810	chr23:29008557-29023667	1223	NA	9.61967	25.6399	17.6298	0.703158	Up
TCONS_00231954	"="	XM_005695234.1	XLOC_204260	KIAA0391	TSS215013	chr21:42862479-43044546	2402	NA	2.65554	4.73647	3.696	0.376897	Up
TCONS_00094667	"="	XM_005688163.1	XLOC_084574	TMEM230	TSS88426	chr13:45620923-45634307	1511	XM_005688163.1	6.91134	15.8981	11.4047	1.33077	Up
TCONS_00268859	"="	XP_005697144.1	XLOC_236331	ZNF407	TSS249090	chr24:3590793-3961375	5550	NA	1.59573	2.48351	2.03962	0.148609	Up
TCONS_00446188	"j"	XP_005683819.1	XLOC_391751	SLC1A1	TSS412916	chr8:38715466-38791362	5125	NA	8.88797	25.294	17.091	2.5883	Up
TCONS_00097341	"="	XP_005688628.1	XLOC_086753	OSER1	TSS90788	chr13:70727076-70741915	876	NA	5.54555	11.5167	8.53112	0.745538	Up
TCONS_00251337	"="	XP_005695926.1	XLOC_221190	GNL3	TSS232939	chr22:47947571-47964384	1969	NA	2.65522	7.71711	5.18616	0.653987	Up
TCONS_00350303	"="	XP_005679238.1	XLOC_307044	THAP5	TSS323860	chr4:57158264-57166663	4564	NA	4.10729	6.72416	5.41573	0.818253	Up
TCONS_00187548	"="	XP_005694156.1	XLOC_164240	SEPT9	TSS173319	chr19:53298058-53471877	1653	NA	6.32613	21.7747	14.0504	0.929215	Up
TCONS_00365332	"j"	XP_005679726.1	XLOC_320532	LOC102181925	TSS337961	chr4:110594747-110798516	35887	NA	0.216162	0.670678	0.44342	0.464487	Down
TCONS_00424786	"="	XP_005683012.1	XLOC_372207	LOC102178535	TSS392651	chr7:42962738-43033624	1762	NA	0.443774	1.40011	0.921942	0.949626	Down
TCONS_00354658	"j"	XP_005679692.1	XLOC_310897	CNTNAP2	TSS327902	chr4:106393448-108084791	9317	NA	1.16498	3.0232	2.09409	0.238364	Up
TCONS_00316292	"="	XP_005699533.1	XLOC_277859	PCF11	TSS292911	chr29:11640651-11664800	5816	NA	5.42601	9.35418	7.39009	0.9576	Up
TCONS_00199486	"="	XP_005677028.1	XLOC_174866	RNF19B	TSS184422	chr2:120109994-120154077	2190	NA	1.53461	3.31826	2.42644	0.18696	Up
TCONS_00298595	"="	XM_005698676.1	XLOC_262284	LOC100861104	TSS276535	chr27:5981138-5998034	2088	XM_005698676.1	1.98122	3.90779	2.9445	0.303153	Up
TCONS_00458458	"="	XM_005684713.1	XLOC_402805	SYNCRIP	TSS424450	chr9:50611348-50640456	6243	NA	4.78832	0.985886	2.8871	1.26828	Up
TCONS_00400932	"="	XM_005681420.1	XLOC_351707	SMARCAD1	TSS370880	chr6:28542250-28662141	5064	NA	0.854135	1.73127	1.2927	0.175713	Up
TCONS_00049001	"="	XP_005686529.1	XLOC_043611	YIPF4	TSS45633	chr11:14689649-14752773	1925	NA	13.3338	16.1806	14.7572	1.47478	Up
TCONS_00128792	"j"	XP_005689724.1	XLOC_115284	TEAD1	TSS120490	chr15:38043957-38260234	21564	NA	0.822737	1.69094	1.25684	0.15876	Up
TCONS_00175758	"="	XP_005692741.1	XLOC_155835	CA11	TSS163614	chr18:53714874-53721816	979	NA	4.88115	8.56346	6.7223	0.353307	Up
TCONS_00264727	"j"	XM_005697009.1	XLOC_232602	TRAPPC8	TSS245197	chr24:25375608-25461021	3751	NA	2.59126	0.625069	1.60816	0.804145	Up
TCONS_00314305	"="	XP_005699896.1	XLOC_276285	RTN3	TSS291188	chr29:39752205-39865846	1590	NA	4.81581	5.66049	5.23815	0.382986	Up
TCONS_00422162	"="	XP_005682645.1	XLOC_369997	ZNF77	TSS390289	chr7:17246767-17300375	1801	NA	2.50356	3.59133	3.04744	0.315537	Up
TCONS_00463613	"="	XM_005684517.1	XLOC_407487	GJA1	TSS429316	chr9:16884916-16898029	3094	NA	33.0304	79.0376	56.034	7.24013	Up
TCONS_00295581	"="	XP_005698848.1	XLOC_259495	ERI1	TSS273640	chr27:23789592-23816697	1744	NA	5.55506	8.19975	6.8774	0.70998	Up
TCONS_00381373	"="	XP_005680278.1	XLOC_334271	TBK1	TSS352613	chr5:47767899-47808432	2939	NA	6.52028	12.7663	9.64329	1.58373	Up
TCONS_00455173	"j"	XP_005684580.1	XLOC_399789	MCM9	TSS421327	chr9:19202814-19287500	3121	NA	0.754805	1.65617	1.20549	0.103487	Up
TCONS_00056818	"="	XP_005687191.1	XLOC_050730	RABEPK	TSS53046	chr11:94548134-94573505	1119	NA	2.66825	4.99384	3.83104	0.251765	Up
TCONS_00331834	"="	XP_005678874.1	XLOC_291021	SFPQ	TSS306953	chr3:106727950-106776810	1338	NA	6.12901	8.22269	7.17585	0.768399	Up
TCONS_00455934	"j"	XP_005684691.1	XLOC_400480	SLC22A16	TSS422046	chr9:26832592-26892316	2172	NA	4.17914	0.868009	2.52357	0.74665	Up
TCONS_00406844	"="	XR_310089.1	XLOC_357152	HNRNPD	TSS376514	chr6:94269300-94288430	1720	XR_310089.1	1.24849	3.45176	2.35013	0.254124	Up
TCONS_00421494	"="	XM_005682457.1	XLOC_369583	TYK2	TSS389779	chr7:11398032-11428644	4138	NA	2.18951	4.44806	3.31879	0.235609	Up
TCONS_00171230	"="	XP_005691977.1	XLOC_152141	LOC102188617	TSS159598	chr18:13386167-13392965	495	NA	23.8768	66.7507	45.3137	4.07824	Up
TCONS_00241766	"j"	XP_005695521.1	XLOC_213024	PPP1R13B	TSS224228	chr21:65242972-65347105	4088	NA	0.964233	0.948931	0.956582	0.0328507	Up
TCONS_00235711	"="	XR_310887.1	XLOC_207606	LOC102172201	TSS218544	chr21:8549320-8591111	5794	XR_310887.1	0.82683	0.880635	0.853733	0.0578131	Up
TCONS_00453618	"="	XP_005684492.1	XLOC_398308	SENP6	TSS419817	chr9:2485528-2595680	3849	NA	2.44278	0.282158	1.36247	0.488553	Up
TCONS_00171257	"j"	XP_005691984.1	XLOC_152157	GALNS	TSS159618	chr18:13521180-13535076	2753	NA	1.1463	3.57613	2.36122	0.167077	Up
TCONS_00159495	"="	XP_005691552.1	XLOC_142653	PGAM5	TSS149217	chr17:44043544-44120364	1718	NA	4.24442	8.84764	6.54603	0.468164	Up
TCONS_00248906	"="	XM_005695643.1	XLOC_218990	THUMPD3	TSS230658	chr22:16976737-17016649	10901	NA	1.66442	4.5455	3.10496	0.467617	Up
TCONS_00056098	"="	XP_005687152.1	XLOC_050070	MBOAT2	TSS52360	chr11:87174468-87244306	3765	NA	7.89558	10.6818	9.28869	0.858772	Up
TCONS_00240240	"="	XP_005695373.1	XLOC_211627	SMEK1	TSS222763	chr21:53179712-53213814	3560	NA	8.22267	14.6066	11.4146	1.63129	Up
TCONS_00221455	"="	XM_005694570.1	XLOC_194553	MAP1B	TSS204983	chr20:9350272-9436591	11427	NA	1.50332	3.1907	2.34701	0.254332	Up
TCONS_00425081	"="	XM_005682970.1	XLOC_372475	FAM13B	TSS392929	chr7:45543790-45662792	5362	NA	4.95244	12.1711	8.56177	1.49414	Up
TCONS_00411293	"j"	XP_005682738.1	XLOC_360631	FNIP1	TSS380364	chr7:19162923-19262640	6091	NA	4.72189	5.72125	5.22157	0.676601	Up
TCONS_00478324	"="	XP_005700663.1	XLOC_421005	ATRX	TSS443311	chrX:67345378-67634697	10922	NA	1.18632	2.71297	1.94964	0.351684	Up
TCONS_00412626	"="	XM_005682773.1	XLOC_361871	RMND5B	TSS381628	chr7:35515090-35533774	2342	NA	2.44545	3.21503	2.83024	0.159213	Up
TCONS_00449594	"="	XM_005684102.1	XLOC_394680	GKAP1	TSS416018	chr8:75136680-75236220	1541	NA	3.80242	10.2897	7.04606	1.21973	Up
TCONS_00211526	"="	XP_005676674.1	XLOC_185540	FAM124B	TSS195614	chr2:111910556-111930111	1676	NA	5.84667	11.5055	8.67609	0.763855	Up
TCONS_00117903	"j"	XP_005689432.1	XLOC_105705	PGR	TSS110396	chr15:6851502-6974970	17868	NA	7.84368	17.2305	12.5371	2.26614	Up
TCONS_00159700	"j"	XP_005691392.1	XLOC_142826	GPR133	TSS149398	chr17:45600566-45777414	2878	NA	0.883964	2.71871	1.80134	0.143415	Up
TCONS_00103099	"u"	-	XLOC_092019	-	TSS96255	chr14:40138857-40140593	1561	NA	14.0426	34.7638	24.4032	3.39499	Up
TCONS_00437370	"j"	XM_005683924.1	XLOC_383687	INVS	TSS404545	chr8:63380284-63652392	4982	NA	2.59763	5.60645	4.10204	0.442277	Up
TCONS_00262607	"="	XP_005697009.1	XLOC_230565	CYB5A	TSS243123	chr24:4183592-4219159	2116	NA	23.8038	55.0815	39.4427	5.93774	Up
TCONS_00183163	"="	XM_005709548.1	XLOC_161356	TRIM25	TSS169873	chr19:7113958-7140974	1890	NA	3.20366	6.43886	4.82126	0.312308	Up
TCONS_00154923	"j"	XP_005691667.1	XLOC_138469	EWSR1	TSS144872	chr17:68070528-68096294	2308	NA	8.1455	17.736	12.9408	1.12075	Up
TCONS_00112115	"j"	XP_005689145.1	XLOC_100366	LOC102189496	TSS104879	chr14:37562178-37726992	2329	NA	16.4794	32.3548	24.4171	4.27936	Up
TCONS_00230789	"x"	XM_005695124.1	XLOC_203182	PPCDC	TSS213907	chr21:31355839-31384606	4225	NA	0.16485	0.44278	0.303815	0.324298	Down
TCONS_00341491	"="	XP_005678386.1	XLOC_299120	USP1	TSS315577	chr3:79525223-79535814	3250	NA	10.2295	21.4351	15.8323	3.11273	Up
TCONS_00314622	"="	XP_005699969.1	XLOC_276444	SF3B2	TSS291403	chr29:41973057-41984828	2466	NA	4.5232	14.1981	9.36065	1.0132	Up
TCONS_00456216	"="	XM_005684611.1	XLOC_400694	ATG5	TSS422289	chr9:30698657-30813279	1660	XM_005684611.1	2.65749	4.62234	3.63992	0.356481	Up
TCONS_00248804	"="	XM_005695609.1	XLOC_218962	TATDN2	TSS230609	chr22:16393102-16418249	2790	NA	0.797971	2.12891	1.46344	0.0903114	Up
TCONS_00184130	"="	XM_005693258.1	XLOC_162060	KIAA0100	TSS170672	chr19:19395416-19430277	7300	NA	1.70125	5.2265	3.46387	0.370793	Up
TCONS_00099482	"="	XP_005709423.1	XLOC_088682	EPPK1	TSS92810	chr14:11580562-11662859	15160	NA	0.397663	0.865281	0.631472	0.0292484	Up
TCONS_003Down0	"="	XM_005677500.1	XLOC_282781	S100A2	TSS298207	chr3:15845524-15849432	531	NA	23.5287	40.0565	31.7926	2.94995	Up
TCONS_00060233	"="	XM_005686560.1	XLOC_053475	SRBD1	TSS56016	chr11:27317106-27541730	3567	XM_005686560.1	4.17517	8.30871	6.24194	0.916675	Up
TCONS_00259005	"="	XP_005696438.1	XLOC_227505	GPR116	TSS239819	chr23:19609486-19722239	4032	NA	1.95246	3.80755	2.88001	0.277033	Up
TCONS_00369495	"="	XP_005680202.1	XLOC_324207	PRICKLE1	TSS341853	chr5:36788435-36902706	2505	NA	2.15429	3.37816	2.76622	0.234583	Up
TCONS_00215639	"="	XP_005694817.1	XLOC_189062	PLK2	TSS199362	chr20:20811575-20817906	2762	NA	36.4818	91.4162	63.949	8.58787	Up
TCONS_00184113	"="	XP_005693413.1	XLOC_162055	UNC119	TSS170664	chr19:19349083-19355214	1135	NA	9.25712	23.0487	16.1529	1.38757	Up
TCONS_00292936	"="	XM_005698664.1	XLOC_256977	TUBGCP2	TSS271065	chr26:49943096-49966434	3060	NA	4.07767	12.5562	8.31694	0.613883	Up
TCONS_00124569	"="	XM_005690154.1	XLOC_111540	ATG13	TSS116557	chr15:72850925-72911231	1803	XM_005690154.1	3.44858	8.60768	6.02813	0.532459	Up
TCONS_00162082	"="	XP_005691698.1	XLOC_144796	MORC2	TSS151519	chr17:69233568-69283278	3117	NA	2.25205	3.83715	3.0446	0.211877	Up
TCONS_00213769	"j"	XP_005677108.1	XLOC_187378	ARHGEF10L	TSS197604	chr2:134176167-134311236	1849	NA	0.788353	2.48571	1.63703	0.0992782	Up
TCONS_00486882	"="	XM_005700349.1	XLOC_428710	LOC102191681	TSS451332	chrX:28737200-28741720	1809	NA	3.73455	9.32418	6.52937	1.03726	Up
TCONS_00405919	"="	XP_005681991.1	XLOC_356324	LOC102180747	TSS375652	chr6:85396885-85412168	2599	NA	5.14803	12.7572	8.95261	1.30687	Up
TCONS_00020711	"u"	-	XLOC_019064	-	TSS19689	chr1:65842949-65850651	7702	NA	0.181496	0.51035	0.345923	0.446615	Down
TCONS_00033128	"j"	XP_005685907.1	XLOC_029888	VPS13C	TSS31129	chr10:44265787-44465438	14537	NA	0.915119	0.206792	0.560956	0.24667	Up
TCONS_00281180	"="	XP_005698020.1	XLOC_247027	PDXDC1	TSS260419	chr25:13781709-13835776	3185	NA	5.54863	11.3754	8.46202	0.93619	Up
TCONS_00109019	"="	XM_005688772.1	XLOC_097546	RPL8	TSS101958	chr14:10943907-10946698	917	NA	307.659	503.982	405.821	23.1115	Up
TCONS_00055946	"="	XP_005687063.1	XLOC_049937	PDIA6	TSS5Down	chr11:85635077-85742467	1323	NA	19.5795	42.8865	31.233	3.37278	Up
TCONS_00186900	"="	XP_005694047.1	XLOC_163785	CCDC47	TSS172800	chr19:47127825-47146511	1993	NA	9.37571	19.0971	14.2364	2.03957	Up
TCONS_00345206	"="	XP_005678923.1	XLOC_302319	STK25	TSS318974	chr3:116494402-116502280	999	NA	3.69148	8.81641	6.25394	0.256427	Up
TCONS_00063313	"="	XP_005686841.1	XLOC_056338	CCT4	TSS58960	chr11:59402034-59411816	1452	NA	2.92827	7.01562	4.97194	0.546649	Up
TCONS_00184289	"="	XP_005693428.1	XLOC_162150	FAM57A	TSS170800	chr19:21420682-21577603	2316	NA	0.981284	2.63768	1.80948	0.145553	Up
TCONS_00108996	"="	XP_005688825.1	XLOC_097535	ZNF250	TSS101942	chr14:10866428-10875807	1937	NA	2.05192	2.49184	2.27188	0.0807066	Up
TCONS_00340229	"j"	XP_005678309.1	XLOC_298000	ACADM	TSS314404	chr3:65749204-65759095	1206	NA	10.7041	7.56242	9.13326	0.882482	Up
TCONS_00125484	"="	XP_005689405.1	XLOC_112297	AASDHPPT	TSS117377	chr15:906005-1006222	1134	NA	2.8559	5.85721	4.35656	0.387237	Up
TCONS_00420438	"="	XP_005682138.1	XLOC_368863	NDUFA13	TSS388918	chr7:3347655-3375049	568	NA	22.9281	59.9144	41.4213	3.47979	Up
TCONS_00253001	"u"	-	XLOC_222520	-	TSS234417	chr23:8248965-8260231	11266	NA	0.131268	0.320403	0.225835	0.216372	Up
TCONS_00438013	"="	XP_005684264.1	XLOC_384239	R3HCC1	TSS405130	chr8:68629303-68648681	1655	NA	3.97674	9.20244	6.58959	0.558515	Up
TCONS_00185353	"="	XM_005693600.1	XLOC_162869	UBB	TSS171657	chr19:32417127-32418513	715	NA	552.632	941.524	747.078	74.4993	Up
TCONS_00212014	"="	XP_005676706.1	XLOC_185995	TRIP12	TSS196079	chr2:117234299-117340095	6078	NA	3.66606	9.57824	6.62215	0.888661	Up
TCONS_00212171	"="	XP_005676729.1	XLOC_186129	PDE6D	TSS196219	chr2:118857879-118862536	1184	NA	2.6897	4.53531	3.61251	0.302483	Up
TCONS_00469156	"j"	XP_005684982.1	XLOC_412573	MTRF1L	TSS434575	chr9:76011125-76028911	1374	NA	1.54703	3.66593	2.60648	0.278551	Up
TCONS_00255084	"="	XM_005696712.1	XLOC_224123	ZNF184	TSS236217	chr23:28485904-28512108	8504	XM_005696712.1	0.837316	0.1681	0.502708	0.200547	Up
TCONS_00158705	"="	XP_005691334.1	XLOC_141928	SPATA5	TSS148463	chr17:34170131-34517070	2664	NA	0.835673	1.68208	1.25888	0.116803	Up
TCONS_00300173	"="	XP_005698910.1	XLOC_263745	TUSC3	TSS278044	chr27:20094984-20255525	1703	NA	11.1996	19.9603	15.58	1.80521	Up
TCONS_00146613	"="	XP_005691004.1	XLOC_130983	RNASEL	TSS137068	chr16:61251748-61273830	2451	NA	2.27569	6.48711	4.3814	0.562602	Up
TCONS_00298726	"="	XM_005698685.1	XLOC_262404	VEGFC	TSS276663	chr27:6897684-6985857	1546	NA	2.13695	5.94121	4.03908	0.488894	Up
TCONS_00181843	"="	XP_005694497.1	XLOC_160167	GALK1	TSS168622	chr19:54685506-54692599	1270	NA	6.85779	8.54498	7.70139	0.286372	Up
TCONS_00329945	"="	XP_005678473.1	XLOC_289480	CC2D1B	TSS305277	chr3:90479204-90495466	2562	NA	1.05563	3.01994	2.03778	0.16919	Up
TCONS_00342312	"="	XP_005678420.1	XLOC_299892	TTC4	TSS316370	chr3:88043758-88080214	3973	NA	3.65409	4.72386	4.18898	0.392941	Up
TCONS_00067657	"="	XP_005687397.1	XLOC_060108	SEC16A	TSS62971	chr11:102350207-102380329	7926	NA	1.66618	3.01607	2.34112	0.145559	Up
TCONS_00362631	"="	XP_005679439.1	XLOC_318159	CDK13	TSS335455	chr4:78493817-78597527	4030	NA	2.25353	4.58278	3.41815	0.429829	Up
TCONS_00411611	"u"	-	XLOC_360923	-	TSS380663	chr7:23671108-23686581	12012	NA	0.114356	0.359916	0.237136	0.382658	Down
TCONS_00346157	"="	XP_005679002.1	XLOC_303192	PPP1R9A	TSS319878	chr4:9977656-10317386	5160	NA	1.48151	3.0319	2.25671	0.272767	Up
TCONS_00336287	"j"	XM_005677869.1	XLOC_294532	LRIG2	TSS310776	chr3:28082559-28146686	8944	XM_005677869.1	2.13704	4.04391	3.09048	0.423546	Up
TCONS_00181173	"="	XP_005694082.1	XLOC_159743	WDR45B	TSS168112	chr19:49116126-49138656	2120	NA	5.1493	10.1176	7.63345	0.644677	Up
TCONS_00403385	"="	XP_005681583.1	XLOC_354024	SMIM14	TSS373263	chr6:56811974-56849752	3580	NA	25.3627	55.6548	40.5087	7.63822	Up
TCONS_00089199	"="	XM_005688520.1	XLOC_079728	TGIF2	TSS83341	chr13:63744184-63764382	3131	NA	2.45789	5.14983	3.80386	0.308151	Up
TCONS_00140836	"="	XM_005690433.1	XLOC_125828	LRRN2	TSS131637	chr16:1705260-1716739	2754	NA	0.677401	2.24014	1.45877	0.0757424	Up
TCONS_00283442	"="	XP_005698126.1	XLOC_248891	SLC12A9	TSS262425	chr25:35539335-35583466	2781	NA	1.21332	2.5106	1.86196	0.0911295	Up
TCONS_00476542	"="	XM_005700475.1	XLOC_419380	MTMR1	TSS441619	chrX:52413139-52472027	3952	XM_005700475.1	1.19274	1.83239	1.51256	0.102587	Up
TCONS_00432393	"="	XP_005683623.1	XLOC_379139	DDX58	TSS399827	chr8:11256167-11305499	5495	NA	8.62822	13.1453	10.8868	1.33953	Up
TCONS_00004262	"="	XM_005674866.1	XLOC_004026	TRMT10C	TSS4108	chr1:44696803-44701057	1698	NA	3.26571	6.11163	4.68867	0.622508	Up
TCONS_00125839	"j"	XP_005689429.1	XLOC_112626	YAP1	TSS117715	chr15:5487098-5622610	4842	NA	3.31405	5.17339	4.24372	0.510743	Up
TCONS_00111416	"j"	XM_005688965.1	XLOC_099731	PCMTD1	TSS104220	chr14:31626616-31669403	3741	NA	7.91211	16.628	12.2701	1.90305	Up
TCONS_00057453	"="	XP_005687374.1	XLOC_051155	GTF3C4	TSS53549	chr11:101133422-101153975	2403	NA	2.3456	6.95717	4.65138	0.486979	Up
TCONS_00453126	"="	XP_005684422.1	XLOC_397849	RAB14	TSS419343	chr8:108492700-108596100	3699	NA	16.6978	35.3106	26.0042	3.81792	Up
TCONS_00258922	"="	XR_310993.1	XLOC_227459	ENPP5	TSS239757	chr23:18937149-18965490	1638	NA	10.0699	23.4031	16.7365	2.25285	Up
TCONS_00143910	"="	XP_005690754.1	XLOC_128663	F5	TSS134584	chr16:34831629-34907202	6090	NA	2.38334	4.73021	3.55678	0.430512	Up
TCONS_00322618	"j"	XM_005677724.1	XLOC_283066	SEMA6C	TSS298542	chr3:18220016-18255512	2610	NA	1.1051	2.27867	1.69189	0.0940164	Up
TCONS_00292070	"="	XM_005698578.1	XLOC_256174	IKZF5	TSS270237	chr26:41155552-41173348	2854	NA	1.42337	2.6744	2.04888	0.189646	Up
TCONS_00383407	"="	XP_005680705.1	XLOC_335969	CKAP4	TSS354448	chr5:67504320-67512220	1719	NA	6.55111	17.1191	11.8351	0.851023	Up
TCONS_00072723	"="	XM_005687662.1	XLOC_064728	UCHL3	TSS67755	chr12:48557412-48608865	822	NA	11.286	16.1512	13.7186	1.60821	Up
TCONS_00070567	"j"	XM_005687525.1	XLOC_062695	N4BP2L2	TSS65670	chr12:26283718-26356059	2309	NA	9.90269	19.8448	14.8737	2.45114	Up
TCONS_00266252	"="	XM_005697126.1	XLOC_234027	ARHGAP28	TSS246660	chr24:39973832-40085634	2698	XM_005697126.1	3.79047	7.18372	5.4871	0.553225	Up
TCONS_00064086	"="	XM_005686843.1	XLOC_057043	TIA1	TSS59704	chr11:67420878-67454550	5247	NA	5.6638	13.3866	9.5252	1.63697	Up
TCONS_00095777	"j"	XP_005688358.1	XLOC_085466	LOC102189140	TSS89392	chr13:55448687-55534626	1438	NA	109.756	191.793	150.774	13.9168	Up
TCONS_00470169	"="	XP_005685021.1	XLOC_413499	MPC1	TSS435539	chr9:87489925-87493923	764	NA	23.1294	22.8497	22.9896	1.9357	Up
TCONS_00422260	"="	XP_005682675.1	XLOC_370054	RAD50	TSS390355	chr7:18197116-18310574	5166	NA	1.48375	3.57849	2.53112	0.435195	Up
TCONS_00229899	"="	XP_005695107.1	XLOC_202444	LOC102169802	TSS213107	chr21:22737607-22788492	1732	NA	8.00458	19.7225	13.8635	2.5891	Up
TCONS_00323001	"j"	XP_005678037.1	XLOC_283306	NOTCH2	TSS298851	chr3:21174819-21347865	10836	NA	5.34387	10.8001	8.07198	0.803221	Up
TCONS_00018133	"="	XP_005674861.1	XLOC_016682	PROS1	TSS17235	chr1:37041181-37110051	2354	NA	13.1674	24.6557	18.9115	2.92438	Up
TCONS_00178505	"j"	XP_005693429.1	XLOC_157953	FAM101B	TSS166000	chr19:21588715-21597140	4057	NA	5.57782	14.6367	10.1073	1.26276	Up
TCONS_00149361	"="	XP_005691272.1	XLOC_133448	ZNF827	TSS139637	chr17:12152052-12338517	3084	NA	0.700345	1.51398	1.10716	0.0788884	Up
TCONS_00351614	"="	XP_005679366.1	XLOC_308188	GTPBP10	TSS325076	chr4:72045078-72073899	1665	NA	6.06047	8.83039	7.44543	1.04161	Up
TCONS_00248452	"j"	XP_005695737.1	XLOC_218669	LOC102177669	TSS230282	chr22:12239906-12285549	3149	NA	3.19254	6.95821	5.07538	0.394967	Up
TCONS_00378776	"="	XP_005679873.1	XLOC_332125	UBE2N	TSS350304	chr5:22520069-22525321	1178	NA	11.7397	20.0057	15.8727	1.98572	Up
TCONS_00330663	"="	XM_005678522.1	XLOC_290107	GPBP1L1	TSS305942	chr3:96814152-96879543	3511	NA	13.6376	28.5563	21.0969	2.87698	Up
TCONS_00421649	"="	XP_005682455.1	XLOC_369675	INSR	TSS389895	chr7:12566816-12697748	4038	NA	6.44504	11.6021	9.02357	0.766903	Up
TCONS_00189984	"="	XP_005675967.1	XLOC_166345	FKBP7	TSS175568	chr2:17769130-17776721	972	NA	9.53749	25.3306	17.434	2.58043	Up
TCONS_00099853	"u"	-	XLOC_088975	-	TSS93126	chr14:14047154-14064980	2622	NA	0.23571	0.632933	0.434321	0.406811	Up
TCONS_00247069	"u"	-	XLOC_217413	-	TSS228975	chr22:55229354-55233715	4361	NA	0.155197	0.384579	0.269888	0.352595	Down
TCONS_00296778	"="	XM_005698841.1	XLOC_260601	PLEKHA2	TSS274781	chr27:32686382-32750637	4853	NA	3.43033	7.43202	5.43117	0.660994	Up
TCONS_00027650	"="	XP_005709568.1	XLOC_025232	SIK1	TSS26164	chr1:141149108-141160204	2039	NA	3.13985	4.30731	3.72358	0.182758	Up
TCONS_00095176	"j"	XP_005688293.1	XLOC_085016	ATRN	TSS88893	chr13:49828171-49964263	3761	NA	1.53709	3.8971	2.7171	0.340959	Up
TCONS_00032411	"="	XP_005685680.1	XLOC_029260	TMEM62	TSS30476	chr10:34751797-34796590	2497	NA	3.58084	7.31169	5.44626	0.67616	Up
TCONS_00095118	"="	XM_005688186.1	XLOC_084984	PANK2	TSS88853	chr13:49570728-49602460	1552	NA	5.63059	13.3434	9.487	1.19678	Up
TCONS_00184221	"="	XP_005693335.1	XLOC_162106	NUFIP2	TSS170742	chr19:19928778-19964100	3405	NA	7.14714	12.8268	9.98697	1.39818	Up
TCONS_00375922	"j"	XM_005681092.1	XLOC_329573	TNRC6B	TSS347636	chr5:102607700-102816083	12737	NA	2.59118	6.18945	4.39032	0.514836	Up
TCONS_00495461	"="	XM_005700994.1	XLOC_436681	ZFX	TSS459552	chrX:107900270-107935544	3989	NA	2.02768	3.56785	2.79777	0.384254	Up
TCONS_00080292	"j"	XP_005687749.1	XLOC_071831	KLF12	TSS75055	chr12:46474721-46759715	10585	NA	1.17921	2.7341	1.95666	0.31816	Up
TCONS_00237212	"="	XP_005695102.1	XLOC_208931	SH3GL3	TSS219930	chr21:22354488-22410004	1466	NA	1.97577	3.82033	2.89805	0.290811	Up
TCONS_00185997	"="	XP_005694353.1	XLOC_163265	PLXDC1	TSS172143	chr19:38764629-38828430	2670	NA	2.26473	1.66266	1.96369	0.0810617	Up
TCONS_00058154	"="	XP_005686487.1	XLOC_051685	MGAT4A	TSS54132	chr11:4008736-4044589	1528	NA	2.06896	5.278	3.67348	0.511881	Up
TCONS_00389719	"="	XM_005681375.1	XLOC_341378	LAMTOR3	TSS360222	chr6:23112845-23124200	1446	NA	21.6487	39.0654	30.3571	4.45838	Up
TCONS_00421122	"="	XP_005682369.1	XLOC_369353	DCAF15	TSS389486	chr7:8797279-8806742	2080	NA	1.29394	4.12181	2.70788	0.186088	Up
TCONS_00029130	"="	XM_005675738.1	XLOC_026585	ZNF596	TSS27564	chr1:154919565-154933512	2889	NA	1.83821	3.06802	2.45311	0.260786	Up
TCONS_00467850	"="	XM_005684801.1	XLOC_411409	BCLAF1	TSS433357	chr9:60863902-60895601	5908	NA	3.14738	4.76869	3.95804	0.594918	Up
TCONS_00260222	"j"	XP_005696872.1	XLOC_228403	LRRC16A	TSS240860	chr23:29523916-29830482	5163	NA	4.65316	10.3355	7.49433	0.845119	Up
TCONS_00191453	"j"	XP_005676292.1	XLOC_167629	PLA2R1	TSS176927	chr2:35691699-35817241	7902	NA	0.12358	0.370696	0.247138	0.406678	Down
TCONS_00321317	"="	XM_005677238.1	XLOC_282154	TAGLN2	TSS297479	chr3:9182838-9190485	1335	NA	49.2259	131.881	90.5534	7.99453	Up
TCONS_00283746	"j"	XP_005698161.1	XLOC_249061	DAGLB	TSS262648	chr25:37903651-37941593	6387	NA	2.01599	5.48478	3.75038	0.352847	Up
TCONS_00433692	"="	XP_005683726.1	XLOC_380390	PTPLAD2	TSS401104	chr8:22428692-22478622	1470	NA	2.31323	5.54132	3.92727	0.489558	Up
TCONS_00483340	"="	XP_005701156.1	XLOC_425458	GPM6B	TSS447958	chrX:117926763-117972021	2962	NA	1.18857	2.53884	1.8637	0.181938	Up
TCONS_00401193	"="	XP_005681500.1	XLOC_351945	HERC3	TSS371129	chr6:34252327-34395627	3153	NA	1.00582	2.00132	1.50357	0.158534	Up
TCONS_00436950	"="	XM_005683849.1	XLOC_383357	RGP1	TSS404177	chr8:58423854-58429126	1434	NA	4.10654	7.19077	5.64865	0.393046	Up
TCONS_00450946	"j"	XM_005684253.1	XLOC_395857	TMEM246	TSS417272	chr8:89286046-89317071	9042	NA	0.555441	0.561514	0.558477	0.0366613	Up
TCONS_00216555	"="	XM_005694735.1	XLOC_189919	C20H5orf34	TSS200240	chr20:31148582-31186861	2519	NA	0.935948	2.00682	1.47138	0.178593	Up
TCONS_00258691	"="	XM_005696345.1	XLOC_227267	GTPBP2	TSS239543	chr23:16729359-16748481	2793	XM_005696345.1	3.57293	5.40426	4.4886	0.305817	Up
TCONS_00204250	"="	XM_005676052.1	XLOC_178904	PSMD14	TSS188758	chr2:34406173-34508572	1772	NA	8.36838	10.5953	9.48184	0.808131	Up
TCONS_00414423	"="	XP_005683397.1	XLOC_363282	ARHGAP26	TSS383189	chr7:50049921-50450592	2331	NA	7.90838	19.6639	13.7861	1.74859	Up
TCONS_00175510	"="	XP_005692704.1	XLOC_155683	SNRPD2	TSS163425	chr18:51703239-51706116	554	NA	47.0136	94.5156	70.7646	7.23123	Up
TCONS_00128709	"="	XP_005689652.1	XLOC_115215	FAR1	TSS120419	chr15:37254242-37297954	5401	NA	4.03414	9.49134	6.76274	1.47992	Up
TCONS_00094367	"u"	-	XLOC_084303	-	TSS88143	chr13:42718326-42722962	4636	NA	0.126119	0.286839	0.206479	0.299456	Down
TCONS_00420679	"="	XP_005682251.1	XLOC_369021	COLGALT1	TSS389104	chr7:5107308-5153845	1695	NA	3.11514	9.8485	6.48182	0.489096	Up
TCONS_00093810	"j"	XM_005688065.1	XLOC_083812	SNX5	TSS87631	chr13:36828047-36852137	6822	NA	61.739	18.5999	40.1694	15.6513	Up
TCONS_00198534	"="	XP_005676667.1	XLOC_174044	ACSL3	TSS183558	chr2:110463250-110500685	2793	NA	18.003	45.7138	31.8584	5.05658	Up
TCONS_00393342	"="	XP_005681662.1	XLOC_344724	CWH43	TSS363679	chr6:65746823-65796921	2487	NA	5.26797	9.0375	7.15273	0.842778	Up
TCONS_00038698	"="	XP_005685340.1	XLOC_034736	PGGT1B	TSS36237	chr10:3869983-3927388	1083	NA	7.81351	9.33021	8.57186	0.792845	Up
TCONS_00153381	"="	XM_005691442.1	XLOC_137156	TCTN1	TSS143467	chr17:54015914-54046627	1945	NA	1.56963	4.35571	2.96267	0.341303	Up
TCONS_00447141	"j"	XP_005683852.1	XLOC_392587	PRUNE2	TSS413797	chr8:51314103-51609487	4346	NA	1.20599	2.05702	1.6315	0.171839	Up
TCONS_00322675	"j"	XP_005677721.1	XLOC_283092	MCL1	TSS298586	chr3:18691011-18702371	3812	NA	36.4197	76.9991	56.7094	6.41976	Up
TCONS_00314688	"="	XP_005709521.1	XLOC_276484	RBM14	TSS291448	chr29:42470825-42494168	2495	NA	6.839	13.4691	10.154	0.75158	Up
TCONS_00008861	"="	XM_005675358.1	XLOC_008079	PDCD10	TSS8354	chr1:97864535-97913226	1270	NA	15.5533	23.717	19.6351	2.89976	Up
TCONS_00282661	"="	XP_005698068.1	XLOC_248286	ZNF768	TSS261763	chr25:26786954-26789161	1419	NA	3.91356	7.27629	5.59492	0.372157	Up
TCONS_00191262	"="	XP_005676099.1	XLOC_167462	IFIH1	TSS176754	chr2:33516586-33576023	3332	NA	3.71219	7.5777	5.64494	0.817404	Up
TCONS_00056106	"j"	XM_005687028.1	XLOC_050074	KIDINS220	TSS52366	chr11:87260099-87357155	7021	NA	1.72675	4.77556	3.25115	0.453418	Up
TCONS_00279004	"="	XP_005697897.1	XLOC_245232	MCM7	TSS258472	chr25:36105025-36112389	2406	NA	6.32265	9.5772	7.94993	0.557422	Up
TCONS_00433825	"="	XP_005683693.1	XLOC_380499	HAUS6	TSS401218	chr8:24220868-24268292	4944	NA	0.637522	1.34294	0.990231	0.127396	Up
TCONS_00229941	"u"	-	XLOC_202481	-	TSS213144	chr21:23032164-23035994	3830	NA	0.202729	0.474094	0.338411	0.365362	Down
TCONS_00457974	"="	XP_005684732.1	XLOC_402377	MAP3K7	TSS424003	chr9:46475283-46550016	1689	NA	1.92833	3.28777	2.60805	0.212358	Up
TCONS_00035585	"j"	XP_005685998.1	XLOC_032017	MNAT1	TSS33370	chr10:68962433-69187189	1491	NA	4.49682	3.81547	4.15614	0.366725	Up
TCONS_00298020	"j"	XM_005698673.1	XLOC_261722	ERICH1	TSS275966	chr27:367402-418323	6710	NA	0.358352	0.703398	0.530875	0.0476158	Up
TCONS_00014755	"="	XP_005674740.1	XLOC_013427	IL10RB	TSS13932	chr1:1598473-1631509	1741	NA	8.92154	22.5734	15.7475	1.65188	Up
TCONS_00467854	"="	XM_005684803.1	XLOC_411409	BCLAF1	TSS433357	chr9:60863902-60895601	5535	NA	5.54824	6.80219	6.17521	0.877456	Up
TCONS_00492524	"j"	XM_005700726.1	XLOC_434002	LOC102184795	TSS456772	chrX:77011275-77097138	3487	NA	1.95959	3.69372	2.82665	0.239968	Up
TCONS_00051673	"j"	XP_005686693.1	XLOC_046092	PEX13	TSS48196	chr11:43121731-43233436	2249	NA	3.4247	5.06433	4.24451	0.667931	Up
TCONS_00036640	"j"	XP_005686178.1	XLOC_032878	LOC102182233	TSS34305	chr10:81024070-81118240	3348	NA	1.09496	2.33138	1.71317	0.178061	Up
TCONS_00467092	"="	XP_005684778.1	XLOC_410759	LOC102184907	TSS432674	chr9:52185110-52300105	2250	NA	2.74844	3.6353	3.19187	0.315453	Up
TCONS_00191273	"="	XM_005676043.1	XLOC_167471	FAP	TSS176764	chr2:33611666-33693920	3066	NA	18.453	48.8194	33.6362	5.70213	Up
TCONS_00153359	"="	XP_005691483.1	XLOC_137144	ATP2A2	TSS143454	chr17:53753652-53809833	3129	NA	9.11336	12.276	10.6947	1.0196	Up
TCONS_00042423	"j"	XP_005685737.1	XLOC_037807	RAB8B	TSS39535	chr10:43024553-43093117	4707	NA	14.4157	33.0376	23.7266	4.96226	Up
TCONS_00359971	"="	XP_005679280.1	XLOC_315717	CAPZA2	TSS332926	chr4:48978960-49047696	2339	NA	12.0797	21.3107	16.6952	2.99813	Up
TCONS_00190308	"="	XM_005675942.1	XLOC_166618	WIPF1	TSS175864	chr2:21551949-21595084	4742	NA	5.07357	12.1353	8.60444	0.861601	Up
TCONS_00208767	"="	XM_005676293.1	XLOC_183177	STK17B	TSS193111	chr2:83948508-83979576	4535	XM_005676293.1	7.41794	13.5513	10.4846	1.94266	Up
TCONS_00485307	"="	XP_005700281.1	XLOC_427270	COL4A6	TSS449836	chrX:13970064-14568593	6856	NA	0.143094	0.551416	0.347255	0.320432	Up
TCONS_00351320	"j"	XM_005679288.1	XLOC_307928	OSBPL3	TSS324800	chr4:68414405-68547765	7671	NA	0.720795	1.87162	1.29621	0.182334	Up
TCONS_00484790	"="	XP_005700206.1	XLOC_426819	CENPI	TSS449362	chrX:8717018-8774039	4344	NA	2.06624	3.57559	2.82092	0.376578	Up
TCONS_00362676	"="	XP_005679406.1	XLOC_318201	YAE1D1	TSS335498	chr4:78831798-78836030	914	NA	8.24997	15.9331	12.0915	1.51255	Up
TCONS_00187936	"j"	XM_005694465.1	XLOC_164485	C19H17orf80	TSS173616	chr19:56807953-56868981	5317	NA	1.4367	2.30229	1.8695	0.157723	Up
TCONS_00260169	"="	XP_005696808.1	XLOC_228366	LOC102184572	TSS240817	chr23:29054393-29108482	381	NA	23.3665	44.1294	33.7479	3.31864	Up
TCONS_00241402	"="	XP_005695462.1	XLOC_212693	SETD3	TSS223879	chr21:61320162-61397522	1806	NA	3.4617	5.61817	4.53993	0.296897	Up
TCONS_00406845	"="	XM_005681822.1	XLOC_357152	HNRNPD	TSS376514	chr6:94269300-94288430	1452	XM_005681822.1	3.73537	8.12284	5.9291	0.785757	Up
TCONS_00272572	"="	XM_005697125.1	XLOC_239810	EPB41L3	TSS252655	chr24:39018802-39188294	4070	XM_005697125.1	12.9909	20.6399	16.8154	1.63537	Up
TCONS_00258924	"="	XP_005696421.1	XLOC_227459	ENPP5	TSS239757	chr23:18937149-18965490	2328	NA	21.7366	50.0518	35.8942	5.60369	Up
TCONS_00383017	"="	XP_005680582.1	XLOC_335637	CCDC53	TSS354090	chr5:63663498-63729580	916	NA	10.969	23.2825	17.1258	2.10455	Up
TCONS_00246550	"="	XM_005695972.1	XLOC_217063	QRICH1	TSS228554	chr22:50684734-50726621	3207	NA	4.25124	8.59991	6.42558	0.639487	Up
TCONS_00185803	"="	XM_005693700.1	XLOC_163140	ATP5G1	TSS171986	chr19:36777220-36781723	645	XM_005693700.1	12.8484	20.7279	16.7882	1.31392	Up
TCONS_00017829	"j"	XP_005709694.1	XLOC_016395	VGLL3	TSS16941	chr1:33956264-34020041	11567	NA	1.27375	0.358471	0.81611	0.376959	Up
TCONS_00115764	"="	XP_005689273.1	XLOC_103755	LAPTM4B	TSS108366	chr14:76669817-76739025	681	NA	17.8034	48.3545	33.0789	3.18624	Up
TCONS_00296981	"="	XM_005698885.1	XLOC_260777	GOLGA7	TSS274969	chr27:34943973-34959506	1794	NA	13.7576	31.956	22.8568	3.01209	Up
TCONS_00183642	"="	XR_310768.1	XLOC_161715	LOC102179411	TSS170278	chr19:13609751-13621865	445	NA	57.3359	127.6	92.468	8.97845	Up
TCONS_00187782	"="	XP_005694504.1	XLOC_164362	ICT1	TSS173479	chr19:55263160-55270005	701	NA	18.1084	22.6174	20.3629	1.59556	Up
TCONS_00257754	"j"	XP_005696272.1	XLOC_226515	RXRB	TSS238715	chr23:7072863-7078788	2638	NA	0.164278	0.551893	0.358086	0.312126	Up
TCONS_00444915	"="	XP_005683729.1	XLOC_390547	SH3GL2	TSS411681	chr8:25664448-25728842	2512	NA	1.24811	1.92523	1.58667	0.134268	Up
TCONS_00069391	"="	XP_005687483.1	XLOC_061693	GPALPP1	TSS64606	chr12:13060625-13093240	1050	NA	3.89708	4.36998	4.13353	0.29878	Up
TCONS_00220703	"="	XP_005694566.1	XLOC_193886	PANK3	TSS204276	chr20:295300-323149	2216	NA	6.85355	16.0672	11.4604	1.98226	Up
TCONS_00362265	"="	XP_005679375.1	XLOC_317834	CCM2	TSS335114	chr4:74094945-74147088	2040	NA	2.30679	5.64712	3.97696	0.304636	Up
TCONS_00377588	"j"	XM_005680069.1	XLOC_331047	LIN7A	TSS349188	chr5:9771895-9886733	5735	XM_005680069.1	1.20638	1.39644	1.30141	0.153653	Up
TCONS_00184318	"j"	XP_005693433.1	XLOC_162169	CRK	TSS170820	chr19:21868549-21908895	3727	NA	2.96173	7.03315	4.99744	0.882174	Up
TCONS_00283568	"="	XM_005698089.1	XLOC_248957	ZSCAN25	TSS262518	chr25:36446438-36455139	1648	XM_005698089.1	4.06947	8.84292	6.45619	0.497032	Up
TCONS_00415180	"="	XP_005683410.1	XLOC_363931	TCOF1	TSS383867	chr7:57935724-57986794	4302	NA	1.0895	1.55693	1.32321	0.0847386	Up
TCONS_00084974	"="	XP_005687968.1	XLOC_076168	ARL5B	TSS79509	chr13:19019385-19051020	3475	NA	2.69929	4.68545	3.69237	0.711922	Up
TCONS_00404260	"="	XP_005681683.1	XLOC_354763	CHIC2	TSS374061	chr6:67658884-67719378	1690	NA	5.14536	10.3938	7.76958	1.34517	Up
TCONS_00290137	"="	XP_005698453.1	XLOC_254536	NDUFB8	TSS268485	chr26:19745090-19750381	604	NA	42.1145	84.4924	63.3034	6.40547	Up
TCONS_00393825	"="	XM_005681645.1	XLOC_345132	REST	TSS364104	chr6:70472801-70496460	6024	NA	2.53371	3.96892	3.25131	0.387009	Up
TCONS_00387852	"="	XM_005681258.1	XLOC_339706	ANXA5	TSS358486	chr6:2995258-3032640	1473	NA	26.7414	75.0499	50.8956	7.0519	Up
TCONS_00387853	"="	XP_005681315.1	XLOC_339706	ANXA5	TSS358487	chr6:2995258-3032640	966	NA	1.60534	4.4415	3.02342	4.22112	Down
TCONS_00177612	"="	XP_005693163.1	XLOC_157298	RAD51C	TSS165253	chr19:9105668-9135151	1116	NA	8.30991	12.209	10.2595	1.3047	Up
TCONS_00054505	"="	XP_005686992.1	XLOC_048609	HADHA	TSS50848	chr11:72155905-72198128	2828	NA	13.4218	27.6705	20.5462	2.54389	Up
TCONS_00449605	"j"	XP_005684162.1	XLOC_394684	KIF27	TSS416024	chr8:75254604-75353451	5052	NA	2.12296	3.30893	2.71595	0.434004	Up
TCONS_00474064	"j"	XM_005700353.1	XLOC_417051	XIAP	TSS439246	chrX:31608384-31645631	6255	XM_005700353.1	3.32259	3.41547	3.36903	0.443673	Up
TCONS_00137914	"="	XM_005690792.1	XLOC_123246	UBE2J2	TSS128907	chr16:48801443-48816467	1164	XM_005690792.1	4.9814	11.73	8.3557	0.658401	Up
TCONS_00220881	"="	XP_005694635.1	XLOC_194045	STK10	TSS204445	chr20:3834370-3961460	5048	NA	1.82716	5.11242	3.46979	0.298017	Up
TCONS_00014742	"="	XP_005674799.1	XLOC_013416	IFNAR1	TSS13920	chr1:1503486-1532397	4217	NA	3.80721	9.25274	6.52997	0.90207	Up
TCONS_00031357	"="	XP_005685466.1	XLOC_028406	OSGEP	TSS29548	chr10:23235820-23242442	1414	NA	4.27617	12.4376	8.35689	0.827901	Up
TCONS_00175233	"="	XP_005692637.1	XLOC_155518	MEGF8	TSS163210	chr18:49583333-49626872	10489	NA	2.86149	6.49252	4.677	0.29528	Up
TCONS_00476313	"="	XM_005700469.1	XLOC_419167	AFF2	TSS441400	chrX:50601181-50991234	8300	NA	0.889662	2.33822	1.61394	0.194559	Up
TCONS_00282631	"="	XM_005697700.1	XLOC_248268	CD2BP2	TSS261741	chr25:26613879-26631939	1315	XM_005697700.1	0.339602	2.28346	1.31153	1.36211	Down
TCONS_00386408	"="	XP_005681105.1	XLOC_338499	ATP6V1E1	TSS357170	chr5:100208878-100221434	1095	NA	24.0561	34.0857	29.0709	2.74978	Up
TCONS_00184821	"="	XP_005694258.1	XLOC_162467	TMEM256	TSS171196	chr19:26382328-26383480	446	NA	25.6615	68.9127	47.2871	4.8835	Up
TCONS_00361200	"="	XP_005679411.1	XLOC_316855	GARS	TSS334103	chr4:63192278-63257625	2710	NA	10.3133	19.7598	15.0365	1.85528	Up
TCONS_00283612	"="	XM_005697877.1	XLOC_248965	BUD31	TSS262535	chr25:36608731-36635975	872	XM_005697877.1	1.22109	3.08623	2.15366	2.64611	Down
TCONS_00332741	"j"	XP_005678922.1	XLOC_291800	FARP2	TSS307773	chr3:116395377-116492613	2680	NA	0.575033	1.49309	1.03406	0.0468822	Up
TCONS_00221529	"="	XP_005694652.1	XLOC_194607	GTF2H2	TSS205049	chr20:10150691-10174526	1188	NA	1.80938	4.19994	3.00466	0.333678	Up
TCONS_00234651	"j"	XP_005695520.1	XLOC_206648	APOPT1	TSS217545	chr21:65135922-65159554	4061	NA	0.32479	0.926328	0.625559	0.0410265	Up
TCONS_00386181	"j"	XP_005681085.1	XLOC_338328	C5H12orf5	TSS356970	chr5:96857765-96916125	7212	NA	1.46824	2.87357	2.1709	0.237814	Up
TCONS_00180504	"="	XP_005694378.1	XLOC_159314	NAGLU	TSS167594	chr19:41771797-41785336	1761	NA	3.03598	8.13219	5.58408	0.434636	Up
TCONS_00078556	"="	XP_005687594.1	XLOC_070181	USPL1	TSS73371	chr12:27946812-27972319	5073	NA	3.51785	6.64387	5.08086	0.794111	Up
TCONS_00321066	"="	XM_005677177.1	XLOC_281998	DEDD	TSS297296	chr3:7843455-7856919	2428	XM_005677177.1	5.06908	9.65857	7.36382	0.629794	Up
TCONS_00331837	"j"	XP_005678874.1	XLOC_291021	SFPQ	TSS306953	chr3:106727950-106776810	1421	NA	7.06848	14.3409	10.7047	1.49906	Up
TCONS_00161542	"="	XM_005691601.1	XLOC_144351	WSCD2	TSS151037	chr17:64259460-64376317	4168	NA	0.171402	0.478541	0.324971	0.244292	Up
TCONS_00007790	"="	XM_005675221.1	XLOC_007137	DNAJC19	TSS7372	chr1:84426391-84444544	882	NA	6.63523	11.5048	9.07001	1.14004	Up
TCONS_00180806	"j"	XP_005694003.1	XLOC_159484	NMT1	TSS167811	chr19:43882368-43917701	4881	NA	3.91686	4.89799	4.40742	0.31483	Up
TCONS_00301642	"j"	XP_005698931.1	XLOC_265112	FGFR1	TSS279451	chr27:32219643-32270917	2756	NA	1.07173	2.5202	1.79597	0.122961	Up
TCONS_00337262	"="	102191294	XLOC_295368	LOC102191294	TSS311666	chr3:36702684-36706387	3703	NA	1779.59	2227.62	2003.61	318.109	Up
TCONS_00258528	"="	XP_005696552.1	XLOC_227142	C23H6orf132	TSS239407	chr23:15457976-15498214	5321	NA	0.433704	0.851953	0.642829	0.0422979	Up
TCONS_00414225	"o"	XP_005683114.1	XLOC_363116	LOC102181948	TSS383007	chr7:48456495-48500737	344	NA	17.7694	34.1809	25.9751	2.48534	Up
TCONS_00385312	"="	XP_005680858.1	XLOC_337639	AEBP2	TSS356206	chr5:87797254-87860784	906	NA	8.58169	13.3238	10.9527	0.991154	Up
TCONS_00111315	"="	XP_005689018.1	XLOC_099632	SNAI2	TSS104120	chr14:30545253-30548858	1984	NA	13.6714	37.7271	25.6992	3.11457	Up
TCONS_00005313	"="	XP_005674965.1	XLOC_005007	ABHD10	TSS5108	chr1:55360447-55374782	1430	NA	7.01236	9.74283	8.37759	0.792408	Up
TCONS_00121913	"="	XP_005689919.1	XLOC_109202	NUP98	TSS114096	chr15:47957234-48035576	6628	NA	3.8964	3.82917	3.86278	0.33985	Up
TCONS_00373534	"="	XM_005680705.1	XLOC_327671	ERGIC2	TSS345542	chr5:77586287-77631058	1708	NA	22.6987	25.7972	24.2479	3.32726	Up
TCONS_00464232	"u"	-	XLOC_408065	-	TSS429904	chr9:23670463-23675082	4619	NA	7.84391	14.914	11.379	2.52659	Up
TCONS_00491479	"="	XP_005700659.1	XLOC_433077	ATP7A	TSS455792	chrX:67088162-67244394	4503	NA	2.39492	4.43595	3.41543	0.519867	Up
TCONS_00108933	"="	XP_005688821.1	XLOC_097489	PHF3	TSS101890	chr14:10440213-10517137	6846	NA	7.79882	19.0455	13.4222	2.24307	Up
TCONS_00076985	"j"	XP_005687641.1	XLOC_068800	EPSTI1	TSS71904	chr12:10932343-11043977	1276	NA	5.2696	8.84689	7.05824	0.917038	Up
TCONS_00042379	"="	XP_005685903.1	XLOC_037773	SNX1	TSS39497	chr10:42129372-42168073	1835	NA	13.2964	31.272	22.2842	2.437	Up
TCONS_00468934	"="	XP_005684970.1	XLOC_412373	LRP11	TSS434367	chr9:73279114-73362003	2511	NA	1.99307	4.4211	3.20709	0.445869	Up
TCONS_00144557	"j"	XM_005690717.1	XLOC_129190	NMNAT1	TSS135160	chr16:41197224-41226476	2816	XM_005690717.1	1.64377	2.77831	2.21104	0.231496	Up
TCONS_00291007	"="	XM_005698468.1	XLOC_255284	BBIP1	TSS269278	chr26:29870158-29971668	464	NA	11.3229	22.6978	17.0104	2.24018	Up
TCONS_00036423	"="	XM_005686017.1	XLOC_032719	KIAA0247	TSS34124	chr10:77482922-77538165	1534	NA	2.63713	4.57811	3.60762	0.239152	Up
TCONS_00357167	"="	XP_005679074.1	XLOC_313157	THSD7A	TSS330255	chr4:17356561-17647314	5954	NA	0.580943	1.18068	0.880811	0.0793472	Up
TCONS_00258699	"="	XP_005696404.1	XLOC_227268	MRPS18A	TSS239551	chr23:16749751-16782969	875	NA	4.85774	10.0746	7.46617	0.502943	Up
TCONS_00212376	"="	XP_005676771.1	XLOC_186285	TXLNA	TSS196397	chr2:120766183-120778491	4906	NA	1.2065	2.86063	2.03356	0.184828	Up
TCONS_00142768	"="	XM_005690482.1	XLOC_127654	BPNT1	TSS133525	chr16:21307184-21335049	1536	NA	9.9571	21.5266	15.7418	2.15236	Up
TCONS_00348537	"j"	XM_005679082.1	XLOC_305403	SEMA3C	TSS322158	chr4:37560420-37767091	3713	NA	4.51917	10.071	7.29509	1.30804	Up
TCONS_00450784	"="	XM_005684238.1	XLOC_395703	SPIN1	TSS417112	chr8:87719618-87798510	4432	XM_005684238.1	13.8649	19.2577	16.5613	2.16333	Up
TCONS_00189246	"="	XM_005675873.1	XLOC_165652	CALCRL	TSS174850	chr2:8981874-9108582	5482	XM_005675873.1	3.64783	8.62231	6.13507	1.29674	Up
TCONS_00006493	"j"	XP_005675151.1	XLOC_006005	PPP1R2	TSS6181	chr1:70578374-70599517	3035	NA	18.5802	14.5514	16.5658	2.14372	Up
TCONS_00033310	"j"	XP_005685754.1	XLOC_030056	ANXA2	TSS31303	chr10:46017592-46076011	1390	NA	15.6657	28.7296	22.1976	2.28776	Up
TCONS_00022636	"j"	XM_005675289.1	XLOC_020633	PIK3CA	TSS21395	chr1:86188340-86255442	12908	XM_005675289.1	2.97639	5.58917	4.28278	0.820289	Up
TCONS_00133398	"u"	-	XLOC_119258	-	TSS124720	chr16:863781-880328	9127	NA	0.215902	0.600157	0.40803	0.429285	Down
TCONS_00213795	"j"	XP_005677109.1	XLOC_187401	PADI6	TSS197628	chr2:134451940-134511117	2056	NA	11.5505	34.9608	23.2556	1.85084	Up
TCONS_00375115	"="	XM_005680937.1	XLOC_329010	SPSB2	TSS346984	chr5:94698583-94702917	1030	XM_005680937.1	2.3547	4.35267	3.35368	0.174494	Up
TCONS_00201315	"="	XM_005675821.1	XLOC_176272	FAM168B	TSS185988	chr2:1996585-2033610	1045	NA	3.2464	5.79271	4.51955	0.273462	Up
TCONS_00080184	"="	XP_005687707.1	XLOC_071732	MZT1	TSS74952	chr12:45440705-45482878	2068	NA	5.93066	10.1784	8.05453	1.35256	Up
TCONS_00421149	"="	XP_005682375.1	XLOC_369368	MRI1	TSS389505	chr7:8952319-8970445	1117	NA	2.86007	5.16513	4.0126	0.174974	Up
TCONS_00495402	"j"	XP_005701042.1	XLOC_436638	POLA1	TSS459507	chrX:107151861-107444538	4139	NA	1.13493	2.48749	1.81121	0.251384	Up
TCONS_00173668	"="	XP_005692233.1	XLOC_154290	SLC7A6OS	TSS161852	chr18:34916435-34993917	1161	NA	3.92571	9.27785	6.60178	0.51029	Up
TCONS_00169633	"j"	XP_005693083.1	XLOC_150783	LOC102180620	TSS158134	chr18:60288287-60302926	3354	NA	2.0547	2.90944	2.48207	0.30272	Up
TCONS_00336802	"="	XP_005678003.1	XLOC_294951	AMPD2	TSS311232	chr3:31725159-31778740	3563	NA	1.65246	4.84014	3.2463	0.273224	Up
TCONS_00027070	"="	XP_005675665.1	XLOC_024722	DNAJC13	TSS25620	chr1:134588603-134722706	7497	NA	8.60596	16.2044	12.4052	2.05888	Up
TCONS_00160303	"="	XP_005691405.1	XLOC_143399	ATP6V0A2	TSS149984	chr17:51502158-51547075	2271	NA	20.7012	10.6705	15.6859	1.01327	Up
TCONS_00291336	"="	XP_005698560.1	XLOC_255582	AFAP1L2	TSS269593	chr26:33178685-33255311	3631	NA	2.99099	7.08618	5.03858	0.467033	Up
TCONS_00294621	"="	XM_005698742.1	XLOC_258577	FAM149A	TSS272703	chr27:15008365-15046324	1930	NA	2.77725	6.65068	4.71396	0.507999	Up
TCONS_00128998	"="	XM_005689699.1	XLOC_115440	ADM	TSS120664	chr15:40624448-40627048	1499	NA	5.5991	15.629	10.614	0.838268	Up
TCONS_00042431	"="	XM_005685682.1	XLOC_037813	LACTB	TSS39542	chr10:43148834-43169692	1598	XM_005685682.1	5.17633	9.31187	7.2441	1.1589	Up
TCONS_00477060	"="	XM_005700541.1	XLOC_419817	VAMP7	TSS442089	chrX:56109926-56196686	1580	NA	4.50819	10.3009	7.40455	1.05748	Up
TCONS_00191516	"="	XM_005676094.1	XLOC_167657	WDSUB1	TSS176960	chr2:36465781-36727855	1719	XM_005676094.1	5.5701	8.42945	6.99977	0.895456	Up
TCONS_00442956	"="	XM_005683522.1	XLOC_388716	FBXO8	TSS409793	chr8:6373853-6412021	1659	XM_005683522.1	10.3437	23.319	16.8314	2.22788	Up
TCONS_00246191	"j"	XP_005696145.1	XLOC_216895	TMEM110	TSS228331	chr22:47666741-47845201	4704	NA	5.64631	12.618	9.13216	0.979473	Up
TCONS_00494085	"j"	XM_005700913.1	XLOC_435365	USP9X	TSS458220	chrX:91166985-91284214	12498	XM_005700913.1	5.76703	9.45344	7.61024	1.19959	Up
TCONS_00470470	"="	YP_004111307.1	XLOC_413746	ND6	TSS435817	chrMT:0-15727	528	NA	631.237	179.525	405.381	133.331	Up
TCONS_00368220	"="	XM_005679853.1	XLOC_323260	CBX5	TSS340758	chr5:25053006-25089518	8901	NA	6.87068	10.0777	8.47419	1.06839	Up
TCONS_00377971	"j"	XP_005679837.1	XLOC_331401	RASSF9	TSS349553	chr5:14915486-14954474	7292	NA	4.13793	4.78803	4.46298	0.733452	Up
TCONS_00342500	"="	XP_005678476.1	XLOC_300048	PRPF38A	TSS316541	chr3:90417315-90476089	939	NA	4.76067	10.9846	7.87264	0.916176	Up
TCONS_00311241	"="	XP_005699521.1	XLOC_273555	DLG2	TSS288317	chr29:10446348-11405078	3453	NA	1.09912	2.43155	1.76534	0.212375	Up
TCONS_00457969	"j"	XP_005684732.1	XLOC_402377	MAP3K7	TSS424003	chr9:46475283-46550016	6143	NA	3.48948	4.47366	3.98157	0.531693	Up
TCONS_00248798	"j"	XM_005695609.1	XLOC_218962	TATDN2	TSS230608	chr22:16393102-16418249	5865	NA	0.109977	0.375092	0.242534	0.23474	Up
TCONS_00187070	"="	XP_005694075.1	XLOC_163895	NOL11	TSS172933	chr19:48293396-48320797	2535	NA	5.85114	12.145	8.99807	1.44248	Up
TCONS_00327485	"="	XP_005678278.1	XLOC_287290	FUBP1	TSS303005	chr3:63331949-63397717	2082	NA	3.30665	5.32585	4.31625	0.503636	Up
TCONS_00418546	"="	XP_005683511.1	XLOC_367108	LNPEP	TSS387118	chr7:92396158-92478728	4058	NA	3.04389	7.60493	5.32441	0.77235	Up
TCONS_00108370	"j"	XM_005688753.1	XLOC_096938	FAM135A	TSS101330	chr14:3365389-3518087	6577	NA	4.13288	5.6271	4.87999	0.664884	Up
TCONS_00414798	"="	XP_005683159.1	XLOC_363640	TCERG1	TSS383554	chr7:53838069-53889668	4138	NA	1.85669	3.77263	2.81466	0.37452	Up
TCONS_00274412	"="	XP_005697354.1	XLOC_241430	CCBE1	TSS254345	chr24:58363594-58535924	1633	NA	2.70271	0.514156	1.60843	0.32233	Up
TCONS_00285644	"="	XP_005698385.1	XLOC_250645	SCD1	TSS264356	chr26:19595161-19610772	5390	NA	5.77881	8.46375	7.12128	0.709988	Up
TCONS_00314128	"="	XP_005699875.1	XLOC_276151	LOC102171133	TSS291034	chr29:38281300-38316645	1092	NA	43.567	77.357	60.462	5.67889	Up
TCONS_00181740	"j"	XM_005694109.1	XLOC_160125	RHBDF2	TSS168563	chr19:54101362-54118473	3638	NA	0.447556	1.06435	0.755953	0.0392711	Up
TCONS_00262130	"="	XR_311038.1	XLOC_230112	LOC102182272	TSS242661	chr24:39908-67812	4635	NA	0.529882	1.19889	0.864386	0.125897	Up
TCONS_00122018	"="	XP_005690008.1	XLOC_109262	ATG16L2	TSS114173	chr15:48936364-48958317	1845	NA	1.2802	3.32094	2.30057	0.0907202	Up
TCONS_00086389	"="	XP_005688120.1	XLOC_077392	DSTN	TSS80811	chr13:36588532-36594466	447	NA	11.3126	27.0783	19.1955	1.87563	Up
TCONS_00034055	"="	XM_005685760.1	XLOC_030694	ARPP19	TSS31982	chr10:53950380-53970560	1870	NA	22.881	40.9233	31.9021	5.88627	Up
TCONS_00187565	"j"	XM_005694101.1	XLOC_164250	SEC14L1	TSS173336	chr19:53534009-53583221	4489	NA	6.74827	11.688	9.21814	0.599639	Up
TCONS_00200821	"="	XM_005677035.1	XLOC_175864	TMCO4	TSS185542	chr2:132089219-132203252	2899	XM_005677035.1	2.77907	3.8956	3.33733	0.220314	Up
TCONS_00350903	"u"	-	XLOC_307569	-	TSS324418	chr4:64116373-64129581	5073	NA	0.115275	0.434917	0.275096	0.278341	Down
TCONS_00412650	"j"	XP_005682839.1	XLOC_361882	HNRNPAB	TSS381645	chr7:35570517-35600727	942	NA	23.277	35.8809	29.5789	3.67217	Up
TCONS_00474076	"="	XP_005700411.1	XLOC_417060	STAG2	TSS439257	chrX:31734968-31816012	5815	NA	7.03361	8.4312	7.7324	1.21641	Up
TCONS_00210881	"="	XP_005676645.1	XLOC_184930	DNPEP	TSS194992	chr2:106693661-106705651	1714	NA	5.48878	13.8668	9.67779	0.734151	Up
TCONS_00041669	"="	XP_005685597.1	XLOC_037147	ZNF106	TSS38845	chr10:34104331-34203916	5709	NA	1.48122	3.80613	2.64367	0.420851	Up
TCONS_00315403	"="	XP_005699451.1	XLOC_277036	KIAA1731	TSS292068	chr29:585361-639746	7734	NA	4.01378	7.79667	5.90522	0.939868	Up
TCONS_00090113	"j"	XP_005688664.1	XLOC_080485	DNTTIP1	TSS84151	chr13:72608510-72638280	1727	NA	2.2654	3.92993	3.09767	0.22486	Up
TCONS_00153618	"="	XP_005691516.1	XLOC_137366	LOC102183257	TSS143689	chr17:56431999-56605733	683	NA	17.185	2.63055	9.90777	1.8243	Up
TCONS_00032764	"="	XP_005685893.1	XLOC_029606	KLHDC2	TSS30823	chr10:39069915-39085378	1509	NA	12.9135	29.8675	21.3905	3.46374	Up
TCONS_00224094	"="	XP_005694844.1	XLOC_196891	NIPBL	TSS207434	chr20:36878768-37020184	8097	NA	3.71935	5.49907	4.60921	0.717729	Up
TCONS_00055105	"="	XP_005687036.1	XLOC_049130	TTC32	TSS51401	chr11:77823891-77831536	939	NA	4.76971	7.9129	6.34131	0.679977	Up
TCONS_00404572	"="	XP_005681766.1	XLOC_355041	IGFBP7	TSS374353	chr6:70517202-70580274	681	NA	154.798	304.255	229.526	28.5397	Up
TCONS_00363768	"="	XP_005679647.1	XLOC_319180	COPG2	TSS336527	chr4:91756730-91910687	2771	NA	3.8278	10.0351	6.93145	1.02048	Up
TCONS_00013585	"="	XP_005675848.1	XLOC_012340	DYRK1A	TSS12810	chr1:147111492-147211423	2103	NA	7.15451	11.9036	9.52905	0.942669	Up
TCONS_00237186	"="	XP_005695097.1	XLOC_208920	EFTUD1	TSS219917	chr21:21796318-21909715	5815	NA	0.254913	0.744384	0.499649	0.549433	Down
TCONS_00200478	"="	XP_005676929.1	XLOC_175595	HNRNPR	TSS185245	chr2:128666007-128757410	2584	NA	3.72708	5.2733	4.50019	0.457176	Up
TCONS_00187308	"j"	XM_005694076.1	XLOC_164051	RNF213	TSS173113	chr19:51050587-51174767	17920	NA	1.34532	0.259339	0.80233	0.178021	Up
TCONS_00275083	"="	XP_005697507.1	XLOC_241937	TCEB2	TSS254917	chr25:2293056-2314031	326	NA	89.4309	180.215	134.823	12.1171	Up
TCONS_00210774	"j"	XM_005676554.1	XLOC_184886	PRKAG3	TSS194932	chr2:106191211-106200413	4893	XM_005676554.1	0.110297	0.480434	0.295366	0.26661	Up
TCONS_00290190	"o"	XP_005709702.1	XLOC_254586	MRPL43	TSS268535	chr26:20150802-20163563	992	NA	4.21597	7.98821	6.10209	0.333915	Up
TCONS_00016720	"j"	XP_005674818.1	XLOC_015320	USP25	TSS15859	chr1:19941931-20085716	9832	NA	0.877435	2.10676	1.4921	0.280435	Up
TCONS_00136717	"="	XM_005690642.1	XLOC_122281	PRRC2C	TSS127868	chr16:36649209-36744385	10367	NA	2.12478	4.10464	3.11471	0.422492	Up
TCONS_00382010	"="	XP_005680320.1	XLOC_334857	METTL21B	TSS353219	chr5:54125977-54142712	2550	NA	0.207244	0.704673	0.455958	0.490759	Down
TCONS_00020545	"="	XP_005675043.1	XLOC_018953	FSTL1	TSS19561	chr1:63670103-63727241	3547	NA	61.8196	168.844	115.332	17.0163	Up
TCONS_00186331	"="	XM_005693841.1	XLOC_163448	DHX58	TSS172368	chr19:41377766-41387477	2631	NA	4.1663	6.95831	5.56231	0.393898	Up
TCONS_00234469	"="	XP_005695469.1	XLOC_206527	PPP2R5C	TSS217402	chr21:63642641-63742392	4034	NA	2.31019	3.98745	3.14882	0.306433	Up
TCONS_00094557	"="	XM_005688147.1	XLOC_084487	WDR37	TSS88328	chr13:44463657-44494287	3779	NA	0.767251	2.11112	1.43919	0.114254	Up
TCONS_00454446	"j"	XM_005684464.1	XLOC_399107	DOPEY1	TSS420627	chr9:10194240-10330576	7770	NA	3.08299	3.21111	3.14705	0.306472	Up
TCONS_00282506	"="	XP_005697707.1	XLOC_248202	ATXN2L	TSS261646	chr25:26027564-26054896	2826	NA	2.89036	7.55612	5.22324	0.508881	Up
TCONS_00196607	"j"	XM_005676387.1	XLOC_172423	CARF	TSS181852	chr2:90534911-90586242	5639	NA	1.89584	2.67496	2.2854	0.352634	Up
TCONS_00483103	"="	XM_005701075.1	XLOC_425263	PIR	TSS447745	chrX:116271845-116370766	1191	NA	6.26988	9.73917	8.00452	0.875277	Up
TCONS_00095779	"="	XP_005688359.1	XLOC_085466	LOC102189140	TSS89394	chr13:55448687-55534626	1413	NA	15.8579	44.0554	29.9566	3.31502	Up
TCONS_00200706	"="	XP_005677087.1	XLOC_175774	DDOST	TSS185444	chr2:131176551-131189335	1556	NA	29.5913	47.1274	38.3593	2.8966	Up
TCONS_00148711	"="	XM_005691173.1	XLOC_132828	FBXW7	TSS139002	chr17:5170775-5265457	3844	NA	1.84139	3.08697	2.46418	0.278238	Up
TCONS_00187363	"="	XP_005694464.1	XLOC_164083	CBX2	TSS173152	chr19:51535719-51545539	4453	NA	1.02827	1.26992	1.14909	0.0649889	Up
TCONS_00023367	"="	XP_005675389.1	XLOC_021317	PRKCI	TSS22102	chr1:95269511-95340361	2547	NA	3.87568	9.06747	6.47157	1.03512	Up
TCONS_00494068	"="	XP_005700967.1	XLOC_435354	DDX3X	TSS458207	chrX:91066722-91079405	2304	NA	70.1717	112.05	91.1108	11.5002	Up
TCONS_00259349	"="	XP_005696467.1	XLOC_227823	PKHD1	TSS240152	chr23:23315313-23769182	12216	NA	0.709357	0.556549	0.632953	0.0390408	Up
TCONS_00401225	"="	XP_005681506.1	XLOC_351972	PKD2	TSS371157	chr6:34810891-34876490	2343	NA	1.39429	3.04047	2.21738	0.255336	Up
TCONS_00467245	"j"	XP_005684790.1	XLOC_410897	ARHGAP18	TSS432816	chr9:54542766-54679174	3339	NA	8.49418	16.6914	12.5928	1.96833	Up
TCONS_00047919	"="	XM_005686274.1	XLOC_042726	UNC50	TSS44681	chr11:3959002-4002061	1045	NA	14.4568	33.1187	23.7877	3.12155	Up
TCONS_00020676	"="	XM_005675028.1	XLOC_019040	PARP9	TSS19662	chr1:65453807-65492945	3005	NA	5.57172	7.76063	6.66617	0.903539	Up
TCONS_00318649	"="	XP_005699704.1	XLOC_280035	ZBTB44	TSS295162	chr29:35183491-35240661	8611	NA	7.54134	11.4465	9.49392	1.68612	Up
TCONS_00133131	"="	XP_005690389.1	XLOC_119052	PATL1	TSS124494	chr15:78203760-78233142	3071	NA	1.38486	3.01584	2.20035	0.187363	Up
TCONS_00137942	"j"	XM_005709652.1	XLOC_123263	C16H1orf159	TSS128930	chr16:48939167-48964579	9277	XM_005709652.1	0.113167	0.395636	0.254402	0.271142	Down
TCONS_00463477	"="	XP_005684576.1	XLOC_407368	SMPDL3A	TSS429191	chr9:15588116-15610921	1837	NA	4.73472	8.49468	6.6147	1.04581	Up
TCONS_00011235	"="	XM_005675587.1	XLOC_010282	GK5	TSS10635	chr1:124295969-124382744	3436	NA	2.88838	4.47997	3.68417	0.478657	Up
TCONS_00243697	"u"	-	XLOC_214627	-	TSS225956	chr22:16976737-17016649	10383	NA	2.63447	4.12621	3.38034	0.41413	Up
TCONS_00054023	"="	XP_005686893.1	XLOC_048196	ANXA4	TSS50407	chr11:67007133-67080163	2041	NA	24.375	51.5636	37.9693	5.41257	Up
TCONS_00202065	"="	XP_005675936.1	XLOC_176972	ZC3H15	TSS186714	chr2:9888660-9908859	2132	NA	6.21799	10.4025	8.31025	1.38687	Up
TCONS_00323579	"="	XM_005677838.1	XLOC_283823	CSDE1	TSS299391	chr3:26483201-26528767	4171	NA	18.8715	13.3586	16.1151	1.60576	Up
TCONS_00221528	"="	XM_005694595.1	XLOC_194607	GTF2H2	TSS205048	chr20:10150691-10174526	1321	NA	1.96724	4.43372	3.20048	0.409017	Up
TCONS_00057693	"="	XP_005687415.1	XLOC_051336	FBXW5	TSS53741	chr11:103843481-103844882	555	NA	5.33123	13.3661	9.34867	0.593983	Up
TCONS_00471412	"="	XP_005700200.1	XLOC_414651	LOC102175656	TSS436742	chrX:8523841-8534745	1992	NA	2.69574	5.95082	4.32328	0.493737	Up
TCONS_00246396	"="	XP_005695982.1	XLOC_216997	NPRL2	TSS228459	chr22:49764080-49767463	1459	NA	2.46373	5.12387	3.7938	0.309016	Up
TCONS_00375877	"j"	XM_005681087.1	XLOC_329540	MIEF1	TSS347598	chr5:102080309-102095937	4144	NA	2.69348	4.40557	3.54953	0.285521	Up
TCONS_00472186	"j"	XM_005700247.1	XLOC_415325	PAK3	TSS437459	chrX:16268998-16396446	8331	NA	3.74969	8.96702	6.35835	1.14684	Up
TCONS_00107798	"="	XM_005689280.1	XLOC_096411	IMPA1	TSS100776	chr14:90973276-91001408	2299	NA	6.2678	11.6662	8.967	0.804554	Up
TCONS_00096420	"="	XM_005688465.1	XLOC_085987	CDK5RAP1	TSS89967	chr13:60878635-60914600	2372	NA	3.44324	6.20922	4.82623	0.526826	Up
TCONS_00233129	"="	XP_005695395.1	XLOC_205308	GOLGA5	TSS216122	chr21:54431940-54459594	2199	NA	3.50368	7.08975	5.29672	0.773442	Up
TCONS_00024383	"="	XP_005675457.1	XLOC_022281	PTX3	TSS23092	chr1:107993298-108263151	1497	NA	3.71803	0.723874	2.22095	0.624718	Up
TCONS_00153616	"j"	XM_005691535.1	XLOC_137365	TAOK3	TSS143686	chr17:56431999-56605733	4070	NA	1.89734	2.94747	2.4224	0.298384	Up
TCONS_00161201	"j"	XP_005691602.1	XLOC_144124	DDX54	TSS150769	chr17:60783102-60811146	3137	NA	2.01034	3.45827	2.7343	0.168016	Up
TCONS_00455895	"="	XP_005684624.1	XLOC_400442	REV3L	TSS422005	chr9:26062155-26227639	10256	NA	13.0235	21.7961	17.4098	2.96264	Up
TCONS_00088778	"="	XP_005688428.1	XLOC_079427	TM9SF4	TSS82987	chr13:59541166-59594600	1929	NA	6.31847	12.3367	9.32758	0.91812	Up
TCONS_00479102	"="	XM_005700718.1	XLOC_421657	OPHN1	TSS443995	chrX:74666745-75283072	4484	NA	2.27128	4.77264	3.52196	0.469364	Up
TCONS_00034049	"="	XP_005685816.1	XLOC_030692	FAM214A	TSS31979	chr10:53852738-53939248	3813	NA	1.7059	3.15572	2.43081	0.37955	Up
TCONS_00000312	"="	XP_005674749.1	XLOC_000261	C1H21orf59	TSS280	chr1:2259537-2273367	1328	NA	4.11383	7.33128	5.72255	0.536161	Up
TCONS_00239255	"="	XP_005695293.1	XLOC_210739	PPP2R3C	TSS221839	chr21:42862479-43044546	1609	NA	6.20511	10.7363	8.47071	1.31355	Up
TCONS_00022043	"="	XP_005675247.1	XLOC_020121	PSMD2	TSS20854	chr1:81259881-81268114	2758	NA	21.1147	37.453	29.2839	3.03479	Up
TCONS_00246690	"j"	XP_005696068.1	XLOC_217133	LOC102171384	TSS228649	chr22:51548067-51647943	4387	NA	0.150694	1.2472	0.698947	0.782108	Down
TCONS_00312014	"="	XM_005699499.1	XLOC_274276	CLNS1A	TSS289063	chr29:17489441-17511141	2892	XM_005699499.1	1.87088	3.36459	2.61774	0.363875	Up
TCONS_00172518	"="	XM_005692040.1	XLOC_153262	CSNK2A2	TSS160782	chr18:25428404-25463319	1098	NA	2.64879	4.10604	3.37742	0.267411	Up
TCONS_00204411	"="	XM_005676077.1	XLOC_179036	MARCH7	TSS188897	chr2:35866068-36036714	3417	NA	5.22866	7.60337	6.41601	0.999326	Up
TCONS_00299419	"="	XP_005698811.1	XLOC_263084	RWDD4	TSS277348	chr27:13241627-13288537	2449	NA	8.07969	11.6453	9.86249	1.4929	Up
TCONS_00196521	"="	XM_005676365.1	XLOC_172364	CASP8	TSS181781	chr2:89134255-89158633	2340	XM_005676365.1	3.58239	8.45187	6.01713	0.920449	Up
TCONS_00233553	"="	XP_005695461.1	XLOC_205694	PAPOLA	TSS216524	chr21:57995438-58049512	4330	NA	11.7107	22.1339	16.9223	2.89006	Up
TCONS_00193947	"="	XP_005676264.1	XLOC_169940	ACTR3	TSS179291	chr2:64830724-64882491	2409	NA	24.8982	51.2511	38.0746	6.86167	Up
TCONS_00159397	"="	XM_005691313.1	XLOC_142569	LOC102169692	TSS149124	chr17:43211716-43282730	2820	XM_005691313.1	2.31637	4.08677	3.20157	0.29877	Up
TCONS_00242007	"="	XP_005695543.1	XLOC_213234	UBE2D4	TSS224447	chr22:249951-277524	5300	NA	0.131311	0.373149	0.25223	0.296901	Down
TCONS_00044171	"="	XP_005685887.1	XLOC_039373	DDHD1	TSS41166	chr10:61816702-61886746	4421	NA	3.85934	7.40746	5.6334	0.971535	Up
TCONS_00047867	"j"	XM_005686429.1	XLOC_042694	VWA3B	TSS44640	chr11:3541363-3726643	4567	NA	1.2735	2.05223	1.66287	0.160985	Up
TCONS_00382155	"="	XM_005680335.1	XLOC_334933	RBMS2	TSS353317	chr5:55323036-55385422	1648	NA	3.44901	8.25207	5.85054	0.675968	Up
TCONS_00129818	"="	XP_005690003.1	XLOC_116113	LAMTOR1	TSS121386	chr15:48317610-48321814	1016	NA	14.2838	23.0081	18.6459	1.53716	Up
TCONS_00437191	"="	XP_005683952.1	XLOC_383539	TDRD7	TSS404383	chr8:60998357-61071405	3297	NA	0.410181	1.02482	0.717501	0.893879	Down
TCONS_00371221	"="	XP_005680388.1	XLOC_325723	ATP5B	TSS343455	chr5:55280082-55285836	1847	NA	62.0975	119.984	91.0408	9.49062	Up
TCONS_00421464	"="	XP_005682509.1	XLOC_369568	DNMT1	TSS389758	chr7:11231387-11269710	5199	NA	4.97099	11.9189	8.44495	0.85018	Up
TCONS_00097421	"="	XP_005688647.1	XLOC_086822	SLPI	TSS90860	chr13:71613425-71615715	598	NA	21.6628	27.6664	24.6646	2.06959	Up
TCONS_00410194	"="	XP_005682340.1	XLOC_359923	DNASE2	TSS379499	chr7:9739495-9742026	1122	NA	3.71629	8.20623	5.96126	0.490927	Up
TCONS_00294472	"="	XM_005698706.1	XLOC_258457	TRAPPC11	TSS272567	chr27:13241627-13288537	4370	NA	3.78042	8.07662	5.92852	0.770758	Up
TCONS_00057323	"j"	XP_005687362.1	XLOC_051061	FUBP3	TSS53439	chr11:99293415-99341491	3332	NA	0.14427	0.820701	0.482486	0.550105	Down
TCONS_00115082	"j"	XP_005689223.1	XLOC_103158	OXR1	TSS107733	chr14:68220582-68649188	4125	NA	7.29763	9.99017	8.6439	1.45006	Up
TCONS_00013858	"="	XP_005675765.1	XLOC_012607	LOC102177934	TSS13082	chr1:149037783-149111508	4077	NA	0.896354	1.69354	1.29495	0.110923	Up
TCONS_00304863	"j"	XM_005699120.1	XLOC_268046	CCAR1	TSS282505	chr28:22820525-22864841	3792	NA	1.02674	1.77079	1.39877	0.199	Up
TCONS_00268829	"j"	XP_005697142.1	XLOC_236305	TSHZ1	TSS249062	chr24:3417133-3435176	4195	NA	3.74778	7.04211	5.39494	0.38219	Up
TCONS_00169916	"="	XP_005691936.1	XLOC_150970	GLG1	TSS158367	chr18:1308821-1386157	4127	NA	9.87513	21.3307	15.6029	1.8169	Up
TCONS_00278865	"="	XP_005697861.1	XLOC_245140	POLR2J	TSS258360	chr25:34507706-34548698	587	NA	14.6368	21.4372	18.037	1.20311	Up
TCONS_00246369	"="	XP_005695972.1	XLOC_216980	CISH	TSS228439	chr22:49514085-49520263	1860	NA	1.8216	4.64869	3.23515	0.206172	Up
TCONS_00215876	"="	XM_005694697.1	XLOC_189289	SLC38A9	TSS199595	chr20:23402865-23500351	2925	NA	2.88286	4.51549	3.69917	0.476684	Up
TCONS_00120241	"="	XP_005689706.1	XLOC_107785	UBASH3B	TSS112571	chr15:31702965-31741491	4821	NA	0.795098	1.8869	1.341	0.15174	Up
TCONS_00012255	"="	XM_005675555.1	XLOC_011230	TOPBP1	TSS11621	chr1:133287144-133362298	5235	XM_005675555.1	3.52873	1.76625	2.64749	0.189168	Up
TCONS_00111237	"j"	XP_005688933.1	XLOC_099566	PRKDC	TSS104052	chr14:29867517-30017488	13428	NA	0.381847	0.753941	0.567894	0.0503641	Up
TCONS_00385937	"="	XM_005680930.1	XLOC_338138	LRRC23	TSS356761	chr5:94673911-94682855	1576	NA	0.875032	2.46816	1.6716	0.152702	Up
TCONS_00180522	"="	XP_005693916.1	XLOC_159322	TUBG2	TSS167607	chr19:41878974-41884697	1554	NA	0.983761	2.69775	1.84076	0.137153	Up
TCONS_00089240	"="	XM_005688536.1	XLOC_079752	MANBAL	TSS83369	chr13:64305649-64330607	1091	NA	4.05432	4.60644	4.33038	0.241774	Up
TCONS_00190619	"="	XP_005676060.1	XLOC_166889	FASTKD1	TSS176150	chr2:26034328-26072150	2499	NA	2.06996	2.37305	2.22151	0.270129	Up
TCONS_00319525	"="	XP_005699955.1	XLOC_280709	RNASEH2C	TSS295904	chr29:41692334-41714939	624	NA	4.09497	9.24002	6.66749	0.540317	Up
TCONS_00421666	"="	XP_005682535.1	XLOC_369689	XAB2	TSS389912	chr7:12973322-12990942	1401	NA	5.99253	11.9872	8.98986	0.62825	Up
TCONS_00067902	"="	XP_005687442.1	XLOC_060275	COL5A1	TSS63165	chr11:104433696-104557842	5865	NA	7.18177	23.0392	15.1105	1.12278	Up
TCONS_00169998	"u"	-	XLOC_151022	-	TSS158429	chr18:2181960-2195490	3729	NA	8.11345	13.6502	10.8818	1.94248	Up
TCONS_00392581	"="	XP_005681570.1	XLOC_344061	KLHL5	TSS362984	chr6:56443255-56513179	2130	NA	5.16163	6.17646	5.66904	0.601498	Up
TCONS_00089038	"j"	XM_005688476.1	XLOC_079621	ITCH	TSS83210	chr13:61811269-61913369	7544	NA	6.61841	12.4162	9.51731	1.62795	Up
TCONS_00200616	"="	XM_005676894.1	XLOC_175711	USP48	TSS185369	chr2:130211655-130275286	3487	NA	2.68079	0.573156	1.62697	0.553246	Up
TCONS_00172122	"="	XM_005691978.1	XLOC_152929	AKTIP	TSS160430	chr18:21219149-21272997	2172	NA	3.78116	5.71523	4.74819	0.633744	Up
TCONS_00370344	"="	XP_005709618.1	XLOC_324972	TMBIM4	TSS342660	chr5:46124878-46143162	3325	NA	8.24328	9.58075	8.91202	1.2086	Up
TCONS_00161976	"="	XM_005691718.1	XLOC_144731	ASCC2	TSS151438	chr17:68427114-68464190	2458	NA	3.34557	7.28669	5.31613	0.395917	Up
TCONS_00379403	"j"	XP_005680161.1	XLOC_332560	SCN8A	TSS350800	chr5:27032180-27160111	11930	NA	0.200259	0.429378	0.314819	0.0271668	Up
TCONS_00123121	"="	XM_005690055.1	XLOC_110239	QSER1	TSS115201	chr15:60164857-60242680	6828	NA	1.41193	3.13777	2.27485	0.385431	Up
TCONS_00346493	"="	XP_005679022.1	XLOC_303487	GLCCI1	TSS320190	chr4:13792788-13899397	4924	NA	0.129331	0.597436	0.363383	0.561558	Down
TCONS_00061100	"="	XP_005686683.1	XLOC_054277	PNPT1	TSS56846	chr11:37768342-37808617	2549	NA	5.42381	8.53508	6.97945	1.14729	Up
TCONS_00135692	"="	XP_005690640.1	XLOC_121386	MIA3	TSS126917	chr16:23802011-23858859	5820	NA	4.16026	1.38139	2.77082	1.02004	Up
TCONS_00156337	"="	XP_005691256.1	XLOC_139685	TMEM184C	TSS146166	chr17:10336157-10369181	1895	NA	12.8769	28.9103	20.8936	2.92653	Up
TCONS_00254026	"j"	XP_005696422.1	XLOC_223333	ENPP4	TSS235317	chr23:18937149-18965490	4531	NA	46.5827	94.02	70.3013	7.70443	Up
TCONS_00089261	"="	XP_005688596.1	XLOC_079757	SRC	TSS83378	chr13:64355570-64407349	1649	NA	4.51514	4.97555	4.74535	0.283977	Up
TCONS_00075772	"j"	XP_005687846.1	XLOC_067643	ATP11A	TSS70721	chr12:81703180-81756155	2740	NA	0.240432	1.15894	0.699686	0.492829	Up
TCONS_00144548	"="	XP_005690772.1	XLOC_129184	UBE4B	TSS135152	chr16:41002454-41126785	4589	NA	5.00209	12.4843	8.7432	1.03524	Up
TCONS_00313685	"="	XM_005699726.1	XLOC_275769	ST14	TSS290626	chr29:35140933-35171434	2053	NA	25.9839	73.4143	49.6991	5.11039	Up
TCONS_00184786	"j"	XP_005694249.1	XLOC_162450	DLG4	TSS171173	chr19:26208605-26232843	3073	NA	0.887507	1.9453	1.4164	0.0970473	Up
TCONS_00294489	"="	XP_005698764.1	XLOC_258469	STOX2	TSS272584	chr27:13371152-13530096	9339	NA	0.468477	0.787007	0.627742	0.0610225	Up
TCONS_00168132	"="	XP_005692491.1	XLOC_149790	CCDC97	TSS156913	chr18:49331405-49342550	3120	NA	2.28738	5.24808	3.76773	0.242605	Up
TCONS_00247103	"="	XP_005696210.1	XLOC_217445	XPC	TSS229008	chr22:55489440-55539932	2142	NA	3.2498	6.65094	4.95037	0.363239	Up
TCONS_00351013	"="	XP_005679327.1	XLOC_307664	JAZF1	TSS324521	chr4:65678433-65830308	2873	NA	24.6115	53.3584	38.9849	7.32705	Up
TCONS_00034112	"="	XP_005685822.1	XLOC_030738	LEO1	TSS32031	chr10:54542530-54575236	2007	NA	2.13046	3.57836	2.85441	0.38727	Up
TCONS_00143899	"="	XP_005690678.1	XLOC_128656	SLC19A2	TSS134573	chr16:34766701-34794008	3099	NA	4.4048	10.5499	7.47735	1.15106	Up
TCONS_00418389	"j"	XP_005683539.1	XLOC_366961	RHOBTB3	TSS386966	chr7:91020007-91137576	5497	NA	93.09	177.951	135.52	16.8986	Up
TCONS_00213422	"="	XP_005677083.1	XLOC_187070	ALPL	TSS197277	chr2:130370073-130405905	1422	NA	0.691146	6.96045	3.8258	2.84392	Up
TCONS_00048718	"="	XP_005686431.1	XLOC_043364	EXOC6B	TSS45375	chr11:11476304-12180226	2436	NA	3.94847	7.66568	5.80708	0.914886	Up
TCONS_00478764	"="	XM_005700668.1	XLOC_421362	ZMYM3	TSS443690	chrX:72050091-72066119	5440	NA	2.77421	5.67113	4.22267	0.413437	Up
TCONS_00112403	"j"	XP_005689150.1	XLOC_100640	LOC102191152	TSS105158	chr14:39845389-39947303	7846	NA	4.23553	7.23338	5.73446	1.07714	Up
TCONS_00238950	"="	XP_005695264.1	XLOC_210484	STRN3	TSS221562	chr21:39085109-39145956	3421	NA	10.7743	17.0201	13.8972	2.44264	Up
TCONS_00266496	"="	XP_005709465.1	XLOC_234197	TUBB6	TSS246859	chr24:42962208-42970889	1423	NA	9.15403	18.0615	13.6078	1.00765	Up
TCONS_00127006	"="	XM_005689430.1	XLOC_113726	ALG9	TSS118845	chr15:20345777-20466534	1818	XM_005689430.1	1.9113	4.6875	3.2994	0.367694	Up
TCONS_00311982	"="	XP_005699550.1	XLOC_274254	ALG8	TSS289038	chr29:17089087-17116498	2040	NA	1.82164	4.27826	3.04995	0.366879	Up
TCONS_00253734	"j"	XM_005696328.1	XLOC_223107	KLC4	TSS235069	chr23:16273982-16288604	2340	XM_005696328.1	3.37117	6.95121	5.16119	0.421665	Up
TCONS_00425516	"="	XP_005683127.1	XLOC_372772	PCDH12	TSS393257	chr7:49178854-49193033	4469	NA	0.298127	0.734953	0.51654	0.0396371	Up
TCONS_00479971	"="	XP_005700914.1	XLOC_422368	LAS1L	TSS444758	chrX:82725214-82828244	2426	NA	1.10763	1.26863	1.18813	0.0891316	Up
TCONS_00151608	"="	XM_005691280.1	XLOC_135609	NUDT6	TSS141836	chr17:34517552-34572559	1178	NA	1.68528	3.81841	2.75184	0.339598	Up
TCONS_00406651	"j"	XM_005681821.1	XLOC_356968	RASGEF1B	TSS376325	chr6:93324020-93382547	1632	XM_005681821.1	3.79078	7.13604	5.46341	0.617046	Up
TCONS_00379562	"="	XM_005679983.1	XLOC_332675	TMBIM6	TSS350933	chr5:29055548-29072123	2822	XM_005679983.1	4.1177	6.29318	5.20544	0.53905	Up
TCONS_00044603	"="	XP_005685961.1	XLOC_039777	EXOC5	TSS41583	chr10:65670594-65722523	1962	NA	3.60097	4.82614	4.21355	0.623682	Up
TCONS_00087422	"="	XP_005688234.1	XLOC_078294	CRLS1	TSS81768	chr13:46478666-46502820	2274	NA	2.77971	4.91128	3.84549	0.493309	Up
TCONS_00314839	"="	XP_005700092.1	XLOC_276577	LRP5	TSS291567	chr29:43628624-43745714	5299	NA	2.10018	3.61125	2.85572	0.168234	Up
TCONS_00489520	"j"	XP_005700527.1	XLOC_431242	IDS	TSS453906	chrX:51316437-51335634	5947	NA	13.2172	31.8115	22.5144	3.38783	Up
TCONS_00078118	"="	XP_005687670.1	XLOC_069802	RFXAP	TSS72965	chr12:22579252-22605660	2179	NA	4.10792	8.49992	6.30392	0.430524	Up
TCONS_00404123	"="	XP_005681654.1	XLOC_354651	FRYL	TSS373931	chr6:65300274-65558477	9048	NA	2.69262	3.4083	3.05046	0.372666	Up
TCONS_00384821	"="	XM_005680739.1	XLOC_337180	RASSF8	TSS355733	chr5:81267217-81356655	3428	XM_005680739.1	5.0466	10.462	7.7543	1.28653	Up
TCONS_00113737	"u"	-	XLOC_101857	-	TSS106415	chr14:53870339-53886965	16626	NA	0.245591	0.640889	0.44324	0.527275	Down
TCONS_00061907	"="	XM_005686650.1	XLOC_055054	LIMS1	TSS57634	chr11:44176370-44230550	3535	XM_005686650.1	11.1218	21.7204	16.4211	2.31875	Up
TCONS_00439357	"="	XP_005684291.1	XLOC_385412	ROR2	TSS406366	chr8:84122456-84238784	4888	NA	0.779445	1.57722	1.17833	0.0821683	Up
TCONS_00449621	"="	XM_005684110.1	XLOC_394691	HNRNPK	TSS416032	chr8:75386175-75398611	2773	XM_005684110.1	45.1877	79.7475	62.4676	9.01632	Up
TCONS_00239624	"="	XP_005695330.1	XLOC_211071	FBXO33	TSS222179	chr21:46795591-46860405	3443	NA	7.48546	16.3259	11.9057	1.58899	Up
TCONS_00406171	"j"	XM_005681773.1	XLOC_356540	G3BP2	TSS375879	chr6:87681827-87851525	4095	NA	16.0096	23.6179	19.8137	3.06544	Up
TCONS_00031012	"="	XP_005685286.1	XLOC_028193	PSME2	TSS29281	chr10:20532471-20535774	865	NA	22.0467	53.7739	37.9103	5.11186	Up
TCONS_00209452	"j"	XM_005676386.1	XLOC_183750	WDR12	TSS193727	chr2:90509185-90534837	1574	NA	4.06936	8.06441	6.06689	0.893813	Up
TCONS_00408832	"="	XP_005682047.1	XLOC_358928	ADD1	TSS378354	chr6:112736403-112829123	3750	NA	10.1336	19.3865	14.76	1.14666	Up
TCONS_00247426	"="	XP_005695557.1	XLOC_217714	EGFR	TSS229300	chr22:780638-857830	4312	NA	5.05053	6.63745	5.84399	0.477709	Up
TCONS_00354130	"j"	102179835	XLOC_310404	LOC102179835	TSS327400	chr4:102498006-102551570	1020	NA	3.91009	4.8397	4.37489	0.241292	Up
TCONS_00011540	"="	XP_005675563.1	XLOC_010563	COPB2	TSS10934	chr1:127279966-127314405	3116	NA	22.278	54.0122	38.1451	6.35576	Up
TCONS_00083581	"j"	XP_005687888.1	XLOC_074942	PLCB1	TSS78236	chr13:399840-1293272	6720	NA	3.64002	4.84738	4.2437	0.559995	Up
TCONS_00129879	"j"	XM_005689949.1	XLOC_116148	ARAP1	TSS121428	chr15:48827505-48871903	4680	NA	2.23211	5.49284	3.86247	0.337647	Up
TCONS_00319549	"="	XP_005699961.1	XLOC_280727	FIBP	TSS295924	chr29:41812183-41816311	1163	NA	16.0189	28.0624	22.0406	1.71011	Up
TCONS_00162044	"="	XP_005691783.1	XLOC_144774	PES1	TSS151490	chr17:69023158-69037409	1787	NA	2.9274	5.43881	4.18311	0.347278	Up
TCONS_00314569	"j"	XP_005700052.1	XLOC_276413	PCNXL3	TSS291365	chr29:41586871-41623618	5979	NA	0.981423	2.27241	1.62692	0.0987367	Up
TCONS_00268500	"="	XP_005697006.1	XLOC_235992	ATP9B	TSS248743	chr24:897834-1051739	3600	NA	1.69132	4.64752	3.16942	0.295094	Up
TCONS_00228208	"="	XP_005695008.1	XLOC_200858	IGF-IR	TSS211462	chr21:5898401-6146643	4269	NA	2.92683	7.29612	5.11148	0.407065	Up
TCONS_00035057	"="	XP_005685954.1	XLOC_031566	KTN1	TSS32900	chr10:64122403-64200436	4411	NA	8.63871	13.387	11.0129	2.17893	Up
TCONS_00003875	"="	XP_005674934.1	XLOC_003700	LOC102187986	TSS3761	chr1:40904380-41022067	8601	NA	1.54392	2.94002	2.24197	0.345136	Up
TCONS_00265521	"="	XM_005697036.1	XLOC_233346	OSBPL1A	TSS245960	chr24:32446742-32665569	4528	XM_005697036.1	1.48976	3.31595	2.40285	0.332346	Up
TCONS_00485739	"j"	XM_005700260.1	XLOC_427663	LOC102188568	TSS450248	chrX:18119114-18185313	7121	NA	2.96632	0.747064	1.85669	0.465827	Up
TCONS_00422945	"="	XP_005682761.1	XLOC_370657	CSNK1G3	TSS390996	chr7:26430637-26556399	2586	NA	4.57631	5.851	5.21366	0.810594	Up
TCONS_00179768	"="	XM_005693637.1	XLOC_158805	MBTD1	TSS166994	chr19:34605773-34732296	5435	NA	1.57961	3.00439	2.292	0.397893	Up
TCONS_00177740	"="	XP_005693180.1	XLOC_157393	CLTC	TSS165364	chr19:10033509-10097676	6421	NA	27.9673	60.699	44.3332	6.94945	Up
TCONS_00403376	"="	XM_005681523.1	XLOC_354020	UGDH	TSS373257	chr6:56767192-56802241	2142	XM_005681523.1	6.25628	14.712	10.4841	1.77221	Up
TCONS_00049829	"="	XP_005686646.1	XLOC_044347	MTA3	TSS46410	chr11:24615423-24885301	1872	NA	3.33687	7.20745	5.27216	0.759418	Up
TCONS_00178446	"="	XP_005693342.1	XLOC_157927	NSRP1	TSS165959	chr19:20575723-20617620	2017	NA	1.87667	3.53065	2.70366	0.422029	Up
TCONS_00179151	"j"	XM_005693552.1	XLOC_158322	PFAS	TSS166473	chr19:27103611-27120427	4912	NA	0.602279	0.886842	0.74456	0.0463736	Up
TCONS_00245219	"="	XP_005695809.1	XLOC_216070	TMF1	TSS227442	chr22:32335953-32371633	3270	NA	2.32644	4.46872	3.39758	0.581471	Up
TCONS_00331800	"="	XP_005678769.1	XLOC_290996	PSMB2	TSS306923	chr3:106332624-106366875	988	NA	15.6797	29.4578	22.5688	2.23224	Up
TCONS_00185529	"="	XP_005693687.1	XLOC_162970	TMEM11	TSS171787	chr19:34321230-34375600	849	NA	3.96546	8.2757	6.12058	0.334973	Up
TCONS_00459430	"="	XP_005684900.1	XLOC_403676	SLC35D3	TSS425351	chr9:61485125-61492233	2181	NA	2.12332	2.72391	2.42361	0.143842	Up
TCONS_00254785	"="	XP_005696692.1	XLOC_223909	SFTA2	TSS235959	chr23:26315956-26316769	453	NA	17.6006	25.4347	21.5176	1.84951	Up
TCONS_00184090	"="	XM_005693248.1	XLOC_162040	IFT20	TSS170646	chr19:19144105-19159579	1470	NA	3.64101	8.22641	5.93371	0.827418	Up
TCONS_00369833	"="	XP_005680232.1	XLOC_324493	PTPRB	TSS342171	chr5:41533621-41659377	8049	NA	1.6954	3.5636	2.6295	0.34581	Up
TCONS_00431831	"="	XP_005683627.1	XLOC_378627	GALNT7	TSS399294	chr8:5415385-5528210	4944	NA	7.85118	16.5687	12.2099	1.67486	Up
TCONS_00008173	"="	XM_005675294.1	XLOC_007476	TBL1XR1	TSS7725	chr1:88240231-88327017	6514	XM_005675294.1	19.8704	32.5447	26.2075	5.11789	Up
TCONS_00466743	"="	XP_005684878.1	XLOC_410420	ZNF292	TSS432329	chr9:49409732-49505820	8292	NA	2.51417	5.27165	3.89291	0.696174	Up
TCONS_00450208	"="	XP_005684286.1	XLOC_395162	BICD2	TSS416554	chr8:82374067-82528396	4538	NA	2.22457	5.52577	3.87517	0.403639	Up
TCONS_00070690	"="	XP_005687676.1	XLOC_062795	HSPH1	TSS65778	chr12:27558849-27581463	3181	NA	10.3579	20.3182	15.3381	2.63403	Up
TCONS_00064635	"="	XP_005709762.1	XLOC_057465	EPT1	TSS60171	chr11:72047328-72092157	1866	NA	7.70542	12.3164	10.0109	1.37252	Up
TCONS_00353563	"j"	XM_005679491.1	XLOC_309916	CALD1	TSS326882	chr4:95826565-96035353	5706	NA	11.1284	25.8651	18.4967	2.92391	Up
TCONS_00107012	"j"	XP_005689303.1	XLOC_095688	TRIQK	TSS100025	chr14:81613899-81727469	11507	NA	2.0457	2.66312	2.35441	0.397112	Up
TCONS_00344221	"="	XM_005678695.1	XLOC_301477	THRAP3	TSS318080	chr3:105761143-105829493	4433	NA	5.06962	9.01688	7.04325	0.84291	Up
TCONS_00250399	"="	XP_005695807.1	XLOC_220396	ARL6IP5	TSS232105	chr22:32277058-32299726	1737	NA	15.8202	40.631	28.2256	3.18582	Up
TCONS_00122057	"="	XP_005690047.1	XLOC_109291	ARHGEF17	TSS114207	chr15:49386369-49448696	5373	NA	2.23245	4.97699	3.60472	0.288873	Up
TCONS_00325981	"="	XM_005678117.1	XLOC_285896	ZNF644	TSS301569	chr3:49806444-49900305	5541	XM_005678117.1	12.1986	24.1532	18.1759	3.92536	Up
TCONS_00473656	"o"	XP_005700391.1	XLOC_416658	ZBTB33	TSS438844	chrX:28377318-28394575	5140	NA	5.92515	10.1088	8.01698	1.53428	Up
TCONS_00029923	"="	XP_005685350.1	XLOC_027318	F2RL1	TSS28324	chr10:7778314-7808165	2448	NA	3.20379	6.61036	4.90707	0.517236	Up
TCONS_00057044	"="	XP_005687235.1	XLOC_050900	SLC25A25	TSS53242	chr11:97176139-97215611	3416	NA	4.38138	3.63293	4.00716	0.238916	Up
TCONS_00177989	"j"	XP_005693389.1	XLOC_157584	MMP28	TSS165582	chr19:13942724-13959751	1848	NA	1.92014	3.49485	2.70749	0.186183	Up
TCONS_00111545	"j"	XP_005689137.1	XLOC_099842	TCEA1	TSS104338	chr14:32582068-32598214	2422	NA	2.10606	4.07258	3.08932	0.388789	Up
TCONS_00039461	"j"	XM_005685107.1	XLOC_035371	DPP8	TSS36915	chr10:12097705-12153792	7064	NA	5.68168	8.89796	7.28982	1.26706	Up
TCONS_00343310	"j"	XP_005678839.1	XLOC_300741	DMAP1	TSS317277	chr3:98116840-98260931	2384	NA	0.185663	0.575111	0.380387	0.351027	Up
TCONS_00413979	"="	XM_005683007.1	XLOC_362956	MATR3	TSS382812	chr7:46776051-46801957	3948	NA	28.6089	50.2757	39.4423	6.90001	Up
TCONS_00179639	"="	XP_005693674.1	XLOC_158720	FLII	TSS166897	chr19:33544265-33572954	3992	NA	0.961969	1.85961	1.41079	0.10548	Up
TCONS_00360034	"="	XP_005679219.1	XLOC_315765	TES	TSS332978	chr4:49662955-49726366	2634	NA	3.37534	7.93227	5.65381	0.942221	Up
TCONS_00000670	"o"	XP_005674765.1	XLOC_000593	CLDN8	TSS616	chr1:4959511-4961610	2099	NA	16.3556	31.0643	23.7099	3.24134	Up
TCONS_00319590	"="	XP_005699975.1	XLOC_280756	YIF1A	TSS295958	chr29:42165650-42169763	1160	NA	10.5114	25.6007	18.056	1.71361	Up
TCONS_00266390	"="	XP_005697197.1	XLOC_234115	VAPA	TSS246769	chr24:42052458-42089965	1384	NA	23.8263	40.1709	31.9986	2.93642	Up
TCONS_00377254	"="	XM_005679741.1	XLOC_330741	CSRP2	TSS348878	chr5:5841812-5866181	927	NA	12.4521	25.7081	19.0801	2.34149	Up
TCONS_00253038	"j"	XP_005696521.1	XLOC_222552	ANKS1A	TSS234452	chr23:8615417-8740202	8233	NA	0.18895	0.612886	0.400918	0.305158	Up
TCONS_00346123	"j"	XM_005678937.1	XLOC_303170	CASD1	TSS319852	chr4:9679294-9733897	3518	NA	8.2449	15.3815	11.8132	2.38917	Up
TCONS_00021768	"="	XM_005675147.1	XLOC_019913	ST6GAL1	TSS20617	chr1:78584451-78687097	1855	XM_005675147.1	11.2776	3.86493	7.57127	2.41984	Up
TCONS_00333705	"="	XM_005677159.1	XLOC_292621	TOMM40L	TSS308639	chr3:7756026-7764664	2654	NA	1.96195	5.09963	3.53079	0.397776	Up
TCONS_00492805	"="	XM_005700785.1	XLOC_434223	RBM3	TSS457022	chrX:79832228-79836698	780	NA	16.0167	15.6615	15.8391	1.30224	Up
TCONS_00124639	"="	XP_005690274.1	XLOC_111573	NDUFS3	TSS116602	chr15:73683487-73688582	789	NA	11.0578	18.1509	14.6044	1.23134	Up
TCONS_00245223	"="	XM_005695753.1	XLOC_216074	EOGT	TSS227446	chr22:32378354-32433400	3777	NA	4.21105	8.55452	6.38279	1.09288	Up
TCONS_00373346	"j"	XM_005680697.1	XLOC_327506	DENND5B	TSS345369	chr5:75831736-75962446	8654	NA	3.64438	7.53937	5.59187	0.945295	Up
TCONS_00059704	"="	XP_005686570.1	XLOC_053014	SRSF7	TSS55527	chr11:20831350-20877891	1079	NA	5.12561	12.3005	8.71306	0.948476	Up
TCONS_00385771	"="	XM_005680890.1	XLOC_338013	RIMKLB	TSS356613	chr5:92963827-93009802	2109	NA	4.71598	1.11195	2.91397	0.885898	Up
TCONS_00059542	"="	XP_005686544.1	XLOC_052890	EIF2AK2	TSS55393	chr11:19331393-19356457	1868	NA	8.27161	19.1145	13.6931	2.49878	Up
TCONS_00293696	"="	XP_005698759.1	XLOC_257697	SPCS3	TSS271800	chr27:6655755-6666577	3512	NA	17.6993	34.1614	25.9304	5.04952	Up
TCONS_00051718	"="	XM_005686639.1	XLOC_046123	LOC102170983	TSS48232	chr11:43535852-43624166	1882	XM_005686639.1	3.78182	9.51421	6.64802	0.774863	Up
TCONS_00329494	"="	XP_005678415.1	XLOC_289135	PPAP2B	TSS304896	chr3:86143090-86231235	3006	NA	0.402214	1.25699	0.829602	0.708368	Up
TCONS_00399683	"j"	XP_005681407.1	XLOC_350569	CCDC109B	TSS369703	chr6:14159665-14263768	1087	NA	8.96607	20.3077	14.6369	2.43851	Up
TCONS_00090139	"j"	XM_005688721.1	XLOC_080493	PCIF1	TSS84165	chr13:72737342-72774957	2347	NA	0.302436	2.75183	1.52713	1.11187	Up
TCONS_00283167	"="	XP_005709731.1	XLOC_248705	CLIP2	TSS262215	chr25:33039478-33159002	2456	NA	1.21974	0.393729	0.806735	0.179456	Up
TCONS_00059708	"="	XP_005686569.1	XLOC_053014	SRSF7	TSS55529	chr11:20831350-20877891	717	NA	3.94872	6.24926	5.09899	0.348271	Up
TCONS_00325944	"j"	XP_005678172.1	XLOC_285869	HFM1	TSS301539	chr3:49530009-49648110	3973	NA	0.740699	1.07956	0.91013	0.116613	Up
TCONS_00490115	"j"	XP_005700612.1	XLOC_431791	GAB3	TSS454476	chrX:55148093-55210874	4265	NA	0.521921	0.863414	0.692667	0.0501275	Up
TCONS_00064499	"="	XM_005687064.1	XLOC_057390	KRTCAP3	TSS60077	chr11:71132324-71146760	638	NA	8.50227	9.63906	9.07066	0.462152	Up
TCONS_00184928	"="	XM_005693557.1	XLOC_162523	KRBA2	TSS171280	chr19:27197175-27205592	2765	NA	0.713454	1.30605	1.00975	0.0891734	Up
TCONS_00045955	"j"	XM_005686083.1	XLOC_040956	AREL1	TSS42828	chr10:81989639-82040925	4928	NA	1.71834	3.93269	2.82552	0.288983	Up
TCONS_00385511	"j"	XP_005680884.1	XLOC_337811	ETV6	TSS356393	chr5:90233828-90523437	4877	NA	0.537216	1.52422	1.03072	0.994415	Up
TCONS_00138865	"="	XP_005690998.1	XLOC_124075	XPR1	TSS129798	chr16:59438706-59621722	2010	NA	6.55973	11.9102	9.23496	1.28815	Up
TCONS_00460049	"j"	XM_005684881.1	XLOC_404242	UTRN	TSS425938	chr9:68148812-68703908	12791	NA	3.36676	6.45898	4.91287	0.744964	Up
TCONS_00021916	"j"	XP_005675311.1	XLOC_020033	SENP2	TSS20751	chr1:79957166-79995990	4911	NA	2.687	4.51639	3.6017	0.505989	Up
TCONS_00285835	"j"	XM_005698366.1	XLOC_250765	NFKB2	TSS264496	chr26:21377095-21400628	2906	NA	2.36723	5.63527	4.00125	0.31637	Up
TCONS_00355455	"="	XP_005679763.1	XLOC_311590	NOM1	TSS328636	chr4:114366381-114377125	1572	NA	2.94992	3.61939	3.28465	0.230048	Up
TCONS_00247636	"="	XM_005695506.1	XLOC_217910	AZI2	TSS229498	chr22:2671425-2710626	1495	NA	6.78271	15.3868	11.0848	1.51401	Up
TCONS_00040334	"="	XM_005685253.1	XLOC_036048	C10H14orf119	TSS37658	chr10:21287056-21329141	1191	NA	13.6085	26.8923	20.2504	2.95016	Up
TCONS_00152291	"j"	XP_005691548.1	XLOC_136248	CTSO	TSS142490	chr17:42985819-43014858	3134	NA	7.65582	8.07905	7.86744	0.859269	Up
TCONS_00202340	"j"	XM_005676214.1	XLOC_177238	DNAJC10	TSS186984	chr2:13150491-13196126	3619	NA	12.5218	18.2565	15.3892	2.78072	Up
TCONS_00008828	"="	XP_005675409.1	XLOC_008054	GOLIM4	TSS8328	chr1:97480876-97569143	3685	NA	4.86023	9.13387	6.99705	1.02246	Up
TCONS_00371331	"="	XP_005680445.1	XLOC_325768	MMP19	TSS343525	chr5:55902709-55908844	2289	NA	9.58491	24.6733	17.1291	2.00659	Up
TCONS_00124613	"j"	XP_005690266.1	XLOC_111559	MADD	TSS116582	chr15:73428178-73466540	7288	NA	0.119421	0.368928	0.244174	0.177593	Up
TCONS_00203406	"="	XP_005676033.1	XLOC_178159	GORASP2	TSS187973	chr2:24847862-24877153	1884	NA	5.96967	5.44403	5.70685	0.335276	Up
TCONS_00315271	"j"	XP_005700156.1	XLOC_276943	CDHR5	TSS291958	chr29:47934542-47966468	2651	NA	0.932248	1.59459	1.26342	0.0699972	Up
TCONS_00284026	"="	XP_005698192.1	XLOC_249294	GET4	TSS262902	chr25:41039656-41051289	1178	NA	2.35006	4.63449	3.49228	0.115876	Up
TCONS_00209979	"="	XM_005676459.1	XLOC_184214	KANSL1L	TSS194223	chr2:97140579-97298222	3750	XM_005676459.1	4.29457	6.30377	5.29917	0.778489	Up
TCONS_00341606	"="	XP_005678393.1	XLOC_299219	NFIA	TSS315678	chr3:80670191-81298464	9190	NA	2.90668	6.84968	4.87818	0.747224	Up
TCONS_00492380	"="	XP_005700782.1	XLOC_433860	AR	TSS456629	chrX:75721702-75926927	9802	NA	4.50426	8.41837	6.46131	0.865939	Up
TCONS_00138883	"="	XP_005691000.1	XLOC_124083	LOC102190537	TSS129811	chr16:59742511-59775080	1422	NA	4.92364	7.18822	6.05593	0.648086	Up
TCONS_00145938	"="	XP_005690965.1	XLOC_130360	MRPS14	TSS136426	chr16:53779053-53806162	647	NA	11.3299	22.3516	16.8407	1.6187	Up
TCONS_00438798	"="	XP_005684182.1	XLOC_384908	NAA35	TSS405840	chr8:77264020-77357764	2178	NA	2.75146	4.85494	3.8032	0.603195	Up
TCONS_00161461	"j"	XM_005691587.1	XLOC_144291	UBE3B	TSS150969	chr17:63281439-63330269	3876	NA	1.18469	2.5023	1.84349	0.139063	Up
TCONS_00052412	"="	XM_005686722.1	XLOC_046706	GGCX	TSS48863	chr11:48839498-48854694	6153	XM_005686722.1	3.29234	7.63423	5.46328	0.721886	Up
TCONS_00314685	"="	XP_005699990.1	XLOC_276483	CCS	TSS291447	chr29:42448104-42462014	1081	NA	11.7739	30.3718	21.0728	2.33967	Up
TCONS_00271858	"="	XP_005697091.1	XLOC_239181	IMPACT	TSS251986	chr24:32396755-32423802	3441	NA	3.96681	3.88645	3.92663	0.5259	Up
TCONS_00319199	"="	XP_005699834.1	XLOC_280497	MTA2	TSS295649	chr29:38855670-38871393	4134	NA	1.99157	2.26958	2.13057	0.144568	Up
TCONS_00180959	"="	XP_005694028.1	XLOC_159588	TLK2	TSS167939	chr19:46027948-46150790	3179	NA	4.7756	8.6399	6.70775	0.983513	Up
TCONS_00255813	"="	XM_005696834.1	XLOC_224771	TPMT	TSS236895	chr23:36575263-36598373	1453	XM_005696834.1	2.64537	4.50985	3.57761	0.576104	Up
TCONS_00364382	"="	XP_005679660.1	XLOC_319703	ZC3HAV1	TSS337083	chr4:99759393-99810497	2685	NA	2.84059	4.27716	3.55888	0.332267	Up
TCONS_00033449	"j"	XP_005685909.1	XLOC_030181	SLTM	TSS31436	chr10:47544113-47589297	3861	NA	2.06874	2.97224	2.52049	0.29804	Up
TCONS_00112112	"j"	XP_005689145.1	XLOC_100366	LOC102189496	TSS104880	chr14:37562178-37726992	5579	NA	9.74049	21.5092	15.6248	2.7213	Up
TCONS_00212353	"="	XP_005676762.1	XLOC_186274	HDAC1	TSS196380	chr2:120664355-120690649	1362	NA	7.25778	10.2375	8.74764	0.937565	Up
TCONS_00483569	"="	XP_005701178.1	XLOC_425678	ARHGAP6	TSS448182	chrX:119855353-120392547	3956	NA	1.80292	3.57811	2.69051	0.256493	Up
TCONS_00030888	"j"	XP_005685379.1	XLOC_028116	NEO1	TSS29186	chr10:19487534-19652353	6848	NA	0.649536	0.908755	0.779146	0.0718187	Up
TCONS_00010387	"="	XP_005675634.1	XLOC_009497	SERP1	TSS9828	chr1:115286252-115293418	2611	NA	27.2688	52.4457	39.8573	9.12753	Up
TCONS_00413710	"j"	XP_005683019.1	XLOC_362716	SMAD5	TSS382561	chr7:43716585-43774308	6588	NA	11.2442	22.2074	16.7258	3.46226	Up
TCONS_00302471	"="	XP_005698989.1	XLOC_265857	UBE2E1	TSS280230	chr27:40577214-40644401	1338	NA	9.37695	21.4698	15.4234	2.02535	Up
TCONS_00271970	"="	XM_005697051.1	XLOC_239256	RBBP8	TSS252072	chr24:33604509-33680327	2982	XM_005697051.1	4.62893	8.92668	6.7778	1.18593	Up
TCONS_00025055	"="	XM_005675448.1	XLOC_022890	LOC102169223	TSS23731	chr1:115193618-115224002	5413	XM_005675448.1	6.96692	14.9357	10.9513	2.16155	Up
TCONS_00088032	"j"	XM_005688404.1	XLOC_078809	GMEB2	TSS82316	chr13:52360112-52378729	8518	XM_005688404.1	0.148217	0.575792	0.362004	0.300724	Up
TCONS_00054612	"="	XP_005687019.1	XLOC_048684	LOC102172272	TSS50936	chr11:73883677-73892002	828	NA	35.4903	72.4977	53.994	7.56899	Up
TCONS_00283433	"="	XP_005697874.1	XLOC_248888	SRRT	TSS262420	chr25:35520663-35533722	2815	NA	4.60462	10.6842	7.64441	0.812044	Up
TCONS_00304833	"="	XM_005699096.1	XLOC_268036	SIRT1	TSS282483	chr28:22181775-22209725	3551	NA	8.72818	12.1375	10.4328	1.75371	Up
TCONS_00052124	"="	XM_005686689.1	XLOC_046459	PSD4	TSS48597	chr11:46381820-46431403	4732	NA	1.28162	3.11743	2.19952	0.190434	Up
TCONS_00421322	"j"	XP_005682385.1	XLOC_369468	LOC102173176	TSS389639	chr7:10076340-10218612	21836	NA	0.146043	0.882825	0.514434	0.501211	Up
TCONS_00168543	"="	XP_005692716.1	XLOC_150040	ARHGAP35	TSS157228	chr18:52392079-52500694	4811	NA	3.75513	8.3187	6.03691	0.756509	Up
[truncated: 59 more rows]
