# Supplementary material for: A comparative analysis of gene expression induced by the embryo in the caprine endometrium
Source: Vet Med Sci. 2019 Nov 28;6(2):196–203. doi: 10.1002/vms3.221 (PMC7196676; doi:10.1002/vms3.221)
Supplement: Supplementary file 3 [file VMS3-6-196-s003.xlsx]

## Sheet: Sheet2
ED15	ED5	Both
gene_short_name	gene_short_name	gene_short_name
SPP1	LOC102171764	SPP1
LOC102187665	OXTR	0
-	SDS	-
LIPA	IL1R1	LIPA
HNRNPH1	OSR1	0
PLXDC2	CYR61	0
DCN	AKAP6	DCN
FKBP4	EGR1	0
-	LGALS15	-
M6PR	CYR61	0
RPL3	ATP6V1C2	0
RPL15	AKAP6	0
RPL6	MMP1	0
SOCS6	PLEK	0
LDH-A	UTRN	LDH-A
LOC102183943	NDRG4	LOC102183943
AP3B1	OXTR	AP3B1
LRP2	SLC31A2	LRP2
OGDH	MMP7	OGDH
SGCB	C3H1orf162	SGCB
ANK2	NTS	ANK2
GTF2I	CFB	0
FAT1	HSPG2	0
ZKSCAN1	LGALS15	0
-	THBS1	-
LOC102175225	THBS1	0
ZFX	BAMBI	0
ADAMTS9	-	ADAMTS9
SYNE1	CORO2A	0
SENP6	CDH17	0
HNRNPC	DST	HNRNPC
NF1	ATP13A5	0
TSC1	PTX3	0
MOB1A	TNFAIP6	0
LUM	SMPD3	0
KIF2A	LOC102181811	0
KANK1	FAU	KANK1
LRPPRC	LOC102187146	0
MYO1C	LOC102173176	0
-	PTGS2	-
ANXA6	SLC13A5	0
TGFBR1	LOC102185465	0
EIF4G1	HSPA6	EIF4G1
APC	DUSP1	0
SLC8B1	ITGB6	0
IPO5	LOC102173176	0
FEM1B	SERPINE2	0
C1QC	DUSP5	C1QC
UTRN	CTGF	UTRN
SLC2A3	COL12A1	SLC2A3
ZNF638	-	ZNF638
USP31	SAMSN1	USP31
UBR2	LAMA3	0
NUP98	TNC	0
SLC7A9	SLC13A5	0
YWHAE	PROM1	YWHAE
SREK1	CCL2	0
FLNB	FOS	0
CYLD	BAMBI	0
CCNL2	ZBTB16	0
SFMBT2	LOC102191341	SFMBT2
SULF2	C5AR1	0
C2H1orf63	THBS2	0
MRPS6	CPED1	0
DOCK9	PTAFR	0
USP54	HNRNPC	0
LOC102168805	THBS1	0
PRNP	SLC7A2	0
FADS1	INHBA	FADS1
IL1R2	-	0
PUM2	ENC1	0
KIRREL	ATP6V1B1	0
CPD	IL1RN	0
USP34	TNFSF15	0
-	SUN2	-
LOXL4	CD38	LOXL4
CDC42BPA	LOC102178383	0
DSP	WIPF3	DSP
KIAA1009	LAMB3	0
DOCK9	CRYGS	0
PCNXL3	RAB3B	0
CDC42BPA	IMMT	0
TM7SF3	SOCS3	0
CSRP2BP	LOC102179571	0
ANK2	LOC102171304	ANK2
SF3B1	LOC102181811	0
CNTLN	STAT3	0
CPED1	TMEM200A	CPED1
BBX	SLC1A1	0
NCOA7	HNRNPA2B1	NCOA7
RPS6KA3	TFCP2L1	RPS6KA3
PDXDC1	SRGN	0
LOC102188568	LOC102181752	LOC102188568
DCHS1	HBEGF	DCHS1
THRAP3	SEPT4	THRAP3
SEC62	LOC102189585	0
RBM26	ALOX12	0
GPBP1	GCA	0
TRIP11	DYNC2H1	0
CD109	LOC102189309	CD109
WSB2	HK3	0
CDV3	ATP13A3	0
HSP90AA1	LOC102168698	0
UGP2	TSPAN1	0
LOC102179867	HSD11B2	0
ALOX12	CNN1	ALOX12
METTL14	SLC37A4	0
PI15	RASEF	0
C2CD3	LOC102183743	0
PPP4C	LIG3	0
LOC102182379	PROM1	0
KIDINS220	PIK3AP1	0
SENP5	S-LZ	0
NECAB3	PSAT1	0
COL4A6	NCF2	0
EPB41	KIAA1199	0
LOC102183021	RC3H1	0
BET1L	GCNT2	0
SEC23A	TNFRSF12A	0
TCF12	TMEM144	0
GFM2	STEAP4	0
M6PR	-	0
LOC102183280	SLC4A4	0
AQR	PHGDH	0
MYO9B	LOC102180566	0
PRSS16	-	0
ADAMTS5	C5AR2	ADAMTS5
BTBD3	TLR4	0
PRPF38B	GRP	0
CKAP5	CTSC	CKAP5
LOC102188267	LOC102176177	LOC102188267
ATP8B1	TNFRSF12A	ATP8B1
ALOX12	ENPP5	ALOX12
ABL1	CHI3L1	ABL1
RNF145	LRP2	0
HTRA1	STAT3	HTRA1
DST	UPK1B	DST
GALNT2	LOC102171714	0
SUCLA2	GCA	0
MARCH5	TPPP3	0
HAUS5	HIVEP2	0
AP2M1	TDRD1	AP2M1
CHD9	MFSD4	CHD9
DLC1	SLC44A4	0
ACSF2	MTHFR	0
INADL	ATP1B1	0
ANPEP	OSBPL9	0
KIAA1551	RASL10B	0
PAK1IP1	LOC102175304	0
MX2	LOC102190544	MX2
ADAMTS9	CDH17	ADAMTS9
ZNF622	LRP2	0
RAB30	LOC102178098	RAB30
PLXDC2	LGR5	0
BTBD10	-	0
KLHL33	GPRC5A	KLHL33
SPARC	LOC102168428	0
PHF23	ISG15	0
-	FZD5	-
BAZ2B	ADAMTS14	0
IFNAR1	SELP	IFNAR1
KIF27	SFRP1	KIF27
TET3	LPAR3	0
BMPR-IB	LOC100860781	0
APAF1	AGR2	0
LMAN1	SLC31A2	0
ATP13A1	-	0
-	CD274	-
NUP54	S-LZ	0
CIZ1	-	0
CDH5	ALDH1A2	0
LOXL4	ARL4D	LOXL4
ATP8B2	EFNA1	0
GOLGA4	RASD2	GOLGA4
SPAG9	WWC3	0
SLC30A7	-	0
USP25	CD14	0
PTPRZ1	ICOS	PTPRZ1
AKAP9	LOC102187819	0
ADAMTS7	LOC102176691	0
COL4A2	KIF1A	COL4A2
CPSF2	-	0
ANKRD52	GNMT	0
CCDC9	FMO2	0
FAM178A	PFKFB2	0
HCRTR1	HERC2	0
TMEM26	ATG2B	0
RBM47	TCF23	RBM47
N4BP2L2	DAB2IP	0
RPLP1	BCL2A1	0
RC3H2	RTN4RL1	0
C4H7orf60	LOC102168428	0
NUPR1	SCNN1A	0
ADAMTS9	TOPBP1	ADAMTS9
FEM1C	LOC102181811	0
SV2B	CD53	0
C25H16orf62	COL4A5	0
RIF1	RRAD	0
PCMTD1	ZFP36	0
ASPA	-	0
DNAJC14	ENPP5	0
LOC102188320	SMPDL3B	LOC102188320
LOC102173699	BTRC	0
ACLY	PDE4B	0
SMARCA2	PRPF4B	0
PTPN3	LOC102182395	PTPN3
LOC102168428	CD44	LOC102168428
IL18R1	SLC7A2	0
CLASP2	CLN3	CLASP2
XPO4	LYN	0
NCK1	IER3	0
PSD3	LOC102188452	0
ITGAV	LOC102175424	ITGAV
PNPLA6	MSLN	0
CCDC80	GCHFR	0
SHC1	HSPH1	0
-	CD14	-
PARD3	BATF3	PARD3
CD44	OSBPL3	CD44
PTPRM	LOC102170983	0
HNRNPK	MOCOS	0
PARP4	DGAT2	0
APH1B	UPK1B	0
SUCO	ENPP5	SUCO
PLOD2	LOC102180566	PLOD2
TNXB	PSAT1	0
MRPS36	SLC16A7	MRPS36
LPHN2	JUNB	LPHN2
GAB1	SLC24A4	GAB1
LOC102176851	PANK1	0
LARS	LOC102172487	0
PPP2R5B	NPY1R	0
CHAMP1	KIAA0930	0
TBPL1	TRAPPC13	0
YPEL5	CD109	0
-	SLC43A3	-
TFG	MRPS36	0
P2RX5	PIM1	0
ZCCHC11	BCAT1	ZCCHC11
ZNF207	NCF1	ZNF207
SYNE1	ZRANB1	0
MORF4L2	CDH17	0
LEPROTL1	GALNT15	0
ANKRD50	EPDR1	0
LOC102171703	PRPF4B	0
KLHDC10	P2RY1	0
GATAD2B	CDKN1A	0
MED24	TDRD1	0
TNPO3	LOC102188339	0
KIAA0922	ALDH1A2	0
TRIM3	-	TRIM3
RPLP1	CREM	0
MAP4K4	SYTL3	MAP4K4
FAM171B	ADIRF	0
JAK2	-	0
RBM39	MMP7	0
ERC1	DBP	0
LCP1	ROS1	LCP1
LGMN	RND3	0
GMPPB	EGLN3	0
PIK3R1	ALDH4A1	PIK3R1
SLMAP	SLC6A20	0
FAIM2	MTHFR	0
GAPDHS	PTCH1	0
EXOC1	CWH43	0
DPY19L4	PLAU	0
FBN2	SLC1A1	0
SSPN	NFKBIZ	0
DOCK10	CCNB1	DOCK10
RPAP2	PSTPIP1	0
ZNF148	KLF15	0
OPA1	VNN2	0
LAMA4	ENPP4	0
ZHX1	TMEM219	0
FAM76B	-	0
ESR2	IQCK	ESR2
FUT1	FGF1	FUT1
FAN1	COL12A1	0
MYLK	C5AR2	0
RBM39	MRPS36	0
KDELR3	PFKFB2	KDELR3
PRRX1	CYTIP	PRRX1
BET1L	FMO2	0
PAFAH1B1	LOC102183943	0
CAPZA1	RABGAP1L	0
PYURF	PSPH	0
SLC8B1	ZNF207	0
TRIM3	AMT	TRIM3
KIAA0368	LOC102191092	0
UBE2G1	SMS	0
PLS1	BASP1	0
CCPG1	NCF4	0
JMJD1C	SYNPO2	0
HADHA	SFT2D2	0
NDRG3	ATP13A5	0
FOXP1	LOC102170616	0
RNF115	RNF183	0
HPGD	ABHD4	0
ALPK3	FYB	0
CLCA2	PCNT	0
UBR2	TLR6	0
CD164	PTCH1	0
MFSD11	SLC16A10	0
ADM	CD14	ADM
ACSL4	LOC102189813	0
CDH5	TOP2A	0
CLCN5	-	CLCN5
MDM2	LOC102169663	0
ADRBK2	LOC102168487	0
TNFAIP8	CCDC64	TNFAIP8
TMEM100	-	TMEM100
RINT1	CENPH	0
HACL1	TNFRSF4	0
SH3PXD2A	MAP3K8	0
SCARA3	PDE4B	SCARA3
ZRANB1	WASF3	ZRANB1
SYNE3	TMEM176A	0
VARS	SND1	VARS
ZBTB18	BEST4	ZBTB18
PABPC1	WNK2	PABPC1
DNAJA1	FADS6	0
KLHL5	TLR2	0
SLC5A1	FBXL5	0
POLDIP3	LOC102188913	0
SLC9A8	LOC102183943	0
GOLGA4	URGCP	GOLGA4
PTGIS	MCOLN3	PTGIS
SEC31A	LOC102179835	SEC31A
TSC2	GPRC5B	0
DDX46	GLDN	0
ZFP91	SFMBT2	0
PPM1K	MEP1B	PPM1K
TLN2	KLK5	0
BUB3	TBC1D24	0
TAGLN	CREM	TAGLN
LOX	GLDC	0
ZDHHC5	CYTH4	0
C8H9orf72	EGLN3	0
OGFRL1	C1QTNF3	0
KERA	-	0
RRP1B	DDX21	RRP1B
COL16A1	LOC102179822	0
LOC102181752	-	LOC102181752
BTD	ADAR	0
CDH17	RNF150	CDH17
TMEM131	PLEKHD1	0
SLC15A3	ME2	0
TRIM23	ARID5B	0
MGAT1	GJA5	0
CEP70	SARDH	0
ARID1A	TNC	ARID1A
MAN1A1	GPD1	MAN1A1
TROVE2	CA13	0
TBC1D23	FANCM	0
SLC13A5	ANK2	SLC13A5
GPCPD1	PLA2G10	0
LOC102188563	PKIB	0
XYLT2	-	0
ANK1	CORO1A	0
HEXB	ZNF235	HEXB
BGN	-	0
EHD4	COL4A3	0
INTS4	ADAMTS4	0
FGFR2	CERS4	FGFR2
TOR3A	SMIM7	0
SPPL3	PHF15	0
ICMT	DNAJC3	0
HUWE1	ALOX12	0
WDR41	ARL4C	0
MAOA	GSR	MAOA
SEC24B	PICALM	0
LOC102172082	TUBA1A	0
REXO2	-	REXO2
HOOK3	TMEM132B	0
SMC2	EPSTI1	0
PUM2	CLDN10	0
PLD1	ACSS3	0
ZFP14	PDCD4	ZFP14
MCOLN1	LOC102184087	0
SLC38A7	ADRA2A	0
LOC102184838	RYR2	LOC102184838
LEPREL4	BTG2	LEPREL4
PREP	PIK3R1	0
AKAP11	RPS6KA3	0
KCTD2	IPO4	0
KBTBD3	AMIGO1	0
SENP1	SAMD9	0
ATP1B1	LTBP1	ATP1B1
C26H10orf137	-	0
MFAP4	LOC102188568	0
SENP7	HEATR5A	0
CAP1	PRPSAP1	0
THEMIS2	ATP6V1C2	0
ST13	CTSC	0
NBN	TIA1	0
RAB31	-	RAB31
CDK2AP1	RASAL1	0
MON2	SETD5	MON2
MAPKAPK2	SHISA2	0
DHX40	CCR1	0
OSBPL9	XRN1	OSBPL9
LOC100860757	IL2RG	0
-	CYTIP	-
CAMLG	TGFB3	0
TCF20	MMP15	TCF20
WDR46	CLCN4	0
SCAP	PAPSS2	SCAP
POGZ	SP140	0
TMTC2	OPCML	0
C2	MBNL1	0
LOC102187498	TLR7	0
NAT9	SMKR1	NAT9
DCN	TGFBI	DCN
KIF2A	PKP1	0
RBM22	CLDN8	0
SLC25A51	DYRK1B	SLC25A51
KCMF1	FUT1	0
EFEMP2	PHF20L1	0
SCOC	XRN1	0
MBLAC1	PARVA	0
CLASP2	RIPK3	CLASP2
DRAM2	SORBS1	0
-	CSPG4	-
ZNF654	SPP1	0
LOC100861296	CLU	0
SIPA1L2	ADAM19	0
TRAK1	PVR	0
ZZZ3	ETS2	0
DSG4	LRP2	0
PIKFYVE	FAM169A	PIKFYVE
KLF4	CIDEA	0
UBE2L6	LCAT	0
TRAF3IP2	BAZ1B	0
ACSL3	IP-10	0
EIF3I	LOC102182927	0
LOC102190903	LOC102178955	0
ZMYM4	TNFRSF1B	0
CNOT2	ARG2	0
SLC25A3	IFIT2	0
LOC102185246	ADAM19	0
TOMM70A	GFRA2	0
AKAP2	ARHGAP6	AKAP2
-	-	-
CRY1	-	0
-	MTUS1	-
-	WISP1	-
TCTN1	LYN	0
RSRC1	LOC102184558	0
GOPC	MEST	0
CDC42BPA	CASK	0
CCDC3	ABCG1	0
IGF-I	LOC102186300	0
SETD5	PTCH1	SETD5
LOC102173299	GPATCH2L	0
LOC102175856	RAPGEF2	LOC102175856
SMAD4	ROS1	0
ADNP2	CEP112	0
PRPF4B	-	PRPF4B
RNF111	PCSK5	0
ARHGEF3	LRRC3	0
LOC102182617	LOC102173625	0
CTSC	SCLT1	CTSC
MYO9B	FGF7	0
STAM	-	0
DIP2B	FUT1	0
PSD4	LOC102185698	PSD4
SLC38A11	RASAL1	SLC38A11
HUWE1	RUNX1	0
RBPJ	PM20D1	0
FAM49B	ENPP4	FAM49B
LOC102179358	GSR	0
CIC	RFTN2	0
TMF1	-	0
BCKDK	PLA2G4A	0
NONO	PROCR	0
FAT1	PLXNC1	0
RNF149	MTMR3	0
RBFOX2	C1H21orf2	0
LEPRE1	PCDH10	0
TMED9	TNS4	0
SEC24A	SLC37A1	0
ARL6IP6	ZNF384	0
BTBD3	P2RY14	0
LUC7L3	GALNT3	LUC7L3
CUEDC1	PIK3R5	0
TNPO2	F2RL2	0
EVA1B	RAC2	0
PHF20L1	PLCE1	PHF20L1
SLCO2A1	MAFF	SLCO2A1
GRB2	IRF6	0
-	WNT16	-
C16H1orf27	CD80	0
BZW1	SLC1A1	BZW1
ATF2	LOC102188390	0
PRPF40B	NYNRIN	PRPF40B
KCTD21	SLCO1A2	0
BDH2	-	BDH2
RPL9	IL12RB2	0
ARAF	LOC102183805	ARAF
PPIL4	SERPINF1	0
LOC102170668	MON2	0
WAPAL	-	0
NREP	LDB2	0
RIMS1	SDC4	0
LOC102170612	ADH6	LOC102170612
RNF168	CCDC18	0
LOC102188530	ALDH1A2	0
SPAG9	ESR2	0
LOC102182458	DUSP1	0
NUDT21	P2RY14	0
ATP6V0A2	NR1D1	0
SMARCE1	-	0
VCPIP1	ENTPD3	0
SPARCL1	-	0
FAM19A3	EDNRB	0
WWP2	SRGAP1	0
BTD	FAM173B	0
MIS12	NCAM1	0
SCUBE2	-	0
PLSCR2	LOC102176375	PLSCR2
PLCG1	TLR4	0
PAPD4	SORBS2	0
LOC102190758	PAPOLG	LOC102190758
AGR2	POT1	AGR2
PAPD4	ELAC1	0
WAPAL	LOC102175082	0
LOC102180620	DSG3	0
PIK3CA	BIN2	0
SLCO1A2	ZBTB33	SLCO1A2
LOC100860781	-	LOC100860781
CHD6	RFX6	0
ST13	GLI2	0
FKBP10	ZDHHC18	0
CCDC50	-	CCDC50
-	SERPINE2	-
CD97	B4GALNT2	CD97
ANKS1A	CPED1	ANKS1A
CLCN4	PAX2	CLCN4
MRPL48	USP40	0
HTT	ELOVL7	HTT
-	STXBP5	-
-	ALOX12	-
TRAF3	PPM1K	0
WDR75	SBNO2	WDR75
-	LOC102172644	-
ARMCX1	LTV1	0
MX1	APOPT1	MX1
CEP170	GLI4	CEP170
LOC100861152	GDPD3	0
LOC102168428	KCNS3	LOC102168428
SRSF11	-	0
PELP1	GDPD1	0
ITIH5	HLF	0
SBNO2	NFE2L2	SBNO2
SH3BP4	MUC1	0
HNRNPC	LTBP2	HNRNPC
PAPOLA	-	0
SPATS2	GLI4	0
LOC102174322	ECH1	0
RMND5A	GPRC5B	0
CHSY3	SH2D4A	0
LOC102182181	KSR2	0
-	OGFOD1	-
KANSL1	KIAA0226L	0
LOC102175910	CFTR	0
RSBN1L	RAC2	0
DENND5B	CLIC5	0
LONP2	RHOB	0
ENPP4	TRPM3	ENPP4
ZNF609	SLC26A3	0
FAM13B	MILR1	0
CASC1	-	0
TXNDC16	SFN	TXNDC16
LOC102177599	ARIH2	LOC102177599
TMEM241	UBAP2L	0
QPCT	SYNRG	QPCT
LGALS1	GNKB	0
LOC102175497	C18H16orf70	0
ERLEC1	-	0
ZNF654	STX18	0
COL1A1	CFP	0
TTC14	RPS6KA1	0
DHRS7	TTC39A	0
LOC102170212	OGDH	0
MANEA	NRCAM	0
KSR2	DCDC2	KSR2
UBN1	RASSF9	UBN1
-	PTPRC	-
KIAA1551	INPP5F	0
C16H1orf158	MICAL1	0
RABGAP1L	DHTKD1	RABGAP1L
ZFP82	SLA	0
PTPRB	SSUH2	0
HRH1	CORO2A	0
TPR	ERRFI1	0
TTF2	MTX3	0
LOC102183385	AP2M1	0
LOC102169462	SDSL	LOC102169462
CCDC91	USP31	0
PTPN23	ENPP2	0
ZDHHC4	NINL	0
CACNA1H	LTBP1	0
ACSL5	TBC1D9	0
LRBA	LOC102186347	LRBA
WASF2	LOC102183378	0
RAPGEF2	EPHA3	RAPGEF2
CALU	-	CALU
IFT80	ACOX2	0
ITCH	LOC102186644	0
IGFBP2	LOC102182369	0
FBXL7	WNT2B	0
EXTL3	NF2	0
DHX30	KIAA1161	DHX30
COG5	REM1	0
NUMA1	GLIPR1	NUMA1
ZMYM4	TEF	0
EMB	CTSK	EMB
PGR	PLA2G16	0
PTBP3	-	PTBP3
SLX4IP	ADD3	0
PPAP2A	ROS1	0
SCAF11	CIB2	0
LOC102184795	COL4A4	0
SEMA3F	TST	0
RNASEH1	FADS6	0
POLR2M	CSF2RB	0
MRPL51	NBEA	0
ABL2	PLOD2	0
DDX17	BZW2	0
SVEP1	CCR2	0
DGKZ	LDLRAD4	0
YPEL3	ATP8B1	YPEL3
RALB	OAS3	0
ITPRIPL2	LOC102183943	0
MAPKAPK5	CD44	0
EIF4G2	GNAO1	0
LMNB1	ADRA2B	0
PTBP3	MAOA	PTBP3
SUCO	LOC102188814	SUCO
-	GNA14	-
INTS4	GPRC5B	0
SETD5	GDPD1	SETD5
GNA11	-	0
POLDIP2	CASS4	0
WARS	TLR2	WARS
-	LOC102185698	-
SPTAN1	RASL11A	0
VPS26A	-	0
GPS1	FAM20B	0
DENND2A	SGK1	0
NABP1	TFDP2	0
TRIM2	MAP2K6	TRIM2
SF1	AGR2	0
LOC102189219	CTH	0
SLC29A1	DGKK	SLC29A1
TRPM4	IL10RA	0
NRIP1	ZSCAN21	0
TIMM44	SMARCD1	0
-	-	-
FGR	TGFB3	FGR
HPSE	LOC102181667	0
TIGD2	IGFBP3	TIGD2
DRAM2	SLC43A2	0
ACAD9	SLC47A1	0
LOC102190909	GCNT2	0
TRA2B	STRA6	0
RCN1	DCHS1	0
LOC102168267	AIF1	0
LOC102191007	OGDH	0
CD151	SYTL4	0
FGF1	SIGLEC1	FGF1
PIGN	LOC102185698	0
MICAL2	VMP1	MICAL2
ARRDC2	HCLS1	0
LOC102178567	PTPRU	LOC102178567
LOC102179763	LOC102168282	0
FAM134B	PIR	FAM134B
G3BP2	ZC3H7B	0
VEZT	MT2A	0
ZC3H14	EVI2B	0
MDGA2	LONRF3	0
ARHGEF25	LOC102178413	0
REV1	ROS1	REV1
-	FOXRED2	-
SLC25A51	RAB11FIP4	SLC25A51
ATRNL1	RAB30	0
PARM1	RAB38	0
CCDC90B	TNC	0
GPX8	SLC35E3	0
CLSTN3	EPN3	CLSTN3
KIAA1217	ZNF436	KIAA1217
RSRC2	ITGA4	0
SDSL	SORBS1	SDSL
P2RX5	LCP1	0
PIAS1	ADAP2	0
IFT81	TRIM2	0
SPTAN1	PLEKHD1	0
ZEB1	PANK1	0
MTF1	LOC102183852	0
EEF2	STRA6	0
KITLG	HOXD9	0
AASS	C1QC	AASS
PRKCD	DNMBP	0
TFPI	-	0
CIDEA	MEA1	CIDEA
HERC6	DNAH9	HERC6
LOC102186941	ABCG1	0
TMEM258	REV1	0
ADAMTS19	F2RL1	0
CSRNP2	MX2	0
ATE1	-	0
NHLRC3	AMPD2	0
RBFOX2	RHBDL2	0
TMEM168	PLCB1	0
FAM168A	TM7SF2	0
CPNE1	LOC102176375	0
LRRC31	LOC102174870	0
CDC73	ELL2	0
FAM214A	EDNRB	0
POLR2G	HAPLN1	0
NME7	KIF21A	0
-	LOC102183401	-
PYCR1	EPHA3	0
HYAL2	LAMC2	HYAL2
SLC15A1	SSTR2	0
SNX13	CREG2	0
WRNIP1	RGS16	WRNIP1
-	ANKRD28	-
PIGQ	GPT2	0
GALM	ZNF207	0
PCGF3	DSG2	0
SLC52A2	DBP	0
ZNF333	-	ZNF333
R3HCC1L	TONSL	0
PKM	ARHGDIG	PKM
SERPINA14	AGPAT3	0
RAB1A	ADAMTSL1	0
FRYL	LOC102177599	0
DPY19L1	HNRNPF	0
ZNF214	ZDHHC1	ZNF214
EMC2	LDLR	0
PGD	SLC16A12	PGD
FBXL20	SORBS1	0
LOC102168946	SCRN1	LOC102168946
FAM134B	PPP1R13B	FAM134B
ERAP1	CCDC8	0
BCAT2	PBX3	0
CPED1	-	CPED1
LOC102189885	ZC3H12A	0
C23H6orf89	PLA2G4B	0
-	CXCL14	-
FUBP1	HDAC11	FUBP1
ZNF8	MYC	0
RNF11	SPDEF	0
GLT8D2	ATP1A2	0
TTC3	SLC44A4	0
SRGN	LOC102180987	SRGN
CHD3	ALKBH2	0
ROCK2	SLC2A3	0
WDR1	MSR1	0
HHIPL1	ELL2	0
ZFC3H1	SLC25A32	0
ABHD5	VCAN	ABHD5
S100A10	HILPDA	0
LOC102179100	AUTS2	0
PDCD6IP	CLDN3	0
WDR26	FYN	0
TGFB1I1	SPDYC	0
GRIN3A	MYO18A	0
CTSS	SPHK2	CTSS
ZNF410	MBTD1	0
RNFT1	LOC102174186	RNFT1
LOC102169223	LOC102186608	0
GLUL	USP47	0
EVI5	SSH2	0
ADCY9	LPHN1	0
GPBP1L1	SHPK	0
TIPRL	POMT1	0
LOC102182036	NHS	0
ABHD17A	FKBP5	0
MRPS12	FCER1G	0
SPIDR	LOC102172486	SPIDR
CRABP1	LOC102175082	0
SESN3	EVPL	0
FRYL	-	0
ANGPT1	WIZ	0
VKORC1	MYO1F	0
DOCK6	EVI2A	DOCK6
INPP5F	ABCG1	INPP5F
SART1	-	0
EPS15L1	AP1S2	0
RCBTB1	LCP1	0
PPWD1	GBGT1	0
LOC102168270	SFMBT1	LOC102168270
UBA7	PTPN3	0
MACF1	ALDH1L2	MACF1
LRCH3	PRPF3	0
ARHGEF25	COL12A1	0
LOC102190632	SLC26A2	0
TRMT13	RGL2	TRMT13
SUGP1	FGR	SUGP1
GPATCH2	FOXRED2	0
SFPQ	AP3B1	SFPQ
-	RBM25	-
COTL1	DSP	COTL1
HOOK3	SLCO2A1	0
TRIM2	-	TRIM2
YIPF6	NUMA1	0
ORC2	VAT1	0
IRF3	LDLRAD4	IRF3
SMIM20	LOC102170639	0
WDR13	WDR3	0
-	HSPH1	-
CCDC170	-	0
B3GAT3	FAM160A1	0
SON	LOC102184403	0
C24H18orf8	AP3B1	C24H18orf8
TMX1	LOC102186347	0
PCF11	LOC102174908	0
ACTN1	USP2	ACTN1
SLC6A9	PAG1	0
MEP1B	DTNA	MEP1B
LOC102184685	PDZK1IP1	0
TXNDC9	PPP2CA	0
GTF2F2	ABAT	0
PPP1CC	PALM	0
LOC102169463	B3GNT3	0
DIP2B	PPP2R4	0
-	-	-
ZNF23	GLI2	ZNF23
PARVA	MAPKAP1	PARVA
DLL1	ADRB2	0
ACSM3	STX11	0
PDE4B	NEO1	PDE4B
CDC7	MACF1	CDC7
RNPS1	CLASP2	0
ERGIC1	MAU2	0
LOC102185690	THUMPD2	0
CDKN2AIP	PTGIS	0
-	LOC102181752	-
ECHDC1	-	ECHDC1
RPS10	-	0
ZNF629	BPI	0
BCKDHA	MARCH8	0
ZNF276	-	0
TGIF1	-	0
EPM2AIP1	ST3GAL5	0
CNOT1	IRF6	CNOT1
MAP3K6	VASP	0
RIC8A	CRYAB	0
LOC102171384	DENND4A	LOC102171384
PLD3	OBSL1	0
FAM168B	HS3ST3A1	0
ARHGAP32	LOC102179822	ARHGAP32
TARBP2	TMEM176B	0
NSMAF	-	0
CUL5	SDC2	0
-	EVL	-
CALM1	IL1R1	0
IFI44L	EFNA1	IFI44L
ALDH1A1	LOC102174966	0
USP16	TINAGL1	0
ARID4B	RASSF9	0
SGCB	PMS2	SGCB
AGL	IVD	0
MTMR2	-	0
ABHD4	ITGA4	ABHD4
ALG1	TPCN1	ALG1
NAALADL2	ZNF462	0
TLE4	HNRNPA2B1	0
SIKE1	TMEM25	0
DCBLD2	EIF2AK2	0
FRMD4A	RABGAP1L	FRMD4A
LOC102169990	-	0
TMEM260	CERS4	0
PAPPA	PAQR7	0
RLIM	LAMA2	0
RCHY1	ANP32B	0
EIF4E2	ERICH1	0
DDX1	OSBPL8	0
SLCO1A2	CCR5	SLCO1A2
TPM1	C16H1orf105	0
MED30	STAG2	0
UBAP1	FRY	0
PRKAB2	THNSL1	0
RPS27L	PLOD2	0
SLC2A12	-	0
NDUFA5	COTL1	0
LOC102188268	BHLHE40	0
TROVE2	GPRC6A	0
SURF1	VPS13B	0
SLCO1A2	COTL1	SLCO1A2
UBE2B	ATP13A5	0
FLOT2	ENPP6	0
DCAF8	FKBP5	0
MEIS3	LIMA1	0
GOLM1	LOC102179272	GOLM1
IRF3	GMFG	IRF3
QSER1	ITFG3	0
MOB1A	CXCR6	0
PHF6	SLC36A1	0
KIAA0907	PREX1	0
BAG4	LOC102174908	0
CACNA2D1	ZSCAN26	CACNA2D1
SLC39A10	MAGI1	0
PIGL	EFHC1	0
-	KIT	-
CHD3	PLRG1	0
STYX	IL18	0
SPAG9	FRRS1	0
COBLL1	SZT2	0
DYNLL1	LOC102176417	0
HSPA8	FYB	HSPA8
RIC3	RSPO3	0
DIEXF	ZNF549	0
RB1	-	0
RNF150	CBR4	RNF150
LOC100861152	HOXA6	0
FZD3	APLP2	0
SUCO	BCAR3	SUCO
RBM41	ADAM33	RBM41
LOC102185646	FXR1	0
RAPGEF2	CCR1	RAPGEF2
HNRNPC	NAA50	HNRNPC
FDFT1	MOCS1	FDFT1
RNF181	CBX7	0
RRAS2	HOXD4	0
LOC102184017	VPS13A	0
ABHD6	ZNF483	0
SEPSECS	S1PR4	0
TAP1	IL2RA	TAP1
LOC102169549	MED31	0
ERP44	SLC25A36	0
LAMB2	AKAP8	0
NRDE2	LCORL	0
NDE1	IHH	0
MTMR9	SPSB1	0
TCF4	TNFAIP8	0
ZNF558	LRBA	0
STK17B	-	STK17B
SLC24A4	LTBP1	SLC24A4
ELK3	SSBP2	0
SBF2	GADD45A	SBF2
PAPD5	LOC102173987	0
C23H6orf62	TMEM144	0
MSH4	LRRC16A	0
DNMT3A	CSF1	0
EPHA7	LOC102187749	0
PNMT	UBN1	0
ADIPOR2	GPRC5C	ADIPOR2
EFTUD1	SH3TC1	0
GPRC5B	LOC102173233	GPRC5B
S100A4	CDKL2	S100A4
ATG12	-	0
NOP14	TRPM3	0
TNPO1	DCAF17	0
NYNRIN	ASL	NYNRIN
HNRNPD	TRIM3	0
PRCP	-	0
SCFD1	CDC42EP3	0
LOC102180569	PLCB1	LOC102180569
NUCB2	CRY2	0
KCTD12	ALDH1A3	0
HNRNPC	ADAR	HNRNPC
SUPT20H	N4BP2L1	0
COPS8	NUDT16	0
SPOP	RRAGD	0
ZNF45	COBL	0
YAF2	ST3GAL4	0
SERPINH1	PIK3AP1	0
IGF-I	PPM1E	0
TMEM248	IFT88	0
ADAM9	ZNF132	0
C19H17orf58	LOC102175781	0
NDUFA5	CLEC4A	0
SYBU	SLC6A20	SYBU
ETV6	ITGAL	0
CTNNB1	LOC102189026	0
-	SEMA6A	-
ZMYND11	LOC102172504	0
ERN1	METTL1	0
CPNE1	C4H7orf41	0
LOC102171589	P2RY14	0
CNOT1	GPATCH2L	CNOT1
STARD3NL	P2RY14	0
FEZ2	-	0
MED23	MARC1	MED23
PPFIBP1	-	0
-	BCAT1	-
BTAF1	ARAP2	0
FAR1	TMPRSS2	0
KERA	SNX33	0
RACGAP1	IFI6	0
NUDT4	B3GNT5	0
COL4A1	B4GALT6	COL4A1
CCDC82	ERMP1	0
DNM1L	HECTD4	0
MANSC1	ABCC1	0
TMEM5	HNRNPC	0
MBNL1	CNTNAP2	MBNL1
LEMD3	SMAD9	0
NEMF	C1H3orf52	0
B3GALNT2	PSMB9	0
LFNG	FRY	0
BRD7	CADM4	0
ANKRD6	PLCB1	0
-	CEPT1	-
OCIAD1	BCL6B	0
B4GALNT2	TP53INP2	B4GALNT2
GRAMD1A	CSRNP1	0
TBC1D24	RPAIN	TBC1D24
ACBD5	METRN	0
DCLRE1A	LOC102180987	0
OSGIN2	LDLR	0
TRMT1L	FAM107A	TRMT1L
EFCAB7	SLIT2	EFCAB7
SLC4A7	ANXA7	0
EIF3H	SLC20A1	0
ATG3	VCAN	0
RPL22L1	STK17B	0
ACOX1	SLC16A12	0
CPED1	BRCC3	CPED1
GMPS	ABHD5	0
USP8	DBP	0
ATP13A5	APBB2	ATP13A5
CASP3	FTH1	0
PUM2	PLLP	0
ACACA	MMP28	0
SIRT7	GOLM1	0
WFS1	GADD45G	0
IFT88	ANKS1A	IFT88
MLYCD	MCCC2	0
-	-	-
EFNA3	KCNMA1	0
ZNF227	IFNLR1	0
TPT1	SUSD1	0
SERPINE2	MNSOD	SERPINE2
RAB3IP	LOC102179771	0
LOC102186533	LCP2	LOC102186533
REEP5	LOC102184823	0
NINJ1	CD9	0
LARP4	CKMT1B	0
LOC102178315	TSC22D3	0
NFE2L2	UTRN	NFE2L2
ZNF197	GRHL1	0
TADA3	DPT	0
C2CD3	ITGA8	0
UTP15	KBTBD12	0
RCHY1	SAMHD1	0
TBRG1	HAPLN3	0
ITGB4	PPIG	0
TULP4	LOC102180114	0
PIAS3	-	0
BECN1	SPDEF	0
-	LOC102190935	-
-	RASEF	-
UBE2J1	BCAS3	0
UTP3	LOC102168946	0
SLC25A12	DLG1	0
ARHGAP27	LOC102181083	ARHGAP27
IFT74	ACSS3	0
MMD	DUSP1	0
ZNF639	KIAA1199	0
SNRPA	NCOA2	0
NUP88	SCAMP5	0
COL6A3	NCOA6	0
LOC102169549	LOC102173582	0
DNMT3A	-	0
ARRDC4	LOC102172232	0
LRRC17	ALDH6A1	LRRC17
RP1	LOC102168270	RP1
WDR24	KANK1	0
RAB11FIP2	KIAA0195	0
EIF1AD	LOC102173643	0
CACTIN	PTPRC	0
LRFN5	TIAM1	0
RAB18	NCKAP1L	0
LOC102168412	LOC102180803	LOC102168412
FAM134B	PC	FAM134B
KLC1	PGD	KLC1
NAGK	NDP	0
ZNF518B	PTGR1	0
ELOVL1	CWH43	0
LRCH1	DDHD1	0
NANS	CAPN1	0
S100A14	PRR15L	0
CSNK1A1	ATP13A4	0
RSL1D1	ELL2	RSL1D1
CDC14A	REV1	0
METTL20	MMP15	METTL20
FGFR2	LOC102187986	FGFR2
GPD1	CHST15	GPD1
LOC102176851	DCN	0
PTPN3	DIAPH1	PTPN3
RMND5B	NOS3	0
SSH2	SGPP2	SSH2
CDK16	MECR	0
TPM4	TPM4	TPM4
FBXL19	USP43	FBXL19
MET	SGCB	MET
SUV420H1	EPHB1	0
WSB1	WDFY3	WSB1
C1QTNF7	KIAA1328	0
EXPH5	SYTL2	0
SAMD4B	TBC1D19	0
ST6GALNAC6	DLGAP5	0
PRKG1	-	PRKG1
HNRNPK	LOC102177484	0
ACTL6A	-	0
KANK1	ALOX5AP	KANK1
SLC8A1	TEP1	0
NFKBIA	RGS14	0
AMMECR1	MCL1	0
GIT1	AASS	0
MKL2	SSB	MKL2
BTBD3	MMEL1	0
-	TMEM37	-
TBP	RAB7L1	TBP
TLR9	GNA15	0
MRPS23	RAI14	0
PUM2	SCAI	0
UAP1L1	STX18	0
FRMD6	ORAI2	0
CSTF2	SMARCC2	0
XPO1	TUBE1	XPO1
LOC102177467	SORBS3	0
LOC102188667	-	0
EIF4G2	C28H1orf131	0
ACSL5	MX2	0
LOC102177132	EMR1	0
ZCCHC11	NLRC5	ZCCHC11
S100G	LOC100860806	0
LOC102174891	SAMD9	0
TMTC2	GRHL1	0
BDP1	EPHA2	0
SLCO1A2	LOC102171986	SLCO1A2
OGDH	CCNL1	OGDH
TEK	LOC102179046	0
SASH1	PPIF	0
LOC102175610	LOC102184766	0
UEVLD	PRICKLE2	UEVLD
LYN	CXHXorf21	LYN
KNOP1	RAI14	0
NAPEPLD	ITGAX	0
LOC102184572	LOC102170412	0
SLC25A36	HIBCH	SLC25A36
GART	GJB2	GART
POLR1B	-	0
NEK4	CPEB1	0
DYRK1B	CTSC	DYRK1B
-	TLL2	-
FARP1	PLLP	0
MTO1	SUSD3	0
EGLN2	NUDT16	0
-	ATP13A4	-
SREBF1	KIAA1549	0
-	METTL20	-
KPNA6	HS1BP3	0
EFNB3	LOC100860925	0
JARID2	SRPX2	0
TRAF1	IZUMO1	TRAF1
KATNA1	CC2D2A	0
POMK	-	0
KIF1B	HSPA8	0
CRTAP	BCL9L	0
GOSR1	-	0
CSPP1	PLIN2	0
PSMF1	DNAJB14	0
PDE5A	RHOBTB3	0
TMEM44	YWHAE	0
SIKE1	ACSS3	0
GAPVD1	FMNL1	0
DENND4A	-	DENND4A
TMEM63B	LDB1	0
EIF4E	CLCN3	0
TMEM64	ERMP1	0
TDRD7	ERAP2	0
F3	YPEL3	F3
LOC102181912	CCNB1	0
C15H11orf57	FAM13A	0
XRCC5	SIK1	XRCC5
COL1A1	KLHL6	0
LOC102183743	DNAJB1	LOC102183743
TBCA	ROS1	0
PTPRM	RASL10B	0
SLC37A2	RHOBTB3	0
RCHY1	CLMN	0
-	ECHDC1	-
SAR1B	PRPF40B	0
EIF4EBP2	EPC1	0
CCNC	CEP170	0
OXSM	TEAD1	OXSM
RPL28	P4HA3	0
IL17RC	ISM1	0
TSC22D1	ADAL	0
GPR160	COL4A4	0
PICALM	BIRC3	PICALM
NDFIP2	PLAC9	0
FGD3	THAP3	FGD3
LRRN3	ALDH6A1	0
GLMN	CNKSR3	0
RANBP3	PPIG	0
LGR5	LOC102168946	LGR5
LOC102180576	MIER3	0
CHCHD7	ENPP4	0
FASTK	CKAP5	0
ARHGEF6	IFRD1	0
SF3B4	LOC102169309	0
CEBPZ	DSP	0
ATP11A	LOC102177727	0
ZMYM1	-	0
PRKAA1	SLC29A1	0
MMS19	SUSD3	0
DAB2	TFEC	0
SLC26A11	LOC102185967	0
UBTD2	-	0
SRP19	LOC102185234	0
EMP3	HEXDC	0
CCT8	FARP2	0
HTRA2	LOC102176015	0
E2F6	KIF20A	0
ZRANB2	ECE2	0
FURIN	ZBTB38	0
BROX	LOC102186527	BROX
KBTBD2	ZMYM3	0
RCAN2	SFI1	0
ENPP3	SLC19A2	0
B4GALT7	PSMB8	0
NDUFV2	DOK2	0
SERINC5	CAPS	0
KIF20A	CCDC24	KIF20A
EID2	RPF2	0
LOC102178567	ARHGEF10L	LOC102178567
TPRN	MEX3C	0
NR2F2	PIKFYVE	0
GATM	FNDC3A	0
NFAT5	PXMP4	0
FKBP8	LOC102180169	0
-	ASB9	-
LMAN2	ACSS1	LMAN2
TCEB1	-	0
ANO4	FN1	0
LOC102180682	CBX8	0
LGALS15	GIPC2	LGALS15
FILIP1L	BTK	0
PLEKHA3	-	0
UBE2V2	-	0
GRK5	STK17B	0
LOC102185989	KCNB2	0
SEC31B	MKX	SEC31B
LOC102171308	MACC1	LOC102171308
ERBB2IP	GBF1	ERBB2IP
TMEM260	LOC102184170	0
SKIV2L2	DOPEY2	0
CLN3	TPGS1	CLN3
RAP1A	TM4SF18	0
ADRBK1	BUB1B	0
FAM160A2	BIRC5	0
MOB3A	TNFRSF1B	0
ICA1L	PBX2	0
CDC73	CACNA2D1	0
LOC102180743	RNF38	0
SNX6	BCLAF1	0
ASAH1	LOC102182132	0
GSK3A	TNFSF8	0
KRTCAP2	LOC102178305	0
CDKN1A	EXOG	CDKN1A
RAD1	SAMD4A	0
LOC100860925	ZNF638	LOC100860925
TSNAX	CCNT2	0
ICAM1	-	ICAM1
TM2D3	TRERF1	0
SIPA1L1	REPS2	SIPA1L1
LOC102173964	SARS	0
LPGAT1	HIP1R	LPGAT1
EIF5A2	TNS3	0
PRR15L	ENDOD1	PRR15L
-	VCAN	-
TAF1D	FKBP11	0
INO80D	SLIT3	0
TCEAL8	SLC35E3	0
ITSN1	PABPC1	0
-	FKBP2	-
DDX51	SUCO	0
PDIA3	LOC102175202	0
E4F1	SPTLC3	0
LOC102183480	LOC102175235	0
USP24	PGAP1	0
CDC42SE1	EMB	0
NAALADL2	CALU	0
CBLB	TAP1	0
LOC102178027	TIAM1	0
TGF-BETARII	TAGAP	0
KDM2B	MOCOS	0
CUEDC2	PARVG	0
B3GNT2	WARS	0
NEDD1	HIPK2	NEDD1
SLCO2B1	HSPH1	0
SYMPK	GTF3C3	0
-	TFRC	-
DOCK7	KLHL33	0
AHR	-	0
LAMA2	HTRA1	LAMA2
MYOF	SYNCRIP	MYOF
RALGAPB	NSUN7	0
ILDR2	MKL2	0
RIPK3	THUMPD1	RIPK3
ABI2	ABL1	0
RIMS1	GRHL2	0
PSMB4	OSMR	0
ARHGAP24	CMKLR1	0
LOC102173624	-	LOC102173624
SERINC3	ITGB7	0
-	LOC102178119	-
RNF185	-	0
PDIK1L	BZW1	0
LGR4	BNIP2	0
LAMP2	ADAMTS5	0
SMAD3	IRAK4	0
APLF	TPD52L1	0
COQ5	HNRNPC	0
CEP350	RBM4	CEP350
NDUFC2	LTBP1	0
PTPN13	WNK1	0
GNAI1	ATP2A2	GNAI1
MYO9A	LIN7A	0
GNA14	PCOLCE	GNA14
MSL3	ZFP36	MSL3
POLG	-	0
NBAS	MOCS1	0
KMT2E	FRK	0
SYNE1	LOC100861391	0
-	MCCC2	-
FGD4	OXSM	0
RPS6KA6	PECAM1	RPS6KA6
TAF1A	CD69	0
SMS	DLG2	SMS
CAPZB	SCAP	0
PURA	STXBP6	0
LPAR1	CCDC86	0
BCAS2	SOAT1	0
BTF3L4	PSD4	0
TXNL1	KIAA1407	0
ZCCHC6	GJB5	0
METTL25	CKAP2	0
PHF14	ATP11C	0
PCOLCE2	BAZ1A	0
OAT	FAM84B	0
CYR61	EML6	CYR61
ZNF462	MAU2	ZNF462
-	PTPN6	-
MYH7B	KLHDC4	0
MRPL30	MAN1A1	0
TFIP11	ARPC1B	0
UBA5	OSBPL10	0
SLC9B2	CKAP4	0
RERE	-	0
SAMD1	CMBL	0
SLC6A6	LOC102169431	SLC6A6
PLA2G10	MYO10	PLA2G10
NONO	-	0
POLR2A	DUSP1	0
FKBP10	ERCC6L2	0
LOC102178318	INPP4B	0
TRANK1	IER2	0
PI15	HGF	0
SCAF4	LONRF3	0
SON	FAM46A	0
SLC35B1	EEF1A1	0
UBE4A	SMAGP	0
ANO1	RBM41	0
PGM2L1	TARS	0
BMP2K	TRMT44	0
LOC102180812	PRC1	0
KIAA0391	C10H15orf48	0
TMEM230	GPC6	0
ZNF407	RAD18	0
SLC1A1	HECTD4	SLC1A1
OSER1	-	0
GNL3	GINS3	GNL3
THAP5	VASP	0
SEPT9	TRAF1	0
LOC102181925	SHANK2	0
LOC102178535	ME2	0
CNTNAP2	-	CNTNAP2
PCF11	SETMAR	0
RNF19B	TRIM45	RNF19B
LOC100861104	PRIM1	0
SYNCRIP	PEX6	SYNCRIP
SMARCAD1	GPM6B	SMARCAD1
YIPF4	SLC39A14	0
TEAD1	BAIAP2	TEAD1
CA11	PRR16	0
TRAPPC8	-	0
RTN3	S100A2	0
ZNF77	BCL2L15	0
GJA1	TUBE1	0
ERI1	SLC22A3	0
TBK1	ERAP2	0
MCM9	STX18	0
RABEPK	WNK2	0
SFPQ	APBB3	SFPQ
SLC22A16	CDON	0
HNRNPD	FAM35A	0
TYK2	UCK2	0
LOC102188617	KIAA1671	0
PPP1R13B	C1GALT1	PPP1R13B
LOC102172201	BCL2L15	0
SENP6	CSF2RB	0
GALNS	REV1	0
PGAM5	STXBP6	0
THUMPD3	RGS1	0
MBOAT2	-	MBOAT2
SMEK1	C15H11orf30	0
MAP1B	SYT9	0
FAM13B	CEP135	0
FNIP1	FUBP1	FNIP1
ATRX	CHST1	0
RMND5B	SEMA6A	0
GKAP1	WDR17	0
FAM124B	LRIG3	0
PGR	PPP4R4	0
GPR133	MBOAT2	0
-	-	-
INVS	AGTPBP1	0
CYB5A	KALRN	0
TRIM25	CDK12	0
EWSR1	KIT	0
LOC102189496	-	0
PPCDC	LAMP3	0
USP1	USP38	0
SF3B2	-	0
ATG5	LPHN2	0
TATDN2	ATP8B4	0
KIAA0100	-	KIAA0100
EPPK1	BCL6	0
S100A2	TPD52L1	S100A2
SRBD1	TRIP12	0
GPR116	SIPA1L1	0
PRICKLE1	TARS	0
PLK2	DDX21	0
UNC119	AP4B1	0
TUBGCP2	ACADM	0
ATG13	OSBPL9	0
MORC2	MCCC1	MORC2
ARHGEF10L	CCDC146	ARHGEF10L
LOC102191681	FAXC	0
LOC102180747	IFRD1	0
-	GAR1	-
VPS13C	-	0
PDXDC1	FAM57A	0
RPL8	RASSF5	0
PDIA6	XPOT	0
CCDC47	PTBP1	0
STK25	ALG1	0
CCT4	PXMP2	CCT4
FAM57A	ANGPT4	FAM57A
ZNF250	PEX5	0
ACADM	SFPQ	ACADM
AASDHPPT	VPS37B	0
NDUFA13	LOC102178036	0
-	KCND3	-
R3HCC1	SLC38A2	R3HCC1
UBB	FADS1	0
TRIP12	LOC102184816	TRIP12
PDE6D	LOC102168424	0
MTRF1L	ATXN2	0
ZNF184	SLC20A2	0
SPATA5	SLC43A2	0
TUSC3	TNFAIP3	0
RNASEL	LOC102188320	0
VEGFC	-	0
GALK1	INSR	0
CC2D1B	FLT4	0
TTC4	PAK3	0
SEC16A	PHF17	0
CDK13	MRC1	0
-	RNF121	-
PPP1R9A	CD18	PPP1R9A
LRIG2	SMG5	0
WDR45B	RPS14	0
SMIM14	PLIN2	0
TGIF2	CDR2	0
LRRN2	MFF	0
SLC12A9	PPP4R4	0
MTMR1	LOC102180987	0
DDX58	LOC102190260	0
TRMT10C	TARBP1	0
YAP1	-	0
PCMTD1	PDPN	0
GTF3C4	LRIG1	0
RAB14	VCAN	0
ENPP5	LOC102181924	ENPP5
F5	OTUD6B	F5
SEMA6C	CEP170	0
IKZF5	DNAJB1	0
CKAP4	SPATA9	CKAP4
UCHL3	TMEM106C	UCHL3
N4BP2L2	DOCK10	0
ARHGAP28	-	ARHGAP28
TIA1	LOC102179403	TIA1
LOC102189140	-	0
MPC1	LOC102187994	0
RAD50	-	0
LOC102169802	LOC102184389	0
NOTCH2	IRF1	0
PROS1	PRRX1	0
FAM101B	LOC102175656	FAM101B
ZNF827	FAM43A	0
GTPBP10	SH3YL1	0
LOC102177669	NFKB2	LOC102177669
UBE2N	BIRC3	0
GPBP1L1	LRP8	0
INSR	ZNF568	INSR
FKBP7	EDNRB	0
-	SYVN1	-
-	KIF27	-
PLEKHA2	CCDC71	0
SIK1	CLIC5	SIK1
ATRN	RABGEF1	0
TMEM62	LOC102182742	0
PANK2	NNAT	0
NUFIP2	ZNF770	0
TNRC6B	TRMT6	0
ZFX	DGKE	0
KLF12	DCDC2	0
SH3GL3	IL17RD	0
PLXDC1	MXD1	0
MGAT4A	HSPA5	0
LAMTOR3	ARHGAP27	0
DCAF15	ECI2	0
ZNF596	BTG3	0
BCLAF1	LOC102180375	BCLAF1
LRRC16A	APOBEC2	LRRC16A
PLA2R1	-	0
TAGLN2	PSTPIP1	0
DAGLB	-	0
PTPLAD2	TXNDC16	0
GPM6B	LAPTM5	GPM6B
HERC3	INPP5D	0
RGP1	PRKG1	0
TMEM246	ITGAL	0
C20H5orf34	ETF1	0
GTPBP2	FYN	0
PSMD14	-	0
ARHGAP26	SLC9A5	ARHGAP26
SNRPD2	C17H12orf49	0
FAR1	FAM43A	0
-	VPS37B	-
COLGALT1	ZNF207	COLGALT1
SNX5	ACE2	SNX5
ACSL3	UBOX5	0
CWH43	NRCAM	CWH43
PGGT1B	MGA	0
TCTN1	PAIP2B	0
PRUNE2	MTHFD2	0
MCL1	OFD1	MCL1
RBM14	-	0
PDCD10	-	0
ZNF768	FMNL1	0
IFIH1	GRM8	IFIH1
KIDINS220	C1H3orf70	0
MCM7	SPTLC3	0
HAUS6	POLR1E	0
-	DGUOK	-
MAP3K7	TRIM45	0
MNAT1	LOC102184761	0
ERICH1	NDUFV1	ERICH1
IL10RB	LAMA1	0
BCLAF1	HEY1	BCLAF1
LOC102184795	KLHL8	0
PEX13	USP31	0
LOC102182233	PPP1R15A	0
LOC102184907	LPGAT1	0
FAP	LOC102189051	0
ATP2A2	KCNE3	ATP2A2
RAB8B	FDFT1	RAB8B
CAPZA2	P2RX4	0
WIPF1	BSDC1	0
STK17B	CDON	STK17B
COL4A6	AIM1	0
OSBPL3	SNTA1	OSBPL3
CENPI	DSG2	0
YAE1D1	TBC1D2	0
C19H17orf80	LOC102175070	0
LOC102184572	NFKBIE	0
SETD3	TNFRSF19	0
HNRNPD	NLRC5	0
EPB41L3	OGDH	0
ENPP5	PATZ1	ENPP5
CCDC53	NOP56	0
QRICH1	METTL24	0
ATP5G1	SUGP1	0
VGLL3	DST	0
LAPTM4B	ACSS2	LAPTM4B
GOLGA7	SPTBN2	0
LOC102179411	F13A1	LOC102179411
ICT1	FHL3	0
RXRB	CCDC88C	0
SH3GL2	TLCD2	0
GPALPP1	SPTLC3	0
PANK3	MCTP2	0
CCM2	EFCAB7	0
LIN7A	TAOK3	LIN7A
CRK	EIF4A1	0
ZSCAN25	FXYD1	0
TCOF1	FGL1	0
ARL5B	DHX30	0
CHIC2	LOC102180569	0
NDUFB8	LOC102173715	0
REST	-	0
ANXA5	HNRNPH3	0
ANXA5	AIM1	0
RAD51C	STK39	0
HADHA	-	0
KIF27	SOAT1	KIF27
XIAP	SUN1	0
UBE2J2	CNTROB	0
STK10	NBEA	0
IFNAR1	ALDH18A1	IFNAR1
OSGEP	DAPK1	0
MEGF8	APMAP	0
AFF2	LOC102169889	0
CD2BP2	MCRS1	0
ATP6V1E1	NAV3	0
TMEM256	EIF4A1	0
GARS	LOC102172749	0
BUD31	SUCO	0
FARP2	ESR1	FARP2
GTF2H2	RABGAP1L	0
APOPT1	CD97	APOPT1
C5H12orf5	SMARCD2	0
NAGLU	ZNF333	0
USPL1	TARS	0
DEDD	LOC102186533	0
SFPQ	PDXP	SFPQ
WSCD2	HERPUD1	0
DNAJC19	SAT2	0
NMT1	-	0
FGFR1	-	0
LOC102191294	MARCH1	0
C23H6orf132	NPC2	0
LOC102181948	PDGFB	0
AEBP2	HOXB4	0
SNAI2	HOMER2	0
ABHD10	ADCY6	0
NUP98	RASSF9	0
ERGIC2	RYR2	0
-	H6PD	-
ATP7A	USP31	0
PHF3	ATP1B1	0
EPSTI1	MIA	EPSTI1
SNX1	-	0
LRP11	WDFY4	0
NMNAT1	EIF2AK2	0
BBIP1	MED23	0
KIAA0247	HSPA8	0
THSD7A	REXO2	0
MRPS18A	VMP1	0
TXLNA	MYOC	0
BPNT1	ANK2	0
SEMA3C	RNF19B	0
SPIN1	LOC102168716	SPIN1
CALCRL	LPL	0
PPP1R2	METTL9	0
ANXA2	DEGS1	0
PIK3CA	-	0
-	MICAL2	-
PADI6	DTNA	0
SPSB2	GREM1	0
FAM168B	NSUN6	0
MZT1	GMPPA	0
MRI1	-	0
POLA1	ERBB2IP	0
SLC7A6OS	WSB1	0
LOC102180620	ABHD4	0
AMPD2	NOP58	AMPD2
DNAJC13	FRRS1	0
ATP6V0A2	C2H1orf172	0
AFAP1L2	COG4	0
FAM149A	ARHGAP32	FAM149A
ADM	ALDOC	ADM
LACTB	DUT	0
VAMP7	VOPP1	0
WDSUB1	LOC102176550	0
FBXO8	SEC13	0
TMEM110	ITGAV	0
USP9X	LOC102174689	0
ND6	LOC102180811	0
CBX5	AKAP2	0
RASSF9	RAB32	RASSF9
PRPF38A	RTN4	0
DLG2	SFPQ	DLG2
MAP3K7	MNSOD	0
TATDN2	-	0
NOL11	CHPT1	0
FUBP1	ZNF699	FUBP1
LNPEP	-	0
FAM135A	NCKAP1L	0
TCERG1	LPHN2	TCERG1
CCBE1	-	0
SCD1	AMOTL2	0
LOC102171133	LDLRAD4	0
RHBDF2	C18H16orf74	0
LOC102182272	SALL2	0
ATG16L2	ZFP14	0
DSTN	B3GALNT1	0
ARPP19	PGAP2	0
SEC14L1	SUSD2	0
TMCO4	GDF6	0
-	WDR43	-
HNRNPAB	KLHL24	0
STAG2	-	STAG2
DNPEP	EML5	0
ZNF106	TPBG	0
KIAA1731	ADAM12	0
DNTTIP1	C1H3orf38	0
LOC102183257	TBC1D24	0
KLHDC2	CNNM3	0
NIPBL	UTP23	0
TTC32	ST8SIA2	0
IGFBP7	ADAMTS6	0
COPG2	-	0
DYRK1A	GPR97	0
EFTUD1	N6AMT2	0
HNRNPR	TFAP2C	0
RNF213	LRRC8B	RNF213
TCEB2	LOC102172504	0
PRKAG3	-	0
MRPL43	MAMSTR	0
USP25	LNX1	0
PRRC2C	CXCL9	0
METTL21B	ATP13A4	0
FSTL1	-	0
DHX58	ETS1	0
PPP2R5C	MYOF	0
WDR37	TCF20	0
DOPEY1	KLF6	0
ATXN2L	SLC44A4	0
CARF	-	0
PIR	FBF1	PIR
LOC102189140	MPST	0
DDOST	DTX3	0
FBXW7	LOC102187057	0
CBX2	SMURF1	CBX2
PRKCI	LOC102180987	0
DDX3X	MPEG1	0
PKHD1	ARHGAP28	0
PKD2	LSM14B	0
ARHGAP18	LHFPL2	0
UNC50	FERMT3	0
PARP9	LOC102188887	0
ZBTB44	LOC102182395	0
PATL1	ZNF214	0
C16H1orf159	-	0
SMPDL3A	LOC102169556	0
GK5	ARHGEF10L	0
-	RNF44	-
ANXA4	-	ANXA4
ZC3H15	LOC102168808	0
CSDE1	PRRX1	CSDE1
GTF2H2	AASDH	0
FBXW5	DUSP22	0
LOC102175656	C21H14orf142	LOC102175656
NPRL2	RARS2	0
MIEF1	AMT	0
PAK3	ZNF599	PAK3
IMPA1	SEL1L3	0
CDK5RAP1	GAB1	CDK5RAP1
GOLGA5	LDH-A	0
PTX3	-	PTX3
TAOK3	DNAJC28	TAOK3
DDX54	SCRN1	0
REV3L	RAB24	0
TM9SF4	-	0
OPHN1	QPCT	0
FAM214A	IFNAR1	0
C1H21orf59	CSDE1	0
PPP2R3C	WNT16	0
PSMD2	TIMP-1	0
LOC102171384	OAS1	LOC102171384
CLNS1A	MOB1B	0
CSNK2A2	RPRM	0
MARCH7	CNOT1	0
RWDD4	AMD1	RWDD4
CASP8	NLRC5	0
PAPOLA	SYNRG	0
ACTR3	GLCCI1	ACTR3
LOC102169692	-	0
UBE2D4	EPB41L4A	0
DDHD1	CIB2	DDHD1
VWA3B	CLK4	0
RBMS2	LOC102177368	0
LAMTOR1	FUK	0
TDRD7	CD47	0
ATP5B	MFHAS1	0
DNMT1	TRPV6	0
SLPI	THAP9	0
DNASE2	LOC102169462	0
TRAPPC11	STAB1	0
FUBP3	SLC2A3	0
OXR1	FAM101B	0
LOC102177934	-	0
CCAR1	NEIL2	0
TSHZ1	ASB3	0
GLG1	RTL1	0
POLR2J	UHRF1BP1	0
CISH	CCDC50	0
SLC38A9	-	0
UBASH3B	PLSCR2	0
TOPBP1	SLC6A6	TOPBP1
PRKDC	ARHGAP30	0
LRRC23	NCOA7	0
TUBG2	IDH1	0
MANBAL	IFIT1	0
FASTKD1	TRMT13	0
RNASEH2C	PDZD4	0
XAB2	ERMP1	0
COL5A1	DRAM1	0
-	TGFB1	-
KLHL5	FKBP5	0
ITCH	FOXO3	0
USP48	STK36	0
AKTIP	CHST6	0
TMBIM4	FOXO3	0
ASCC2	PCSK7	0
SCN8A	CCDC50	0
QSER1	DNAJB4	0
GLCCI1	EDEM3	GLCCI1
PNPT1	TAF4B	0
MIA3	CCNL1	0
TMEM184C	HELB	0
ENPP4	CASP8AP2	ENPP4
SRC	ANK3	0
ATP11A	-	0
UBE4B	TMEM154	0
ST14	-	ST14
DLG4	CCDC86	0
STOX2	ELL2	0
CCDC97	-	0
XPC	OVOL2	0
JAZF1	DBI	0
LEO1	PDE4A	0
SLC19A2	ZBTB18	SLC19A2
RHOBTB3	SKIL	RHOBTB3
ALPL	MORC2	0
EXOC6B	SEC31B	0
ZMYM3	STRBP	ZMYM3
LOC102191152	LOC102174841	0
STRN3	CBY1	0
TUBB6	SLC22A3	TUBB6
ALG9	DCAF17	0
ALG8	HARS2	0
KLC4	BBS4	0
PCDH12	EYA3	0
LAS1L	ARID2	0
NUDT6	-	NUDT6
RASGEF1B	-	0
TMBIM6	-	0
EXOC5	-	0
CRLS1	MIER2	0
LRP5	PKM	0
IDS	SH3BP2	0
RFXAP	-	0
FRYL	SMARCAD1	0
RASSF8	SLC12A6	0
-	GALNT18	-
LIMS1	LOC102173624	0
ROR2	SPTBN1	0
HNRNPK	ITGA3	0
FBXO33	ARHGAP27	0
G3BP2	-	0
PSME2	-	PSME2
WDR12	PPM1K	0
ADD1	MORC2	0
EGFR	CSF2RB	0
LOC102179835	MED12	LOC102179835
COPB2	PUS7L	0
PLCB1	TPD52L1	PLCB1
ARAP1	PHF17	0
FIBP	EPS8L1	0
PES1	AKAP7	0
PCNXL3	-	0
ATP9B	TXN	0
IGF-IR	MSL3	0
KTN1	RWDD4	0
LOC102187986	SLC29A1	LOC102187986
OSBPL1A	PICALM	0
LOC102188568	CALU	LOC102188568
CSNK1G3	-	0
MBTD1	PGBD2	MBTD1
CLTC	DACT1	0
UGDH	LIMD2	0
MTA3	ZNF395	MTA3
NSRP1	GHR	0
PFAS	LOC102181119	0
TMF1	FGF1	0
PSMB2	TGFB1	0
TMEM11	-	0
SLC35D3	GNL3	0
SFTA2	SLC46A3	0
IFT20	SNED1	0
PTPRB	LOC102188267	0
GALNT7	RAB31	0
TBL1XR1	DDT	0
ZNF292	LOC102170612	0
BICD2	FDFT1	0
HSPH1	MPHOSPH10	HSPH1
EPT1	SPRY4	0
CALD1	DUSP22	0
TRIQK	ANGPTL2	0
THRAP3	TMOD4	THRAP3
ARL6IP5	MTMR3	0
ARHGEF17	WNK1	0
ZNF644	CHST1	0
ZBTB33	LOC102186802	ZBTB33
F2RL1	KIF7	F2RL1
SLC25A25	CCAR2	0
MMP28	RRS1	MMP28
TCEA1	MYBBP1A	0
DPP8	LOC102178107	0
DMAP1	PPARA	0
MATR3	SLMO1	0
FLII	FAM103A1	0
TES	-	0
CLDN8	AMN1	CLDN8
YIF1A	TIGD2	0
VAPA	SLC5A6	0
CSRP2	-	0
ANKS1A	LOC102173997	ANKS1A
CASD1	TFDP2	0
ST6GAL1	TAP2	0
TOMM40L	-	0
RBM3	-	0
NDUFS3	C1QB	0
EOGT	ZNF470	0
DENND5B	ATXN7L1	0
SRSF7	LIMA1	0
RIMKLB	DSEL	0
EIF2AK2	IMP4	EIF2AK2
SPCS3	MBOAT1	0
LOC102170983	KLHL24	LOC102170983
PPAP2B	NUMB	0
CCDC109B	SMARCD1	0
PCIF1	PPP4R4	0
CLIP2	APRT	0
SRSF7	-	0
HFM1	COL8A2	0
GAB3	SEMA6B	0
KRTCAP3	SCIMP	0
KRBA2	-	0
AREL1	-	0
ETV6	LCLAT1	0
XPR1	TMEM100	0
UTRN	TNFAIP8L2	UTRN
SENP2	HIVEP3	0
NFKB2	MSR1	NFKB2
NOM1	NEO1	NOM1
AZI2	UCHL3	0
C10H14orf119	RAB20	0
CTSO	-	0
DNAJC10	ICOSLG	DNAJC10
GOLIM4	HERC2	0
MMP19	SLC3A2	0
MADD	ANK2	0
GORASP2	WDR44	0
CDHR5	GABPB2	0
GET4	ZNF3	0
KANSL1L	KIAA1598	0
NFIA	BBS12	0
AR	HEXB	0
LOC102190537	EYA3	0
MRPS14	SHC2	0
NAA35	ADM	0
UBE3B	ENPP6	0
GGCX	-	0
CCS	EXTL2	0
IMPACT	IL7R	0
MTA2	-	0
TLK2	ZSCAN26	0
TPMT	LOC102183710	0
ZC3HAV1	-	0
SLTM	PTPN3	0
LOC102189496	NEK1	0
HDAC1	WDR52	0
ARHGAP6	BZW1	ARHGAP6
NEO1	IRF2	NEO1
SERP1	LOC102179411	0
SMAD5	DNTTIP2	0
UBE2E1	TIA1	0
RBBP8	MKI67	0
LOC102169223	S100A4	0
GMEB2	TOM1	0
LOC102172272	MCM10	0
SRRT	VLDLR	0
SIRT1	FKBP5	0
PSD4	C1QC	PSD4
LOC102173176	-	LOC102173176
[truncated: 914 more rows]
