# Supplementary material for: A comparative analysis of gene expression induced by the embryo in the caprine endometrium
Source: Vet Med Sci. 2019 Nov 28;6(2):196–203. doi: 10.1002/vms3.221 (PMC7196676; doi:10.1002/vms3.221)
Supplement: Supplementary file 4 [file VMS3-6-196-s004.xlsx]

## Sheet: Sheet1
GO_ID	GO_Term	GO_Function	GO_Level	S gene number	TS gene number	B gene number	TB gene number	pvalue
GO:0005654	nucleoplasm	cellular_component	11	205	1667	1439	20947	0
GO:0070062	extracellular exosome	cellular_component	7	271	1667	2191	20947	2.26485e-14
GO:0044822	poly(A) RNA binding	molecular_function	7	139	1667	928	20947	1.68532e-13
GO:0005737	cytoplasm	cellular_component	7	378	1667	3402	20947	6.59028e-13
GO:0016020	membrane	cellular_component	3	137	1667	1086	20947	3.51802e-08
GO:0005794	Golgi apparatus	cellular_component	9	80	1667	565	20947	3.05922e-07
GO:0005783	endoplasmic reticulum	cellular_component	9	72	1667	503	20947	7.88483e-07
GO:0005524	ATP binding	molecular_function	9	157	1667	1354	20947	7.94842e-07
GO:0005730	nucleolus	cellular_component	11	87	1667	653	20947	1.31051e-06
GO:0006397	mRNA processing	biological_process	10	22	1667	95	20947	4.06913e-06
GO:0000166	nucleotide binding	molecular_function	5	53	1667	354	20947	5.99153e-06
GO:0016926	protein desumoylation	biological_process	10	6	1667	8	20947	6.12816e-06
GO:0005801	cis-Golgi network	cellular_component	9	11	1667	29	20947	7.06553e-06
GO:0048471	perinuclear region of cytoplasm	cellular_component	9	55	1667	375	20947	7.50092e-06
GO:0071230	cellular response to amino acid stimulus	biological_process	7	12	1667	36	20947	1.27629e-05
GO:0016477	cell migration	biological_process	7	25	1667	125	20947	1.48832e-05
GO:0005856	cytoskeleton	cellular_component	9	37	1667	227	20947	2.29681e-05
GO:0016567	protein ubiquitination	biological_process	10	40	1667	258	20947	3.58349e-05
GO:0036035	osteoclast development	biological_process	10	4	1667	4	20947	3.99775e-05
GO:0032007	negative regulation of TOR signaling	biological_process	10	9	1667	24	20947	5.44727e-05
GO:0016929	SUMO-specific protease activity	molecular_function	9	5	1667	7	20947	5.81456e-05
GO:0043547	positive regulation of GTPase activity	biological_process	15	55	1667	410	20947	9.37383e-05
GO:0005768	endosome	cellular_component	9	26	1667	149	20947	0.000116043
GO:0005829	cytosol	cellular_component	9	136	1667	1264	20947	0.000163188
GO:0051353	positive regulation of oxidoreductase activity	biological_process	6	4	1667	5	20947	0.00018719
GO:0005518	collagen binding	molecular_function	6	11	1667	40	20947	0.000208634
GO:0005788	endoplasmic reticulum lumen	cellular_component	11	14	1667	61	20947	0.000247079
GO:0005925	focal adhesion	cellular_component	6	46	1667	340	20947	0.000278472
GO:0090331	negative regulation of platelet aggregation	biological_process	9	5	1667	9	20947	0.00030447
GO:0032727	positive regulation of interferon-alpha production	biological_process	9	5	1667	9	20947	0.00030447
GO:0031625	ubiquitin protein ligase binding	molecular_function	7	33	1667	220	20947	0.000310005
GO:0046875	ephrin receptor binding	molecular_function	6	7	1667	19	20947	0.000427447
GO:0005515	protein binding	molecular_function	4	120	1667	1118	20947	0.000432574
GO:1902459	positive regulation of stem cell population maintenance	biological_process	10	3	1667	3	20947	0.000503178
GO:0034349	glial cell apoptotic process	biological_process	9	3	1667	3	20947	0.000503178
GO:0019776	Atg8 ligase activity	molecular_function	6	3	1667	3	20947	0.000503178
GO:0048639	positive regulation of developmental growth	biological_process	7	3	1667	3	20947	0.000503178
GO:0009597	detection of virus	biological_process	8	3	1667	3	20947	0.000503178
GO:0008026	ATP-dependent helicase activity	molecular_function	11	5	1667	10	20947	0.000568995
GO:0050840	extracellular matrix binding	molecular_function	4	7	1667	20	20947	0.000612669
GO:0006493	protein O-linked glycosylation	biological_process	9	7	1667	20	20947	0.000612669
GO:0006897	endocytosis	biological_process	7	18	1667	98	20947	0.000663052
GO:0070064	proline-rich region binding	molecular_function	5	6	1667	15	20947	0.000671777
GO:0006511	ubiquitin-dependent protein catabolic process	biological_process	9	23	1667	140	20947	0.000678346
GO:0030335	positive regulation of cell migration	biological_process	9	21	1667	123	20947	0.000680858
GO:0042383	sarcolemma	cellular_component	6	13	1667	60	20947	0.00073379
GO:0005789	endoplasmic reticulum membrane	cellular_component	11	45	1667	346	20947	0.000758276
GO:0001525	angiogenesis	biological_process	10	21	1667	125	20947	0.000845632
GO:0043021	ribonucleoprotein complex binding	molecular_function	4	7	1667	21	20947	0.000856281
GO:0008139	nuclear localization sequence binding	molecular_function	7	7	1667	21	20947	0.000856281
GO:0005765	lysosomal membrane	cellular_component	12	27	1667	178	20947	0.000878501
GO:0006468	protein phosphorylation	biological_process	8	43	1667	330	20947	0.000943867
GO:0033690	positive regulation of osteoblast proliferation	biological_process	6	5	1667	11	20947	0.000974871
GO:0016581	NuRD complex	cellular_component	14	6	1667	16	20947	0.0010028
GO:0030027	lamellipodium	cellular_component	6	19	1667	110	20947	0.00103898
GO:0008380	RNA splicing	biological_process	10	14	1667	70	20947	0.00108078
GO:0043560	insulin receptor substrate binding	molecular_function	5	4	1667	7	20947	0.00114979
GO:0051223	regulation of protein transport	biological_process	7	4	1667	7	20947	0.00114979
GO:0003691	double-stranded telomeric DNA binding	molecular_function	9	4	1667	7	20947	0.00114979
GO:0042787	protein ubiquitination involved in ubiquitin-dependent protein catabolic process	biological_process	10	19	1667	111	20947	0.00116188
GO:0016874	ligase activity	molecular_function	4	17	1667	95	20947	0.00124986
GO:0031234	extrinsic component of cytoplasmic side of plasma membrane	cellular_component	7	12	1667	56	20947	0.00128521
GO:0008408	3'-5' exonuclease activity	molecular_function	8	6	1667	17	20947	0.00144607
GO:0010494	cytoplasmic stress granule	cellular_component	10	8	1667	29	20947	0.00149003
GO:0031214	biomineral tissue development	biological_process	8	5	1667	12	20947	0.00156205
GO:0023026	MHC class II protein complex binding	molecular_function	6	5	1667	12	20947	0.00156205
GO:0006378	mRNA polyadenylation	biological_process	12	7	1667	23	20947	0.00156779
GO:0031965	nuclear membrane	cellular_component	12	22	1667	141	20947	0.00174997
GO:0032088	negative regulation of NF-kappaB transcription factor activity	biological_process	14	12	1667	58	20947	0.0017707
GO:1902533	positive regulation of intracellular signal transduction	biological_process	9	3	1667	4	20947	0.00189278
GO:0072675	osteoclast fusion	biological_process	11	3	1667	4	20947	0.00189278
GO:0048489	synaptic vesicle transport	biological_process	8	3	1667	4	20947	0.00189278
GO:0070545	PeBoW complex	cellular_component	10	3	1667	4	20947	0.00189278
GO:0006344	maintenance of chromatin silencing	biological_process	14	3	1667	4	20947	0.00189278
GO:0006888	ER to Golgi vesicle-mediated transport	biological_process	7	11	1667	51	20947	0.00191181
GO:0017148	negative regulation of translation	biological_process	9	10	1667	44	20947	0.00200634
GO:0016607	nuclear speck	cellular_component	14	20	1667	125	20947	0.00204094
GO:0071363	cellular response to growth factor stimulus	biological_process	7	7	1667	24	20947	0.00206292
GO:0022604	regulation of cell morphogenesis	biological_process	8	7	1667	24	20947	0.00206292
GO:0043044	ATP-dependent chromatin remodeling	biological_process	9	7	1667	24	20947	0.00206292
GO:0030308	negative regulation of cell growth	biological_process	7	15	1667	83	20947	0.00213193
GO:0030127	COPII vesicle coat	cellular_component	11	4	1667	8	20947	0.00215474
GO:0044224	juxtaparanode region of axon	cellular_component	9	4	1667	8	20947	0.00215474
GO:0005168	neurotrophin TRKA receptor binding	molecular_function	9	4	1667	8	20947	0.00215474
GO:0035413	positive regulation of catenin import into nucleus	biological_process	7	4	1667	8	20947	0.00215474
GO:2001214	positive regulation of vasculogenesis	biological_process	9	4	1667	8	20947	0.00215474
GO:0004842	ubiquitin-protein transferase activity	molecular_function	6	31	1667	227	20947	0.00220471
GO:0051015	actin filament binding	molecular_function	7	17	1667	100	20947	0.00222296
GO:0000151	ubiquitin ligase complex	cellular_component	7	11	1667	52	20947	0.00225338
GO:0005657	replication fork	cellular_component	11	5	1667	13	20947	0.00237288
GO:0045671	negative regulation of osteoclast differentiation	biological_process	11	5	1667	13	20947	0.00237288
GO:0008610	lipid biosynthetic process	biological_process	6	5	1667	13	20947	0.00237288
GO:0090263	positive regulation of canonical Wnt signaling pathway	biological_process	11	12	1667	61	20947	0.00277253
GO:0015629	actin cytoskeleton	cellular_component	10	21	1667	138	20947	0.00299444
GO:0005085	guanyl-nucleotide exchange factor activity	molecular_function	3	11	1667	54	20947	0.00308463
GO:0005911	cell-cell junction	cellular_component	4	18	1667	112	20947	0.00316973
GO:0004674	protein serine/threonine kinase activity	molecular_function	8	34	1667	262	20947	0.00325193
GO:0007596	blood coagulation	biological_process	6	10	1667	47	20947	0.00336693
GO:0016323	basolateral plasma membrane	cellular_component	6	17	1667	104	20947	0.00339861
GO:0032868	response to insulin	biological_process	7	7	1667	26	20947	0.00340699
GO:0061631	ubiquitin conjugating enzyme activity	molecular_function	7	7	1667	26	20947	0.00340699
GO:0008375	acetylglucosaminyltransferase activity	molecular_function	7	5	1667	14	20947	0.00345111
GO:0005487	nucleocytoplasmic transporter activity	molecular_function	4	5	1667	14	20947	0.00345111
GO:0044804	nucleophagy	biological_process	7	5	1667	14	20947	0.00345111
GO:0005793	endoplasmic reticulum-Golgi intermediate compartment	cellular_component	9	9	1667	40	20947	0.00357228
GO:0048487	beta-tubulin binding	molecular_function	7	8	1667	33	20947	0.00362454
GO:0045995	regulation of embryonic development	biological_process	7	4	1667	9	20947	0.00363496
GO:0033120	positive regulation of RNA splicing	biological_process	11	4	1667	9	20947	0.00363496
GO:0097193	intrinsic apoptotic signaling pathway	biological_process	8	6	1667	20	20947	0.00368195
GO:0015031	protein transport	biological_process	6	26	1667	187	20947	0.00374986
GO:0000776	kinetochore	cellular_component	9	11	1667	56	20947	0.00414588
GO:0030199	collagen fibril organization	biological_process	7	7	1667	27	20947	0.00428821
GO:0051219	phosphoprotein binding	molecular_function	5	7	1667	27	20947	0.00428821
GO:0005637	nuclear inner membrane	cellular_component	8	7	1667	27	20947	0.00428821
GO:0006367	transcription initiation from RNA polymerase II promoter	biological_process	10	8	1667	34	20947	0.0044148
GO:0034351	negative regulation of glial cell apoptotic process	biological_process	11	3	1667	5	20947	0.00445116
GO:0048755	branching morphogenesis of a nerve	biological_process	6	3	1667	5	20947	0.00445116
GO:0031123	RNA 3'-end processing	biological_process	10	3	1667	5	20947	0.00445116
GO:0030061	mitochondrial crista	cellular_component	14	3	1667	5	20947	0.00445116
GO:0001940	male pronucleus	cellular_component	11	3	1667	5	20947	0.00445116
GO:0003143	embryonic heart tube morphogenesis	biological_process	8	3	1667	5	20947	0.00445116
GO:0001667	ameboidal-type cell migration	biological_process	8	3	1667	5	20947	0.00445116
GO:0031994	insulin-like growth factor I binding	molecular_function	7	3	1667	5	20947	0.00445116
GO:0030132	clathrin coat of coated pit	cellular_component	11	3	1667	5	20947	0.00445116
GO:1902237	positive regulation of endoplasmic reticulum stress-induced intrinsic apoptotic signaling pathway	biological_process	11	3	1667	5	20947	0.00445116
GO:0048251	elastic fiber assembly	biological_process	8	3	1667	5	20947	0.00445116
GO:0070695	FHF complex	cellular_component	9	3	1667	5	20947	0.00445116
GO:0001725	stress fiber	cellular_component	12	10	1667	49	20947	0.00462238
GO:0051497	negative regulation of stress fiber assembly	biological_process	10	6	1667	21	20947	0.00481222
GO:0044325	ion channel binding	molecular_function	5	14	1667	82	20947	0.0050326
GO:0000045	autophagosome assembly	biological_process	8	8	1667	35	20947	0.00533099
GO:0000030	mannosyltransferase activity	molecular_function	7	4	1667	10	20947	0.00567894
GO:0043206	extracellular fibril organization	biological_process	7	4	1667	10	20947	0.00567894
GO:0008290	F-actin capping protein complex	cellular_component	11	4	1667	10	20947	0.00567894
GO:0051010	microtubule plus-end binding	molecular_function	8	4	1667	10	20947	0.00567894
GO:0070266	necroptotic process	biological_process	8	4	1667	10	20947	0.00567894
GO:0043518	negative regulation of DNA damage response, signal transduction by p53 class mediator	biological_process	11	4	1667	10	20947	0.00567894
GO:0071850	mitotic cell cycle arrest	biological_process	8	4	1667	10	20947	0.00567894
GO:0000784	nuclear chromosome, telomeric region	cellular_component	13	13	1667	75	20947	0.00591488
GO:0042645	mitochondrial nucleoid	cellular_component	12	9	1667	43	20947	0.00594045
GO:0004672	protein kinase activity	molecular_function	7	19	1667	128	20947	0.00604971
GO:0005815	microtubule organizing center	cellular_component	11	14	1667	84	20947	0.0062637
GO:0005427	proton-dependent oligopeptide secondary active transmembrane transporter activity	molecular_function	8	2	1667	2	20947	0.00632977
GO:0008396	oxysterol 7-alpha-hydroxylase activity	molecular_function	7	2	1667	2	20947	0.00632977
GO:0030120	vesicle coat	cellular_component	10	2	1667	2	20947	0.00632977
GO:1901492	positive regulation of lymphangiogenesis	biological_process	12	2	1667	2	20947	0.00632977
GO:0031370	eukaryotic initiation factor 4G binding	molecular_function	6	2	1667	2	20947	0.00632977
GO:2000304	positive regulation of ceramide biosynthetic process	biological_process	10	2	1667	2	20947	0.00632977
GO:0017187	peptidyl-glutamic acid carboxylation	biological_process	10	2	1667	2	20947	0.00632977
GO:0070668	positive regulation of mast cell proliferation	biological_process	7	2	1667	2	20947	0.00632977
GO:0032675	regulation of interleukin-6 production	biological_process	7	2	1667	2	20947	0.00632977
GO:0032804	negative regulation of low-density lipoprotein particle receptor catabolic process	biological_process	9	2	1667	2	20947	0.00632977
GO:0031372	UBC13-MMS2 complex	cellular_component	8	2	1667	2	20947	0.00632977
GO:0032422	purine-rich negative regulatory element binding	molecular_function	9	2	1667	2	20947	0.00632977
GO:0031134	sister chromatid biorientation	biological_process	10	2	1667	2	20947	0.00632977
GO:0003977	UDP-N-acetylglucosamine diphosphorylase activity	molecular_function	8	2	1667	2	20947	0.00632977
GO:0045714	regulation of low-density lipoprotein particle receptor biosynthetic process	biological_process	9	2	1667	2	20947	0.00632977
GO:2000641	regulation of early endosome to late endosome transport	biological_process	8	2	1667	2	20947	0.00632977
GO:0035672	oligopeptide transmembrane transport	biological_process	6	2	1667	2	20947	0.00632977
GO:0044565	dendritic cell proliferation	biological_process	7	2	1667	2	20947	0.00632977
GO:0045762	positive regulation of adenylate cyclase activity	biological_process	15	2	1667	2	20947	0.00632977
GO:0019787	ubiquitin-like protein transferase activity	molecular_function	5	2	1667	2	20947	0.00632977
GO:0001221	transcription cofactor binding	molecular_function	6	2	1667	2	20947	0.00632977
GO:0019087	transformation of host cell by virus	biological_process	7	2	1667	2	20947	0.00632977
GO:0002902	regulation of B cell apoptotic process	biological_process	12	2	1667	2	20947	0.00632977
GO:0050265	RNA uridylyltransferase activity	molecular_function	8	2	1667	2	20947	0.00632977
GO:0033128	negative regulation of histone phosphorylation	biological_process	11	2	1667	2	20947	0.00632977
GO:0033292	T-tubule organization	biological_process	9	2	1667	2	20947	0.00632977
GO:2000194	regulation of female gonad development	biological_process	9	2	1667	2	20947	0.00632977
GO:0035607	fibroblast growth factor receptor signaling pathway involved in orbitofrontal cortex development	biological_process	11	2	1667	2	20947	0.00632977
GO:0071920	cleavage body	cellular_component	14	2	1667	2	20947	0.00632977
GO:0045844	positive regulation of striated muscle tissue development	biological_process	11	2	1667	2	20947	0.00632977
GO:0000964	mitochondrial RNA 5'-end processing	biological_process	11	2	1667	2	20947	0.00632977
GO:0042276	error-prone translesion synthesis	biological_process	10	2	1667	2	20947	0.00632977
GO:0035556	intracellular signal transduction	biological_process	7	37	1667	304	20947	0.00642774
GO:0008270	zinc ion binding	molecular_function	8	110	1667	1096	20947	0.00651192
GO:0070534	protein K63-linked ubiquitination	biological_process	12	7	1667	29	20947	0.00655353
GO:1902017	regulation of cilium assembly	biological_process	7	5	1667	16	20947	0.00658532
GO:0005178	integrin binding	molecular_function	6	13	1667	76	20947	0.00662845
GO:0042147	retrograde transport, endosome to Golgi	biological_process	7	9	1667	44	20947	0.00695208
GO:0038083	peptidyl-tyrosine autophosphorylation	biological_process	10	8	1667	37	20947	0.00759044
GO:0034605	cellular response to heat	biological_process	6	6	1667	23	20947	0.00780506
GO:0004175	endopeptidase activity	molecular_function	7	6	1667	23	20947	0.00780506
GO:0008137	NADH dehydrogenase (ubiquinone) activity	molecular_function	8	6	1667	23	20947	0.00780506
GO:0071013	catalytic step 2 spliceosome	cellular_component	9	15	1667	95	20947	0.00790696
GO:0014704	intercalated disc	cellular_component	6	7	1667	30	20947	0.00797229
GO:0051117	ATPase binding	molecular_function	6	11	1667	61	20947	0.00808733
GO:0051895	negative regulation of focal adhesion assembly	biological_process	11	4	1667	11	20947	0.00836698
GO:0006893	Golgi to plasma membrane transport	biological_process	8	4	1667	11	20947	0.00836698
GO:2000096	positive regulation of Wnt signaling pathway, planar cell polarity pathway	biological_process	12	3	1667	6	20947	0.00837633
GO:0060117	auditory receptor cell development	biological_process	12	3	1667	6	20947	0.00837633
GO:0071986	Ragulator complex	cellular_component	12	3	1667	6	20947	0.00837633
GO:0032874	positive regulation of stress-activated MAPK cascade	biological_process	12	3	1667	6	20947	0.00837633
GO:1900119	positive regulation of execution phase of apoptosis	biological_process	10	3	1667	6	20947	0.00837633
GO:0042119	neutrophil activation	biological_process	7	3	1667	6	20947	0.00837633
GO:0000236	mitotic prometaphase	biological_process	7	3	1667	6	20947	0.00837633
GO:0046850	regulation of bone remodeling	biological_process	7	3	1667	6	20947	0.00837633
GO:0009303	rRNA transcription	biological_process	11	3	1667	6	20947	0.00837633
GO:0042382	paraspeckles	cellular_component	14	3	1667	6	20947	0.00837633
GO:0002315	marginal zone B cell differentiation	biological_process	10	3	1667	6	20947	0.00837633
GO:0010882	regulation of cardiac muscle contraction by calcium ion signaling	biological_process	10	3	1667	6	20947	0.00837633
GO:0031941	filamentous actin	cellular_component	12	5	1667	17	20947	0.00872667
GO:0005665	DNA-directed RNA polymerase II, core complex	cellular_component	10	5	1667	17	20947	0.00872667
GO:0004003	ATP-dependent DNA helicase activity	molecular_function	11	5	1667	17	20947	0.00872667
GO:0030863	cortical cytoskeleton	cellular_component	11	5	1667	17	20947	0.00872667
GO:0043087	regulation of GTPase activity	biological_process	14	8	1667	38	20947	0.00895876
GO:0045111	intermediate filament cytoskeleton	cellular_component	10	8	1667	38	20947	0.00895876
GO:0030900	forebrain development	biological_process	10	8	1667	38	20947	0.00895876
GO:0008360	regulation of cell shape	biological_process	9	18	1667	124	20947	0.00930293
GO:0043123	positive regulation of I-kappaB kinase/NF-kappaB signaling	biological_process	10	18	1667	124	20947	0.00930293
GO:0007179	transforming growth factor beta receptor signaling pathway	biological_process	10	9	1667	46	20947	0.00936511
GO:0030218	erythrocyte differentiation	biological_process	6	7	1667	31	20947	0.00960501
GO:0031252	cell leading edge	cellular_component	5	7	1667	31	20947	0.00960501
GO:0007173	epidermal growth factor receptor signaling pathway	biological_process	11	7	1667	31	20947	0.00960501
GO:0051056	regulation of small GTPase mediated signal transduction	biological_process	9	7	1667	31	20947	0.00960501
GO:0042802	identical protein binding	molecular_function	5	45	1667	396	20947	0.00991245
GO:0031175	neuron projection development	biological_process	6	13	1667	80	20947	0.010191
GO:0030145	manganese ion binding	molecular_function	8	8	1667	39	20947	0.010503
GO:0000287	magnesium ion binding	molecular_function	7	24	1667	183	20947	0.0106184
GO:0007155	cell adhesion	biological_process	4	26	1667	203	20947	0.0108477
GO:0005096	GTPase activator activity	molecular_function	5	26	1667	203	20947	0.0108477
GO:0005938	cell cortex	cellular_component	9	13	1667	81	20947	0.01128
GO:0046966	thyroid hormone receptor binding	molecular_function	8	5	1667	18	20947	0.0113045
GO:0070372	regulation of ERK1 and ERK2 cascade	biological_process	11	5	1667	18	20947	0.0113045
GO:0034198	cellular response to amino acid starvation	biological_process	9	5	1667	18	20947	0.0113045
GO:0002053	positive regulation of mesenchymal cell proliferation	biological_process	7	5	1667	18	20947	0.0113045
GO:0051894	positive regulation of focal adhesion assembly	biological_process	11	5	1667	18	20947	0.0113045
GO:0005634	nucleus	cellular_component	9	290	1667	3228	20947	0.0113632
GO:0006814	sodium ion transport	biological_process	8	7	1667	32	20947	0.0114689
GO:0019898	extrinsic component of membrane	cellular_component	5	11	1667	64	20947	0.0115694
GO:0047496	vesicle transport along microtubule	biological_process	9	4	1667	12	20947	0.0117695
GO:0042993	positive regulation of transcription factor import into nucleus	biological_process	7	4	1667	12	20947	0.0117695
GO:0046329	negative regulation of JNK cascade	biological_process	13	4	1667	12	20947	0.0117695
GO:0051019	mitogen-activated protein kinase binding	molecular_function	8	4	1667	12	20947	0.0117695
GO:0019887	protein kinase regulator activity	molecular_function	5	4	1667	12	20947	0.0117695
GO:0019899	enzyme binding	molecular_function	5	23	1667	175	20947	0.0118948
GO:0001103	RNA polymerase II repressing transcription factor binding	molecular_function	7	6	1667	25	20947	0.0119449
GO:0009611	response to wounding	biological_process	5	6	1667	25	20947	0.0119449
GO:0048013	ephrin receptor signaling pathway	biological_process	10	8	1667	40	20947	0.0122356
GO:0030139	endocytic vesicle	cellular_component	11	8	1667	40	20947	0.0122356
GO:0005543	phospholipid binding	molecular_function	5	9	1667	48	20947	0.0123619
GO:0003714	transcription corepressor activity	molecular_function	6	16	1667	109	20947	0.0123654
GO:0048536	spleen development	biological_process	6	7	1667	33	20947	0.0135808
GO:0032947	protein complex scaffold	molecular_function	4	7	1667	33	20947	0.0135808
GO:0000139	Golgi membrane	cellular_component	11	25	1667	197	20947	0.0137155
GO:0060670	branching involved in labyrinthine layer morphogenesis	biological_process	8	3	1667	7	20947	0.0137962
GO:0016233	telomere capping	biological_process	10	3	1667	7	20947	0.0137962
GO:0006610	ribosomal protein import into nucleus	biological_process	7	3	1667	7	20947	0.0137962
GO:0070933	histone H4 deacetylation	biological_process	10	3	1667	7	20947	0.0137962
GO:0072673	lamellipodium morphogenesis	biological_process	7	3	1667	7	20947	0.0137962
GO:0048660	regulation of smooth muscle cell proliferation	biological_process	6	3	1667	7	20947	0.0137962
GO:0048339	paraxial mesoderm development	biological_process	9	3	1667	7	20947	0.0137962
GO:0019395	fatty acid oxidation	biological_process	10	3	1667	7	20947	0.0137962
GO:0019013	viral nucleocapsid	cellular_component	5	3	1667	7	20947	0.0137962
GO:0048762	mesenchymal cell differentiation	biological_process	8	3	1667	7	20947	0.0137962
GO:1900246	positive regulation of RIG-I signaling pathway	biological_process	9	3	1667	7	20947	0.0137962
GO:0042118	endothelial cell activation	biological_process	6	3	1667	7	20947	0.0137962
GO:0007292	female gamete generation	biological_process	6	3	1667	7	20947	0.0137962
GO:0001939	female pronucleus	cellular_component	11	3	1667	7	20947	0.0137962
GO:0060766	negative regulation of androgen receptor signaling pathway	biological_process	11	3	1667	7	20947	0.0137962
GO:0006975	DNA damage induced protein phosphorylation	biological_process	9	3	1667	7	20947	0.0137962
GO:0000059	protein import into nucleus, docking	biological_process	7	3	1667	7	20947	0.0137962
GO:0004715	non-membrane spanning protein tyrosine kinase activity	molecular_function	9	8	1667	41	20947	0.0141692
GO:0021987	cerebral cortex development	biological_process	13	8	1667	41	20947	0.0141692
GO:0005578	proteinaceous extracellular matrix	cellular_component	5	22	1667	168	20947	0.0142214
GO:0006607	NLS-bearing protein import into nucleus	biological_process	7	5	1667	19	20947	0.0143557
GO:0034399	nuclear periphery	cellular_component	12	5	1667	19	20947	0.0143557
GO:0007611	learning or memory	biological_process	5	6	1667	26	20947	0.0145063
GO:0031492	nucleosomal DNA binding	molecular_function	6	6	1667	26	20947	0.0145063
GO:0043484	regulation of RNA splicing	biological_process	11	6	1667	26	20947	0.0145063
GO:0016514	SWI/SNF complex	cellular_component	13	4	1667	13	20947	0.0159457
GO:0008143	poly(A) binding	molecular_function	9	4	1667	13	20947	0.0159457
GO:0006306	DNA methylation	biological_process	11	4	1667	13	20947	0.0159457
GO:0007265	Ras protein signal transduction	biological_process	9	7	1667	34	20947	0.0159572
GO:0008283	cell proliferation	biological_process	4	22	1667	170	20947	0.0161484
GO:0030512	negative regulation of transforming growth factor beta receptor signaling pathway	biological_process	12	8	1667	42	20947	0.0163158
GO:0045121	membrane raft	cellular_component	5	17	1667	122	20947	0.0165239
GO:0005770	late endosome	cellular_component	10	13	1667	85	20947	0.0165607
GO:0032587	ruffle membrane	cellular_component	8	10	1667	59	20947	0.0171964
GO:0007030	Golgi organization	biological_process	5	10	1667	59	20947	0.0171964
GO:0007032	endosome organization	biological_process	5	6	1667	27	20947	0.0174258
GO:0008536	Ran GTPase binding	molecular_function	9	6	1667	27	20947	0.0174258
GO:0017124	SH3 domain binding	molecular_function	6	11	1667	68	20947	0.0178604
GO:0030331	estrogen receptor binding	molecular_function	9	5	1667	20	20947	0.0179137
GO:0005528	FK506 binding	molecular_function	6	5	1667	20	20947	0.0179137
GO:2000134	negative regulation of G1/S transition of mitotic cell cycle	biological_process	10	5	1667	20	20947	0.0179137
GO:0015183	L-aspartate transmembrane transporter activity	molecular_function	10	2	1667	3	20947	0.0179829
GO:2000467	positive regulation of glycogen (starch) synthase activity	biological_process	7	2	1667	3	20947	0.0179829
GO:0051490	negative regulation of filopodium assembly	biological_process	9	2	1667	3	20947	0.0179829
GO:0090400	stress-induced premature senescence	biological_process	7	2	1667	3	20947	0.0179829
GO:1990357	terminal web	cellular_component	13	2	1667	3	20947	0.0179829
GO:0097084	vascular smooth muscle cell development	biological_process	10	2	1667	3	20947	0.0179829
GO:2000481	positive regulation of cAMP-dependent protein kinase activity	biological_process	13	2	1667	3	20947	0.0179829
GO:1900748	positive regulation of vascular endothelial growth factor signaling pathway	biological_process	12	2	1667	3	20947	0.0179829
GO:0071466	cellular response to xenobiotic stimulus	biological_process	6	2	1667	3	20947	0.0179829
GO:0043631	RNA polyadenylation	biological_process	11	2	1667	3	20947	0.0179829
GO:0004630	phospholipase D activity	molecular_function	8	2	1667	3	20947	0.0179829
GO:0042117	monocyte activation	biological_process	6	2	1667	3	20947	0.0179829
GO:0043398	HLH domain binding	molecular_function	6	2	1667	3	20947	0.0179829
GO:0000056	ribosomal small subunit export from nucleus	biological_process	9	2	1667	3	20947	0.0179829
GO:0060916	mesenchymal cell proliferation involved in lung development	biological_process	9	2	1667	3	20947	0.0179829
GO:0032480	negative regulation of type I interferon production	biological_process	8	2	1667	3	20947	0.0179829
GO:1900746	regulation of vascular endothelial growth factor signaling pathway	biological_process	11	2	1667	3	20947	0.0179829
GO:0033596	TSC1-TSC2 complex	cellular_component	11	2	1667	3	20947	0.0179829
GO:0016817	hydrolase activity, acting on acid anhydrides	molecular_function	5	2	1667	3	20947	0.0179829
GO:0051098	regulation of binding	biological_process	5	2	1667	3	20947	0.0179829
GO:1901837	negative regulation of transcription of nuclear large rRNA transcript from RNA polymerase I promoter	biological_process	14	2	1667	3	20947	0.0179829
GO:1902775	mitochondrial large ribosomal subunit assembly	biological_process	8	2	1667	3	20947	0.0179829
GO:0071470	cellular response to osmotic stress	biological_process	6	2	1667	3	20947	0.0179829
GO:0071205	protein localization to juxtaparanode region of axon	biological_process	7	2	1667	3	20947	0.0179829
GO:0089712	L-aspartate transmembrane transport	biological_process	9	2	1667	3	20947	0.0179829
GO:0036091	positive regulation of transcription from RNA polymerase II promoter in response to oxidative stress	biological_process	15	2	1667	3	20947	0.0179829
GO:0070290	N-acylphosphatidylethanolamine-specific phospholipase D activity	molecular_function	8	2	1667	3	20947	0.0179829
GO:0003886	DNA (cytosine-5-)-methyltransferase activity	molecular_function	8	2	1667	3	20947	0.0179829
GO:1902510	regulation of apoptotic DNA fragmentation	biological_process	11	2	1667	3	20947	0.0179829
GO:0016462	pyrophosphatase activity	molecular_function	7	2	1667	3	20947	0.0179829
GO:0071447	cellular response to hydroperoxide	biological_process	7	2	1667	3	20947	0.0179829
GO:0005583	fibrillar collagen trimer	cellular_component	6	2	1667	3	20947	0.0179829
GO:0030035	microspike assembly	biological_process	7	2	1667	3	20947	0.0179829
GO:0021847	ventricular zone neuroblast division	biological_process	11	2	1667	3	20947	0.0179829
GO:0034274	Atg12-Atg5-Atg16 complex	cellular_component	9	2	1667	3	20947	0.0179829
GO:0000120	RNA polymerase I transcription factor complex	cellular_component	9	2	1667	3	20947	0.0179829
GO:0031697	beta-1 adrenergic receptor binding	molecular_function	8	2	1667	3	20947	0.0179829
GO:0045901	positive regulation of translational elongation	biological_process	10	2	1667	3	20947	0.0179829
GO:0071141	SMAD protein complex	cellular_component	7	2	1667	3	20947	0.0179829
GO:0001765	membrane raft assembly	biological_process	6	2	1667	3	20947	0.0179829
GO:0065010	extracellular membrane-bounded organelle	cellular_component	6	2	1667	3	20947	0.0179829
GO:0035374	chondroitin sulfate binding	molecular_function	6	2	1667	3	20947	0.0179829
GO:2000670	positive regulation of dendritic cell apoptotic process	biological_process	12	2	1667	3	20947	0.0179829
GO:0048014	Tie signaling pathway	biological_process	10	2	1667	3	20947	0.0179829
GO:1903077	negative regulation of protein localization to plasma membrane	biological_process	7	2	1667	3	20947	0.0179829
GO:0015036	disulfide oxidoreductase activity	molecular_function	6	2	1667	3	20947	0.0179829
GO:0018242	protein O-linked glycosylation via serine	biological_process	10	2	1667	3	20947	0.0179829
GO:0070939	Dsl1p complex	cellular_component	9	2	1667	3	20947	0.0179829
GO:0007409	axonogenesis	biological_process	8	12	1667	77	20947	0.0181399
GO:0005813	centrosome	cellular_component	9	40	1667	358	20947	0.018519
GO:0051603	proteolysis involved in cellular protein catabolic process	biological_process	8	7	1667	35	20947	0.0186138
GO:0071300	cellular response to retinoic acid	biological_process	7	7	1667	35	20947	0.0186138
GO:0001933	negative regulation of protein phosphorylation	biological_process	10	7	1667	35	20947	0.0186138
GO:0005643	nuclear pore	cellular_component	12	8	1667	43	20947	0.0186873
GO:0050821	protein stabilization	biological_process	10	15	1667	105	20947	0.0190204
GO:0030036	actin cytoskeleton organization	biological_process	6	14	1667	96	20947	0.019493
GO:0016337	single organismal cell-cell adhesion	biological_process	6	11	1667	69	20947	0.0197688
GO:0043161	proteasome-mediated ubiquitin-dependent protein catabolic process	biological_process	10	16	1667	115	20947	0.0198962
GO:0000980	RNA polymerase II distal enhancer sequence-specific DNA binding	molecular_function	11	9	1667	52	20947	0.0204126
GO:0001701	in utero embryonic development	biological_process	9	21	1667	164	20947	0.0205349
GO:0045859	regulation of protein kinase activity	biological_process	10	6	1667	28	20947	0.0207242
GO:0032956	regulation of actin cytoskeleton organization	biological_process	7	6	1667	28	20947	0.0207242
GO:0034063	stress granule assembly	biological_process	6	3	1667	8	20947	0.0207811
GO:0050806	positive regulation of synaptic transmission	biological_process	9	3	1667	8	20947	0.0207811
GO:0008190	eukaryotic initiation factor 4E binding	molecular_function	6	3	1667	8	20947	0.0207811
GO:0004652	polynucleotide adenylyltransferase activity	molecular_function	8	3	1667	8	20947	0.0207811
GO:0005916	fascia adherens	cellular_component	6	3	1667	8	20947	0.0207811
GO:0038180	nerve growth factor signaling pathway	biological_process	9	3	1667	8	20947	0.0207811
GO:0070102	interleukin-6-mediated signaling pathway	biological_process	9	3	1667	8	20947	0.0207811
GO:0015194	L-serine transmembrane transporter activity	molecular_function	11	3	1667	8	20947	0.0207811
GO:0035770	ribonucleoprotein granule	cellular_component	8	3	1667	8	20947	0.0207811
GO:0015825	L-serine transport	biological_process	8	3	1667	8	20947	0.0207811
GO:0055119	relaxation of cardiac muscle	biological_process	8	3	1667	8	20947	0.0207811
GO:0030194	positive regulation of blood coagulation	biological_process	8	3	1667	8	20947	0.0207811
GO:0003334	keratinocyte development	biological_process	10	3	1667	8	20947	0.0207811
GO:0000090	mitotic anaphase	biological_process	7	3	1667	8	20947	0.0207811
GO:0071493	cellular response to UV-B	biological_process	9	3	1667	8	20947	0.0207811
GO:0004438	phosphatidylinositol-3-phosphatase activity	molecular_function	10	3	1667	8	20947	0.0207811
GO:0012506	vesicle membrane	cellular_component	5	4	1667	14	20947	0.0209435
GO:0008234	cysteine-type peptidase activity	molecular_function	7	4	1667	14	20947	0.0209435
GO:0051016	barbed-end actin filament capping	biological_process	13	4	1667	14	20947	0.0209435
GO:0003723	RNA binding	molecular_function	6	35	1667	308	20947	0.0209461
GO:0006413	translational initiation	biological_process	8	8	1667	44	20947	0.0212952
GO:0006396	RNA processing	biological_process	9	8	1667	44	20947	0.0212952
GO:0072686	mitotic spindle	cellular_component	10	7	1667	36	20947	0.0215655
GO:0002102	podosome	cellular_component	9	5	1667	21	20947	0.0220079
GO:1903146	regulation of mitophagy	biological_process	8	5	1667	21	20947	0.0220079
GO:0021915	neural tube development	biological_process	9	5	1667	21	20947	0.0220079
GO:0030521	androgen receptor signaling pathway	biological_process	9	5	1667	21	20947	0.0220079
GO:0070536	protein K63-linked deubiquitination	biological_process	11	5	1667	21	20947	0.0220079
GO:0004386	helicase activity	molecular_function	9	5	1667	21	20947	0.0220079
GO:0002020	protease binding	molecular_function	6	9	1667	53	20947	0.0229076
GO:0043130	ubiquitin binding	molecular_function	6	9	1667	53	20947	0.0229076
GO:0005903	brush border	cellular_component	6	8	1667	45	20947	0.0241502
GO:0017112	Rab guanyl-nucleotide exchange factor activity	molecular_function	5	6	1667	29	20947	0.024421
GO:0031072	heat shock protein binding	molecular_function	5	6	1667	29	20947	0.024421
GO:0060548	negative regulation of cell death	biological_process	7	6	1667	29	20947	0.024421
GO:0000122	negative regulation of transcription from RNA polymerase II promoter	biological_process	12	58	1667	562	20947	0.0248829
GO:0003725	double-stranded RNA binding	molecular_function	7	9	1667	54	20947	0.025613
GO:0003779	actin binding	molecular_function	6	27	1667	229	20947	0.0258407
GO:0004843	thiol-dependent ubiquitin-specific protease activity	molecular_function	9	11	1667	72	20947	0.0263961
GO:0030687	preribosome, large subunit precursor	cellular_component	9	5	1667	22	20947	0.0266638
GO:0019915	lipid storage	biological_process	6	5	1667	22	20947	0.0266638
GO:0009925	basal plasma membrane	cellular_component	7	5	1667	22	20947	0.0266638
GO:0005719	nuclear euchromatin	cellular_component	14	5	1667	22	20947	0.0266638
GO:0051973	positive regulation of telomerase activity	biological_process	11	5	1667	22	20947	0.0266638
GO:0006953	acute-phase response	biological_process	8	4	1667	15	20947	0.0267991
GO:0048870	cell motility	biological_process	6	4	1667	15	20947	0.0267991
GO:0032968	positive regulation of transcription elongation from RNA polymerase II promoter	biological_process	11	4	1667	15	20947	0.0267991
GO:0043274	phospholipase binding	molecular_function	6	4	1667	15	20947	0.0267991
GO:0000380	alternative mRNA splicing, via spliceosome	biological_process	12	4	1667	15	20947	0.0267991
GO:1903507	negative regulation of nucleic acid-templated transcription	biological_process	11	4	1667	15	20947	0.0267991
GO:0001649	osteoblast differentiation	biological_process	7	13	1667	91	20947	0.0277409
GO:0006974	cellular response to DNA damage stimulus	biological_process	6	16	1667	120	20947	0.0284934
GO:0010595	positive regulation of endothelial cell migration	biological_process	12	6	1667	30	20947	0.0285331
GO:0005819	spindle	cellular_component	9	9	1667	55	20947	0.0285369
GO:0003677	DNA binding	molecular_function	6	77	1667	781	20947	0.0293532
GO:0033147	negative regulation of intracellular estrogen receptor signaling pathway	biological_process	11	3	1667	9	20947	0.0293542
GO:0032502	developmental process	biological_process	3	3	1667	9	20947	0.0293542
GO:2000772	regulation of cellular senescence	biological_process	7	3	1667	9	20947	0.0293542
GO:0015012	heparan sulfate proteoglycan biosynthetic process	biological_process	9	3	1667	9	20947	0.0293542
GO:0035326	enhancer binding	molecular_function	9	3	1667	9	20947	0.0293542
GO:0042405	nuclear inclusion body	cellular_component	8	3	1667	9	20947	0.0293542
GO:0033327	Leydig cell differentiation	biological_process	7	3	1667	9	20947	0.0293542
GO:0030695	GTPase regulator activity	molecular_function	5	3	1667	9	20947	0.0293542
GO:0030134	ER to Golgi transport vesicle	cellular_component	12	3	1667	9	20947	0.0293542
GO:0046849	bone remodeling	biological_process	6	3	1667	9	20947	0.0293542
GO:0008376	acetylgalactosaminyltransferase activity	molecular_function	7	3	1667	9	20947	0.0293542
GO:0015937	coenzyme A biosynthetic process	biological_process	11	3	1667	9	20947	0.0293542
GO:0061337	cardiac conduction	biological_process	6	3	1667	9	20947	0.0293542
GO:0071203	WASH complex	cellular_component	9	3	1667	9	20947	0.0293542
GO:0042074	cell migration involved in gastrulation	biological_process	9	3	1667	9	20947	0.0293542
GO:0031985	Golgi cisterna	cellular_component	12	3	1667	9	20947	0.0293542
GO:0050710	negative regulation of cytokine secretion	biological_process	9	3	1667	9	20947	0.0293542
GO:0060711	labyrinthine layer development	biological_process	6	3	1667	9	20947	0.0293542
GO:0042770	signal transduction in response to DNA damage	biological_process	8	3	1667	9	20947	0.0293542
GO:0004872	receptor activity	molecular_function	3	13	1667	92	20947	0.0300395
GO:0005884	actin filament	cellular_component	11	8	1667	47	20947	0.0306428
GO:0008285	negative regulation of cell proliferation	biological_process	5	27	1667	233	20947	0.0313322
GO:0000724	double-strand break repair via homologous recombination	biological_process	11	9	1667	56	20947	0.0316869
GO:0019903	protein phosphatase binding	molecular_function	7	9	1667	56	20947	0.0316869
GO:0006890	retrograde vesicle-mediated transport, Golgi to ER	biological_process	7	5	1667	23	20947	0.0319023
GO:0000060	protein import into nucleus, translocation	biological_process	7	5	1667	23	20947	0.0319023
GO:0030177	positive regulation of Wnt signaling pathway	biological_process	10	5	1667	23	20947	0.0319023
GO:0097110	scaffold protein binding	molecular_function	5	7	1667	39	20947	0.0323263
GO:0001102	RNA polymerase II activating transcription factor binding	molecular_function	7	6	1667	31	20947	0.0330759
GO:0061077	chaperone-mediated protein folding	biological_process	8	6	1667	31	20947	0.0330759
GO:0048147	negative regulation of fibroblast proliferation	biological_process	6	4	1667	16	20947	0.033537
GO:0043968	histone H2A acetylation	biological_process	10	4	1667	16	20947	0.033537
GO:0035267	NuA4 histone acetyltransferase complex	cellular_component	11	4	1667	16	20947	0.033537
GO:0060612	adipose tissue development	biological_process	8	4	1667	16	20947	0.033537
GO:1901215	negative regulation of neuron death	biological_process	8	4	1667	16	20947	0.033537
GO:0035257	nuclear hormone receptor binding	molecular_function	7	4	1667	16	20947	0.033537
GO:0001816	cytokine production	biological_process	5	4	1667	16	20947	0.033537
GO:0070932	histone H3 deacetylation	biological_process	10	4	1667	16	20947	0.033537
GO:0045216	cell-cell junction organization	biological_process	6	4	1667	16	20947	0.033537
GO:0051298	centrosome duplication	biological_process	10	4	1667	16	20947	0.033537
GO:0061304	retinal blood vessel morphogenesis	biological_process	10	2	1667	4	20947	0.0340731
GO:0002520	immune system development	biological_process	4	2	1667	4	20947	0.0340731
GO:2001236	regulation of extrinsic apoptotic signaling pathway	biological_process	9	2	1667	4	20947	0.0340731
GO:0035722	interleukin-12-mediated signaling pathway	biological_process	9	2	1667	4	20947	0.0340731
GO:2001013	epithelial cell proliferation involved in renal tubule morphogenesis	biological_process	9	2	1667	4	20947	0.0340731
GO:0004679	AMP-activated protein kinase activity	molecular_function	9	2	1667	4	20947	0.0340731
GO:2000144	positive regulation of DNA-templated transcription, initiation	biological_process	11	2	1667	4	20947	0.0340731
GO:0031113	regulation of microtubule polymerization	biological_process	9	2	1667	4	20947	0.0340731
GO:0016811	hydrolase activity, acting on carbon-nitrogen (but not peptide) bonds, in linear amides	molecular_function	6	2	1667	4	20947	0.0340731
GO:0070449	elongin complex	cellular_component	14	2	1667	4	20947	0.0340731
GO:0048730	epidermis morphogenesis	biological_process	10	2	1667	4	20947	0.0340731
GO:0048368	lateral mesoderm development	biological_process	9	2	1667	4	20947	0.0340731
GO:0070192	chromosome organization involved in meiotic cell cycle	biological_process	6	2	1667	4	20947	0.0340731
GO:0032876	negative regulation of DNA endoreduplication	biological_process	13	2	1667	4	20947	0.0340731
GO:0005740	mitochondrial envelope	cellular_component	11	2	1667	4	20947	0.0340731
GO:0021747	cochlear nucleus development	biological_process	13	2	1667	4	20947	0.0340731
GO:2000623	negative regulation of nuclear-transcribed mRNA catabolic process, nonsense-mediated decay	biological_process	13	2	1667	4	20947	0.0340731
GO:1990441	negative regulation of transcription from RNA polymerase II promoter in response to endoplasmic reticulum stress	biological_process	14	2	1667	4	20947	0.0340731
GO:0008272	sulfate transport	biological_process	8	2	1667	4	20947	0.0340731
GO:0032534	regulation of microvillus assembly	biological_process	8	2	1667	4	20947	0.0340731
GO:0060571	morphogenesis of an epithelial fold	biological_process	7	2	1667	4	20947	0.0340731
GO:0005131	growth hormone receptor binding	molecular_function	7	2	1667	4	20947	0.0340731
GO:0061154	endothelial tube morphogenesis	biological_process	9	2	1667	4	20947	0.0340731
GO:0010724	regulation of definitive erythrocyte differentiation	biological_process	8	2	1667	4	20947	0.0340731
GO:0018243	protein O-linked glycosylation via threonine	biological_process	10	2	1667	4	20947	0.0340731
GO:0007386	compartment pattern specification	biological_process	9	2	1667	4	20947	0.0340731
GO:0070884	regulation of calcineurin-NFAT signaling cascade	biological_process	11	2	1667	4	20947	0.0340731
GO:0035791	platelet-derived growth factor receptor-beta signaling pathway	biological_process	11	2	1667	4	20947	0.0340731
GO:2001259	positive regulation of cation channel activity	biological_process	10	2	1667	4	20947	0.0340731
GO:0019800	peptide cross-linking via chondroitin 4-sulfate glycosaminoglycan	biological_process	10	2	1667	4	20947	0.0340731
GO:0018406	protein C-linked glycosylation via 2'-alpha-mannosyl-L-tryptophan	biological_process	11	2	1667	4	20947	0.0340731
GO:0019941	modification-dependent protein catabolic process	biological_process	8	2	1667	4	20947	0.0340731
GO:0002091	negative regulation of receptor internalization	biological_process	9	2	1667	4	20947	0.0340731
GO:0030015	CCR4-NOT core complex	cellular_component	8	2	1667	4	20947	0.0340731
GO:0035519	protein K29-linked ubiquitination	biological_process	12	2	1667	4	20947	0.0340731
GO:0006658	phosphatidylserine metabolic process	biological_process	6	2	1667	4	20947	0.0340731
GO:0005432	calcium:sodium antiporter activity	molecular_function	11	2	1667	4	20947	0.0340731
GO:0048539	bone marrow development	biological_process	6	2	1667	4	20947	0.0340731
GO:0060442	branching involved in prostate gland morphogenesis	biological_process	9	2	1667	4	20947	0.0340731
GO:0044615	nuclear pore nuclear basket	cellular_component	13	2	1667	4	20947	0.0340731
GO:0004594	pantothenate kinase activity	molecular_function	7	2	1667	4	20947	0.0340731
GO:0010387	COP9 signalosome assembly	biological_process	9	2	1667	4	20947	0.0340731
GO:0001951	intestinal D-glucose absorption	biological_process	8	2	1667	4	20947	0.0340731
GO:0043559	insulin binding	molecular_function	7	2	1667	4	20947	0.0340731
GO:0060742	epithelial cell differentiation involved in prostate gland development	biological_process	8	2	1667	4	20947	0.0340731
GO:0060449	bud elongation involved in lung branching	biological_process	9	2	1667	4	20947	0.0340731
GO:0035749	myelin sheath adaxonal region	cellular_component	5	2	1667	4	20947	0.0340731
GO:1901888	regulation of cell junction assembly	biological_process	7	2	1667	4	20947	0.0340731
GO:0033158	regulation of protein import into nucleus, translocation	biological_process	10	2	1667	4	20947	0.0340731
GO:0007016	cytoskeletal anchoring at plasma membrane	biological_process	6	2	1667	4	20947	0.0340731
GO:0010638	positive regulation of organelle organization	biological_process	5	2	1667	4	20947	0.0340731
GO:0032909	regulation of transforming growth factor beta2 production	biological_process	8	2	1667	4	20947	0.0340731
GO:1900103	positive regulation of endoplasmic reticulum unfolded protein response	biological_process	10	2	1667	4	20947	0.0340731
GO:2000774	positive regulation of cellular senescence	biological_process	8	2	1667	4	20947	0.0340731
GO:0033522	histone H2A ubiquitination	biological_process	10	2	1667	4	20947	0.0340731
GO:0051150	regulation of smooth muscle cell differentiation	biological_process	9	2	1667	4	20947	0.0340731
GO:0017034	Rap guanyl-nucleotide exchange factor activity	molecular_function	5	2	1667	4	20947	0.0340731
GO:0035615	clathrin adaptor activity	molecular_function	6	2	1667	4	20947	0.0340731
GO:0051639	actin filament network formation	biological_process	8	2	1667	4	20947	0.0340731
GO:0016525	negative regulation of angiogenesis	biological_process	11	8	1667	48	20947	0.034299
GO:0000187	activation of MAPK activity	biological_process	13	8	1667	48	20947	0.034299
GO:0005764	lysosome	cellular_component	11	17	1667	133	20947	0.0350801
GO:0008022	protein C-terminus binding	molecular_function	5	17	1667	133	20947	0.0350801
GO:0000790	nuclear chromatin	cellular_component	13	18	1667	143	20947	0.0351472
GO:0045893	positive regulation of transcription, DNA-templated	biological_process	12	30	1667	268	20947	0.0364811
GO:0030216	keratinocyte differentiation	biological_process	9	7	1667	40	20947	0.036588
GO:0031398	positive regulation of protein ubiquitination	biological_process	12	7	1667	40	20947	0.036588
GO:0016575	histone deacetylation	biological_process	9	5	1667	24	20947	0.03774
GO:0000794	condensed nuclear chromosome	cellular_component	12	5	1667	24	20947	0.03774
GO:0046627	negative regulation of insulin receptor signaling pathway	biological_process	12	5	1667	24	20947	0.03774
GO:0031901	early endosome membrane	cellular_component	11	8	1667	49	20947	0.0382396
GO:0000979	RNA polymerase II core promoter sequence-specific DNA binding	molecular_function	11	8	1667	49	20947	0.0382396
GO:0047485	protein N-terminus binding	molecular_function	5	10	1667	67	20947	0.0383713
GO:0006139	nucleobase-containing compound metabolic process	biological_process	6	3	1667	10	20947	0.0395008
GO:0097502	mannosylation	biological_process	8	3	1667	10	20947	0.0395008
GO:0060997	dendritic spine morphogenesis	biological_process	9	3	1667	10	20947	0.0395008
GO:0070411	I-SMAD binding	molecular_function	6	3	1667	10	20947	0.0395008
GO:0004653	polypeptide N-acetylgalactosaminyltransferase activity	molecular_function	8	3	1667	10	20947	0.0395008
GO:0071044	histone mRNA catabolic process	biological_process	11	3	1667	10	20947	0.0395008
GO:0007163	establishment or maintenance of cell polarity	biological_process	5	3	1667	10	20947	0.0395008
GO:0030520	intracellular estrogen receptor signaling pathway	biological_process	9	3	1667	10	20947	0.0395008
GO:0043220	Schmidt-Lanterman incisure	cellular_component	7	3	1667	10	20947	0.0395008
GO:0016442	RISC complex	cellular_component	9	3	1667	10	20947	0.0395008
GO:1902902	negative regulation of autophagosome assembly	biological_process	9	3	1667	10	20947	0.0395008
GO:0097194	execution phase of apoptosis	biological_process	8	3	1667	10	20947	0.0395008
GO:0060213	positive regulation of nuclear-transcribed mRNA poly(A) tail shortening	biological_process	14	3	1667	10	20947	0.0395008
GO:0030673	axolemma	cellular_component	9	3	1667	10	20947	0.0395008
GO:0030242	pexophagy	biological_process	7	3	1667	10	20947	0.0395008
GO:0008589	regulation of smoothened signaling pathway	biological_process	9	3	1667	10	20947	0.0395008
GO:0005521	lamin binding	molecular_function	5	3	1667	10	20947	0.0395008
GO:0016574	histone ubiquitination	biological_process	9	3	1667	10	20947	0.0395008
GO:0004725	protein tyrosine phosphatase activity	molecular_function	9	13	1667	96	20947	0.0406224
GO:0046677	response to antibiotic	biological_process	6	4	1667	17	20947	0.041171
GO:0046718	viral entry into host cell	biological_process	7	4	1667	17	20947	0.041171
GO:0007062	sister chromatid cohesion	biological_process	6	4	1667	17	20947	0.041171
GO:0042474	middle ear morphogenesis	biological_process	10	4	1667	17	20947	0.041171
GO:0004012	phospholipid-translocating ATPase activity	molecular_function	12	4	1667	17	20947	0.041171
GO:0001702	gastrulation with mouth forming second	biological_process	9	4	1667	17	20947	0.041171
GO:0007094	mitotic spindle assembly checkpoint	biological_process	15	4	1667	17	20947	0.041171
GO:0030511	positive regulation of transforming growth factor beta receptor signaling pathway	biological_process	12	4	1667	17	20947	0.041171
GO:0001782	B cell homeostasis	biological_process	6	4	1667	17	20947	0.041171
GO:0030332	cyclin binding	molecular_function	5	4	1667	17	20947	0.041171
GO:0035098	ESC/E(Z) complex	cellular_component	9	4	1667	17	20947	0.041171
GO:0005875	microtubule associated complex	cellular_component	11	4	1667	17	20947	0.041171
GO:0051897	positive regulation of protein kinase B signaling	biological_process	10	8	1667	50	20947	0.042472
GO:0060348	bone development	biological_process	8	6	1667	33	20947	0.0435024
GO:0008092	cytoskeletal protein binding	molecular_function	5	6	1667	33	20947	0.0435024
GO:0008180	COP9 signalosome	cellular_component	11	6	1667	33	20947	0.0435024
GO:0061630	ubiquitin protein ligase activity	molecular_function	7	19	1667	157	20947	0.0438694
GO:0005763	mitochondrial small ribosomal subunit	cellular_component	13	5	1667	25	20947	0.0441887
GO:0042177	negative regulation of protein catabolic process	biological_process	9	5	1667	25	20947	0.0441887
GO:0016925	protein sumoylation	biological_process	10	5	1667	25	20947	0.0441887
GO:0030529	intracellular ribonucleoprotein complex	cellular_component	7	11	1667	78	20947	0.0442015
GO:0045766	positive regulation of angiogenesis	biological_process	12	11	1667	78	20947	0.0442015
GO:0016324	apical plasma membrane	cellular_component	6	21	1667	178	20947	0.0448655
GO:0016485	protein processing	biological_process	7	10	1667	69	20947	0.04566
GO:0014069	postsynaptic density	cellular_component	4	12	1667	88	20947	0.0457788
GO:0009615	response to virus	biological_process	7	7	1667	42	20947	0.0461811
GO:0045171	intercellular bridge	cellular_component	5	7	1667	42	20947	0.0461811
GO:0003712	transcription cofactor activity	molecular_function	5	7	1667	42	20947	0.0461811
GO:0048306	calcium-dependent protein binding	molecular_function	5	7	1667	42	20947	0.0461811
GO:0043235	receptor complex	cellular_component	5	13	1667	98	20947	0.0467961
GO:0035335	peptidyl-tyrosine dephosphorylation	biological_process	9	13	1667	98	20947	0.0467961
GO:0045454	cell redox homeostasis	biological_process	6	8	1667	51	20947	0.0470027
GO:0046872	metal ion binding	molecular_function	6	121	1667	1314	20947	0.0489029
GO:0000209	protein polyubiquitination	biological_process	11	12	1667	89	20947	0.0492456
GO:0009411	response to UV	biological_process	7	6	1667	34	20947	0.0494049
GO:0006891	intra-Golgi vesicle-mediated transport	biological_process	7	4	1667	18	20947	0.0497042
GO:0035904	aorta development	biological_process	10	4	1667	18	20947	0.0497042
GO:0007405	neuroblast proliferation	biological_process	9	4	1667	18	20947	0.0497042
GO:0035329	hippo signaling	biological_process	8	4	1667	18	20947	0.0497042
GO:0045429	positive regulation of nitric oxide biosynthetic process	biological_process	9	4	1667	18	20947	0.0497042
GO:0003756	protein disulfide isomerase activity	molecular_function	7	4	1667	18	20947	0.0497042
GO:0000281	mitotic cytokinesis	biological_process	7	4	1667	18	20947	0.0497042
GO:0055007	cardiac muscle cell differentiation	biological_process	8	4	1667	18	20947	0.0497042
GO:0031410	cytoplasmic vesicle	cellular_component	9	13	1667	99	20947	0.0501146
GO:0045178	basal part of cell	cellular_component	5	3	1667	11	20947	0.0511759
GO:0045909	positive regulation of vasodilation	biological_process	11	3	1667	11	20947	0.0511759
GO:0008266	poly(U) RNA binding	molecular_function	9	3	1667	11	20947	0.0511759
GO:0061136	regulation of proteasomal protein catabolic process	biological_process	10	3	1667	11	20947	0.0511759
GO:2000778	positive regulation of interleukin-6 secretion	biological_process	9	3	1667	11	20947	0.0511759
GO:0005640	nuclear outer membrane	cellular_component	8	3	1667	11	20947	0.0511759
GO:0007289	spermatid nucleus differentiation	biological_process	10	3	1667	11	20947	0.0511759
GO:0051279	regulation of release of sequestered calcium ion into cytosol	biological_process	15	3	1667	11	20947	0.0511759
GO:0060484	lung-associated mesenchyme development	biological_process	9	3	1667	11	20947	0.0511759
GO:1901224	positive regulation of NIK/NF-kappaB signaling	biological_process	10	3	1667	11	20947	0.0511759
GO:0005847	mRNA cleavage and polyadenylation specificity factor complex	cellular_component	14	3	1667	11	20947	0.0511759
GO:0071564	npBAF complex	cellular_component	13	3	1667	11	20947	0.0511759
GO:0089711	L-glutamate transmembrane transport	biological_process	9	3	1667	11	20947	0.0511759
GO:0044548	S100 protein binding	molecular_function	5	3	1667	11	20947	0.0511759
GO:0035024	negative regulation of Rho protein signal transduction	biological_process	12	3	1667	11	20947	0.0511759
GO:0031402	sodium ion binding	molecular_function	8	3	1667	11	20947	0.0511759
GO:0034045	pre-autophagosomal structure membrane	cellular_component	10	3	1667	11	20947	0.0511759
GO:0006120	mitochondrial electron transport, NADH to ubiquinone	biological_process	16	3	1667	11	20947	0.0511759
GO:0007040	lysosome organization	biological_process	6	5	1667	26	20947	0.0512559
GO:0071479	cellular response to ionizing radiation	biological_process	7	5	1667	26	20947	0.0512559
GO:0071526	semaphorin-plexin signaling pathway	biological_process	8	5	1667	26	20947	0.0512559
GO:0016358	dendrite development	biological_process	7	5	1667	26	20947	0.0512559
GO:0000413	protein peptidyl-prolyl isomerization	biological_process	10	7	1667	43	20947	0.0515272
GO:0019827	stem cell population maintenance	biological_process	9	7	1667	43	20947	0.0515272
GO:0000902	cell morphogenesis	biological_process	7	8	1667	52	20947	0.0518373
GO:0050790	regulation of catalytic activity	biological_process	5	8	1667	52	20947	0.0518373
GO:0005262	calcium channel activity	molecular_function	10	8	1667	52	20947	0.0518373
GO:0009143	nucleoside triphosphate catabolic process	biological_process	9	2	1667	5	20947	0.0538211
GO:0043535	regulation of blood vessel endothelial cell migration	biological_process	12	2	1667	5	20947	0.0538211
GO:0001561	fatty acid alpha-oxidation	biological_process	10	2	1667	5	20947	0.0538211
GO:0006857	oligopeptide transport	biological_process	7	2	1667	5	20947	0.0538211
GO:0015125	bile acid transmembrane transporter activity	molecular_function	9	2	1667	5	20947	0.0538211
GO:0060396	growth hormone receptor signaling pathway	biological_process	10	2	1667	5	20947	0.0538211
GO:1901799	negative regulation of proteasomal protein catabolic process	biological_process	11	2	1667	5	20947	0.0538211
GO:0006996	organelle organization	biological_process	4	2	1667	5	20947	0.0538211
GO:0014033	neural crest cell differentiation	biological_process	9	2	1667	5	20947	0.0538211
GO:0008608	attachment of spindle microtubules to kinetochore	biological_process	8	2	1667	5	20947	0.0538211
GO:0046822	regulation of nucleocytoplasmic transport	biological_process	8	2	1667	5	20947	0.0538211
GO:0031587	positive regulation of inositol 1,4,5-trisphosphate-sensitive calcium-release channel activity	biological_process	10	2	1667	5	20947	0.0538211
GO:0006928	movement of cell or subcellular component	biological_process	5	2	1667	5	20947	0.0538211
GO:0000791	euchromatin	cellular_component	12	2	1667	5	20947	0.0538211
GO:0061042	vascular wound healing	biological_process	12	2	1667	5	20947	0.0538211
GO:0032020	ISG15-protein conjugation	biological_process	8	2	1667	5	20947	0.0538211
GO:0004591	oxoglutarate dehydrogenase (succinyl-transferring) activity	molecular_function	7	2	1667	5	20947	0.0538211
GO:0005672	transcription factor TFIIA complex	cellular_component	10	2	1667	5	20947	0.0538211
GO:0006048	UDP-N-acetylglucosamine biosynthetic process	biological_process	11	2	1667	5	20947	0.0538211
GO:0010888	negative regulation of lipid storage	biological_process	8	2	1667	5	20947	0.0538211
GO:0002687	positive regulation of leukocyte migration	biological_process	6	2	1667	5	20947	0.0538211
GO:0051256	mitotic spindle midzone assembly	biological_process	10	2	1667	5	20947	0.0538211
GO:0034046	poly(G) binding	molecular_function	9	2	1667	5	20947	0.0538211
GO:0071012	catalytic step 1 spliceosome	cellular_component	9	2	1667	5	20947	0.0538211
GO:0048505	regulation of timing of cell differentiation	biological_process	8	2	1667	5	20947	0.0538211
GO:0006900	membrane budding	biological_process	6	2	1667	5	20947	0.0538211
GO:0021942	radial glia guided migration of Purkinje cell	biological_process	10	2	1667	5	20947	0.0538211
GO:0005587	collagen type IV trimer	cellular_component	7	2	1667	5	20947	0.0538211
GO:0010518	positive regulation of phospholipase activity	biological_process	8	2	1667	5	20947	0.0538211
GO:0036066	protein O-linked fucosylation	biological_process	10	2	1667	5	20947	0.0538211
GO:0071499	cellular response to laminar fluid shear stress	biological_process	7	2	1667	5	20947	0.0538211
GO:2000001	regulation of DNA damage checkpoint	biological_process	10	2	1667	5	20947	0.0538211
GO:1903672	positive regulation of sprouting angiogenesis	biological_process	13	2	1667	5	20947	0.0538211
GO:0045636	positive regulation of melanocyte differentiation	biological_process	12	2	1667	5	20947	0.0538211
GO:0030903	notochord development	biological_process	8	2	1667	5	20947	0.0538211
GO:0001711	endodermal cell fate commitment	biological_process	8	2	1667	5	20947	0.0538211
GO:0048679	regulation of axon regeneration	biological_process	9	2	1667	5	20947	0.0538211
GO:0035455	response to interferon-alpha	biological_process	7	2	1667	5	20947	0.0538211
GO:0022027	interkinetic nuclear migration	biological_process	12	2	1667	5	20947	0.0538211
GO:0005849	mRNA cleavage factor complex	cellular_component	13	2	1667	5	20947	0.0538211
GO:1901018	positive regulation of potassium ion transmembrane transporter activity	biological_process	10	2	1667	5	20947	0.0538211
GO:0015276	ligand-gated ion channel activity	molecular_function	9	2	1667	5	20947	0.0538211
GO:0000055	ribosomal large subunit export from nucleus	biological_process	9	2	1667	5	20947	0.0538211
GO:0047497	mitochondrion transport along microtubule	biological_process	9	2	1667	5	20947	0.0538211
GO:0043462	regulation of ATPase activity	biological_process	13	2	1667	5	20947	0.0538211
GO:0061014	positive regulation of mRNA catabolic process	biological_process	11	2	1667	5	20947	0.0538211
GO:0060042	retina morphogenesis in camera-type eye	biological_process	12	2	1667	5	20947	0.0538211
GO:0005007	fibroblast growth factor-activated receptor activity	molecular_function	10	2	1667	5	20947	0.0538211
GO:1902041	regulation of extrinsic apoptotic signaling pathway via death domain receptors	biological_process	10	2	1667	5	20947	0.0538211
GO:0030976	thiamine pyrophosphate binding	molecular_function	6	2	1667	5	20947	0.0538211
GO:0031313	extrinsic component of endosome membrane	cellular_component	12	2	1667	5	20947	0.0538211
GO:2001020	regulation of response to DNA damage stimulus	biological_process	7	2	1667	5	20947	0.0538211
GO:1903206	negative regulation of hydrogen peroxide-induced cell death	biological_process	9	2	1667	5	20947	0.0538211
GO:0051574	positive regulation of histone H3-K9 methylation	biological_process	11	2	1667	5	20947	0.0538211
GO:1902895	positive regulation of pri-miRNA transcription from RNA polymerase II promoter	biological_process	14	2	1667	5	20947	0.0538211
GO:0010863	positive regulation of phospholipase C activity	biological_process	9	2	1667	5	20947	0.0538211
GO:0061045	negative regulation of wound healing	biological_process	8	2	1667	5	20947	0.0538211
GO:0016010	dystrophin-associated glycoprotein complex	cellular_component	7	2	1667	5	20947	0.0538211
GO:0005923	bicellular tight junction	cellular_component	6	11	1667	81	20947	0.0556323
GO:0030374	ligand-dependent nuclear receptor transcription coactivator activity	molecular_function	7	6	1667	35	20947	0.0557755
GO:0045860	positive regulation of protein kinase activity	biological_process	11	6	1667	35	20947	0.0557755
GO:0005739	mitochondrion	cellular_component	9	85	1667	901	20947	0.0562631
GO:0005604	basement membrane	cellular_component	6	8	1667	53	20947	0.0569803
GO:0019901	protein kinase binding	molecular_function	7	32	1667	301	20947	0.0572044
GO:0032403	protein complex binding	molecular_function	5	14	1667	111	20947	0.0573259
GO:0070491	repressing transcription factor binding	molecular_function	6	5	1667	27	20947	0.0589446
GO:0042169	SH2 domain binding	molecular_function	6	5	1667	27	20947	0.0589446
GO:0001106	RNA polymerase II transcription corepressor activity	molecular_function	7	4	1667	19	20947	0.0591305
GO:0048025	negative regulation of mRNA splicing, via spliceosome	biological_process	13	4	1667	19	20947	0.0591305
GO:0000132	establishment of mitotic spindle orientation	biological_process	9	4	1667	19	20947	0.0591305
GO:0097150	neuronal stem cell population maintenance	biological_process	10	4	1667	19	20947	0.0591305
GO:0032728	positive regulation of interferon-beta production	biological_process	9	4	1667	19	20947	0.0591305
GO:0007050	cell cycle arrest	biological_process	7	9	1667	63	20947	0.0606035
GO:0010976	positive regulation of neuron projection development	biological_process	8	8	1667	54	20947	0.0624355
GO:0000381	regulation of alternative mRNA splicing, via spliceosome	biological_process	13	6	1667	36	20947	0.0626175
GO:0019902	phosphatase binding	molecular_function	6	6	1667	36	20947	0.0626175
GO:0001756	somitogenesis	biological_process	9	6	1667	36	20947	0.0626175
GO:0051726	regulation of cell cycle	biological_process	6	10	1667	73	20947	0.0629099
GO:0003755	peptidyl-prolyl cis-trans isomerase activity	molecular_function	6	7	1667	45	20947	0.0633435
GO:0030307	positive regulation of cell growth	biological_process	7	7	1667	45	20947	0.0633435
GO:0043209	myelin sheath	cellular_component	5	15	1667	123	20947	0.0640995
GO:0006024	glycosaminoglycan biosynthetic process	biological_process	8	3	1667	12	20947	0.0643114
GO:0001675	acrosome assembly	biological_process	10	3	1667	12	20947	0.0643114
GO:0016331	morphogenesis of embryonic epithelium	biological_process	8	3	1667	12	20947	0.0643114
GO:0017015	regulation of transforming growth factor beta receptor signaling pathway	biological_process	11	3	1667	12	20947	0.0643114
GO:0042327	positive regulation of phosphorylation	biological_process	9	3	1667	12	20947	0.0643114
GO:0005159	insulin-like growth factor receptor binding	molecular_function	6	3	1667	12	20947	0.0643114
GO:0006301	postreplication repair	biological_process	10	3	1667	12	20947	0.0643114
GO:1902236	negative regulation of endoplasmic reticulum stress-induced intrinsic apoptotic signaling pathway	biological_process	11	3	1667	12	20947	0.0643114
GO:0071901	negative regulation of protein serine/threonine kinase activity	biological_process	12	3	1667	12	20947	0.0643114
GO:0021510	spinal cord development	biological_process	9	3	1667	12	20947	0.0643114
GO:0035497	cAMP response element binding	molecular_function	9	3	1667	12	20947	0.0643114
GO:0070403	NAD+ binding	molecular_function	7	3	1667	12	20947	0.0643114
GO:0001784	phosphotyrosine binding	molecular_function	7	3	1667	12	20947	0.0643114
GO:0045445	myoblast differentiation	biological_process	8	3	1667	12	20947	0.0643114
GO:0003198	epithelial to mesenchymal transition involved in endocardial cushion formation	biological_process	12	3	1667	12	20947	0.0643114
GO:0000974	Prp19 complex	cellular_component	5	3	1667	12	20947	0.0643114
GO:0001968	fibronectin binding	molecular_function	5	3	1667	12	20947	0.0643114
GO:0005885	Arp2/3 protein complex	cellular_component	11	3	1667	12	20947	0.0643114
GO:0004467	long-chain fatty acid-CoA ligase activity	molecular_function	7	3	1667	12	20947	0.0643114
GO:0008250	oligosaccharyltransferase complex	cellular_component	12	3	1667	12	20947	0.0643114
GO:0045944	positive regulation of transcription from RNA polymerase II promoter	biological_process	13	73	1667	770	20947	0.0665983
GO:0050919	negative chemotaxis	biological_process	6	5	1667	28	20947	0.0672534
GO:0008233	peptidase activity	molecular_function	5	5	1667	28	20947	0.0672534
GO:0006887	exocytosis	biological_process	6	8	1667	55	20947	0.0682055
GO:0045666	positive regulation of neuron differentiation	biological_process	11	8	1667	55	20947	0.0682055
GO:0017134	fibroblast growth factor binding	molecular_function	6	4	1667	20	20947	0.0694347
GO:0034047	regulation of protein phosphatase type 2A activity	biological_process	11	4	1667	20	20947	0.0694347
GO:0045930	negative regulation of mitotic cell cycle	biological_process	8	4	1667	20	20947	0.0694347
GO:2001243	negative regulation of intrinsic apoptotic signaling pathway	biological_process	10	4	1667	20	20947	0.0694347
GO:0043425	bHLH transcription factor binding	molecular_function	6	4	1667	20	20947	0.0694347
GO:0007026	negative regulation of microtubule depolymerization	biological_process	9	4	1667	20	20947	0.0694347
GO:0008286	insulin receptor signaling pathway	biological_process	10	6	1667	37	20947	0.0699319
GO:0034446	substrate adhesion-dependent cell spreading	biological_process	9	6	1667	37	20947	0.0699319
GO:0008565	protein transporter activity	molecular_function	5	9	1667	65	20947	0.0712134
GO:0030054	cell junction	cellular_component	3	27	1667	253	20947	0.0727676
GO:0035023	regulation of Rho protein signal transduction	biological_process	11	11	1667	85	20947	0.0737032
GO:0042995	cell projection	cellular_component	5	8	1667	56	20947	0.0742919
GO:0006303	double-strand break repair via nonhomologous end joining	biological_process	11	5	1667	29	20947	0.0761768
GO:0016049	cell growth	biological_process	5	5	1667	29	20947	0.0761768
GO:0030513	positive regulation of BMP signaling pathway	biological_process	15	5	1667	29	20947	0.0761768
GO:0048565	digestive tract development	biological_process	7	5	1667	29	20947	0.0761768
GO:0006379	mRNA cleavage	biological_process	11	2	1667	6	20947	0.0765434
GO:0030252	growth hormone secretion	biological_process	10	2	1667	6	20947	0.0765434
GO:0035631	CD40 receptor complex	cellular_component	8	2	1667	6	20947	0.0765434
GO:0007270	neuron-neuron synaptic transmission	biological_process	8	2	1667	6	20947	0.0765434
GO:0038092	nodal signaling pathway	biological_process	11	2	1667	6	20947	0.0765434
GO:0048208	COPII vesicle coating	biological_process	9	2	1667	6	20947	0.0765434
GO:0045616	regulation of keratinocyte differentiation	biological_process	10	2	1667	6	20947	0.0765434
GO:0060339	negative regulation of type I interferon-mediated signaling pathway	biological_process	10	2	1667	6	20947	0.0765434
GO:0046855	inositol phosphate dephosphorylation	biological_process	10	2	1667	6	20947	0.0765434
GO:0043666	regulation of phosphoprotein phosphatase activity	biological_process	10	2	1667	6	20947	0.0765434
GO:0004716	receptor signaling protein tyrosine kinase activity	molecular_function	9	2	1667	6	20947	0.0765434
GO:0071711	basement membrane organization	biological_process	7	2	1667	6	20947	0.0765434
GO:0086036	regulation of cardiac muscle cell membrane potential	biological_process	6	2	1667	6	20947	0.0765434
GO:0001514	selenocysteine incorporation	biological_process	10	2	1667	6	20947	0.0765434
GO:0014731	spectrin-associated cytoskeleton	cellular_component	10	2	1667	6	20947	0.0765434
GO:0008541	proteasome regulatory particle, lid subcomplex	cellular_component	10	2	1667	6	20947	0.0765434
GO:0060119	inner ear receptor cell development	biological_process	12	2	1667	6	20947	0.0765434
GO:0048733	sebaceous gland development	biological_process	9	2	1667	6	20947	0.0765434
GO:0030870	Mre11 complex	cellular_component	11	2	1667	6	20947	0.0765434
GO:0010606	positive regulation of cytoplasmic mRNA processing body assembly	biological_process	8	2	1667	6	20947	0.0765434
GO:0006012	galactose metabolic process	biological_process	9	2	1667	6	20947	0.0765434
GO:0070972	protein localization to endoplasmic reticulum	biological_process	8	2	1667	6	20947	0.0765434
GO:0042754	negative regulation of circadian rhythm	biological_process	6	2	1667	6	20947	0.0765434
GO:0006693	prostaglandin metabolic process	biological_process	10	2	1667	6	20947	0.0765434
GO:0097028	dendritic cell differentiation	biological_process	8	2	1667	6	20947	0.0765434
GO:0007183	SMAD protein complex assembly	biological_process	10	2	1667	6	20947	0.0765434
GO:0006930	substrate-dependent cell migration, cell extension	biological_process	9	2	1667	6	20947	0.0765434
GO:0050995	negative regulation of lipid catabolic process	biological_process	8	2	1667	6	20947	0.0765434
GO:0034993	LINC complex	cellular_component	13	2	1667	6	20947	0.0765434
GO:0070937	CRD-mediated mRNA stability complex	cellular_component	9	2	1667	6	20947	0.0765434
GO:0045821	positive regulation of glycolytic process	biological_process	9	2	1667	6	20947	0.0765434
GO:2000773	negative regulation of cellular senescence	biological_process	8	2	1667	6	20947	0.0765434
GO:0045180	basal cortex	cellular_component	11	2	1667	6	20947	0.0765434
GO:0052629	phosphatidylinositol-3,5-bisphosphate 3-phosphatase activity	molecular_function	10	2	1667	6	20947	0.0765434
GO:0036302	atrioventricular canal development	biological_process	9	2	1667	6	20947	0.0765434
GO:0006501	C-terminal protein lipidation	biological_process	9	2	1667	6	20947	0.0765434
GO:0072711	cellular response to hydroxyurea	biological_process	7	2	1667	6	20947	0.0765434
GO:0045542	positive regulation of cholesterol biosynthetic process	biological_process	11	2	1667	6	20947	0.0765434
GO:0032940	secretion by cell	biological_process	5	2	1667	6	20947	0.0765434
GO:0035197	siRNA binding	molecular_function	7	2	1667	6	20947	0.0765434
GO:0051014	actin filament severing	biological_process	6	2	1667	6	20947	0.0765434
GO:0008090	retrograde axonal transport	biological_process	9	2	1667	6	20947	0.0765434
GO:0072542	protein phosphatase activator activity	molecular_function	6	2	1667	6	20947	0.0765434
GO:0033130	acetylcholine receptor binding	molecular_function	6	2	1667	6	20947	0.0765434
GO:0003073	regulation of systemic arterial blood pressure	biological_process	9	2	1667	6	20947	0.0765434
GO:0035845	photoreceptor cell outer segment organization	biological_process	7	2	1667	6	20947	0.0765434
GO:0060174	limb bud formation	biological_process	9	2	1667	6	20947	0.0765434
GO:0045792	negative regulation of cell size	biological_process	7	2	1667	6	20947	0.0765434
GO:0042297	vocal learning	biological_process	9	2	1667	6	20947	0.0765434
GO:0090544	BAF-type complex	cellular_component	12	2	1667	6	20947	0.0765434
GO:0016671	oxidoreductase activity, acting on a sulfur group of donors, disulfide as acceptor	molecular_function	6	2	1667	6	20947	0.0765434
GO:0086004	regulation of cardiac muscle cell contraction	biological_process	9	2	1667	6	20947	0.0765434
GO:0031659	positive regulation of cyclin-dependent protein serine/threonine kinase activity involved in G1/S transition of mitotic cell cycle	biological_process	14	2	1667	6	20947	0.0765434
GO:2000643	positive regulation of early endosome to late endosome transport	biological_process	5	2	1667	6	20947	0.0765434
GO:0021860	pyramidal neuron development	biological_process	12	2	1667	6	20947	0.0765434
GO:0032930	positive regulation of superoxide anion generation	biological_process	9	2	1667	6	20947	0.0765434
GO:0060463	lung lobe morphogenesis	biological_process	10	2	1667	6	20947	0.0765434
GO:0030579	ubiquitin-dependent SMAD protein catabolic process	biological_process	10	2	1667	6	20947	0.0765434
GO:0071541	eukaryotic translation initiation factor 3 complex, eIF3m	cellular_component	10	2	1667	6	20947	0.0765434
GO:0043154	negative regulation of cysteine-type endopeptidase activity involved in apoptotic process	biological_process	13	7	1667	47	20947	0.0766754
GO:0030674	protein binding, bridging	molecular_function	5	6	1667	38	20947	0.0777174
GO:0021762	substantia nigra development	biological_process	11	6	1667	38	20947	0.0777174
GO:0000398	mRNA splicing, via spliceosome	biological_process	11	13	1667	106	20947	0.0778958
GO:0071539	protein localization to centrosome	biological_process	9	3	1667	13	20947	0.0788211
GO:0005537	mannose binding	molecular_function	6	3	1667	13	20947	0.0788211
GO:0030877	beta-catenin destruction complex	cellular_component	9	3	1667	13	20947	0.0788211
GO:0030048	actin filament-based movement	biological_process	6	3	1667	13	20947	0.0788211
GO:0034453	microtubule anchoring	biological_process	7	3	1667	13	20947	0.0788211
GO:0010824	regulation of centrosome duplication	biological_process	11	3	1667	13	20947	0.0788211
GO:0035255	ionotropic glutamate receptor binding	molecular_function	7	3	1667	13	20947	0.0788211
GO:0001676	long-chain fatty acid metabolic process	biological_process	10	3	1667	13	20947	0.0788211
GO:0072520	seminiferous tubule development	biological_process	9	3	1667	13	20947	0.0788211
GO:0035371	microtubule plus-end	cellular_component	12	3	1667	13	20947	0.0788211
GO:0042307	positive regulation of protein import into nucleus	biological_process	6	3	1667	13	20947	0.0788211
GO:0030955	potassium ion binding	molecular_function	8	3	1667	13	20947	0.0788211
GO:2000379	positive regulation of reactive oxygen species metabolic process	biological_process	7	3	1667	13	20947	0.0788211
GO:0071480	cellular response to gamma radiation	biological_process	8	3	1667	13	20947	0.0788211
GO:0004771	sterol esterase activity	molecular_function	7	1	1667	1	20947	0.0795818
GO:0036372	opsin transport	biological_process	7	1	1667	1	20947	0.0795818
GO:0034602	oxoglutarate dehydrogenase (NAD+) activity	molecular_function	7	1	1667	1	20947	0.0795818
GO:0033580	protein galactosylation at cell surface	biological_process	10	1	1667	1	20947	0.0795818
GO:2001145	negative regulation of phosphatidylinositol-3,4,5-trisphosphate 5-phosphatase activity	biological_process	11	1	1667	1	20947	0.0795818
GO:0006049	UDP-N-acetylglucosamine catabolic process	biological_process	11	1	1667	1	20947	0.0795818
GO:0002774	Fc receptor mediated inhibitory signaling pathway	biological_process	9	1	1667	1	20947	0.0795818
GO:2000560	positive regulation of CD24 biosynthetic process	biological_process	10	1	1667	1	20947	0.0795818
GO:0004310	farnesyl-diphosphate farnesyltransferase activity	molecular_function	8	1	1667	1	20947	0.0795818
GO:0060702	negative regulation of endoribonuclease activity	biological_process	12	1	1667	1	20947	0.0795818
GO:0035014	phosphatidylinositol 3-kinase regulator activity	molecular_function	5	1	1667	1	20947	0.0795818
GO:0044727	DNA demethylation of male pronucleus	biological_process	14	1	1667	1	20947	0.0795818
GO:0072202	cell differentiation involved in metanephros development	biological_process	8	1	1667	1	20947	0.0795818
GO:0033597	mitotic checkpoint complex	cellular_component	11	1	1667	1	20947	0.0795818
GO:0031111	negative regulation of microtubule polymerization or depolymerization	biological_process	9	1	1667	1	20947	0.0795818
GO:0016868	intramolecular transferase activity, phosphotransferases	molecular_function	6	1	1667	1	20947	0.0795818
GO:0045685	regulation of glial cell differentiation	biological_process	8	1	1667	1	20947	0.0795818
GO:0000153	cytoplasmic ubiquitin ligase complex	cellular_component	8	1	1667	1	20947	0.0795818
GO:1900062	regulation of replicative cell aging	biological_process	7	1	1667	1	20947	0.0795818
GO:0086066	atrial cardiac muscle cell to AV node cell communication	biological_process	7	1	1667	1	20947	0.0795818
GO:0042008	interleukin-18 receptor activity	molecular_function	7	1	1667	1	20947	0.0795818
GO:0000939	condensed chromosome inner kinetochore	cellular_component	11	1	1667	1	20947	0.0795818
GO:1900139	negative regulation of arachidonic acid secretion	biological_process	14	1	1667	1	20947	0.0795818
GO:0039530	MDA-5 signaling pathway	biological_process	7	1	1667	1	20947	0.0795818
GO:0051707	response to other organism	biological_process	6	1	1667	1	20947	0.0795818
GO:0055105	ubiquitin-protein transferase inhibitor activity	molecular_function	6	1	1667	1	20947	0.0795818
GO:0001846	opsonin binding	molecular_function	5	1	1667	1	20947	0.0795818
GO:0004662	CAAX-protein geranylgeranyltransferase activity	molecular_function	9	1	1667	1	20947	0.0795818
GO:0015191	L-methionine transmembrane transporter activity	molecular_function	11	1	1667	1	20947	0.0795818
GO:0010712	regulation of collagen metabolic process	biological_process	8	1	1667	1	20947	0.0795818
GO:0045191	regulation of isotype switching	biological_process	9	1	1667	1	20947	0.0795818
GO:0002333	transitional one stage B cell differentiation	biological_process	12	1	1667	1	20947	0.0795818
GO:1902961	positive regulation of aspartic-type endopeptidase activity involved in amyloid precursor protein catabolic process	biological_process	12	1	1667	1	20947	0.0795818
GO:0038132	neuregulin binding	molecular_function	6	1	1667	1	20947	0.0795818
GO:0051081	nuclear envelope disassembly	biological_process	7	1	1667	1	20947	0.0795818
GO:0033333	fin development	biological_process	7	1	1667	1	20947	0.0795818
GO:0090195	chemokine secretion	biological_process	8	1	1667	1	20947	0.0795818
GO:0061450	trophoblast cell migration	biological_process	9	1	1667	1	20947	0.0795818
GO:0002541	activation of plasma proteins involved in acute inflammatory response	biological_process	8	1	1667	1	20947	0.0795818
GO:0061535	glutamate secretion, neurotransmission	biological_process	9	1	1667	1	20947	0.0795818
GO:0002037	negative regulation of L-glutamate transport	biological_process	12	1	1667	1	20947	0.0795818
GO:0008488	gamma-glutamyl carboxylase activity	molecular_function	7	1	1667	1	20947	0.0795818
GO:0051446	positive regulation of meiotic cell cycle	biological_process	6	1	1667	1	20947	0.0795818
GO:0061040	female gonad morphogenesis	biological_process	9	1	1667	1	20947	0.0795818
GO:0070367	negative regulation of hepatocyte differentiation	biological_process	10	1	1667	1	20947	0.0795818
GO:0072163	mesonephric epithelium development	biological_process	11	1	1667	1	20947	0.0795818
GO:2000536	negative regulation of entry of bacterium into host cell	biological_process	10	1	1667	1	20947	0.0795818
GO:1903754	cortical microtubule plus-end	cellular_component	11	1	1667	1	20947	0.0795818
GO:1901019	regulation of calcium ion transmembrane transporter activity	biological_process	9	1	1667	1	20947	0.0795818
GO:0071670	smooth muscle cell chemotaxis	biological_process	10	1	1667	1	20947	0.0795818
GO:0050080	malonyl-CoA decarboxylase activity	molecular_function	7	1	1667	1	20947	0.0795818
GO:0021993	initiation of neural tube closure	biological_process	13	1	1667	1	20947	0.0795818
GO:0060337	type I interferon signaling pathway	biological_process	8	1	1667	1	20947	0.0795818
GO:0051800	phosphatidylinositol-3,4-bisphosphate 3-phosphatase activity	molecular_function	10	1	1667	1	20947	0.0795818
GO:0004307	ethanolaminephosphotransferase activity	molecular_function	8	1	1667	1	20947	0.0795818
GO:0002353	plasma kallikrein-kinin cascade	biological_process	8	1	1667	1	20947	0.0795818
GO:1901301	regulation of cargo loading into COPII-coated vesicle	biological_process	10	1	1667	1	20947	0.0795818
GO:0009794	regulation of mitotic cell cycle, embryonic	biological_process	8	1	1667	1	20947	0.0795818
GO:1903748	negative regulation of establishment of protein localization to mitochondrion	biological_process	7	1	1667	1	20947	0.0795818
GO:0031161	phosphatidylinositol catabolic process	biological_process	9	1	1667	1	20947	0.0795818
GO:2000808	negative regulation of synaptic vesicle clustering	biological_process	6	1	1667	1	20947	0.0795818
GO:0031658	negative regulation of cyclin-dependent protein serine/threonine kinase activity involved in G1/S transition of mitotic cell cycle	biological_process	14	1	1667	1	20947	0.0795818
GO:0061511	centriole elongation	biological_process	12	1	1667	1	20947	0.0795818
GO:0003922	GMP synthase (glutamine-hydrolyzing) activity	molecular_function	7	1	1667	1	20947	0.0795818
GO:0045160	myosin I complex	cellular_component	13	1	1667	1	20947	0.0795818
GO:0097489	multivesicular body, internal vesicle lumen	cellular_component	13	1	1667	1	20947	0.0795818
GO:0070557	PCNA-p21 complex	cellular_component	11	1	1667	1	20947	0.0795818
GO:0000111	nucleotide-excision repair factor 2 complex	cellular_component	12	1	1667	1	20947	0.0795818
GO:0061052	negative regulation of cell growth involved in cardiac muscle cell development	biological_process	9	1	1667	1	20947	0.0795818
GO:0072590	N-acetyl-L-aspartate-L-glutamate ligase activity	molecular_function	6	1	1667	1	20947	0.0795818
GO:0097201	negative regulation of transcription from RNA polymerase II promoter in response to stress	biological_process	13	1	1667	1	20947	0.0795818
GO:0000961	negative regulation of mitochondrial RNA catabolic process	biological_process	11	1	1667	1	20947	0.0795818
GO:0071441	negative regulation of histone H3-K14 acetylation	biological_process	12	1	1667	1	20947	0.0795818
GO:0010845	positive regulation of reciprocal meiotic recombination	biological_process	9	1	1667	1	20947	0.0795818
GO:0060365	coronal suture morphogenesis	biological_process	12	1	1667	1	20947	0.0795818
GO:0005597	collagen type XVI trimer	cellular_component	5	1	1667	1	20947	0.0795818
GO:0072137	condensed mesenchymal cell proliferation	biological_process	7	1	1667	1	20947	0.0795818
GO:0009384	N-acylmannosamine kinase activity	molecular_function	8	1	1667	1	20947	0.0795818
GO:0004034	aldose 1-epimerase activity	molecular_function	7	1	1667	1	20947	0.0795818
GO:0034683	integrin alphav-beta3 complex	cellular_component	9	1	1667	1	20947	0.0795818
GO:0016314	phosphatidylinositol-3,4,5-trisphosphate 3-phosphatase activity	molecular_function	10	1	1667	1	20947	0.0795818
GO:0086070	SA node cell to atrial cardiac muscle cell communication	biological_process	7	1	1667	1	20947	0.0795818
GO:0031058	positive regulation of histone modification	biological_process	10	1	1667	1	20947	0.0795818
GO:0060620	regulation of cholesterol import	biological_process	9	1	1667	1	20947	0.0795818
GO:0060479	lung cell differentiation	biological_process	7	1	1667	1	20947	0.0795818
GO:0019782	ISG15 activating enzyme activity	molecular_function	7	1	1667	1	20947	0.0795818
GO:0097199	cysteine-type endopeptidase activity involved in apoptotic signaling pathway	molecular_function	10	1	1667	1	20947	0.0795818
GO:1900163	positive regulation of phospholipid scramblase activity	biological_process	6	1	1667	1	20947	0.0795818
GO:1903611	negative regulation of calcium-dependent ATPase activity	biological_process	15	1	1667	1	20947	0.0795818
GO:0045204	MAPK export from nucleus	biological_process	7	1	1667	1	20947	0.0795818
GO:0007072	positive regulation of transcription involved in exit from mitosis	biological_process	14	1	1667	1	20947	0.0795818
GO:2001239	regulation of extrinsic apoptotic signaling pathway in absence of ligand	biological_process	10	1	1667	1	20947	0.0795818
GO:0051531	NFAT protein import into nucleus	biological_process	8	1	1667	1	20947	0.0795818
GO:0003251	positive regulation of cell proliferation involved in heart valve morphogenesis	biological_process	7	1	1667	1	20947	0.0795818
GO:0008116	prostaglandin-I synthase activity	molecular_function	6	1	1667	1	20947	0.0795818
GO:0070661	leukocyte proliferation	biological_process	5	1	1667	1	20947	0.0795818
GO:0072235	metanephric distal tubule development	biological_process	10	1	1667	1	20947	0.0795818
GO:0046331	lateral inhibition	biological_process	8	1	1667	1	20947	0.0795818
GO:1902954	regulation of early endosome to recycling endosome transport	biological_process	8	1	1667	1	20947	0.0795818
GO:0033334	fin morphogenesis	biological_process	8	1	1667	1	20947	0.0795818
GO:0047276	N-acetyllactosaminide 3-alpha-galactosyltransferase activity	molecular_function	8	1	1667	1	20947	0.0795818
GO:0046475	glycerophospholipid catabolic process	biological_process	8	1	1667	1	20947	0.0795818
GO:0050748	negative regulation of lipoprotein metabolic process	biological_process	7	1	1667	1	20947	0.0795818
GO:0050793	regulation of developmental process	biological_process	4	1	1667	1	20947	0.0795818
GO:1990579	peptidyl-serine trans-autophosphorylation	biological_process	11	1	1667	1	20947	0.0795818
GO:0070140	SUMO-specific isopeptidase activity	molecular_function	10	1	1667	1	20947	0.0795818
GO:0036335	intestinal stem cell homeostasis	biological_process	7	1	1667	1	20947	0.0795818
GO:1901315	negative regulation of histone H2A K63-linked ubiquitination	biological_process	13	1	1667	1	20947	0.0795818
GO:0090534	calcium ion-transporting ATPase complex	cellular_component	10	1	1667	1	20947	0.0795818
GO:2000691	negative regulation of cardiac muscle cell myoblast differentiation	biological_process	11	1	1667	1	20947	0.0795818
GO:0070586	cell-cell adhesion involved in gastrulation	biological_process	7	1	1667	1	20947	0.0795818
GO:0016165	linoleate 13S-lipoxygenase activity	molecular_function	7	1	1667	1	20947	0.0795818
GO:0097222	mitochondrial mRNA polyadenylation	biological_process	13	1	1667	1	20947	0.0795818
GO:0033368	protease localization to mast cell secretory granule	biological_process	9	1	1667	1	20947	0.0795818
GO:1990047	spindle matrix	cellular_component	11	1	1667	1	20947	0.0795818
GO:0000291	nuclear-transcribed mRNA catabolic process, exonucleolytic	biological_process	11	1	1667	1	20947	0.0795818
GO:0060466	activation of meiosis involved in egg activation	biological_process	8	1	1667	1	20947	0.0795818
GO:0097372	NAD-dependent histone deacetylase activity (H3-K18 specific)	molecular_function	9	1	1667	1	20947	0.0795818
GO:0005956	protein kinase CK2 complex	cellular_component	7	1	1667	1	20947	0.0795818
GO:0004642	phosphoribosylformylglycinamidine synthase activity	molecular_function	7	1	1667	1	20947	0.0795818
GO:1903020	positive regulation of glycoprotein metabolic process	biological_process	8	1	1667	1	20947	0.0795818
GO:0032470	positive regulation of endoplasmic reticulum calcium ion concentration	biological_process	12	1	1667	1	20947	0.0795818
GO:2000755	positive regulation of sphingomyelin catabolic process	biological_process	10	1	1667	1	20947	0.0795818
GO:0060681	branch elongation involved in ureteric bud branching	biological_process	9	1	1667	1	20947	0.0795818
GO:0090085	regulation of protein deubiquitination	biological_process	11	1	1667	1	20947	0.0795818
GO:0045137	development of primary sexual characteristics	biological_process	6	1	1667	1	20947	0.0795818
GO:0035048	splicing factor protein import into nucleus	biological_process	7	1	1667	1	20947	0.0795818
GO:0060520	activation of prostate induction by androgen receptor signaling pathway	biological_process	11	1	1667	1	20947	0.0795818
GO:0061504	cyclic threonylcarbamoyladenosine biosynthetic process	biological_process	13	1	1667	1	20947	0.0795818
GO:0002724	regulation of T cell cytokine production	biological_process	9	1	1667	1	20947	0.0795818
GO:0090387	phagolysosome assembly involved in apoptotic cell clearance	biological_process	8	1	1667	1	20947	0.0795818
GO:0061503	tRNA threonylcarbamoyladenosine dehydratase	molecular_function	7	1	1667	1	20947	0.0795818
GO:0031673	H zone	cellular_component	13	1	1667	1	20947	0.0795818
GO:0034693	U11/U12 snRNP	cellular_component	9	1	1667	1	20947	0.0795818
GO:0097101	blood vessel endothelial cell fate specification	biological_process	8	1	1667	1	20947	0.0795818
GO:1901142	insulin metabolic process	biological_process	6	1	1667	1	20947	0.0795818
GO:1990298	bub1-bub3 complex	cellular_component	5	1	1667	1	20947	0.0795818
GO:0045127	N-acetylglucosamine kinase activity	molecular_function	8	1	1667	1	20947	0.0795818
GO:0061324	canonical Wnt signaling pathway involved in positive regulation of cardiac outflow tract cell proliferation	biological_process	11	1	1667	1	20947	0.0795818
GO:0003408	optic cup formation involved in camera-type eye development	biological_process	12	1	1667	1	20947	0.0795818
GO:1901751	leukotriene A4 metabolic process	biological_process	10	1	1667	1	20947	0.0795818
GO:0015821	methionine transport	biological_process	7	1	1667	1	20947	0.0795818
GO:0006343	establishment of chromatin silencing	biological_process	14	1	1667	1	20947	0.0795818
GO:0046130	purine ribonucleoside catabolic process	biological_process	10	1	1667	1	20947	0.0795818
GO:0047444	N-acylneuraminate-9-phosphate synthase activity	molecular_function	6	1	1667	1	20947	0.0795818
GO:0072432	response to G1 DNA damage checkpoint signaling	biological_process	9	1	1667	1	20947	0.0795818
GO:0002759	regulation of antimicrobial humoral response	biological_process	7	1	1667	1	20947	0.0795818
GO:0016505	peptidase activator activity involved in apoptotic process	molecular_function	6	1	1667	1	20947	0.0795818
GO:1903751	negative regulation of intrinsic apoptotic signaling pathway in response to hydrogen peroxide	biological_process	12	1	1667	1	20947	0.0795818
GO:0033626	positive regulation of integrin activation by cell surface receptor linked signal transduction	biological_process	8	1	1667	1	20947	0.0795818
GO:0072755	cellular response to benomyl	biological_process	8	1	1667	1	20947	0.0795818
GO:0016830	carbon-carbon lyase activity	molecular_function	5	1	1667	1	20947	0.0795818
GO:0060601	lateral sprouting from an epithelium	biological_process	7	1	1667	1	20947	0.0795818
GO:0060667	branch elongation involved in salivary gland morphogenesis	biological_process	8	1	1667	1	20947	0.0795818
GO:0010042	response to manganese ion	biological_process	7	1	1667	1	20947	0.0795818
GO:0060615	mammary gland bud formation	biological_process	9	1	1667	1	20947	0.0795818
GO:0044268	multicellular organismal protein metabolic process	biological_process	6	1	1667	1	20947	0.0795818
GO:0060853	Notch signaling pathway involved in arterial endothelial cell fate commitment	biological_process	9	1	1667	1	20947	0.0795818
GO:0010874	regulation of cholesterol efflux	biological_process	9	1	1667	1	20947	0.0795818
GO:1903615	positive regulation of protein tyrosine phosphatase activity	biological_process	11	1	1667	1	20947	0.0795818
GO:0018400	peptidyl-proline hydroxylation to 3-hydroxy-L-proline	biological_process	9	1	1667	1	20947	0.0795818
GO:1901021	positive regulation of calcium ion transmembrane transporter activity	biological_process	10	1	1667	1	20947	0.0795818
GO:0034398	telomere tethering at nuclear periphery	biological_process	8	1	1667	1	20947	0.0795818
GO:0032970	regulation of actin filament-based process	biological_process	6	1	1667	1	20947	0.0795818
GO:0032620	interleukin-17 production	biological_process	6	1	1667	1	20947	0.0795818
GO:0004644	phosphoribosylglycinamide formyltransferase activity	molecular_function	7	1	1667	1	20947	0.0795818
GO:0001010	transcription factor activity, sequence-specific DNA binding transcription factor recruiting	molecular_function	6	1	1667	1	20947	0.0795818
GO:0071624	positive regulation of granulocyte chemotaxis	biological_process	8	1	1667	1	20947	0.0795818
GO:0035596	methylthiotransferase activity	molecular_function	7	1	1667	1	20947	0.0795818
GO:0035603	fibroblast growth factor receptor signaling pathway involved in hemopoiesis	biological_process	7	1	1667	1	20947	0.0795818
GO:0031453	positive regulation of heterochromatin assembly	biological_process	14	1	1667	1	20947	0.0795818
GO:1901186	positive regulation of ERBB signaling pathway	biological_process	12	1	1667	1	20947	0.0795818
GO:0015068	glycine amidinotransferase activity	molecular_function	7	1	1667	1	20947	0.0795818
GO:0033677	DNA/RNA helicase activity	molecular_function	10	1	1667	1	20947	0.0795818
GO:0017125	deoxycytidyl transferase activity	molecular_function	7	1	1667	1	20947	0.0795818
GO:0015809	arginine transport	biological_process	7	1	1667	1	20947	0.0795818
GO:0071459	protein localization to chromosome, centromeric region	biological_process	9	1	1667	1	20947	0.0795818
GO:0001087	transcription factor activity, TFIIB-class binding	molecular_function	7	1	1667	1	20947	0.0795818
GO:0002762	negative regulation of myeloid leukocyte differentiation	biological_process	10	1	1667	1	20947	0.0795818
GO:0000189	MAPK import into nucleus	biological_process	10	1	1667	1	20947	0.0795818
GO:1990072	TRAPPIII protein complex	cellular_component	11	1	1667	1	20947	0.0795818
GO:0047130	saccharopine dehydrogenase (NADP+, L-lysine-forming) activity	molecular_function	8	1	1667	1	20947	0.0795818
GO:0039507	suppression by virus of host molecular function	biological_process	8	1	1667	1	20947	0.0795818
GO:0019962	type I interferon binding	molecular_function	7	1	1667	1	20947	0.0795818
GO:0061400	positive regulation of transcription from RNA polymerase II promoter in response to calcium ion	biological_process	14	1	1667	1	20947	0.0795818
GO:0061513	glucose 6-phosphate:inorganic phosphate antiporter activity	molecular_function	11	1	1667	1	20947	0.0795818
GO:0004637	phosphoribosylamine-glycine ligase activity	molecular_function	6	1	1667	1	20947	0.0795818
GO:2000438	negative regulation of monocyte extravasation	biological_process	8	1	1667	1	20947	0.0795818
GO:0070974	POU domain binding	molecular_function	6	1	1667	1	20947	0.0795818
GO:0035401	histone kinase activity (H3-Y41 specific)	molecular_function	10	1	1667	1	20947	0.0795818
GO:0016507	mitochondrial fatty acid beta-oxidation multienzyme complex	cellular_component	12	1	1667	1	20947	0.0795818
GO:0005943	phosphatidylinositol 3-kinase complex, class IA	cellular_component	13	1	1667	1	20947	0.0795818
GO:0043143	regulation of translation by machinery localization	biological_process	9	1	1667	1	20947	0.0795818
GO:2001286	regulation of caveolin-mediated endocytosis	biological_process	8	1	1667	1	20947	0.0795818
GO:0031812	P2Y1 nucleotide receptor binding	molecular_function	8	1	1667	1	20947	0.0795818
GO:0000390	spliceosomal complex disassembly	biological_process	12	1	1667	1	20947	0.0795818
GO:0060242	contact inhibition	biological_process	5	1	1667	1	20947	0.0795818
GO:2000753	positive regulation of glucosylceramide catabolic process	biological_process	12	1	1667	1	20947	0.0795818
GO:1901297	positive regulation of canonical Wnt signaling pathway involved in cardiac muscle cell fate commitment	biological_process	13	1	1667	1	20947	0.0795818
GO:0070193	synaptonemal complex organization	biological_process	6	1	1667	1	20947	0.0795818
GO:2000845	positive regulation of testosterone secretion	biological_process	14	1	1667	1	20947	0.0795818
GO:0003433	chondrocyte development involved in endochondral bone morphogenesis	biological_process	9	1	1667	1	20947	0.0795818
GO:0061430	bone trabecula morphogenesis	biological_process	6	1	1667	1	20947	0.0795818
GO:0051790	short-chain fatty acid biosynthetic process	biological_process	10	1	1667	1	20947	0.0795818
GO:0033229	cysteine transmembrane transporter activity	molecular_function	10	1	1667	1	20947	0.0795818
GO:0006984	ER-nucleus signaling pathway	biological_process	7	1	1667	1	20947	0.0795818
GO:0046782	regulation of viral transcription	biological_process	10	1	1667	1	20947	0.0795818
GO:0034136	negative regulation of toll-like receptor 2 signaling pathway	biological_process	11	1	1667	1	20947	0.0795818
GO:0070304	positive regulation of stress-activated protein kinase signaling cascade	biological_process	10	1	1667	1	20947	0.0795818
GO:0033382	maintenance of granzyme B location in T cell secretory granule	biological_process	11	1	1667	1	20947	0.0795818
GO:0044220	host cell perinuclear region of cytoplasm	cellular_component	13	1	1667	1	20947	0.0795818
GO:0048209	regulation of vesicle targeting, to, from or within Golgi	biological_process	7	1	1667	1	20947	0.0795818
GO:0070076	histone lysine demethylation	biological_process	11	1	1667	1	20947	0.0795818
GO:0000478	endonucleolytic cleavage involved in rRNA processing	biological_process	13	1	1667	1	20947	0.0795818
GO:0000481	maturation of 5S rRNA	biological_process	12	1	1667	1	20947	0.0795818
GO:0060915	mesenchymal cell differentiation involved in lung development	biological_process	9	1	1667	1	20947	0.0795818
GO:0008119	thiopurine S-methyltransferase activity	molecular_function	8	1	1667	1	20947	0.0795818
GO:0070336	flap-structured DNA binding	molecular_function	8	1	1667	1	20947	0.0795818
GO:0071264	positive regulation of translational initiation in response to starvation	biological_process	12	1	1667	1	20947	0.0795818
GO:2000619	negative regulation of histone H4-K16 acetylation	biological_process	13	1	1667	1	20947	0.0795818
GO:2000452	regulation of CD8-positive, alpha-beta cytotoxic T cell extravasation	biological_process	9	1	1667	1	20947	0.0795818
GO:0015067	amidinotransferase activity	molecular_function	6	1	1667	1	20947	0.0795818
GO:0061534	gamma-aminobutyric acid secretion, neurotransmission	biological_process	9	1	1667	1	20947	0.0795818
GO:0090178	regulation of establishment of planar polarity involved in neural tube closure	biological_process	14	1	1667	1	20947	0.0795818
GO:0003065	positive regulation of heart rate by epinephrine	biological_process	12	1	1667	1	20947	0.0795818
GO:1900225	regulation of NLRP3 inflammasome complex assembly	biological_process	7	1	1667	1	20947	0.0795818
GO:0035604	fibroblast growth factor receptor signaling pathway involved in positive regulation of cell proliferation in bone marrow	biological_process	11	1	1667	1	20947	0.0795818
GO:2000655	negative regulation of cellular response to testosterone stimulus	biological_process	11	1	1667	1	20947	0.0795818
GO:0009301	snRNA transcription	biological_process	11	1	1667	1	20947	0.0795818
GO:0051283	negative regulation of sequestering of calcium ion	biological_process	13	1	1667	1	20947	0.0795818
GO:0042628	mating plug formation	biological_process	8	1	1667	1	20947	0.0795818
GO:1902362	melanocyte apoptotic process	biological_process	9	1	1667	1	20947	0.0795818
GO:1900186	negative regulation of clathrin-mediated endocytosis	biological_process	9	1	1667	1	20947	0.0795818
GO:0060156	milk ejection	biological_process	6	1	1667	1	20947	0.0795818
GO:0051915	induction of synaptic plasticity by chemical substance	biological_process	12	1	1667	1	20947	0.0795818
GO:0043379	memory T cell differentiation	biological_process	10	1	1667	1	20947	0.0795818
GO:0061198	fungiform papilla formation	biological_process	12	1	1667	1	20947	0.0795818
GO:1902504	regulation of signal transduction involved in mitotic G2 DNA damage checkpoint	biological_process	11	1	1667	1	20947	0.0795818
GO:0000446	nucleoplasmic THO complex	cellular_component	12	1	1667	1	20947	0.0795818
GO:0005862	muscle thin filament tropomyosin	cellular_component	13	1	1667	1	20947	0.0795818
GO:0072214	metanephric cortex development	biological_process	11	1	1667	1	20947	0.0795818
GO:0070022	transforming growth factor beta receptor homodimeric complex	cellular_component	8	1	1667	1	20947	0.0795818
GO:0060844	arterial endothelial cell fate commitment	biological_process	11	1	1667	1	20947	0.0795818
GO:1902959	regulation of aspartic-type endopeptidase activity involved in amyloid precursor protein catabolic process	biological_process	10	1	1667	1	20947	0.0795818
GO:0070570	regulation of neuron projection regeneration	biological_process	8	1	1667	1	20947	0.0795818
GO:0002041	intussusceptive angiogenesis	biological_process	11	1	1667	1	20947	0.0795818
GO:0033373	maintenance of protease location in mast cell secretory granule	biological_process	10	1	1667	1	20947	0.0795818
GO:0036309	protein localization to M-band	biological_process	8	1	1667	1	20947	0.0795818
GO:0012510	trans-Golgi network transport vesicle membrane	cellular_component	13	1	1667	1	20947	0.0795818
GO:0004008	copper-exporting ATPase activity	molecular_function	16	1	1667	1	20947	0.0795818
GO:0072518	Rho-dependent protein serine/threonine kinase activity	molecular_function	9	1	1667	1	20947	0.0795818
GO:0015810	aspartate transport	biological_process	11	1	1667	1	20947	0.0795818
GO:0071074	eukaryotic initiation factor eIF2 binding	molecular_function	6	1	1667	1	20947	0.0795818
GO:0045976	negative regulation of mitotic cell cycle, embryonic	biological_process	9	1	1667	1	20947	0.0795818
GO:0004920	interleukin-10 receptor activity	molecular_function	7	1	1667	1	20947	0.0795818
GO:0047131	saccharopine dehydrogenase (NAD+, L-glutamate-forming) activity	molecular_function	8	1	1667	1	20947	0.0795818
GO:0045876	positive regulation of sister chromatid cohesion	biological_process	8	1	1667	1	20947	0.0795818
GO:0030626	U12 snRNA binding	molecular_function	8	1	1667	1	20947	0.0795818
GO:0021683	cerebellar granular layer morphogenesis	biological_process	14	1	1667	1	20947	0.0795818
GO:0017085	response to insecticide	biological_process	6	1	1667	1	20947	0.0795818
GO:0032307	negative regulation of prostaglandin secretion	biological_process	14	1	1667	1	20947	0.0795818
GO:0001543	ovarian follicle rupture	biological_process	9	1	1667	1	20947	0.0795818
GO:0030616	transforming growth factor beta receptor, common-partner cytoplasmic mediator activity	molecular_function	7	1	1667	1	20947	0.0795818
GO:0072752	cellular response to rapamycin	biological_process	8	1	1667	1	20947	0.0795818
GO:0035674	tricarboxylic acid transmembrane transport	biological_process	7	1	1667	1	20947	0.0795818
GO:1902498	regulation of protein autoubiquitination	biological_process	12	1	1667	1	20947	0.0795818
GO:0008127	quercetin 2,3-dioxygenase activity	molecular_function	7	1	1667	1	20947	0.0795818
GO:0086039	calcium-transporting ATPase activity involved in regulation of cardiac muscle cell membrane potential	molecular_function	16	1	1667	1	20947	0.0795818
GO:0035409	histone H3-Y41 phosphorylation	biological_process	11	1	1667	1	20947	0.0795818
GO:0004633	phosphopantothenoylcysteine decarboxylase activity	molecular_function	7	1	1667	1	20947	0.0795818
GO:0060595	fibroblast growth factor receptor signaling pathway involved in mammary gland specification	biological_process	11	1	1667	1	20947	0.0795818
GO:0035723	interleukin-15-mediated signaling pathway	biological_process	9	1	1667	1	20947	0.0795818
GO:0008387	steroid 7-alpha-hydroxylase activity	molecular_function	7	1	1667	1	20947	0.0795818
GO:0090176	microtubule cytoskeleton organization involved in establishment of planar polarity	biological_process	7	1	1667	1	20947	0.0795818
GO:2001306	lipoxin B4 biosynthetic process	biological_process	10	1	1667	1	20947	0.0795818
GO:0070987	error-free translesion synthesis	biological_process	10	1	1667	1	20947	0.0795818
GO:0021688	cerebellar molecular layer formation	biological_process	15	1	1667	1	20947	0.0795818
GO:0006404	RNA import into nucleus	biological_process	8	1	1667	1	20947	0.0795818
GO:0005009	insulin-activated receptor activity	molecular_function	10	1	1667	1	20947	0.0795818
GO:0004654	polyribonucleotide nucleotidyltransferase activity	molecular_function	7	1	1667	1	20947	0.0795818
GO:0004671	protein C-terminal S-isoprenylcysteine carboxyl O-methyltransferase activity	molecular_function	11	1	1667	1	20947	0.0795818
GO:0003979	UDP-glucose 6-dehydrogenase activity	molecular_function	7	1	1667	1	20947	0.0795818
GO:0003921	GMP synthase activity	molecular_function	6	1	1667	1	20947	0.0795818
GO:0031061	negative regulation of histone methylation	biological_process	9	1	1667	1	20947	0.0795818
GO:1903676	positive regulation of cap-dependent translational initiation	biological_process	12	1	1667	1	20947	0.0795818
GO:1900138	negative regulation of phospholipase A2 activity	biological_process	9	1	1667	1	20947	0.0795818
GO:0034684	integrin alphav-beta5 complex	cellular_component	9	1	1667	1	20947	0.0795818
GO:0047933	glucose-1,6-bisphosphate synthase activity	molecular_function	7	1	1667	1	20947	0.0795818
GO:0021700	developmental maturation	biological_process	5	1	1667	1	20947	0.0795818
GO:0060085	smooth muscle relaxation of the bladder outlet	biological_process	11	1	1667	1	20947	0.0795818
GO:1900272	negative regulation of long-term synaptic potentiation	biological_process	12	1	1667	1	20947	0.0795818
GO:0004135	amylo-alpha-1,6-glucosidase activity	molecular_function	5	1	1667	1	20947	0.0795818
GO:0060698	endoribonuclease inhibitor activity	molecular_function	6	1	1667	1	20947	0.0795818
GO:0097165	nuclear stress granule	cellular_component	9	1	1667	1	20947	0.0795818
GO:2001106	regulation of Rho guanyl-nucleotide exchange factor activity	biological_process	5	1	1667	1	20947	0.0795818
GO:1901563	response to camptothecin	biological_process	7	1	1667	1	20947	0.0795818
GO:0072608	interleukin-10 secretion	biological_process	8	1	1667	1	20947	0.0795818
GO:0045906	negative regulation of vasoconstriction	biological_process	11	1	1667	1	20947	0.0795818
GO:0051717	inositol-1,3,4,5-tetrakisphosphate 3-phosphatase activity	molecular_function	10	1	1667	1	20947	0.0795818
GO:0000349	generation of catalytic spliceosome for first transesterification step	biological_process	13	1	1667	1	20947	0.0795818
GO:0009400	receptor signaling protein serine/threonine phosphatase activity	molecular_function	10	1	1667	1	20947	0.0795818
GO:0003127	detection of nodal flow	biological_process	10	1	1667	1	20947	0.0795818
GO:1901189	positive regulation of ephrin receptor signaling pathway	biological_process	12	1	1667	1	20947	0.0795818
GO:0060003	copper ion export	biological_process	8	1	1667	1	20947	0.0795818
GO:0070202	regulation of establishment of protein localization to chromosome	biological_process	6	1	1667	1	20947	0.0795818
GO:2000173	negative regulation of branching morphogenesis of a nerve	biological_process	8	1	1667	1	20947	0.0795818
GO:0015761	mannose transport	biological_process	8	1	1667	1	20947	0.0795818
GO:0070667	negative regulation of mast cell proliferation	biological_process	7	1	1667	1	20947	0.0795818
GO:0002378	immunoglobulin biosynthetic process	biological_process	6	1	1667	1	20947	0.0795818
GO:0010766	negative regulation of sodium ion transport	biological_process	10	1	1667	1	20947	0.0795818
GO:0055113	epiboly involved in gastrulation with mouth forming second	biological_process	10	1	1667	1	20947	0.0795818
GO:0042595	behavioral response to starvation	biological_process	6	1	1667	1	20947	0.0795818
GO:0098597	observational learning	biological_process	7	1	1667	1	20947	0.0795818
GO:0004492	methylmalonyl-CoA decarboxylase activity	molecular_function	7	1	1667	1	20947	0.0795818
GO:0090168	Golgi reassembly	biological_process	7	1	1667	1	20947	0.0795818
GO:0004134	4-alpha-glucanotransferase activity	molecular_function	5	1	1667	1	20947	0.0795818
GO:0060330	regulation of response to interferon-gamma	biological_process	7	1	1667	1	20947	0.0795818
GO:0001226	RNA polymerase II transcription corepressor binding	molecular_function	8	1	1667	1	20947	0.0795818
GO:0005275	amine transmembrane transporter activity	molecular_function	6	1	1667	1	20947	0.0795818
GO:1902037	negative regulation of hematopoietic stem cell differentiation	biological_process	10	1	1667	1	20947	0.0795818
GO:0070055	mRNA endonucleolytic cleavage involved in unfolded protein response	biological_process	12	1	1667	1	20947	0.0795818
GO:0016768	spermine synthase activity	molecular_function	6	1	1667	1	20947	0.0795818
GO:0031056	regulation of histone modification	biological_process	9	1	1667	1	20947	0.0795818
GO:0015734	taurine transport	biological_process	6	1	1667	1	20947	0.0795818
GO:0032875	regulation of DNA endoreduplication	biological_process	12	1	1667	1	20947	0.0795818
GO:0048820	hair follicle maturation	biological_process	11	1	1667	1	20947	0.0795818
GO:0033032	regulation of myeloid cell apoptotic process	biological_process	10	1	1667	1	20947	0.0795818
GO:0010868	negative regulation of triglyceride biosynthetic process	biological_process	10	1	1667	1	20947	0.0795818
GO:0097102	endothelial tip cell fate specification	biological_process	9	1	1667	1	20947	0.0795818
GO:1903712	cysteine transmembrane transport	biological_process	8	1	1667	1	20947	0.0795818
GO:0061550	cranial ganglion development	biological_process	10	1	1667	1	20947	0.0795818
GO:0032615	interleukin-12 production	biological_process	6	1	1667	1	20947	0.0795818
GO:1902036	regulation of hematopoietic stem cell differentiation	biological_process	9	1	1667	1	20947	0.0795818
GO:0061108	seminal vesicle epithelium development	biological_process	7	1	1667	1	20947	0.0795818
GO:0030486	smooth muscle dense body	cellular_component	11	1	1667	1	20947	0.0795818
GO:1903515	calcium ion transport from cytosol to endoplasmic reticulum	biological_process	8	1	1667	1	20947	0.0795818
GO:0010825	positive regulation of centrosome duplication	biological_process	12	1	1667	1	20947	0.0795818
GO:0019912	cyclin-dependent protein kinase activating kinase activity	molecular_function	8	1	1667	1	20947	0.0795818
GO:0051685	maintenance of ER location	biological_process	7	1	1667	1	20947	0.0795818
GO:0090025	regulation of monocyte chemotaxis	biological_process	7	1	1667	1	20947	0.0795818
GO:0001026	TFIIIB-type transcription factor activity	molecular_function	6	1	1667	1	20947	0.0795818
GO:0006011	UDP-glucose metabolic process	biological_process	11	1	1667	1	20947	0.0795818
GO:0005704	polytene chromosome band	cellular_component	11	1	1667	1	20947	0.0795818
GO:0004368	glycerol-3-phosphate dehydrogenase activity	molecular_function	7	1	1667	1	20947	0.0795818
GO:0098902	regulation of membrane depolarization during action potential	biological_process	6	1	1667	1	20947	0.0795818
GO:0035112	genitalia morphogenesis	biological_process	7	1	1667	1	20947	0.0795818
GO:0010640	regulation of platelet-derived growth factor receptor signaling pathway	biological_process	11	1	1667	1	20947	0.0795818
GO:0070235	regulation of activation-induced cell death of T cells	biological_process	8	1	1667	1	20947	0.0795818
GO:0048270	methionine adenosyltransferase regulator activity	molecular_function	4	1	1667	1	20947	0.0795818
GO:0015966	diadenosine tetraphosphate biosynthetic process	biological_process	11	1	1667	1	20947	0.0795818
GO:0043217	myelin maintenance	biological_process	11	1	1667	1	20947	0.0795818
GO:1990275	preribosome binding	molecular_function	5	1	1667	1	20947	0.0795818
GO:1990384	hyaloid vascular plexus regression	biological_process	11	1	1667	1	20947	0.0795818
GO:0045161	neuronal ion channel clustering	biological_process	12	1	1667	1	20947	0.0795818
GO:0006127	glycerophosphate shuttle	biological_process	9	1	1667	1	20947	0.0795818
GO:0047395	glycerophosphoinositol glycerophosphodiesterase activity	molecular_function	8	1	1667	1	20947	0.0795818
GO:0036481	intrinsic apoptotic signaling pathway in response to hydrogen peroxide	biological_process	10	1	1667	1	20947	0.0795818
GO:0035026	leading edge cell differentiation	biological_process	8	1	1667	1	20947	0.0795818
GO:0015386	potassium:proton antiporter activity	molecular_function	11	1	1667	1	20947	0.0795818
GO:0004641	phosphoribosylformylglycinamidine cyclo-ligase activity	molecular_function	7	1	1667	1	20947	0.0795818
GO:0060852	regulation of transcription involved in venous endothelial cell fate commitment	biological_process	14	1	1667	1	20947	0.0795818
GO:0042275	error-free postreplication DNA repair	biological_process	11	1	1667	1	20947	0.0795818
GO:0038089	positive regulation of cell migration by vascular endothelial growth factor signaling pathway	biological_process	10	1	1667	1	20947	0.0795818
GO:0072224	metanephric glomerulus development	biological_process	12	1	1667	1	20947	0.0795818
GO:0071464	cellular response to hydrostatic pressure	biological_process	6	1	1667	1	20947	0.0795818
GO:0001011	transcription factor activity, sequence-specific DNA binding, RNA polymerase recruiting	molecular_function	5	1	1667	1	20947	0.0795818
GO:0046979	TAP2 binding	molecular_function	6	1	1667	1	20947	0.0795818
GO:0072591	citrate-L-glutamate ligase activity	molecular_function	6	1	1667	1	20947	0.0795818
GO:2001294	malonyl-CoA catabolic process	biological_process	12	1	1667	1	20947	0.0795818
GO:0060838	lymphatic endothelial cell fate commitment	biological_process	10	1	1667	1	20947	0.0795818
GO:0002367	cytokine production involved in immune response	biological_process	5	1	1667	1	20947	0.0795818
GO:0000019	regulation of mitotic recombination	biological_process	11	1	1667	1	20947	0.0795818
GO:0072219	metanephric cortical collecting duct development	biological_process	9	1	1667	1	20947	0.0795818
GO:0046642	negative regulation of alpha-beta T cell proliferation	biological_process	10	1	1667	1	20947	0.0795818
GO:2000124	regulation of endocannabinoid signaling pathway	biological_process	11	1	1667	1	20947	0.0795818
GO:0071453	cellular response to oxygen levels	biological_process	6	1	1667	1	20947	0.0795818
GO:0015803	branched-chain amino acid transport	biological_process	10	1	1667	1	20947	0.0795818
GO:0001840	neural plate development	biological_process	9	1	1667	1	20947	0.0795818
GO:0021769	orbitofrontal cortex development	biological_process	12	1	1667	1	20947	0.0795818
GO:0019102	male somatic sex determination	biological_process	7	1	1667	1	20947	0.0795818
GO:0019200	carbohydrate kinase activity	molecular_function	7	1	1667	1	20947	0.0795818
GO:1900044	regulation of protein K63-linked ubiquitination	biological_process	13	1	1667	1	20947	0.0795818
GO:0016785	transferase activity, transferring selenium-containing groups	molecular_function	5	1	1667	1	20947	0.0795818
GO:0046525	xylosylprotein 4-beta-galactosyltransferase activity	molecular_function	8	1	1667	1	20947	0.0795818
GO:0043273	CTPase activity	molecular_function	9	1	1667	1	20947	0.0795818
GO:0000225	N-acetylglucosaminylphosphatidylinositol deacetylase activity	molecular_function	7	1	1667	1	20947	0.0795818
GO:0071566	UFM1 activating enzyme activity	molecular_function	7	1	1667	1	20947	0.0795818
GO:0030865	cortical cytoskeleton organization	biological_process	6	1	1667	1	20947	0.0795818
GO:0036371	protein localization to T-tubule	biological_process	7	1	1667	1	20947	0.0795818
GO:0006065	UDP-glucuronate biosynthetic process	biological_process	11	1	1667	1	20947	0.0795818
GO:0052652	cyclic purine nucleotide metabolic process	biological_process	11	1	1667	1	20947	0.0795818
GO:0032640	tumor necrosis factor production	biological_process	7	1	1667	1	20947	0.0795818
GO:0032613	interleukin-10 production	biological_process	6	1	1667	1	20947	0.0795818
GO:0035926	chemokine (C-C motif) ligand 2 secretion	biological_process	9	1	1667	1	20947	0.0795818
GO:0038024	cargo receptor activity	molecular_function	4	1	1667	1	20947	0.0795818
GO:0021956	central nervous system interneuron axonogenesis	biological_process	10	1	1667	1	20947	0.0795818
GO:0052834	inositol monophosphate phosphatase activity	molecular_function	9	1	1667	1	20947	0.0795818
GO:0033182	regulation of histone ubiquitination	biological_process	10	1	1667	1	20947	0.0795818
GO:0001069	regulatory region RNA binding	molecular_function	7	1	1667	1	20947	0.0795818
GO:0030235	nitric-oxide synthase regulator activity	molecular_function	4	1	1667	1	20947	0.0795818
GO:0002945	cyclin K-CDK13 complex	cellular_component	8	1	1667	1	20947	0.0795818
GO:2000342	negative regulation of chemokine (C-X-C motif) ligand 2 production	biological_process	9	1	1667	1	20947	0.0795818
GO:0031101	fin regeneration	biological_process	7	1	1667	1	20947	0.0795818
GO:0046717	acid secretion	biological_process	6	1	1667	1	20947	0.0795818
GO:1990578	perinuclear endoplasmic reticulum membrane	cellular_component	12	1	1667	1	20947	0.0795818
GO:0097369	sodium ion import	biological_process	8	1	1667	1	20947	0.0795818
GO:0051427	hormone receptor binding	molecular_function	6	1	1667	1	20947	0.0795818
GO:0048638	regulation of developmental growth	biological_process	6	1	1667	1	20947	0.0795818
GO:0070427	nucleotide-binding oligomerization domain containing 1 signaling pathway	biological_process	10	1	1667	1	20947	0.0795818
GO:0030294	receptor signaling protein tyrosine kinase inhibitor activity	molecular_function	8	1	1667	1	20947	0.0795818
GO:0033540	fatty acid beta-oxidation using acyl-CoA oxidase	biological_process	11	1	1667	1	20947	0.0795818
GO:0070685	macropinocytic cup	cellular_component	6	1	1667	1	20947	0.0795818
GO:0035655	interleukin-18-mediated signaling pathway	biological_process	9	1	1667	1	20947	0.0795818
GO:0005731	nucleolus organizer region	cellular_component	15	1	1667	1	20947	0.0795818
GO:0046006	regulation of activated T cell proliferation	biological_process	9	1	1667	1	20947	0.0795818
GO:0010965	regulation of mitotic sister chromatid separation	biological_process	10	1	1667	1	20947	0.0795818
GO:0047323	[3-methyl-2-oxobutanoate dehydrogenase (acetyl-transferring)] kinase activity	molecular_function	8	1	1667	1	20947	0.0795818
GO:1902443	negative regulation of ripoptosome assembly involved in necroptotic process	biological_process	11	1	1667	1	20947	0.0795818
GO:0004057	arginyltransferase activity	molecular_function	7	1	1667	1	20947	0.0795818
GO:0071348	cellular response to interleukin-11	biological_process	8	1	1667	1	20947	0.0795818
GO:0035602	fibroblast growth factor receptor signaling pathway involved in negative regulation of apoptotic process in bone marrow	biological_process	11	1	1667	1	20947	0.0795818
GO:0015578	mannose transmembrane transporter activity	molecular_function	10	1	1667	1	20947	0.0795818
GO:1903281	positive regulation of calcium:sodium antiporter activity	biological_process	11	1	1667	1	20947	0.0795818
GO:0015132	prostaglandin transmembrane transporter activity	molecular_function	10	1	1667	1	20947	0.0795818
GO:0010464	regulation of mesenchymal cell proliferation	biological_process	7	1	1667	1	20947	0.0795818
GO:2000425	regulation of apoptotic cell clearance	biological_process	8	1	1667	1	20947	0.0795818
GO:0051234	establishment of localization	biological_process	4	1	1667	1	20947	0.0795818
GO:0032916	positive regulation of transforming growth factor beta3 production	biological_process	9	1	1667	1	20947	0.0795818
GO:0006188	IMP biosynthetic process	biological_process	12	1	1667	1	20947	0.0795818
GO:0001914	regulation of T cell mediated cytotoxicity	biological_process	6	1	1667	1	20947	0.0795818
GO:2001247	positive regulation of phosphatidylcholine biosynthetic process	biological_process	12	1	1667	1	20947	0.0795818
GO:0047676	arachidonate-CoA ligase activity	molecular_function	7	1	1667	1	20947	0.0795818
GO:0005369	taurine:sodium symporter activity	molecular_function	11	1	1667	1	20947	0.0795818
GO:0003205	cardiac chamber development	biological_process	9	1	1667	1	20947	0.0795818
GO:0070412	R-SMAD binding	molecular_function	6	4	1667	21	20947	0.080594
GO:0045786	negative regulation of cell cycle	biological_process	6	4	1667	21	20947	0.080594
GO:0045736	negative regulation of cyclin-dependent protein serine/threonine kinase activity	biological_process	13	4	1667	21	20947	0.080594
GO:0046326	positive regulation of glucose import	biological_process	11	4	1667	21	20947	0.080594
GO:0045787	positive regulation of cell cycle	biological_process	6	4	1667	21	20947	0.080594
GO:0090503	RNA phosphodiester bond hydrolysis, exonucleolytic	biological_process	10	4	1667	21	20947	0.080594
GO:0007067	mitotic nuclear division	biological_process	7	14	1667	117	20947	0.081273
GO:0008201	heparin binding	molecular_function	6	13	1667	107	20947	0.0825362
GO:0005811	lipid particle	cellular_component	9	7	1667	48	20947	0.0839104
GO:0007517	muscle organ development	biological_process	8	5	1667	30	20947	0.0857056
GO:0001942	hair follicle development	biological_process	10	5	1667	30	20947	0.0857056
GO:0071011	precatalytic spliceosome	cellular_component	9	5	1667	30	20947	0.0857056
GO:0042060	wound healing	biological_process	6	6	1667	39	20947	0.0859703
GO:0004722	protein serine/threonine phosphatase activity	molecular_function	9	6	1667	39	20947	0.0859703
GO:0045444	fat cell differentiation	biological_process	7	8	1667	58	20947	0.0874158
GO:0090305	nucleic acid phosphodiester bond hydrolysis	biological_process	8	10	1667	78	20947	0.0897149
GO:0003682	chromatin binding	molecular_function	4	30	1667	292	20947	0.0897505
GO:0007507	heart development	biological_process	8	14	1667	119	20947	0.0904944
GO:0009790	embryo development	biological_process	6	4	1667	22	20947	0.0925784
GO:0030507	spectrin binding	molecular_function	6	4	1667	22	20947	0.0925784
GO:0050714	positive regulation of protein secretion	biological_process	8	4	1667	22	20947	0.0925784
GO:0007389	pattern specification process	biological_process	6	4	1667	22	20947	0.0925784
GO:2001235	positive regulation of apoptotic signaling pathway	biological_process	9	4	1667	22	20947	0.0925784
GO:0019752	carboxylic acid metabolic process	biological_process	7	3	1667	14	20947	0.0946059
GO:0035307	positive regulation of protein dephosphorylation	biological_process	10	3	1667	14	20947	0.0946059
GO:2001234	negative regulation of apoptotic signaling pathway	biological_process	9	3	1667	14	20947	0.0946059
GO:0042073	intraciliary transport	biological_process	7	3	1667	14	20947	0.0946059
GO:0046827	positive regulation of protein export from nucleus	biological_process	9	3	1667	14	20947	0.0946059
GO:0031996	thioesterase binding	molecular_function	6	3	1667	14	20947	0.0946059
GO:0005852	eukaryotic translation initiation factor 3 complex	cellular_component	9	3	1667	14	20947	0.0946059
GO:0000729	DNA double-strand break processing	biological_process	10	3	1667	14	20947	0.0946059
GO:0016922	ligand-dependent nuclear receptor binding	molecular_function	6	3	1667	14	20947	0.0946059
GO:0045022	early endosome to late endosome transport	biological_process	7	3	1667	14	20947	0.0946059
GO:0021591	ventricular system development	biological_process	10	3	1667	14	20947	0.0946059
GO:0006405	RNA export from nucleus	biological_process	8	3	1667	14	20947	0.0946059
GO:0007276	gamete generation	biological_process	5	3	1667	14	20947	0.0946059
GO:0034614	cellular response to reactive oxygen species	biological_process	7	3	1667	14	20947	0.0946059
GO:0001708	cell fate specification	biological_process	6	3	1667	14	20947	0.0946059
GO:0006465	signal peptide processing	biological_process	8	3	1667	14	20947	0.0946059
GO:0001558	regulation of cell growth	biological_process	6	6	1667	40	20947	0.0946848
GO:0043010	camera-type eye development	biological_process	10	6	1667	40	20947	0.0946848
GO:0048813	dendrite morphogenesis	biological_process	8	5	1667	31	20947	0.0958267
GO:0031648	protein destabilization	biological_process	10	5	1667	31	20947	0.0958267
GO:0005509	calcium ion binding	molecular_function	7	62	1667	661	20947	0.0989467
GO:0005539	glycosaminoglycan binding	molecular_function	5	2	1667	7	20947	0.101642
GO:0051146	striated muscle cell differentiation	biological_process	8	2	1667	7	20947	0.101642
GO:0016188	synaptic vesicle maturation	biological_process	6	2	1667	7	20947	0.101642
GO:0032270	positive regulation of cellular protein metabolic process	biological_process	8	2	1667	7	20947	0.101642
GO:0008140	cAMP response element binding protein binding	molecular_function	7	2	1667	7	20947	0.101642
GO:0032183	SUMO binding	molecular_function	6	2	1667	7	20947	0.101642
GO:0022407	regulation of cell-cell adhesion	biological_process	6	2	1667	7	20947	0.101642
GO:0060740	prostate gland epithelium morphogenesis	biological_process	8	2	1667	7	20947	0.101642
GO:0006654	phosphatidic acid biosynthetic process	biological_process	8	2	1667	7	20947	0.101642
GO:0030214	hyaluronan catabolic process	biological_process	9	2	1667	7	20947	0.101642
GO:0014823	response to activity	biological_process	4	2	1667	7	20947	0.101642
GO:0002089	lens morphogenesis in camera-type eye	biological_process	12	2	1667	7	20947	0.101642
GO:0004385	guanylate kinase activity	molecular_function	9	2	1667	7	20947	0.101642
GO:0006189	'de novo' IMP biosynthetic process	biological_process	13	2	1667	7	20947	0.101642
GO:0060674	placenta blood vessel development	biological_process	7	2	1667	7	20947	0.101642
GO:0019829	cation-transporting ATPase activity	molecular_function	14	2	1667	7	20947	0.101642
GO:0032964	collagen biosynthetic process	biological_process	6	2	1667	7	20947	0.101642
GO:0048009	insulin-like growth factor receptor signaling pathway	biological_process	10	2	1667	7	20947	0.101642
GO:0034715	pICln-Sm protein complex	cellular_component	9	2	1667	7	20947	0.101642
GO:0016342	catenin complex	cellular_component	7	2	1667	7	20947	0.101642
GO:0060736	prostate gland growth	biological_process	7	2	1667	7	20947	0.101642
GO:0033146	regulation of intracellular estrogen receptor signaling pathway	biological_process	10	2	1667	7	20947	0.101642
GO:0090141	positive regulation of mitochondrial fission	biological_process	8	2	1667	7	20947	0.101642
GO:0040019	positive regulation of embryonic development	biological_process	7	2	1667	7	20947	0.101642
GO:0045199	maintenance of epithelial cell apical/basal polarity	biological_process	8	2	1667	7	20947	0.101642
GO:0019885	antigen processing and presentation of endogenous peptide antigen via MHC class I	biological_process	7	2	1667	7	20947	0.101642
GO:0010745	negative regulation of macrophage derived foam cell differentiation	biological_process	10	2	1667	7	20947	0.101642
GO:0035234	ectopic germ cell programmed cell death	biological_process	6	2	1667	7	20947	0.101642
GO:0046710	GDP metabolic process	biological_process	12	2	1667	7	20947	0.101642
GO:0033689	negative regulation of osteoblast proliferation	biological_process	6	2	1667	7	20947	0.101642
GO:0070306	lens fiber cell differentiation	biological_process	8	2	1667	7	20947	0.101642
GO:0035457	cellular response to interferon-alpha	biological_process	8	2	1667	7	20947	0.101642
GO:0006699	bile acid biosynthetic process	biological_process	9	2	1667	7	20947	0.101642
GO:0060712	spongiotrophoblast layer development	biological_process	6	2	1667	7	20947	0.101642
GO:0030056	hemidesmosome	cellular_component	5	2	1667	7	20947	0.101642
GO:0035735	intraciliary transport involved in cilium morphogenesis	biological_process	8	2	1667	7	20947	0.101642
GO:0090399	replicative senescence	biological_process	6	2	1667	7	20947	0.101642
GO:0070688	MLL5-L complex	cellular_component	9	2	1667	7	20947	0.101642
GO:0030857	negative regulation of epithelial cell differentiation	biological_process	9	2	1667	7	20947	0.101642
GO:0070971	endoplasmic reticulum exit site	cellular_component	11	2	1667	7	20947	0.101642
GO:1902176	negative regulation of oxidative stress-induced intrinsic apoptotic signaling pathway	biological_process	11	2	1667	7	20947	0.101642
GO:0042805	actinin binding	molecular_function	6	2	1667	7	20947	0.101642
GO:0061133	endopeptidase activator activity	molecular_function	6	2	1667	7	20947	0.101642
GO:0051099	positive regulation of binding	biological_process	6	2	1667	7	20947	0.101642
GO:0031528	microvillus membrane	cellular_component	8	2	1667	7	20947	0.101642
GO:0016831	carboxy-lyase activity	molecular_function	6	2	1667	7	20947	0.101642
GO:0031053	primary miRNA processing	biological_process	13	2	1667	7	20947	0.101642
GO:0090051	negative regulation of cell migration involved in sprouting angiogenesis	biological_process	14	2	1667	7	20947	0.101642
GO:0045359	positive regulation of interferon-beta biosynthetic process	biological_process	9	2	1667	7	20947	0.101642
GO:0050861	positive regulation of B cell receptor signaling pathway	biological_process	10	2	1667	7	20947	0.101642
GO:2001022	positive regulation of response to DNA damage stimulus	biological_process	8	2	1667	7	20947	0.101642
GO:0071498	cellular response to fluid shear stress	biological_process	6	2	1667	7	20947	0.101642
GO:0005313	L-glutamate transmembrane transporter activity	molecular_function	9	2	1667	7	20947	0.101642
GO:0031023	microtubule organizing center organization	biological_process	7	2	1667	7	20947	0.101642
GO:0001843	neural tube closure	biological_process	12	8	1667	60	20947	0.1018
GO:0035264	multicellular organism growth	biological_process	5	9	1667	70	20947	0.10248
GO:0008543	fibroblast growth factor receptor signaling pathway	biological_process	10	6	1667	41	20947	0.103853
GO:0008625	extrinsic apoptotic signaling pathway via death domain receptors	biological_process	9	6	1667	41	20947	0.103853
GO:0005086	ARF guanyl-nucleotide exchange factor activity	molecular_function	4	4	1667	23	20947	0.105352
GO:0006464	cellular protein modification process	biological_process	7	4	1667	23	20947	0.105352
GO:0048839	inner ear development	biological_process	10	5	1667	32	20947	0.106524
GO:0000777	condensed chromosome kinetochore	cellular_component	10	5	1667	32	20947	0.106524
GO:0043280	positive regulation of cysteine-type endopeptidase activity involved in apoptotic process	biological_process	13	5	1667	32	20947	0.106524
GO:0030155	regulation of cell adhesion	biological_process	5	5	1667	32	20947	0.106524
GO:0051898	negative regulation of protein kinase B signaling	biological_process	10	5	1667	32	20947	0.106524
GO:0005507	copper ion binding	molecular_function	8	7	1667	51	20947	0.10786
GO:0030509	BMP signaling pathway	biological_process	13	8	1667	61	20947	0.109459
GO:0070509	calcium ion import	biological_process	8	3	1667	15	20947	0.111558
GO:0031519	PcG protein complex	cellular_component	11	3	1667	15	20947	0.111558
GO:0000460	maturation of 5.8S rRNA	biological_process	12	3	1667	15	20947	0.111558
GO:1903561	extracellular vesicle	cellular_component	6	3	1667	15	20947	0.111558
GO:0003899	DNA-directed RNA polymerase activity	molecular_function	8	3	1667	15	20947	0.111558
GO:0000307	cyclin-dependent protein kinase holoenzyme complex	cellular_component	7	3	1667	15	20947	0.111558
GO:0030833	regulation of actin filament polymerization	biological_process	10	3	1667	15	20947	0.111558
GO:0060384	innervation	biological_process	9	3	1667	15	20947	0.111558
GO:0032420	stereocilium	cellular_component	7	3	1667	15	20947	0.111558
GO:0009395	phospholipid catabolic process	biological_process	7	3	1667	15	20947	0.111558
GO:0043488	regulation of mRNA stability	biological_process	10	3	1667	15	20947	0.111558
GO:0008236	serine-type peptidase activity	molecular_function	7	3	1667	15	20947	0.111558
GO:0030150	protein import into mitochondrial matrix	biological_process	7	3	1667	15	20947	0.111558
GO:0005747	mitochondrial respiratory chain complex I	cellular_component	15	6	1667	42	20947	0.113465
GO:0005901	caveola	cellular_component	7	6	1667	42	20947	0.113465
GO:0050885	neuromuscular process controlling balance	biological_process	8	6	1667	42	20947	0.113465
GO:0032922	circadian regulation of gene expression	biological_process	8	6	1667	42	20947	0.113465
GO:0072659	protein localization to plasma membrane	biological_process	6	7	1667	52	20947	0.116575
GO:0032543	mitochondrial translation	biological_process	8	5	1667	33	20947	0.117778
GO:0008333	endosome to lysosome transport	biological_process	8	5	1667	33	20947	0.117778
GO:2001237	negative regulation of extrinsic apoptotic signaling pathway	biological_process	10	5	1667	33	20947	0.117778
GO:0017147	Wnt-protein binding	molecular_function	5	5	1667	33	20947	0.117778
GO:0006414	translational elongation	biological_process	8	5	1667	33	20947	0.117778
GO:0000978	RNA polymerase II core promoter proximal region sequence-specific DNA binding	molecular_function	11	27	1667	267	20947	0.118065
GO:0008094	DNA-dependent ATPase activity	molecular_function	11	4	1667	24	20947	0.118875
GO:0032008	positive regulation of TOR signaling	biological_process	10	4	1667	24	20947	0.118875
GO:0070059	intrinsic apoptotic signaling pathway in response to endoplasmic reticulum stress	biological_process	9	4	1667	24	20947	0.118875
GO:0000186	activation of MAPKK activity	biological_process	13	4	1667	24	20947	0.118875
GO:0045332	phospholipid translocation	biological_process	9	4	1667	24	20947	0.118875
GO:0006506	GPI anchor biosynthetic process	biological_process	9	4	1667	24	20947	0.118875
GO:0061098	positive regulation of protein tyrosine kinase activity	biological_process	11	4	1667	24	20947	0.118875
GO:0043552	positive regulation of phosphatidylinositol 3-kinase activity	biological_process	10	4	1667	24	20947	0.118875
GO:0043029	T cell homeostasis	biological_process	6	4	1667	24	20947	0.118875
GO:0051301	cell division	biological_process	5	17	1667	157	20947	0.120249
GO:0043231	intracellular membrane-bounded organelle	cellular_component	8	20	1667	190	20947	0.121278
GO:0003684	damaged DNA binding	molecular_function	7	7	1667	53	20947	0.125643
GO:0004004	ATP-dependent RNA helicase activity	molecular_function	11	8	1667	63	20947	0.125688
GO:0016363	nuclear matrix	cellular_component	11	8	1667	63	20947	0.125688
GO:0000785	chromatin	cellular_component	11	8	1667	63	20947	0.125688
GO:0048643	positive regulation of skeletal muscle tissue development	biological_process	12	2	1667	8	20947	0.128596
GO:0006884	cell volume homeostasis	biological_process	6	2	1667	8	20947	0.128596
GO:0005746	mitochondrial respiratory chain	cellular_component	14	2	1667	8	20947	0.128596
GO:0008385	IkappaB kinase complex	cellular_component	11	2	1667	8	20947	0.128596
GO:0051382	kinetochore assembly	biological_process	7	2	1667	8	20947	0.128596
GO:0005355	glucose transmembrane transporter activity	molecular_function	10	2	1667	8	20947	0.128596
GO:0061549	sympathetic ganglion development	biological_process	10	2	1667	8	20947	0.128596
GO:0071786	endoplasmic reticulum tubular network organization	biological_process	6	2	1667	8	20947	0.128596
GO:0004527	exonuclease activity	molecular_function	7	2	1667	8	20947	0.128596
GO:0061003	positive regulation of dendritic spine morphogenesis	biological_process	11	2	1667	8	20947	0.128596
GO:0010470	regulation of gastrulation	biological_process	8	2	1667	8	20947	0.128596
GO:0070652	HAUS complex	cellular_component	12	2	1667	8	20947	0.128596
GO:0000175	3'-5'-exoribonuclease activity	molecular_function	10	2	1667	8	20947	0.128596
GO:0035562	negative regulation of chromatin binding	biological_process	7	2	1667	8	20947	0.128596
GO:1902166	negative regulation of intrinsic apoptotic signaling pathway in response to DNA damage by p53 class mediator	biological_process	12	2	1667	8	20947	0.128596
GO:0048617	embryonic foregut morphogenesis	biological_process	8	2	1667	8	20947	0.128596
GO:0044319	wound healing, spreading of cells	biological_process	8	2	1667	8	20947	0.128596
GO:0001965	G-protein alpha-subunit binding	molecular_function	5	2	1667	8	20947	0.128596
GO:0035458	cellular response to interferon-beta	biological_process	8	2	1667	8	20947	0.128596
GO:0000288	nuclear-transcribed mRNA catabolic process, deadenylation-dependent decay	biological_process	11	2	1667	8	20947	0.128596
GO:0006325	chromatin organization	biological_process	6	2	1667	8	20947	0.128596
GO:0031581	hemidesmosome assembly	biological_process	8	2	1667	8	20947	0.128596
GO:0050709	negative regulation of protein secretion	biological_process	8	2	1667	8	20947	0.128596
GO:0019217	regulation of fatty acid metabolic process	biological_process	10	2	1667	8	20947	0.128596
GO:0000012	single strand break repair	biological_process	10	2	1667	8	20947	0.128596
GO:0051988	regulation of attachment of spindle microtubules to kinetochore	biological_process	9	2	1667	8	20947	0.128596
GO:0002162	dystroglycan binding	molecular_function	6	2	1667	8	20947	0.128596
GO:0007202	activation of phospholipase C activity	biological_process	10	2	1667	8	20947	0.128596
GO:0010571	positive regulation of nuclear cell cycle DNA replication	biological_process	13	2	1667	8	20947	0.128596
GO:0030643	cellular phosphate ion homeostasis	biological_process	10	2	1667	8	20947	0.128596
GO:0031988	membrane-bounded vesicle	cellular_component	5	2	1667	8	20947	0.128596
GO:1901409	positive regulation of phosphorylation of RNA polymerase II C-terminal domain	biological_process	15	2	1667	8	20947	0.128596
GO:0060487	lung epithelial cell differentiation	biological_process	8	2	1667	8	20947	0.128596
GO:0060158	phospholipase C-activating dopamine receptor signaling pathway	biological_process	10	2	1667	8	20947	0.128596
GO:0030162	regulation of proteolysis	biological_process	7	2	1667	8	20947	0.128596
GO:0000150	recombinase activity	molecular_function	4	2	1667	8	20947	0.128596
GO:0050650	chondroitin sulfate proteoglycan biosynthetic process	biological_process	9	2	1667	8	20947	0.128596
GO:0014883	transition between fast and slow fiber	biological_process	11	2	1667	8	20947	0.128596
GO:0050872	white fat cell differentiation	biological_process	8	2	1667	8	20947	0.128596
GO:0000124	SAGA complex	cellular_component	10	2	1667	8	20947	0.128596
GO:0050678	regulation of epithelial cell proliferation	biological_process	6	2	1667	8	20947	0.128596
GO:0050764	regulation of phagocytosis	biological_process	7	2	1667	8	20947	0.128596
GO:0042994	cytoplasmic sequestering of transcription factor	biological_process	8	2	1667	8	20947	0.128596
GO:1901216	positive regulation of neuron death	biological_process	8	2	1667	8	20947	0.128596
GO:0030686	90S preribosome	cellular_component	9	2	1667	8	20947	0.128596
GO:0045292	mRNA cis splicing, via spliceosome	biological_process	12	2	1667	8	20947	0.128596
GO:0006268	DNA unwinding involved in DNA replication	biological_process	11	2	1667	8	20947	0.128596
GO:0004622	lysophospholipase activity	molecular_function	8	2	1667	8	20947	0.128596
GO:0060391	positive regulation of SMAD protein import into nucleus	biological_process	12	2	1667	8	20947	0.128596
GO:0036312	phosphatidylinositol 3-kinase regulatory subunit binding	molecular_function	6	2	1667	8	20947	0.128596
GO:0071354	cellular response to interleukin-6	biological_process	8	2	1667	8	20947	0.128596
GO:0050431	transforming growth factor beta binding	molecular_function	6	2	1667	8	20947	0.128596
GO:0000506	glycosylphosphatidylinositol-N-acetylglucosaminyltransferase (GPI-GnT) complex	cellular_component	11	2	1667	8	20947	0.128596
GO:0035994	response to muscle stretch	biological_process	6	2	1667	8	20947	0.128596
GO:0008328	ionotropic glutamate receptor complex	cellular_component	8	2	1667	8	20947	0.128596
GO:0003214	cardiac left ventricle morphogenesis	biological_process	12	2	1667	8	20947	0.128596
GO:0000731	DNA synthesis involved in DNA repair	biological_process	9	2	1667	8	20947	0.128596
GO:0031512	motile primary cilium	cellular_component	8	2	1667	8	20947	0.128596
GO:0090286	cytoskeletal anchoring at nuclear membrane	biological_process	6	2	1667	8	20947	0.128596
GO:0009931	calcium-dependent protein serine/threonine kinase activity	molecular_function	9	2	1667	8	20947	0.128596
GO:0045603	positive regulation of endothelial cell differentiation	biological_process	10	2	1667	8	20947	0.128596
GO:0050730	regulation of peptidyl-tyrosine phosphorylation	biological_process	9	2	1667	8	20947	0.128596
GO:0043281	regulation of cysteine-type endopeptidase activity involved in apoptotic process	biological_process	11	2	1667	8	20947	0.128596
GO:0010591	regulation of lamellipodium assembly	biological_process	8	2	1667	8	20947	0.128596
GO:0016773	phosphotransferase activity, alcohol group as acceptor	molecular_function	6	2	1667	8	20947	0.128596
GO:0000070	mitotic sister chromatid segregation	biological_process	8	3	1667	16	20947	0.129562
GO:0010971	positive regulation of G2/M transition of mitotic cell cycle	biological_process	9	3	1667	16	20947	0.129562
GO:0051321	meiotic cell cycle	biological_process	4	3	1667	16	20947	0.129562
GO:0060045	positive regulation of cardiac muscle cell proliferation	biological_process	6	3	1667	16	20947	0.129562
GO:0030017	sarcomere	cellular_component	11	3	1667	16	20947	0.129562
GO:0045638	negative regulation of myeloid cell differentiation	biological_process	9	3	1667	16	20947	0.129562
GO:0051480	regulation of cytosolic calcium ion concentration	biological_process	11	3	1667	16	20947	0.129562
GO:0000792	heterochromatin	cellular_component	12	3	1667	16	20947	0.129562
GO:0005795	Golgi stack	cellular_component	11	3	1667	16	20947	0.129562
GO:0016601	Rac protein signal transduction	biological_process	10	3	1667	16	20947	0.129562
GO:0043162	ubiquitin-dependent protein catabolic process via the multivesicular body sorting pathway	biological_process	10	3	1667	16	20947	0.129562
GO:0048026	positive regulation of mRNA splicing, via spliceosome	biological_process	13	3	1667	16	20947	0.129562
GO:0036464	cytoplasmic ribonucleoprotein granule	cellular_component	9	3	1667	16	20947	0.129562
GO:0051443	positive regulation of ubiquitin-protein transferase activity	biological_process	13	3	1667	16	20947	0.129562
GO:0032012	regulation of ARF protein signal transduction	biological_process	11	3	1667	16	20947	0.129562
GO:0005721	pericentric heterochromatin	cellular_component	13	3	1667	16	20947	0.129562
GO:0001954	positive regulation of cell-matrix adhesion	biological_process	7	3	1667	16	20947	0.129562
GO:0009898	cytoplasmic side of plasma membrane	cellular_component	6	5	1667	34	20947	0.129566
GO:0006342	chromatin silencing	biological_process	13	5	1667	34	20947	0.129566
GO:0043406	positive regulation of MAP kinase activity	biological_process	13	5	1667	34	20947	0.129566
GO:0000910	cytokinesis	biological_process	7	5	1667	34	20947	0.129566
GO:0008017	microtubule binding	molecular_function	7	19	1667	181	20947	0.130797
GO:0000228	nuclear chromosome	cellular_component	11	4	1667	25	20947	0.133101
GO:0048701	embryonic cranial skeleton morphogenesis	biological_process	11	4	1667	25	20947	0.133101
GO:0018279	protein N-linked glycosylation via asparagine	biological_process	10	4	1667	25	20947	0.133101
GO:0042813	Wnt-activated receptor activity	molecular_function	6	4	1667	25	20947	0.133101
GO:0051297	centrosome organization	biological_process	8	4	1667	25	20947	0.133101
GO:0051028	mRNA transport	biological_process	8	4	1667	25	20947	0.133101
GO:0097192	extrinsic apoptotic signaling pathway in absence of ligand	biological_process	9	4	1667	25	20947	0.133101
GO:0000788	nuclear nucleosome	cellular_component	13	6	1667	44	20947	0.133971
GO:0006260	DNA replication	biological_process	9	8	1667	64	20947	0.134247
GO:0001726	ruffle	cellular_component	6	8	1667	64	20947	0.134247
GO:0003713	transcription coactivator activity	molecular_function	6	16	1667	149	20947	0.135483
GO:0046777	protein autophosphorylation	biological_process	9	13	1667	117	20947	0.138351
GO:0008134	transcription factor binding	molecular_function	5	19	1667	183	20947	0.140858
GO:0003676	nucleic acid binding	molecular_function	5	54	1667	585	20947	0.14149
GO:0034599	cellular response to oxidative stress	biological_process	6	5	1667	35	20947	0.141864
GO:0009267	cellular response to starvation	biological_process	8	5	1667	35	20947	0.141864
GO:0042752	regulation of circadian rhythm	biological_process	5	5	1667	35	20947	0.141864
GO:0035861	site of double-strand break	cellular_component	11	5	1667	35	20947	0.141864
GO:0003746	translation elongation factor activity	molecular_function	8	5	1667	35	20947	0.141864
GO:0071407	cellular response to organic cyclic compound	biological_process	7	5	1667	35	20947	0.141864
GO:0016301	kinase activity	molecular_function	6	8	1667	65	20947	0.143094
GO:0006629	lipid metabolic process	biological_process	5	8	1667	65	20947	0.143094
GO:0007160	cell-matrix adhesion	biological_process	6	8	1667	65	20947	0.143094
GO:0070588	calcium ion transmembrane transport	biological_process	7	12	1667	107	20947	0.143126
GO:0050680	negative regulation of epithelial cell proliferation	biological_process	6	7	1667	55	20947	0.144807
GO:0000118	histone deacetylase complex	cellular_component	13	4	1667	26	20947	0.147982
GO:0007346	regulation of mitotic cell cycle	biological_process	7	4	1667	26	20947	0.147982
GO:0032465	regulation of cytokinesis	biological_process	8	4	1667	26	20947	0.147982
GO:0051453	regulation of intracellular pH	biological_process	11	4	1667	26	20947	0.147982
GO:0051290	protein heterotetramerization	biological_process	10	4	1667	26	20947	0.147982
GO:0046034	ATP metabolic process	biological_process	12	4	1667	26	20947	0.147982
GO:0042149	cellular response to glucose starvation	biological_process	9	4	1667	26	20947	0.147982
GO:0030992	intraciliary transport particle B	cellular_component	6	4	1667	26	20947	0.147982
GO:0006631	fatty acid metabolic process	biological_process	9	4	1667	26	20947	0.147982
GO:0043407	negative regulation of MAP kinase activity	biological_process	13	4	1667	26	20947	0.147982
GO:0005685	U1 snRNP	cellular_component	9	4	1667	26	20947	0.147982
GO:0045499	chemorepellent activity	molecular_function	3	4	1667	26	20947	0.147982
GO:0048286	lung alveolus development	biological_process	9	4	1667	26	20947	0.147982
GO:0034314	Arp2/3 complex-mediated actin nucleation	biological_process	13	3	1667	17	20947	0.148503
GO:0045453	bone resorption	biological_process	7	3	1667	17	20947	0.148503
GO:0045071	negative regulation of viral genome replication	biological_process	9	3	1667	17	20947	0.148503
GO:0003950	NAD+ ADP-ribosyltransferase activity	molecular_function	7	3	1667	17	20947	0.148503
GO:0006986	response to unfolded protein	biological_process	6	3	1667	17	20947	0.148503
GO:0090316	positive regulation of intracellular protein transport	biological_process	8	3	1667	17	20947	0.148503
GO:0008601	protein phosphatase type 2A regulator activity	molecular_function	6	3	1667	17	20947	0.148503
GO:0043001	Golgi to plasma membrane protein transport	biological_process	9	3	1667	17	20947	0.148503
GO:0004407	histone deacetylase activity	molecular_function	7	3	1667	17	20947	0.148503
GO:0060828	regulation of canonical Wnt signaling pathway	biological_process	10	3	1667	17	20947	0.148503
GO:0051020	GTPase binding	molecular_function	6	3	1667	17	20947	0.148503
GO:0005671	Ada2/Gcn5/Ada3 transcription activator complex	cellular_component	9	3	1667	17	20947	0.148503
GO:0006270	DNA replication initiation	biological_process	11	3	1667	17	20947	0.148503
GO:0000145	exocyst	cellular_component	11	3	1667	17	20947	0.148503
GO:0019897	extrinsic component of plasma membrane	cellular_component	7	3	1667	17	20947	0.148503
GO:0030018	Z disc	cellular_component	13	9	1667	76	20947	0.148743
GO:0018105	peptidyl-serine phosphorylation	biological_process	9	12	1667	108	20947	0.150098
GO:0030165	PDZ domain binding	molecular_function	6	8	1667	66	20947	0.152221
GO:0031012	extracellular matrix	cellular_component	3	10	1667	87	20947	0.152705
GO:0033065	Rad51C-XRCC3 complex	cellular_component	11	1	1667	2	20947	0.152834
GO:0032607	interferon-alpha production	biological_process	7	1	1667	2	20947	0.152834
GO:0030538	embryonic genitalia morphogenesis	biological_process	8	1	1667	2	20947	0.152834
GO:0006272	leading strand elongation	biological_process	12	1	1667	2	20947	0.152834
GO:0000991	transcription factor activity, core RNA polymerase II binding	molecular_function	5	1	1667	2	20947	0.152834
GO:0010721	negative regulation of cell development	biological_process	9	1	1667	2	20947	0.152834
GO:0004905	type I interferon receptor activity	molecular_function	8	1	1667	2	20947	0.152834
GO:0010872	regulation of cholesterol esterification	biological_process	10	1	1667	2	20947	0.152834
GO:0036228	protein targeting to nuclear inner membrane	biological_process	8	1	1667	2	20947	0.152834
GO:0035370	UBC13-UEV1A complex	cellular_component	8	1	1667	2	20947	0.152834
GO:0009113	purine nucleobase biosynthetic process	biological_process	10	1	1667	2	20947	0.152834
GO:0003835	beta-galactoside alpha-2,6-sialyltransferase activity	molecular_function	7	1	1667	2	20947	0.152834
GO:0008486	diphosphoinositol-polyphosphate diphosphatase activity	molecular_function	8	1	1667	2	20947	0.152834
GO:0072014	proximal tubule development	biological_process	9	1	1667	2	20947	0.152834
GO:0015218	pyrimidine nucleotide transmembrane transporter activity	molecular_function	8	1	1667	2	20947	0.152834
GO:0061441	renal artery morphogenesis	biological_process	12	1	1667	2	20947	0.152834
GO:0004874	aryl hydrocarbon receptor activity	molecular_function	5	1	1667	2	20947	0.152834
GO:0007066	female meiosis sister chromatid cohesion	biological_process	9	1	1667	2	20947	0.152834
GO:0071144	SMAD2-SMAD3 protein complex	cellular_component	8	1	1667	2	20947	0.152834
GO:1901843	positive regulation of high voltage-gated calcium channel activity	biological_process	12	1	1667	2	20947	0.152834
GO:0033257	Bcl3/NF-kappaB2 complex	cellular_component	8	1	1667	2	20947	0.152834
GO:0004823	leucine-tRNA ligase activity	molecular_function	8	1	1667	2	20947	0.152834
GO:0055100	adiponectin binding	molecular_function	5	1	1667	2	20947	0.152834
GO:0032119	sequestering of zinc ion	biological_process	12	1	1667	2	20947	0.152834
GO:1903378	positive regulation of oxidative stress-induced neuron intrinsic apoptotic signaling pathway	biological_process	12	1	1667	2	20947	0.152834
GO:0048763	calcium-induced calcium release activity	molecular_function	12	1	1667	2	20947	0.152834
GO:0034988	Fc-gamma receptor I complex binding	molecular_function	7	1	1667	2	20947	0.152834
GO:0071818	BAT3 complex	cellular_component	12	1	1667	2	20947	0.152834
GO:0070423	nucleotide-binding oligomerization domain containing signaling pathway	biological_process	9	1	1667	2	20947	0.152834
GO:0006436	tryptophanyl-tRNA aminoacylation	biological_process	13	1	1667	2	20947	0.152834
GO:0090335	regulation of brown fat cell differentiation	biological_process	9	1	1667	2	20947	0.152834
GO:0071422	succinate transmembrane transport	biological_process	7	1	1667	2	20947	0.152834
GO:0035614	snRNA stem-loop binding	molecular_function	8	1	1667	2	20947	0.152834
GO:0017126	nucleologenesis	biological_process	7	1	1667	2	20947	0.152834
GO:1900426	positive regulation of defense response to bacterium	biological_process	9	1	1667	2	20947	0.152834
GO:0035860	glial cell-derived neurotrophic factor receptor signaling pathway	biological_process	10	1	1667	2	20947	0.152834
GO:0015111	iodide transmembrane transporter activity	molecular_function	9	1	1667	2	20947	0.152834
GO:0052655	L-valine transaminase activity	molecular_function	8	1	1667	2	20947	0.152834
GO:0000235	astral microtubule	cellular_component	10	1	1667	2	20947	0.152834
GO:0051025	negative regulation of immunoglobulin secretion	biological_process	9	1	1667	2	20947	0.152834
GO:0045715	negative regulation of low-density lipoprotein particle receptor biosynthetic process	biological_process	10	1	1667	2	20947	0.152834
GO:0052832	inositol monophosphate 3-phosphatase activity	molecular_function	10	1	1667	2	20947	0.152834
GO:0030427	site of polarized growth	cellular_component	5	1	1667	2	20947	0.152834
GO:0061034	olfactory bulb mitral cell layer development	biological_process	14	1	1667	2	20947	0.152834
GO:0016198	axon choice point recognition	biological_process	8	1	1667	2	20947	0.152834
GO:0070141	response to UV-A	biological_process	8	1	1667	2	20947	0.152834
GO:0007403	glial cell fate determination	biological_process	7	1	1667	2	20947	0.152834
GO:0016509	long-chain-3-hydroxyacyl-CoA dehydrogenase activity	molecular_function	8	1	1667	2	20947	0.152834
GO:0055118	negative regulation of cardiac muscle contraction	biological_process	11	1	1667	2	20947	0.152834
GO:0031440	regulation of mRNA 3'-end processing	biological_process	12	1	1667	2	20947	0.152834
GO:0097458	neuron part	cellular_component	5	1	1667	2	20947	0.152834
GO:0061647	histone H3-K9 modification	biological_process	9	1	1667	2	20947	0.152834
GO:0015501	glutamate:sodium symporter activity	molecular_function	11	1	1667	2	20947	0.152834
GO:0051088	PMA-inducible membrane protein ectodomain proteolysis	biological_process	9	1	1667	2	20947	0.152834
GO:1901203	positive regulation of extracellular matrix assembly	biological_process	9	1	1667	2	20947	0.152834
GO:0016499	orexin receptor activity	molecular_function	7	1	1667	2	20947	0.152834
GO:0002431	Fc receptor mediated stimulatory signaling pathway	biological_process	7	1	1667	2	20947	0.152834
GO:0032288	myelin assembly	biological_process	11	1	1667	2	20947	0.152834
GO:0006007	glucose catabolic process	biological_process	9	1	1667	2	20947	0.152834
GO:0031403	lithium ion binding	molecular_function	8	1	1667	2	20947	0.152834
GO:0015141	succinate transmembrane transporter activity	molecular_function	10	1	1667	2	20947	0.152834
GO:0006677	glycosylceramide metabolic process	biological_process	8	1	1667	2	20947	0.152834
GO:0000958	mitochondrial mRNA catabolic process	biological_process	10	1	1667	2	20947	0.152834
GO:0045272	plasma membrane respiratory chain complex I	cellular_component	7	1	1667	2	20947	0.152834
GO:0032878	regulation of establishment or maintenance of cell polarity	biological_process	6	1	1667	2	20947	0.152834
GO:0002314	germinal center B cell differentiation	biological_process	10	1	1667	2	20947	0.152834
GO:0000018	regulation of DNA recombination	biological_process	10	1	1667	2	20947	0.152834
GO:0003006	developmental process involved in reproduction	biological_process	4	1	1667	2	20947	0.152834
GO:0045048	protein insertion into ER membrane	biological_process	6	1	1667	2	20947	0.152834
GO:0060733	regulation of eIF2 alpha phosphorylation by amino acid starvation	biological_process	12	1	1667	2	20947	0.152834
GO:0046985	positive regulation of hemoglobin biosynthetic process	biological_process	9	1	1667	2	20947	0.152834
GO:0032810	sterol response element binding	molecular_function	9	1	1667	2	20947	0.152834
GO:0047710	bis(5'-adenosyl)-triphosphatase activity	molecular_function	9	1	1667	2	20947	0.152834
GO:0006662	glycerol ether metabolic process	biological_process	7	1	1667	2	20947	0.152834
GO:0045905	positive regulation of translational termination	biological_process	10	1	1667	2	20947	0.152834
GO:1903588	negative regulation of blood vessel endothelial cell proliferation involved in sprouting angiogenesis	biological_process	8	1	1667	2	20947	0.152834
GO:0030210	heparin biosynthetic process	biological_process	9	1	1667	2	20947	0.152834
GO:0003190	atrioventricular valve formation	biological_process	12	1	1667	2	20947	0.152834
GO:0003091	renal water homeostasis	biological_process	7	1	1667	2	20947	0.152834
GO:0070602	regulation of centromeric sister chromatid cohesion	biological_process	8	1	1667	2	20947	0.152834
GO:0019284	L-methionine biosynthetic process from S-adenosylmethionine	biological_process	12	1	1667	2	20947	0.152834
GO:0034393	positive regulation of smooth muscle cell apoptotic process	biological_process	12	1	1667	2	20947	0.152834
GO:0072006	nephron development	biological_process	10	1	1667	2	20947	0.152834
GO:0004367	glycerol-3-phosphate dehydrogenase [NAD+] activity	molecular_function	7	1	1667	2	20947	0.152834
GO:0072554	blood vessel lumenization	biological_process	10	1	1667	2	20947	0.152834
GO:0004018	N6-(1,2-dicarboxyethyl)AMP AMP-lyase (fumarate-forming) activity	molecular_function	7	1	1667	2	20947	0.152834
GO:0007007	inner mitochondrial membrane organization	biological_process	7	1	1667	2	20947	0.152834
GO:0061290	canonical Wnt signaling pathway involved in metanephric kidney development	biological_process	9	1	1667	2	20947	0.152834
GO:0004300	enoyl-CoA hydratase activity	molecular_function	7	1	1667	2	20947	0.152834
GO:0003989	acetyl-CoA carboxylase activity	molecular_function	7	1	1667	2	20947	0.152834
GO:0090135	actin filament branching	biological_process	8	1	1667	2	20947	0.152834
GO:0035189	Rb-E2F complex	cellular_component	10	1	1667	2	20947	0.152834
GO:2001287	negative regulation of caveolin-mediated endocytosis	biological_process	9	1	1667	2	20947	0.152834
GO:0004699	calcium-independent protein kinase C activity	molecular_function	10	1	1667	2	20947	0.152834
GO:0010603	regulation of cytoplasmic mRNA processing body assembly	biological_process	7	1	1667	2	20947	0.152834
GO:0080019	fatty-acyl-CoA reductase (alcohol-forming) activity	molecular_function	7	1	1667	2	20947	0.152834
GO:0006429	leucyl-tRNA aminoacylation	biological_process	13	1	1667	2	20947	0.152834
GO:0071879	positive regulation of adrenergic receptor signaling pathway	biological_process	11	1	1667	2	20947	0.152834
GO:0035867	alphav-beta3 integrin-IGF-1-IGF1R complex	cellular_component	7	1	1667	2	20947	0.152834
GO:0061669	spontaneous neurotransmitter secretion	biological_process	9	1	1667	2	20947	0.152834
GO:0042825	TAP complex	cellular_component	15	1	1667	2	20947	0.152834
GO:0071174	mitotic spindle checkpoint	biological_process	11	1	1667	2	20947	0.152834
GO:0009152	purine ribonucleotide biosynthetic process	biological_process	11	1	1667	2	20947	0.152834
GO:0004743	pyruvate kinase activity	molecular_function	7	1	1667	2	20947	0.152834
GO:0072054	renal outer medulla development	biological_process	10	1	1667	2	20947	0.152834
GO:0090116	C-5 methylation of cytosine	biological_process	13	1	1667	2	20947	0.152834
GO:0006481	C-terminal protein methylation	biological_process	7	1	1667	2	20947	0.152834
GO:0043490	malate-aspartate shuttle	biological_process	9	1	1667	2	20947	0.152834
GO:0090312	positive regulation of protein deacetylation	biological_process	11	1	1667	2	20947	0.152834
GO:0046168	glycerol-3-phosphate catabolic process	biological_process	7	1	1667	2	20947	0.152834
GO:0042534	regulation of tumor necrosis factor biosynthetic process	biological_process	8	1	1667	2	20947	0.152834
GO:0000084	mitotic S phase	biological_process	8	1	1667	2	20947	0.152834
GO:0031092	platelet alpha granule membrane	cellular_component	13	1	1667	2	20947	0.152834
GO:1900454	positive regulation of long term synaptic depression	biological_process	12	1	1667	2	20947	0.152834
GO:0090403	oxidative stress-induced premature senescence	biological_process	8	1	1667	2	20947	0.152834
GO:0060029	convergent extension involved in organogenesis	biological_process	8	1	1667	2	20947	0.152834
GO:0030692	Noc4p-Nop14p complex	cellular_component	10	1	1667	2	20947	0.152834
GO:0048002	antigen processing and presentation of peptide antigen	biological_process	5	1	1667	2	20947	0.152834
GO:1903393	positive regulation of adherens junction organization	biological_process	9	1	1667	2	20947	0.152834
GO:2000584	negative regulation of platelet-derived growth factor receptor-alpha signaling pathway	biological_process	13	1	1667	2	20947	0.152834
GO:0031401	positive regulation of protein modification process	biological_process	9	1	1667	2	20947	0.152834
GO:0070369	beta-catenin-TCF7L2 complex	cellular_component	12	1	1667	2	20947	0.152834
GO:0060748	tertiary branching involved in mammary gland duct morphogenesis	biological_process	8	1	1667	2	20947	0.152834
GO:0072070	loop of Henle development	biological_process	9	1	1667	2	20947	0.152834
GO:0050211	procollagen galactosyltransferase activity	molecular_function	8	1	1667	2	20947	0.152834
GO:0010641	positive regulation of platelet-derived growth factor receptor signaling pathway	biological_process	12	1	1667	2	20947	0.152834
GO:0072182	regulation of nephron tubule epithelial cell differentiation	biological_process	10	1	1667	2	20947	0.152834
GO:0021592	fourth ventricle development	biological_process	11	1	1667	2	20947	0.152834
GO:0060789	hair follicle placode formation	biological_process	11	1	1667	2	20947	0.152834
GO:1900135	positive regulation of renin secretion into blood stream	biological_process	9	1	1667	2	20947	0.152834
GO:0032079	positive regulation of endodeoxyribonuclease activity	biological_process	12	1	1667	2	20947	0.152834
GO:2000345	regulation of hepatocyte proliferation	biological_process	7	1	1667	2	20947	0.152834
GO:0072079	nephron tubule formation	biological_process	10	1	1667	2	20947	0.152834
GO:0003997	acyl-CoA oxidase activity	molecular_function	7	1	1667	2	20947	0.152834
GO:0034243	regulation of transcription elongation from RNA polymerase II promoter	biological_process	11	1	1667	2	20947	0.152834
GO:0097155	fasciculation of sensory neuron axon	biological_process	8	1	1667	2	20947	0.152834
GO:0072133	metanephric mesenchyme morphogenesis	biological_process	12	1	1667	2	20947	0.152834
GO:0015837	amine transport	biological_process	5	1	1667	2	20947	0.152834
GO:0003418	growth plate cartilage chondrocyte differentiation	biological_process	9	1	1667	2	20947	0.152834
GO:0090234	regulation of kinetochore assembly	biological_process	8	1	1667	2	20947	0.152834
GO:0090110	cargo loading into COPII-coated vesicle	biological_process	9	1	1667	2	20947	0.152834
GO:0034066	RIC1-RGP1 guanyl-nucleotide exchange factor complex	cellular_component	11	1	1667	2	20947	0.152834
GO:0031664	regulation of lipopolysaccharide-mediated signaling pathway	biological_process	9	1	1667	2	20947	0.152834
GO:0004531	deoxyribonuclease II activity	molecular_function	10	1	1667	2	20947	0.152834
GO:0034753	nuclear aryl hydrocarbon receptor complex	cellular_component	8	1	1667	2	20947	0.152834
GO:0032991	macromolecular complex	cellular_component	3	1	1667	2	20947	0.152834
GO:2000156	regulation of retrograde vesicle-mediated transport, Golgi to ER	biological_process	7	1	1667	2	20947	0.152834
GO:0009987	cellular process	biological_process	3	1	1667	2	20947	0.152834
GO:0033275	actin-myosin filament sliding	biological_process	8	1	1667	2	20947	0.152834
GO:0004351	glutamate decarboxylase activity	molecular_function	7	1	1667	2	20947	0.152834
GO:0039689	negative stranded viral RNA replication	biological_process	9	1	1667	2	20947	0.152834
GO:0090155	negative regulation of sphingolipid biosynthetic process	biological_process	9	1	1667	2	20947	0.152834
GO:0033178	proton-transporting two-sector ATPase complex, catalytic domain	cellular_component	6	1	1667	2	20947	0.152834
GO:0071233	cellular response to leucine	biological_process	8	1	1667	2	20947	0.152834
GO:0048017	inositol lipid-mediated signaling	biological_process	8	1	1667	2	20947	0.152834
GO:0050974	detection of mechanical stimulus involved in sensory perception	biological_process	9	1	1667	2	20947	0.152834
GO:1903679	positive regulation of cap-independent translational initiation	biological_process	12	1	1667	2	20947	0.152834
GO:0090169	regulation of spindle assembly	biological_process	9	1	1667	2	20947	0.152834
GO:0034391	regulation of smooth muscle cell apoptotic process	biological_process	11	1	1667	2	20947	0.152834
GO:0009353	mitochondrial oxoglutarate dehydrogenase complex	cellular_component	12	1	1667	2	20947	0.152834
GO:0030618	transforming growth factor beta receptor, pathway-specific cytoplasmic mediator activity	molecular_function	7	1	1667	2	20947	0.152834
GO:0097296	activation of cysteine-type endopeptidase activity involved in apoptotic signaling pathway	biological_process	15	1	1667	2	20947	0.152834
GO:0004720	protein-lysine 6-oxidase activity	molecular_function	7	1	1667	2	20947	0.152834
GO:0071436	sodium ion export	biological_process	8	1	1667	2	20947	0.152834
GO:1990188	euchromatin binding	molecular_function	5	1	1667	2	20947	0.152834
GO:0042992	negative regulation of transcription factor import into nucleus	biological_process	7	1	1667	2	20947	0.152834
GO:0060769	positive regulation of epithelial cell proliferation involved in prostate gland development	biological_process	7	1	1667	2	20947	0.152834
GO:0014846	esophagus smooth muscle contraction	biological_process	10	1	1667	2	20947	0.152834
GO:0019049	evasion or tolerance of host defenses by virus	biological_process	7	1	1667	2	20947	0.152834
GO:0032635	interleukin-6 production	biological_process	6	1	1667	2	20947	0.152834
GO:0061635	regulation of protein complex stability	biological_process	5	1	1667	2	20947	0.152834
GO:0086007	voltage-gated calcium channel activity involved in cardiac muscle cell action potential	molecular_function	12	1	1667	2	20947	0.152834
GO:0033149	FFAT motif binding	molecular_function	6	1	1667	2	20947	0.152834
GO:0045415	negative regulation of interleukin-8 biosynthetic process	biological_process	9	1	1667	2	20947	0.152834
GO:0010710	regulation of collagen catabolic process	biological_process	7	1	1667	2	20947	0.152834
GO:0030423	targeting of mRNA for destruction involved in RNA interference	biological_process	12	1	1667	2	20947	0.152834
GO:0060529	squamous basal epithelial stem cell differentiation involved in prostate gland acinus development	biological_process	10	1	1667	2	20947	0.152834
GO:0090309	positive regulation of methylation-dependent chromatin silencing	biological_process	14	1	1667	2	20947	0.152834
GO:0098903	regulation of membrane repolarization during action potential	biological_process	9	1	1667	2	20947	0.152834
GO:0097368	establishment of Sertoli cell barrier	biological_process	10	1	1667	2	20947	0.152834
GO:0000323	lytic vacuole	cellular_component	10	1	1667	2	20947	0.152834
GO:0042036	negative regulation of cytokine biosynthetic process	biological_process	8	1	1667	2	20947	0.152834
GO:0048273	mitogen-activated protein kinase p38 binding	molecular_function	9	1	1667	2	20947	0.152834
GO:0044326	dendritic spine neck	cellular_component	9	1	1667	2	20947	0.152834
GO:0005674	transcription factor TFIIF complex	cellular_component	10	1	1667	2	20947	0.152834
GO:0006864	pyrimidine nucleotide transport	biological_process	7	1	1667	2	20947	0.152834
GO:0004576	oligosaccharyl transferase activity	molecular_function	7	1	1667	2	20947	0.152834
GO:0072282	metanephric nephron tubule morphogenesis	biological_process	10	1	1667	2	20947	0.152834
GO:0035494	SNARE complex disassembly	biological_process	9	1	1667	2	20947	0.152834
GO:0072600	establishment of protein localization to Golgi	biological_process	9	1	1667	2	20947	0.152834
GO:0008897	holo-[acyl-carrier-protein] synthase activity	molecular_function	7	1	1667	2	20947	0.152834
GO:0003340	negative regulation of mesenchymal to epithelial transition involved in metanephros morphogenesis	biological_process	13	1	1667	2	20947	0.152834
GO:0097003	adipokinetic hormone receptor activity	molecular_function	8	1	1667	2	20947	0.152834
GO:0097386	glial cell projection	cellular_component	6	1	1667	2	20947	0.152834
GO:0006542	glutamine biosynthetic process	biological_process	10	1	1667	2	20947	0.152834
GO:0048269	methionine adenosyltransferase complex	cellular_component	7	1	1667	2	20947	0.152834
GO:0002327	immature B cell differentiation	biological_process	10	1	1667	2	20947	0.152834
GO:0001672	regulation of chromatin assembly or disassembly	biological_process	8	1	1667	2	20947	0.152834
GO:0072218	metanephric ascending thin limb development	biological_process	10	1	1667	2	20947	0.152834
GO:0010644	cell communication by electrical coupling	biological_process	6	1	1667	2	20947	0.152834
GO:2000393	negative regulation of lamellipodium morphogenesis	biological_process	9	1	1667	2	20947	0.152834
GO:0006282	regulation of DNA repair	biological_process	10	1	1667	2	20947	0.152834
GO:1901660	calcium ion export	biological_process	8	1	1667	2	20947	0.152834
GO:0031998	regulation of fatty acid beta-oxidation	biological_process	11	1	1667	2	20947	0.152834
GO:2001028	positive regulation of endothelial cell chemotaxis	biological_process	6	1	1667	2	20947	0.152834
GO:0005642	annulate lamellae	cellular_component	5	1	1667	2	20947	0.152834
GO:0061574	ASAP complex	cellular_component	5	1	1667	2	20947	0.152834
GO:0032915	positive regulation of transforming growth factor beta2 production	biological_process	9	1	1667	2	20947	0.152834
GO:0060837	blood vessel endothelial cell differentiation	biological_process	9	1	1667	2	20947	0.152834
GO:0045585	positive regulation of cytotoxic T cell differentiation	biological_process	12	1	1667	2	20947	0.152834
GO:0043293	apoptosome	cellular_component	11	1	1667	2	20947	0.152834
GO:0061578	Lys63-specific deubiquitinase activity	molecular_function	10	1	1667	2	20947	0.152834
GO:0061371	determination of heart left/right asymmetry	biological_process	10	1	1667	2	20947	0.152834
GO:0036016	cellular response to interleukin-3	biological_process	8	1	1667	2	20947	0.152834
GO:0030814	regulation of cAMP metabolic process	biological_process	13	1	1667	2	20947	0.152834
GO:0005163	nerve growth factor receptor binding	molecular_function	8	1	1667	2	20947	0.152834
GO:1902963	negative regulation of metalloendopeptidase activity involved in amyloid precursor protein catabolic process	biological_process	12	1	1667	2	20947	0.152834
GO:0035358	regulation of peroxisome proliferator activated receptor signaling pathway	biological_process	9	1	1667	2	20947	0.152834
GO:0015645	fatty acid ligase activity	molecular_function	6	1	1667	2	20947	0.152834
GO:0033829	O-fucosylpeptide 3-beta-N-acetylglucosaminyltransferase activity	molecular_function	8	1	1667	2	20947	0.152834
GO:0009083	branched-chain amino acid catabolic process	biological_process	8	1	1667	2	20947	0.152834
GO:0043043	peptide biosynthetic process	biological_process	8	1	1667	2	20947	0.152834
GO:0097325	melanocyte proliferation	biological_process	6	1	1667	2	20947	0.152834
GO:0006415	translational termination	biological_process	8	1	1667	2	20947	0.152834
GO:0048340	paraxial mesoderm morphogenesis	biological_process	10	1	1667	2	20947	0.152834
GO:0005006	epidermal growth factor-activated receptor activity	molecular_function	10	1	1667	2	20947	0.152834
GO:0016598	protein arginylation	biological_process	10	1	1667	2	20947	0.152834
GO:0031393	negative regulation of prostaglandin biosynthetic process	biological_process	12	1	1667	2	20947	0.152834
GO:0003160	endocardium morphogenesis	biological_process	10	1	1667	2	20947	0.152834
GO:0007260	tyrosine phosphorylation of STAT protein	biological_process	10	1	1667	2	20947	0.152834
GO:0060023	soft palate development	biological_process	6	1	1667	2	20947	0.152834
GO:0045309	protein phosphorylated amino acid binding	molecular_function	6	1	1667	2	20947	0.152834
GO:0045608	negative regulation of auditory receptor cell differentiation	biological_process	13	1	1667	2	20947	0.152834
GO:1903387	positive regulation of homophilic cell adhesion	biological_process	6	1	1667	2	20947	0.152834
GO:0090279	regulation of calcium ion import	biological_process	8	1	1667	2	20947	0.152834
GO:1902033	regulation of hematopoietic stem cell proliferation	biological_process	8	1	1667	2	20947	0.152834
GO:0030305	heparanase activity	molecular_function	7	1	1667	2	20947	0.152834
GO:0009082	branched-chain amino acid biosynthetic process	biological_process	8	1	1667	2	20947	0.152834
GO:0098592	cytoplasmic side of apical plasma membrane	cellular_component	7	1	1667	2	20947	0.152834
GO:0005171	hepatocyte growth factor receptor binding	molecular_function	7	1	1667	2	20947	0.152834
GO:0071173	spindle assembly checkpoint	biological_process	9	1	1667	2	20947	0.152834
GO:0090114	COPII-coated vesicle budding	biological_process	8	1	1667	2	20947	0.152834
GO:0030891	VCB complex	cellular_component	9	1	1667	2	20947	0.152834
GO:0051792	medium-chain fatty acid biosynthetic process	biological_process	10	1	1667	2	20947	0.152834
GO:0036023	embryonic skeletal limb joint morphogenesis	biological_process	12	1	1667	2	20947	0.152834
GO:0018008	N-terminal peptidyl-glycine N-myristoylation	biological_process	11	1	1667	2	20947	0.152834
GO:0001727	lipid kinase activity	molecular_function	7	1	1667	2	20947	0.152834
GO:0006426	glycyl-tRNA aminoacylation	biological_process	13	1	1667	2	20947	0.152834
GO:0004832	valine-tRNA ligase activity	molecular_function	8	1	1667	2	20947	0.152834
GO:0051383	kinetochore organization	biological_process	6	1	1667	2	20947	0.152834
GO:0004830	tryptophan-tRNA ligase activity	molecular_function	8	1	1667	2	20947	0.152834
GO:0060512	prostate gland morphogenesis	biological_process	7	1	1667	2	20947	0.152834
GO:0051270	regulation of cellular component movement	biological_process	6	1	1667	2	20947	0.152834
GO:1902074	response to salt	biological_process	5	1	1667	2	20947	0.152834
GO:0070436	Grb2-EGFR complex	cellular_component	7	1	1667	2	20947	0.152834
GO:0009893	positive regulation of metabolic process	biological_process	4	1	1667	2	20947	0.152834
GO:0019878	lysine biosynthetic process via aminoadipic acid	biological_process	11	1	1667	2	20947	0.152834
GO:1903428	positive regulation of reactive oxygen species biosynthetic process	biological_process	7	1	1667	2	20947	0.152834
GO:0052654	L-leucine transaminase activity	molecular_function	8	1	1667	2	20947	0.152834
GO:0071934	thiamine transmembrane transport	biological_process	7	1	1667	2	20947	0.152834
GO:0032611	interleukin-1 beta production	biological_process	7	1	1667	2	20947	0.152834
GO:0032774	RNA biosynthetic process	biological_process	8	1	1667	2	20947	0.152834
GO:0004356	glutamate-ammonia ligase activity	molecular_function	8	1	1667	2	20947	0.152834
GO:0017004	cytochrome complex assembly	biological_process	9	1	1667	2	20947	0.152834
GO:2000791	negative regulation of mesenchymal cell proliferation involved in lung development	biological_process	8	1	1667	2	20947	0.152834
GO:0000720	pyrimidine dimer repair by nucleotide-excision repair	biological_process	11	1	1667	2	20947	0.152834
GO:0006601	creatine biosynthetic process	biological_process	9	1	1667	2	20947	0.152834
GO:0015403	thiamine uptake transmembrane transporter activity	molecular_function	8	1	1667	2	20947	0.152834
GO:0021897	forebrain astrocyte development	biological_process	10	1	1667	2	20947	0.152834
GO:0072393	microtubule anchoring at microtubule organizing center	biological_process	8	1	1667	2	20947	0.152834
GO:0001650	fibrillar center	cellular_component	13	1	1667	2	20947	0.152834
GO:0030201	heparan sulfate proteoglycan metabolic process	biological_process	7	1	1667	2	20947	0.152834
GO:0061462	protein localization to lysosome	biological_process	9	1	1667	2	20947	0.152834
GO:2000780	negative regulation of double-strand break repair	biological_process	12	1	1667	2	20947	0.152834
GO:0021997	neural plate axis specification	biological_process	9	1	1667	2	20947	0.152834
GO:0097362	MCM8-MCM9 complex	cellular_component	6	1	1667	2	20947	0.152834
GO:0098907	regulation of SA node cell action potential	biological_process	10	1	1667	2	20947	0.152834
GO:0045200	establishment of neuroblast polarity	biological_process	7	1	1667	2	20947	0.152834
GO:0006054	N-acetylneuraminate metabolic process	biological_process	8	1	1667	2	20947	0.152834
GO:0015705	iodide transport	biological_process	8	1	1667	2	20947	0.152834
GO:0005025	transforming growth factor beta receptor activity, type I	molecular_function	11	1	1667	2	20947	0.152834
GO:0060599	lateral sprouting involved in mammary gland duct morphogenesis	biological_process	9	1	1667	2	20947	0.152834
GO:0021693	cerebellar Purkinje cell layer structural organization	biological_process	15	1	1667	2	20947	0.152834
GO:0000962	positive regulation of mitochondrial RNA catabolic process	biological_process	11	1	1667	2	20947	0.152834
GO:0016422	mRNA (2'-O-methyladenosine-N6-)-methyltransferase activity	molecular_function	9	1	1667	2	20947	0.152834
GO:0032258	CVT pathway	biological_process	8	1	1667	2	20947	0.152834
GO:0086098	angiotensin-activated signaling pathway involved in heart process	biological_process	10	1	1667	2	20947	0.152834
GO:0061162	establishment of monopolar cell polarity	biological_process	7	1	1667	2	20947	0.152834
GO:0034769	basement membrane disassembly	biological_process	7	1	1667	2	20947	0.152834
GO:0052833	inositol monophosphate 4-phosphatase activity	molecular_function	10	1	1667	2	20947	0.152834
GO:0014886	transition between slow and fast fiber	biological_process	11	1	1667	2	20947	0.152834
GO:0051377	mannose-ethanolamine phosphotransferase activity	molecular_function	7	1	1667	2	20947	0.152834
GO:0006766	vitamin metabolic process	biological_process	6	1	1667	2	20947	0.152834
GO:0071394	cellular response to testosterone stimulus	biological_process	9	1	1667	2	20947	0.152834
GO:0045634	regulation of melanocyte differentiation	biological_process	11	1	1667	2	20947	0.152834
GO:0044334	canonical Wnt signaling pathway involved in positive regulation of epithelial to mesenchymal transition	biological_process	10	1	1667	2	20947	0.152834
GO:0043185	vascular endothelial growth factor receptor 3 binding	molecular_function	8	1	1667	2	20947	0.152834
GO:0018479	benzaldehyde dehydrogenase (NAD+) activity	molecular_function	8	1	1667	2	20947	0.152834
GO:0045540	regulation of cholesterol biosynthetic process	biological_process	10	1	1667	2	20947	0.152834
GO:0035459	cargo loading into vesicle	biological_process	5	1	1667	2	20947	0.152834
GO:0072053	renal inner medulla development	biological_process	10	1	1667	2	20947	0.152834
GO:0005283	sodium:amino acid symporter activity	molecular_function	10	1	1667	2	20947	0.152834
GO:0016532	superoxide dismutase copper chaperone activity	molecular_function	10	1	1667	2	20947	0.152834
GO:1902904	negative regulation of fibril organization	biological_process	7	1	1667	2	20947	0.152834
GO:0052656	L-isoleucine transaminase activity	molecular_function	8	1	1667	2	20947	0.152834
GO:0015190	L-leucine transmembrane transporter activity	molecular_function	10	1	1667	2	20947	0.152834
GO:2000370	positive regulation of clathrin-mediated endocytosis	biological_process	9	1	1667	2	20947	0.152834
GO:0003223	ventricular compact myocardium morphogenesis	biological_process	13	1	1667	2	20947	0.152834
GO:0003294	atrial ventricular junction remodeling	biological_process	10	1	1667	2	20947	0.152834
GO:0004820	glycine-tRNA ligase activity	molecular_function	8	1	1667	2	20947	0.152834
GO:0015732	prostaglandin transport	biological_process	11	1	1667	2	20947	0.152834
GO:0003983	UTP:glucose-1-phosphate uridylyltransferase activity	molecular_function	9	1	1667	2	20947	0.152834
GO:0033623	regulation of integrin activation	biological_process	7	1	1667	2	20947	0.152834
GO:0051097	negative regulation of helicase activity	biological_process	7	1	1667	2	20947	0.152834
GO:2000111	positive regulation of macrophage apoptotic process	biological_process	12	1	1667	2	20947	0.152834
GO:2001303	lipoxin A4 biosynthetic process	biological_process	10	1	1667	2	20947	0.152834
GO:0047389	glycerophosphocholine phosphodiesterase activity	molecular_function	8	1	1667	2	20947	0.152834
GO:0010716	negative regulation of extracellular matrix disassembly	biological_process	8	1	1667	2	20947	0.152834
GO:0097459	iron ion import into cell	biological_process	11	1	1667	2	20947	0.152834
GO:0010035	response to inorganic substance	biological_process	5	1	1667	2	20947	0.152834
GO:0001159	core promoter proximal region DNA binding	molecular_function	9	1	1667	2	20947	0.152834
GO:0033906	hyaluronoglucuronidase activity	molecular_function	7	1	1667	2	20947	0.152834
GO:0071494	cellular response to UV-C	biological_process	9	1	1667	2	20947	0.152834
GO:0072534	perineuronal net	cellular_component	5	1	1667	2	20947	0.152834
GO:0005048	signal sequence binding	molecular_function	6	1	1667	2	20947	0.152834
GO:1903215	negative regulation of protein targeting to mitochondrion	biological_process	8	1	1667	2	20947	0.152834
GO:0046881	positive regulation of follicle-stimulating hormone secretion	biological_process	13	1	1667	2	20947	0.152834
GO:0061470	T follicular helper cell differentiation	biological_process	13	1	1667	2	20947	0.152834
GO:0006937	regulation of muscle contraction	biological_process	8	1	1667	2	20947	0.152834
GO:0015813	L-glutamate transport	biological_process	10	1	1667	2	20947	0.152834
GO:0046969	NAD-dependent histone deacetylase activity (H3-K9 specific)	molecular_function	9	1	1667	2	20947	0.152834
GO:0006452	translational frameshifting	biological_process	9	1	1667	2	20947	0.152834
GO:0008038	neuron recognition	biological_process	6	1	1667	2	20947	0.152834
GO:0070252	actin-mediated cell contraction	biological_process	7	1	1667	2	20947	0.152834
GO:0014801	longitudinal sarcoplasmic reticulum	cellular_component	10	1	1667	2	20947	0.152834
GO:1990253	cellular response to leucine starvation	biological_process	10	1	1667	2	20947	0.152834
GO:0032902	nerve growth factor production	biological_process	6	1	1667	2	20947	0.152834
GO:0017186	peptidyl-pyroglutamic acid biosynthetic process, using glutaminyl-peptide cyclotransferase	biological_process	10	1	1667	2	20947	0.152834
GO:0047057	vitamin-K-epoxide reductase (warfarin-sensitive) activity	molecular_function	7	1	1667	2	20947	0.152834
GO:0006438	valyl-tRNA aminoacylation	biological_process	13	1	1667	2	20947	0.152834
GO:0046832	negative regulation of RNA export from nucleus	biological_process	10	1	1667	2	20947	0.152834
GO:0016404	15-hydroxyprostaglandin dehydrogenase (NAD+) activity	molecular_function	7	1	1667	2	20947	0.152834
GO:0021691	cerebellar Purkinje cell layer maturation	biological_process	14	1	1667	2	20947	0.152834
GO:0032224	positive regulation of synaptic transmission, cholinergic	biological_process	10	1	1667	2	20947	0.152834
GO:0045351	type I interferon biosynthetic process	biological_process	8	1	1667	2	20947	0.152834
GO:0042379	chemokine receptor binding	molecular_function	7	1	1667	2	20947	0.152834
GO:0072033	renal vesicle formation	biological_process	13	1	1667	2	20947	0.152834
GO:0002133	polycystin complex	cellular_component	5	1	1667	2	20947	0.152834
GO:0010643	cell communication by chemical coupling	biological_process	6	1	1667	2	20947	0.152834
GO:0034686	integrin alphav-beta8 complex	cellular_component	9	1	1667	2	20947	0.152834
GO:0060282	positive regulation of oocyte development	biological_process	11	1	1667	2	20947	0.152834
GO:0010998	regulation of translational initiation by eIF2 alpha phosphorylation	biological_process	11	1	1667	2	20947	0.152834
GO:0008275	gamma-tubulin small complex	cellular_component	11	1	1667	2	20947	0.152834
GO:0005760	gamma DNA polymerase complex	cellular_component	12	1	1667	2	20947	0.152834
GO:0072208	metanephric smooth muscle tissue development	biological_process	11	1	1667	2	20947	0.152834
GO:0061577	calcium ion transmembrane transport via high voltage-gated calcium channel	biological_process	8	1	1667	2	20947	0.152834
GO:0021761	limbic system development	biological_process	11	1	1667	2	20947	0.152834
GO:0023021	termination of signal transduction	biological_process	9	1	1667	2	20947	0.152834
GO:0070254	mucus secretion	biological_process	6	1	1667	2	20947	0.152834
GO:0033686	positive regulation of luteinizing hormone secretion	biological_process	13	1	1667	2	20947	0.152834
GO:0004335	galactokinase activity	molecular_function	8	1	1667	2	20947	0.152834
GO:0045025	mitochondrial degradosome	cellular_component	9	1	1667	2	20947	0.152834
GO:0005483	soluble NSF attachment protein activity	molecular_function	5	1	1667	2	20947	0.152834
GO:1902110	positive regulation of mitochondrial membrane permeability involved in apoptotic process	biological_process	9	1	1667	2	20947	0.152834
GO:1901299	negative regulation of hydrogen peroxide-mediated programmed cell death	biological_process	10	1	1667	2	20947	0.152834
GO:0006933	negative regulation of cell adhesion involved in substrate-bound cell migration	biological_process	9	1	1667	2	20947	0.152834
GO:0032298	positive regulation of DNA-dependent DNA replication initiation	biological_process	13	1	1667	2	20947	0.152834
GO:0002503	peptide antigen assembly with MHC class II protein complex	biological_process	7	1	1667	2	20947	0.152834
GO:0071593	lymphocyte aggregation	biological_process	9	1	1667	2	20947	0.152834
GO:0004882	androgen receptor activity	molecular_function	7	1	1667	2	20947	0.152834
GO:1902750	negative regulation of cell cycle G2/M phase transition	biological_process	10	1	1667	2	20947	0.152834
GO:0060491	regulation of cell projection assembly	biological_process	7	1	1667	2	20947	0.152834
GO:1900126	negative regulation of hyaluronan biosynthetic process	biological_process	11	1	1667	2	20947	0.152834
GO:0072134	nephrogenic mesenchyme morphogenesis	biological_process	12	1	1667	2	20947	0.152834
GO:0071109	superior temporal gyrus development	biological_process	14	1	1667	2	20947	0.152834
GO:0000818	nuclear MIS12/MIND complex	cellular_component	15	1	1667	2	20947	0.152834
GO:0004569	glycoprotein endo-alpha-1,2-mannosidase activity	molecular_function	9	1	1667	2	20947	0.152834
GO:0008441	3'(2'),5'-bisphosphate nucleotidase activity	molecular_function	9	1	1667	2	20947	0.152834
GO:0021650	vestibulocochlear nerve formation	biological_process	12	1	1667	2	20947	0.152834
GO:1903233	regulation of calcium ion-dependent exocytosis of neurotransmitter	biological_process	10	1	1667	2	20947	0.152834
GO:0000466	maturation of 5.8S rRNA from tricistronic rRNA transcript (SSU-rRNA, 5.8S rRNA, LSU-rRNA)	biological_process	13	1	1667	2	20947	0.152834
GO:0002268	follicular dendritic cell differentiation	biological_process	7	1	1667	2	20947	0.152834
GO:0043506	regulation of JUN kinase activity	biological_process	13	1	1667	2	20947	0.152834
GO:0033762	response to glucagon	biological_process	7	1	1667	2	20947	0.152834
GO:0032218	riboflavin transport	biological_process	8	1	1667	2	20947	0.152834
GO:0002741	positive regulation of cytokine secretion involved in immune response	biological_process	9	1	1667	2	20947	0.152834
GO:0032217	riboflavin transporter activity	molecular_function	5	1	1667	2	20947	0.152834
GO:0032767	copper-dependent protein binding	molecular_function	5	1	1667	2	20947	0.152834
GO:0004379	glycylpeptide N-tetradecanoyltransferase activity	molecular_function	8	1	1667	2	20947	0.152834
GO:0044614	nuclear pore cytoplasmic filaments	cellular_component	13	1	1667	2	20947	0.152834
GO:0097107	postsynaptic density assembly	biological_process	7	1	1667	2	20947	0.152834
GO:0002763	positive regulation of myeloid leukocyte differentiation	biological_process	10	1	1667	2	20947	0.152834
GO:0048659	smooth muscle cell proliferation	biological_process	6	1	1667	2	20947	0.152834
GO:1902367	negative regulation of Notch signaling pathway involved in somitogenesis	biological_process	11	1	1667	2	20947	0.152834
GO:0033026	negative regulation of mast cell apoptotic process	biological_process	8	1	1667	2	20947	0.152834
GO:0016624	oxidoreductase activity, acting on the aldehyde or oxo group of donors, disulfide as acceptor	molecular_function	6	1	1667	2	20947	0.152834
GO:0030200	heparan sulfate proteoglycan catabolic process	biological_process	9	1	1667	2	20947	0.152834
GO:2000627	positive regulation of miRNA catabolic process	biological_process	12	1	1667	2	20947	0.152834
GO:2000825	positive regulation of androgen receptor activity	biological_process	14	1	1667	2	20947	0.152834
GO:0002317	plasma cell differentiation	biological_process	10	1	1667	2	20947	0.152834
GO:0070129	regulation of mitochondrial translation	biological_process	9	1	1667	2	20947	0.152834
GO:0003858	3-hydroxybutyrate dehydrogenase activity	molecular_function	7	1	1667	2	20947	0.152834
GO:0031228	intrinsic component of Golgi membrane	cellular_component	12	1	1667	2	20947	0.152834
GO:0000973	posttranscriptional tethering of RNA polymerase II gene DNA at nuclear periphery	biological_process	7	1	1667	2	20947	0.152834
GO:0033339	pectoral fin development	biological_process	8	1	1667	2	20947	0.152834
GO:0007549	dosage compensation	biological_process	9	1	1667	2	20947	0.152834
GO:0016901	oxidoreductase activity, acting on the CH-OH group of donors, quinone or similar compound as acceptor	molecular_function	6	1	1667	2	20947	0.152834
GO:0048378	regulation of lateral mesodermal cell fate specification	biological_process	9	1	1667	2	20947	0.152834
GO:0051797	regulation of hair follicle development	biological_process	11	1	1667	2	20947	0.152834
GO:0016603	glutaminyl-peptide cyclotransferase activity	molecular_function	7	1	1667	2	20947	0.152834
GO:0032369	negative regulation of lipid transport	biological_process	7	1	1667	2	20947	0.152834
GO:0004315	3-oxoacyl-[acyl-carrier-protein] synthase activity	molecular_function	8	1	1667	2	20947	0.152834
GO:0004485	methylcrotonoyl-CoA carboxylase activity	molecular_function	7	1	1667	2	20947	0.152834
GO:0060152	microtubule-based peroxisome localization	biological_process	6	1	1667	2	20947	0.152834
GO:1903551	regulation of extracellular exosome assembly	biological_process	7	1	1667	2	20947	0.152834
GO:0008808	cardiolipin synthase activity	molecular_function	8	1	1667	2	20947	0.152834
GO:0031990	mRNA export from nucleus in response to heat stress	biological_process	8	1	1667	2	20947	0.152834
GO:0004587	ornithine-oxo-acid transaminase activity	molecular_function	7	1	1667	2	20947	0.152834
GO:0019777	Atg12 transferase activity	molecular_function	6	1	1667	2	20947	0.152834
GO:0021681	cerebellar granular layer development	biological_process	14	1	1667	2	20947	0.152834
GO:0004910	interleukin-1, Type II, blocking receptor activity	molecular_function	8	1	1667	2	20947	0.152834
GO:0005947	mitochondrial alpha-ketoglutarate dehydrogenase complex	cellular_component	13	1	1667	2	20947	0.152834
GO:0035692	macrophage migration inhibitory factor receptor complex	cellular_component	6	1	1667	2	20947	0.152834
GO:1900275	negative regulation of phospholipase C activity	biological_process	9	1	1667	2	20947	0.152834
GO:0001093	TFIIB-class transcription factor binding	molecular_function	8	1	1667	2	20947	0.152834
GO:0033566	gamma-tubulin complex localization	biological_process	8	1	1667	2	20947	0.152834
GO:0090071	negative regulation of ribosome biogenesis	biological_process	5	1	1667	2	20947	0.152834
GO:0031826	type 2A serotonin receptor binding	molecular_function	8	1	1667	2	20947	0.152834
GO:1902165	regulation of intrinsic apoptotic signaling pathway in response to DNA damage by p53 class mediator	biological_process	11	1	1667	2	20947	0.152834
GO:0004692	cGMP-dependent protein kinase activity	molecular_function	10	1	1667	2	20947	0.152834
GO:0034750	Scrib-APC-beta-catenin complex	cellular_component	9	1	1667	2	20947	0.152834
GO:0036462	TRAIL-activated apoptotic signaling pathway	biological_process	10	1	1667	2	20947	0.152834
GO:2000850	negative regulation of glucocorticoid secretion	biological_process	14	1	1667	2	20947	0.152834
GO:1901898	negative regulation of relaxation of cardiac muscle	biological_process	10	1	1667	2	20947	0.152834
GO:0060764	cell-cell signaling involved in mammary gland development	biological_process	7	1	1667	2	20947	0.152834
GO:0035600	tRNA methylthiolation	biological_process	13	1	1667	2	20947	0.152834
GO:0031952	regulation of protein autophosphorylation	biological_process	10	1	1667	2	20947	0.152834
GO:0002513	tolerance induction to self antigen	biological_process	5	1	1667	2	20947	0.152834
GO:0008626	granzyme-mediated apoptotic signaling pathway	biological_process	8	1	1667	2	20947	0.152834
GO:0051045	negative regulation of membrane protein ectodomain proteolysis	biological_process	8	1	1667	2	20947	0.152834
GO:0070487	monocyte aggregation	biological_process	9	1	1667	2	20947	0.152834
GO:0019834	phospholipase A2 inhibitor activity	molecular_function	7	1	1667	2	20947	0.152834
GO:0016035	zeta DNA polymerase complex	cellular_component	8	1	1667	2	20947	0.152834
GO:0032040	small-subunit processome	cellular_component	9	5	1667	36	20947	0.154646
GO:0009636	response to toxic substance	biological_process	5	5	1667	36	20947	0.154646
GO:0051216	cartilage development	biological_process	8	5	1667	36	20947	0.154646
GO:0048538	thymus development	biological_process	6	5	1667	36	20947	0.154646
GO:0005871	kinesin complex	cellular_component	12	7	1667	56	20947	0.15488
GO:0016055	Wnt signaling pathway	biological_process	8	11	1667	98	20947	0.155436
GO:0009986	cell surface	cellular_component	5	33	1667	345	20947	0.155697
GO:0033138	positive regulation of peptidyl-serine phosphorylation	biological_process	10	6	1667	46	20947	0.15609
GO:0010501	RNA secondary structure unwinding	biological_process	9	6	1667	46	20947	0.15609
GO:0042733	embryonic digit morphogenesis	biological_process	10	6	1667	46	20947	0.15609
GO:0010388	cullin deneddylation	biological_process	11	2	1667	9	20947	0.156951
GO:0048495	Roundabout binding	molecular_function	6	2	1667	9	20947	0.156951
GO:0034450	ubiquitin-ubiquitin ligase activity	molecular_function	8	2	1667	9	20947	0.156951
GO:0032469	endoplasmic reticulum calcium ion homeostasis	biological_process	11	2	1667	9	20947	0.156951
GO:0001076	transcription factor activity, RNA polymerase II transcription factor binding	molecular_function	5	2	1667	9	20947	0.156951
GO:0005247	voltage-gated chloride channel activity	molecular_function	11	2	1667	9	20947	0.156951
GO:0004415	hyalurononglucosaminidase activity	molecular_function	8	2	1667	9	20947	0.156951
GO:0007064	mitotic sister chromatid cohesion	biological_process	9	2	1667	9	20947	0.156951
GO:0000002	mitochondrial genome maintenance	biological_process	6	2	1667	9	20947	0.156951
GO:0032486	Rap protein signal transduction	biological_process	10	2	1667	9	20947	0.156951
GO:0043116	negative regulation of vascular permeability	biological_process	9	2	1667	9	20947	0.156951
GO:0030518	intracellular steroid hormone receptor signaling pathway	biological_process	8	2	1667	9	20947	0.156951
GO:0001841	neural tube formation	biological_process	10	2	1667	9	20947	0.156951
[truncated: 2,985 more rows]
