# Supplementary material for: A comparative analysis of gene expression induced by the embryo in the caprine endometrium
Source: Vet Med Sci. 2019 Nov 28;6(2):196–203. doi: 10.1002/vms3.221 (PMC7196676; doi:10.1002/vms3.221)
Supplement: Supplementary file 5 [file VMS3-6-196-s005.xlsx]

## Sheet: Sheet1
GO_ID	GO_Term	GO_Function	GO_Level	S gene number	TS gene number	B gene number	TB gene number	pvalue
GO:0070062	extracellular exosome	cellular_component	7	293	1905	2191	20947	1.811e-12
GO:0007155	cell adhesion	biological_process	4	48	1905	203	20947	4.95634e-10
GO:0009897	external side of plasma membrane	cellular_component	6	35	1905	155	20947	3.52409e-07
GO:0005737	cytoplasm	cellular_component	7	383	1905	3402	20947	1.69058e-06
GO:0031012	extracellular matrix	cellular_component	3	23	1905	87	20947	2.0593e-06
GO:0005178	integrin binding	molecular_function	6	21	1905	76	20947	2.62095e-06
GO:0016477	cell migration	biological_process	7	28	1905	125	20947	5.95691e-06
GO:0009986	cell surface	cellular_component	5	57	1905	345	20947	7.07857e-06
GO:0005654	nucleoplasm	cellular_component	11	178	1905	1439	20947	1.06862e-05
GO:0050727	regulation of inflammatory response	biological_process	7	12	1905	32	20947	1.23673e-05
GO:0005515	protein binding	molecular_function	4	142	1905	1118	20947	2.3822e-05
GO:0030335	positive regulation of cell migration	biological_process	9	26	1905	123	20947	3.69784e-05
GO:0005925	focal adhesion	cellular_component	6	54	1905	340	20947	3.76933e-05
GO:0015629	actin cytoskeleton	cellular_component	10	28	1905	138	20947	4.14183e-05
GO:0003779	actin binding	molecular_function	6	40	1905	229	20947	4.44504e-05
GO:0044822	poly(A) RNA binding	molecular_function	7	120	1905	928	20947	4.7084e-05
GO:0045766	positive regulation of angiogenesis	biological_process	12	19	1905	78	20947	5.38136e-05
GO:0007229	integrin-mediated signaling pathway	biological_process	8	17	1905	66	20947	6.17271e-05
GO:0045177	apical part of cell	cellular_component	5	15	1905	54	20947	6.45428e-05
GO:0046330	positive regulation of JNK cascade	biological_process	13	13	1905	43	20947	7.53806e-05
GO:0044325	ion channel binding	molecular_function	5	19	1905	82	20947	0.00011112
GO:0060326	cell chemotaxis	biological_process	8	12	1905	39	20947	0.000117358
GO:0001525	angiogenesis	biological_process	10	25	1905	125	20947	0.000132939
GO:0043154	negative regulation of cysteine-type endopeptidase activity involved in apoptotic process	biological_process	13	13	1905	47	20947	0.000205389
GO:0005794	Golgi apparatus	cellular_component	9	77	1905	565	20947	0.000214125
GO:0000187	activation of MAPK activity	biological_process	13	13	1905	48	20947	0.000258456
GO:0005739	mitochondrion	cellular_component	9	113	1905	901	20947	0.000264154
GO:0031252	cell leading edge	cellular_component	5	10	1905	31	20947	0.000280849
GO:0017124	SH3 domain binding	molecular_function	6	16	1905	68	20947	0.000313295
GO:0034446	substrate adhesion-dependent cell spreading	biological_process	9	11	1905	37	20947	0.000314692
GO:0045088	regulation of innate immune response	biological_process	6	4	1905	5	20947	0.000316284
GO:0005587	collagen type IV trimer	cellular_component	7	4	1905	5	20947	0.000316284
GO:0035987	endodermal cell differentiation	biological_process	7	8	1905	21	20947	0.000317832
GO:0016323	basolateral plasma membrane	cellular_component	6	21	1905	104	20947	0.000386858
GO:0017148	negative regulation of translation	biological_process	9	12	1905	44	20947	0.000412565
GO:0071222	cellular response to lipopolysaccharide	biological_process	8	14	1905	57	20947	0.000457956
GO:0016020	membrane	cellular_component	3	131	1905	1086	20947	0.000459902
GO:0048471	perinuclear region of cytoplasm	cellular_component	9	54	1905	375	20947	0.000487301
GO:2000379	positive regulation of reactive oxygen species metabolic process	biological_process	7	6	1905	13	20947	0.000548793
GO:0048333	mesodermal cell differentiation	biological_process	7	5	1905	9	20947	0.000570277
GO:0045995	regulation of embryonic development	biological_process	7	5	1905	9	20947	0.000570277
GO:0008201	heparin binding	molecular_function	6	21	1905	107	20947	0.000576186
GO:0045121	membrane raft	cellular_component	5	23	1905	122	20947	0.000587278
GO:0045944	positive regulation of transcription from RNA polymerase II promoter	biological_process	13	97	1905	770	20947	0.000605034
GO:0030177	positive regulation of Wnt signaling pathway	biological_process	10	8	1905	23	20947	0.000649214
GO:0070372	regulation of ERK1 and ERK2 cascade	biological_process	11	7	1905	18	20947	0.000657524
GO:0008360	regulation of cell shape	biological_process	9	23	1905	124	20947	0.000743345
GO:0098904	regulation of AV node cell action potential	biological_process	10	3	1905	3	20947	0.000751099
GO:0048639	positive regulation of developmental growth	biological_process	7	3	1905	3	20947	0.000751099
GO:0098910	regulation of atrial cardiac muscle cell action potential	biological_process	12	3	1905	3	20947	0.000751099
GO:0006564	L-serine biosynthetic process	biological_process	10	3	1905	3	20947	0.000751099
GO:0010494	cytoplasmic stress granule	cellular_component	10	9	1905	29	20947	0.000777213
GO:0007596	blood coagulation	biological_process	6	12	1905	47	20947	0.000791291
GO:0010882	regulation of cardiac muscle contraction by calcium ion signaling	biological_process	10	4	1905	6	20947	0.000880173
GO:0003337	mesenchymal to epithelial transition involved in metanephros morphogenesis	biological_process	11	4	1905	6	20947	0.000880173
GO:0031527	filopodium membrane	cellular_component	8	6	1905	14	20947	0.000886678
GO:0034113	heterotypic cell-cell adhesion	biological_process	7	6	1905	14	20947	0.000886678
GO:0030488	tRNA methylation	biological_process	13	7	1905	19	20947	0.000959812
GO:0045296	cadherin binding	molecular_function	6	7	1905	19	20947	0.000959812
GO:0045648	positive regulation of erythrocyte differentiation	biological_process	8	7	1905	19	20947	0.000959812
GO:0005543	phospholipid binding	molecular_function	5	12	1905	48	20947	0.000968902
GO:0008284	positive regulation of cell proliferation	biological_process	5	41	1905	273	20947	0.000971241
GO:0014704	intercalated disc	cellular_component	6	9	1905	30	20947	0.00102158
GO:0006898	receptor-mediated endocytosis	biological_process	8	19	1905	98	20947	0.00120112
GO:0007169	transmembrane receptor protein tyrosine kinase signaling pathway	biological_process	9	16	1905	77	20947	0.00133464
GO:0045765	regulation of angiogenesis	biological_process	11	7	1905	20	20947	0.00136155
GO:0051897	positive regulation of protein kinase B signaling	biological_process	10	12	1905	50	20947	0.00142417
GO:0019898	extrinsic component of membrane	cellular_component	5	14	1905	64	20947	0.00155956
GO:0005605	basal lamina	cellular_component	7	5	1905	11	20947	0.0017899
GO:0006337	nucleosome disassembly	biological_process	9	5	1905	11	20947	0.0017899
GO:0002244	hematopoietic progenitor cell differentiation	biological_process	7	13	1905	58	20947	0.00179431
GO:0007160	cell-matrix adhesion	biological_process	6	14	1905	65	20947	0.00182424
GO:0045786	negative regulation of cell cycle	biological_process	6	7	1905	21	20947	0.00188341
GO:0060670	branching involved in labyrinthine layer morphogenesis	biological_process	8	4	1905	7	20947	0.00190557
GO:0043122	regulation of I-kappaB kinase/NF-kappaB signaling	biological_process	9	4	1905	7	20947	0.00190557
GO:0019829	cation-transporting ATPase activity	molecular_function	14	4	1905	7	20947	0.00190557
GO:0005161	platelet-derived growth factor receptor binding	molecular_function	7	4	1905	7	20947	0.00190557
GO:0034713	type I transforming growth factor beta receptor binding	molecular_function	8	4	1905	7	20947	0.00190557
GO:0008022	protein C-terminus binding	molecular_function	5	23	1905	133	20947	0.00197161
GO:0043065	positive regulation of apoptotic process	biological_process	9	26	1905	158	20947	0.00217004
GO:0042127	regulation of cell proliferation	biological_process	5	26	1905	158	20947	0.00217004
GO:0042981	regulation of apoptotic process	biological_process	8	22	1905	127	20947	0.00238677
GO:0005783	endoplasmic reticulum	cellular_component	9	65	1905	503	20947	0.00246222
GO:0042383	sarcolemma	cellular_component	6	13	1905	60	20947	0.00247711
GO:0019915	lipid storage	biological_process	6	7	1905	22	20947	0.00254774
GO:0004896	cytokine receptor activity	molecular_function	6	7	1905	22	20947	0.00254774
GO:0001948	glycoprotein binding	molecular_function	5	11	1905	47	20947	0.00275121
GO:0019888	protein phosphatase regulator activity	molecular_function	5	3	1905	4	20947	0.00279977
GO:0030229	very-low-density lipoprotein particle receptor activity	molecular_function	6	3	1905	4	20947	0.00279977
GO:0072207	metanephric epithelium development	biological_process	11	3	1905	4	20947	0.00279977
GO:0042346	positive regulation of NF-kappaB import into nucleus	biological_process	11	5	1905	12	20947	0.00283973
GO:0001953	negative regulation of cell-matrix adhesion	biological_process	7	5	1905	12	20947	0.00283973
GO:0023026	MHC class II protein complex binding	molecular_function	6	5	1905	12	20947	0.00283973
GO:0051893	regulation of focal adhesion assembly	biological_process	10	5	1905	12	20947	0.00283973
GO:0010719	negative regulation of epithelial to mesenchymal transition	biological_process	12	6	1905	17	20947	0.00287854
GO:0046718	viral entry into host cell	biological_process	7	6	1905	17	20947	0.00287854
GO:0005096	GTPase activator activity	molecular_function	5	31	1905	203	20947	0.00292521
GO:0007264	small GTPase mediated signal transduction	biological_process	8	33	1905	221	20947	0.00315304
GO:0008013	beta-catenin binding	molecular_function	5	14	1905	69	20947	0.00328269
GO:0008203	cholesterol metabolic process	biological_process	8	9	1905	35	20947	0.00332963
GO:0051603	proteolysis involved in cellular protein catabolic process	biological_process	8	9	1905	35	20947	0.00332963
GO:0048146	positive regulation of fibroblast proliferation	biological_process	6	9	1905	35	20947	0.00332963
GO:0001933	negative regulation of protein phosphorylation	biological_process	10	9	1905	35	20947	0.00332963
GO:0006890	retrograde vesicle-mediated transport, Golgi to ER	biological_process	7	7	1905	23	20947	0.00337835
GO:0005829	cytosol	cellular_component	9	143	1905	1264	20947	0.00339869
GO:0005068	transmembrane receptor protein tyrosine kinase adaptor activity	molecular_function	7	4	1905	8	20947	0.00353712
GO:2000573	positive regulation of DNA biosynthetic process	biological_process	10	4	1905	8	20947	0.00353712
GO:0050921	positive regulation of chemotaxis	biological_process	5	4	1905	8	20947	0.00353712
GO:0010759	positive regulation of macrophage chemotaxis	biological_process	8	4	1905	8	20947	0.00353712
GO:0050431	transforming growth factor beta binding	molecular_function	6	4	1905	8	20947	0.00353712
GO:0042312	regulation of vasodilation	biological_process	10	4	1905	8	20947	0.00353712
GO:1900745	positive regulation of p38MAPK cascade	biological_process	13	4	1905	8	20947	0.00353712
GO:0030512	negative regulation of transforming growth factor beta receptor signaling pathway	biological_process	12	10	1905	42	20947	0.00370196
GO:0005730	nucleolus	cellular_component	11	80	1905	653	20947	0.00370337
GO:0072661	protein targeting to plasma membrane	biological_process	8	6	1905	18	20947	0.00398905
GO:0030316	osteoclast differentiation	biological_process	9	6	1905	18	20947	0.00398905
GO:0008285	negative regulation of cell proliferation	biological_process	5	34	1905	233	20947	0.00400493
GO:0097190	apoptotic signaling pathway	biological_process	7	9	1905	36	20947	0.00408729
GO:0032040	small-subunit processome	cellular_component	9	9	1905	36	20947	0.00408729
GO:0051216	cartilage development	biological_process	8	9	1905	36	20947	0.00408729
GO:0022617	extracellular matrix disassembly	biological_process	6	5	1905	13	20947	0.00427157
GO:0050918	positive chemotaxis	biological_process	6	8	1905	30	20947	0.00436288
GO:0010595	positive regulation of endothelial cell migration	biological_process	12	8	1905	30	20947	0.00436288
GO:0046872	metal ion binding	molecular_function	6	147	1905	1314	20947	0.00452864
GO:0038083	peptidyl-tyrosine autophosphorylation	biological_process	10	9	1905	37	20947	0.00497311
GO:0005578	proteinaceous extracellular matrix	cellular_component	5	26	1905	168	20947	0.00508033
GO:0032403	protein complex binding	molecular_function	5	19	1905	111	20947	0.00520789
GO:0043124	negative regulation of I-kappaB kinase/NF-kappaB signaling	biological_process	10	8	1905	31	20947	0.00541967
GO:0097192	extrinsic apoptotic signaling pathway in absence of ligand	biological_process	9	7	1905	25	20947	0.00563902
GO:0016324	apical plasma membrane	cellular_component	6	27	1905	178	20947	0.00573761
GO:0030336	negative regulation of cell migration	biological_process	9	13	1905	66	20947	0.00588583
GO:0005923	bicellular tight junction	cellular_component	6	15	1905	81	20947	0.00589938
GO:0004115	3',5'-cyclic-AMP phosphodiesterase activity	molecular_function	10	4	1905	9	20947	0.00591059
GO:0032809	neuronal cell body membrane	cellular_component	8	4	1905	9	20947	0.00591059
GO:0030742	GTP-dependent protein binding	molecular_function	5	4	1905	9	20947	0.00591059
GO:0016175	superoxide-generating NADPH oxidase activity	molecular_function	7	4	1905	9	20947	0.00591059
GO:0004029	aldehyde dehydrogenase (NAD) activity	molecular_function	7	4	1905	9	20947	0.00591059
GO:0007252	I-kappaB phosphorylation	biological_process	9	4	1905	9	20947	0.00591059
GO:0030900	forebrain development	biological_process	10	9	1905	38	20947	0.00600081
GO:0005814	centriole	cellular_component	10	16	1905	89	20947	0.00612149
GO:0007030	Golgi organization	biological_process	5	12	1905	59	20947	0.00612935
GO:0060716	labyrinthine layer blood vessel development	biological_process	7	5	1905	14	20947	0.00615207
GO:0001891	phagocytic cup	cellular_component	7	5	1905	14	20947	0.00615207
GO:0030247	polysaccharide binding	molecular_function	5	5	1905	14	20947	0.00615207
GO:1903278	positive regulation of sodium ion export from cell	biological_process	11	3	1905	5	20947	0.00652499
GO:0042491	auditory receptor cell differentiation	biological_process	11	3	1905	5	20947	0.00652499
GO:0033157	regulation of intracellular protein transport	biological_process	7	3	1905	5	20947	0.00652499
GO:0050798	activated T cell proliferation	biological_process	8	3	1905	5	20947	0.00652499
GO:0004591	oxoglutarate dehydrogenase (succinyl-transferring) activity	molecular_function	7	3	1905	5	20947	0.00652499
GO:0010891	negative regulation of sequestering of triglyceride	biological_process	9	3	1905	5	20947	0.00652499
GO:0035455	response to interferon-alpha	biological_process	7	3	1905	5	20947	0.00652499
GO:1901018	positive regulation of potassium ion transmembrane transporter activity	biological_process	10	3	1905	5	20947	0.00652499
GO:0045162	clustering of voltage-gated sodium channels	biological_process	13	3	1905	5	20947	0.00652499
GO:0097157	pre-mRNA intronic binding	molecular_function	8	3	1905	5	20947	0.00652499
GO:0019864	IgG binding	molecular_function	7	3	1905	5	20947	0.00652499
GO:1990111	spermatoproteasome complex	cellular_component	8	3	1905	5	20947	0.00652499
GO:0005114	type II transforming growth factor beta receptor binding	molecular_function	8	3	1905	5	20947	0.00652499
GO:0071872	cellular response to epinephrine stimulus	biological_process	9	3	1905	5	20947	0.00652499
GO:0045893	positive regulation of transcription, DNA-templated	biological_process	12	37	1905	268	20947	0.00693914
GO:0035556	intracellular signal transduction	biological_process	7	41	1905	304	20947	0.00698208
GO:0050840	extracellular matrix binding	molecular_function	4	6	1905	20	20947	0.00711243
GO:0043407	negative regulation of MAP kinase activity	biological_process	13	7	1905	26	20947	0.0071212
GO:0042802	identical protein binding	molecular_function	5	51	1905	396	20947	0.00718398
GO:0030334	regulation of cell migration	biological_process	8	11	1905	53	20947	0.0072765
GO:0006935	chemotaxis	biological_process	5	11	1905	53	20947	0.0072765
GO:0007179	transforming growth factor beta receptor signaling pathway	biological_process	10	10	1905	46	20947	0.0073518
GO:0001649	osteoblast differentiation	biological_process	7	16	1905	91	20947	0.00760807
GO:0008092	cytoskeletal protein binding	molecular_function	5	8	1905	33	20947	0.00810555
GO:0003730	mRNA 3'-UTR binding	molecular_function	9	8	1905	33	20947	0.00810555
GO:2000594	positive regulation of metanephric DCT cell differentiation	biological_process	11	2	1905	2	20947	0.00826683
GO:0002730	regulation of dendritic cell cytokine production	biological_process	7	2	1905	2	20947	0.00826683
GO:0035650	AP-1 adaptor complex binding	molecular_function	6	2	1905	2	20947	0.00826683
GO:0006313	transposition, DNA-mediated	biological_process	10	2	1905	2	20947	0.00826683
GO:0004938	alpha2-adrenergic receptor activity	molecular_function	10	2	1905	2	20947	0.00826683
GO:0004962	endothelin receptor activity	molecular_function	7	2	1905	2	20947	0.00826683
GO:0070483	detection of hypoxia	biological_process	6	2	1905	2	20947	0.00826683
GO:0061034	olfactory bulb mitral cell layer development	biological_process	14	2	1905	2	20947	0.00826683
GO:0030120	vesicle coat	cellular_component	10	2	1905	2	20947	0.00826683
GO:0002431	Fc receptor mediated stimulatory signaling pathway	biological_process	7	2	1905	2	20947	0.00826683
GO:0001805	positive regulation of type III hypersensitivity	biological_process	9	2	1905	2	20947	0.00826683
GO:0004944	C5a anaphylatoxin receptor activity	molecular_function	8	2	1905	2	20947	0.00826683
GO:0004821	histidine-tRNA ligase activity	molecular_function	8	2	1905	2	20947	0.00826683
GO:0034457	Mpp10 complex	cellular_component	10	2	1905	2	20947	0.00826683
GO:0072006	nephron development	biological_process	10	2	1905	2	20947	0.00826683
GO:0071504	cellular response to heparin	biological_process	8	2	1905	2	20947	0.00826683
GO:0048213	Golgi vesicle prefusion complex stabilization	biological_process	7	2	1905	2	20947	0.00826683
GO:0009450	gamma-aminobutyric acid catabolic process	biological_process	8	2	1905	2	20947	0.00826683
GO:0042825	TAP complex	cellular_component	15	2	1905	2	20947	0.00826683
GO:0051414	response to cortisol	biological_process	9	2	1905	2	20947	0.00826683
GO:0016780	phosphotransferase activity, for other substituted phosphate groups	molecular_function	6	2	1905	2	20947	0.00826683
GO:0000154	rRNA modification	biological_process	12	2	1905	2	20947	0.00826683
GO:0034437	glycoprotein transporter activity	molecular_function	6	2	1905	2	20947	0.00826683
GO:0001798	positive regulation of type IIa hypersensitivity	biological_process	10	2	1905	2	20947	0.00826683
GO:0008481	sphinganine kinase activity	molecular_function	8	2	1905	2	20947	0.00826683
GO:0006427	histidyl-tRNA aminoacylation	biological_process	13	2	1905	2	20947	0.00826683
GO:0090024	negative regulation of neutrophil chemotaxis	biological_process	9	2	1905	2	20947	0.00826683
GO:0034436	glycoprotein transport	biological_process	6	2	1905	2	20947	0.00826683
GO:1900215	negative regulation of apoptotic process involved in metanephric collecting duct development	biological_process	11	2	1905	2	20947	0.00826683
GO:0002327	immature B cell differentiation	biological_process	10	2	1905	2	20947	0.00826683
GO:0008176	tRNA (guanine-N7-)-methyltransferase activity	molecular_function	10	2	1905	2	20947	0.00826683
GO:0072289	metanephric nephron tubule formation	biological_process	11	2	1905	2	20947	0.00826683
GO:0098907	regulation of SA node cell action potential	biological_process	10	2	1905	2	20947	0.00826683
GO:0036461	BLOC-2 complex binding	molecular_function	6	2	1905	2	20947	0.00826683
GO:0034769	basement membrane disassembly	biological_process	7	2	1905	2	20947	0.00826683
GO:0019087	transformation of host cell by virus	biological_process	7	2	1905	2	20947	0.00826683
GO:1900218	negative regulation of apoptotic process involved in metanephric nephron tubule development	biological_process	11	2	1905	2	20947	0.00826683
GO:0006927	obsolete transformed cell apoptotic process	biological_process	9	2	1905	2	20947	0.00826683
GO:0004803	transposase activity	molecular_function	4	2	1905	2	20947	0.00826683
GO:0005610	laminin-5 complex	cellular_component	9	2	1905	2	20947	0.00826683
GO:0045136	development of secondary sexual characteristics	biological_process	5	2	1905	2	20947	0.00826683
GO:0033292	T-tubule organization	biological_process	9	2	1905	2	20947	0.00826683
GO:0090288	negative regulation of cellular response to growth factor stimulus	biological_process	9	2	1905	2	20947	0.00826683
GO:0002537	nitric oxide production involved in inflammatory response	biological_process	6	2	1905	2	20947	0.00826683
GO:0034669	integrin alpha4-beta7 complex	cellular_component	9	2	1905	2	20947	0.00826683
GO:0003366	cell-matrix adhesion involved in ameboidal cell migration	biological_process	9	2	1905	2	20947	0.00826683
GO:1901299	negative regulation of hydrogen peroxide-mediated programmed cell death	biological_process	10	2	1905	2	20947	0.00826683
GO:0003987	acetate-CoA ligase activity	molecular_function	7	2	1905	2	20947	0.00826683
GO:0017050	D-erythro-sphingosine kinase activity	molecular_function	7	2	1905	2	20947	0.00826683
GO:0097233	alveolar lamellar body membrane	cellular_component	14	2	1905	2	20947	0.00826683
GO:0039003	pronephric field specification	biological_process	10	2	1905	2	20947	0.00826683
GO:0021650	vestibulocochlear nerve formation	biological_process	12	2	1905	2	20947	0.00826683
GO:0003858	3-hydroxybutyrate dehydrogenase activity	molecular_function	7	2	1905	2	20947	0.00826683
GO:0086100	endothelin receptor signaling pathway	biological_process	9	2	1905	2	20947	0.00826683
GO:0004485	methylcrotonoyl-CoA carboxylase activity	molecular_function	7	2	1905	2	20947	0.00826683
GO:0047757	chondroitin-glucuronate 5-epimerase activity	molecular_function	7	2	1905	2	20947	0.00826683
GO:0072305	negative regulation of mesenchymal cell apoptotic process involved in metanephric nephron morphogenesis	biological_process	13	2	1905	2	20947	0.00826683
GO:1901898	negative regulation of relaxation of cardiac muscle	biological_process	10	2	1905	2	20947	0.00826683
GO:0010572	positive regulation of platelet activation	biological_process	8	2	1905	2	20947	0.00826683
GO:0000287	magnesium ion binding	molecular_function	7	27	1905	183	20947	0.00828645
GO:0007417	central nervous system development	biological_process	8	11	1905	54	20947	0.00840485
GO:0003725	double-stranded RNA binding	molecular_function	7	11	1905	54	20947	0.00840485
GO:0030855	epithelial cell differentiation	biological_process	7	11	1905	54	20947	0.00840485
GO:0005856	cytoskeleton	cellular_component	9	32	1905	227	20947	0.00851399
GO:0001558	regulation of cell growth	biological_process	6	9	1905	40	20947	0.00853867
GO:0048870	cell motility	biological_process	6	5	1905	15	20947	0.00854581
GO:0071320	cellular response to cAMP	biological_process	8	7	1905	27	20947	0.00887322
GO:0051492	regulation of stress fiber assembly	biological_process	9	4	1905	10	20947	0.00914756
GO:0008093	cytoskeletal adaptor activity	molecular_function	6	4	1905	10	20947	0.00914756
GO:0098911	regulation of ventricular cardiac muscle cell action potential	biological_process	12	4	1905	10	20947	0.00914756
GO:0033628	regulation of cell adhesion mediated by integrin	biological_process	6	4	1905	10	20947	0.00914756
GO:0005522	profilin binding	molecular_function	5	4	1905	10	20947	0.00914756
GO:0070266	necroptotic process	biological_process	8	4	1905	10	20947	0.00914756
GO:0045579	positive regulation of B cell differentiation	biological_process	11	4	1905	10	20947	0.00914756
GO:0060213	positive regulation of nuclear-transcribed mRNA poly(A) tail shortening	biological_process	14	4	1905	10	20947	0.00914756
GO:0005521	lamin binding	molecular_function	5	4	1905	10	20947	0.00914756
GO:0006486	protein glycosylation	biological_process	8	12	1905	62	20947	0.00918707
GO:0031663	lipopolysaccharide-mediated signaling pathway	biological_process	8	6	1905	21	20947	0.00920404
GO:0007275	multicellular organism development	biological_process	5	31	1905	220	20947	0.00955113
GO:0001666	response to hypoxia	biological_process	5	13	1905	70	20947	0.00973709
GO:0000910	cytokinesis	biological_process	7	8	1905	34	20947	0.00977283
GO:0043066	negative regulation of apoptotic process	biological_process	9	36	1905	265	20947	0.00980686
GO:0005524	ATP binding	molecular_function	9	148	1905	1354	20947	0.00986715
GO:0050728	negative regulation of inflammatory response	biological_process	8	10	1905	48	20947	0.00999365
GO:0050731	positive regulation of peptidyl-tyrosine phosphorylation	biological_process	10	10	1905	48	20947	0.00999365
GO:0004222	metalloendopeptidase activity	molecular_function	8	19	1905	118	20947	0.0100573
GO:0008544	epidermis development	biological_process	9	7	1905	28	20947	0.0109215
GO:0090004	positive regulation of establishment of protein localization to plasma membrane	biological_process	8	7	1905	28	20947	0.0109215
GO:0031234	extrinsic component of cytoplasmic side of plasma membrane	cellular_component	7	11	1905	56	20947	0.0110637
GO:0031334	positive regulation of protein complex assembly	biological_process	7	5	1905	16	20947	0.0115137
GO:0000792	heterochromatin	cellular_component	12	5	1905	16	20947	0.0115137
GO:0090023	positive regulation of neutrophil chemotaxis	biological_process	9	5	1905	16	20947	0.0115137
GO:0030515	snoRNA binding	molecular_function	7	5	1905	16	20947	0.0115137
GO:0071407	cellular response to organic cyclic compound	biological_process	7	8	1905	35	20947	0.0116819
GO:0030866	cortical actin cytoskeleton organization	biological_process	7	6	1905	22	20947	0.0117002
GO:0051549	positive regulation of keratinocyte migration	biological_process	12	3	1905	6	20947	0.0121698
GO:0097527	necroptotic signaling pathway	biological_process	7	3	1905	6	20947	0.0121698
GO:0048208	COPII vesicle coating	biological_process	9	3	1905	6	20947	0.0121698
GO:0086036	regulation of cardiac muscle cell membrane potential	biological_process	6	3	1905	6	20947	0.0121698
GO:0048793	pronephros development	biological_process	10	3	1905	6	20947	0.0121698
GO:0050869	negative regulation of B cell activation	biological_process	8	3	1905	6	20947	0.0121698
GO:1900165	negative regulation of interleukin-6 secretion	biological_process	9	3	1905	6	20947	0.0121698
GO:0071726	cellular response to diacyl bacterial lipopeptide	biological_process	9	3	1905	6	20947	0.0121698
GO:2001224	positive regulation of neuron migration	biological_process	10	3	1905	6	20947	0.0121698
GO:0048642	negative regulation of skeletal muscle tissue development	biological_process	12	3	1905	6	20947	0.0121698
GO:0090544	BAF-type complex	cellular_component	12	3	1905	6	20947	0.0121698
GO:0071318	cellular response to ATP	biological_process	8	3	1905	6	20947	0.0121698
GO:0086004	regulation of cardiac muscle cell contraction	biological_process	9	3	1905	6	20947	0.0121698
GO:0060501	positive regulation of epithelial cell proliferation involved in lung morphogenesis	biological_process	7	3	1905	6	20947	0.0121698
GO:0007098	centrosome cycle	biological_process	9	3	1905	6	20947	0.0121698
GO:0005911	cell-cell junction	cellular_component	4	18	1905	112	20947	0.0122437
GO:0005525	GTP binding	molecular_function	9	49	1905	390	20947	0.0128777
GO:0033690	positive regulation of osteoblast proliferation	biological_process	6	4	1905	11	20947	0.0133519
GO:0051895	negative regulation of focal adhesion assembly	biological_process	11	4	1905	11	20947	0.0133519
GO:0032148	activation of protein kinase B activity	biological_process	13	4	1905	11	20947	0.0133519
GO:0060999	positive regulation of dendritic spine development	biological_process	10	4	1905	11	20947	0.0133519
GO:0030516	regulation of axon extension	biological_process	9	4	1905	11	20947	0.0133519
GO:0051642	centrosome localization	biological_process	6	4	1905	11	20947	0.0133519
GO:0051279	regulation of release of sequestered calcium ion into cytosol	biological_process	15	4	1905	11	20947	0.0133519
GO:0035024	negative regulation of Rho protein signal transduction	biological_process	12	4	1905	11	20947	0.0133519
GO:0014068	positive regulation of phosphatidylinositol 3-kinase signaling	biological_process	12	9	1905	43	20947	0.0137699
GO:0008152	metabolic process	biological_process	3	16	1905	97	20947	0.0138594
GO:0032088	negative regulation of NF-kappaB transcription factor activity	biological_process	14	11	1905	58	20947	0.0143216
GO:0005540	hyaluronic acid binding	molecular_function	6	6	1905	23	20947	0.0146373
GO:0006611	protein export from nucleus	biological_process	6	6	1905	23	20947	0.0146373
GO:0050769	positive regulation of neurogenesis	biological_process	10	5	1905	17	20947	0.0151117
GO:0004012	phospholipid-translocating ATPase activity	molecular_function	12	5	1905	17	20947	0.0151117
GO:0030041	actin filament polymerization	biological_process	9	5	1905	17	20947	0.0151117
GO:0048754	branching morphogenesis of an epithelial tube	biological_process	7	5	1905	17	20947	0.0151117
GO:0001782	B cell homeostasis	biological_process	6	5	1905	17	20947	0.0151117
GO:0043410	positive regulation of MAPK cascade	biological_process	11	10	1905	51	20947	0.0152355
GO:0005887	integral component of plasma membrane	cellular_component	7	97	1905	860	20947	0.0153217
GO:0015485	cholesterol binding	molecular_function	7	7	1905	30	20947	0.0160093
GO:0007266	Rho protein signal transduction	biological_process	10	7	1905	30	20947	0.0160093
GO:0032587	ruffle membrane	cellular_component	8	11	1905	59	20947	0.016199
GO:0031965	nuclear membrane	cellular_component	12	21	1905	141	20947	0.0165845
GO:0051017	actin filament bundle assembly	biological_process	9	6	1905	24	20947	0.0180496
GO:0051015	actin filament binding	molecular_function	7	16	1905	100	20947	0.0182076
GO:0043548	phosphatidylinositol 3-kinase binding	molecular_function	5	4	1905	12	20947	0.018608
GO:0003376	sphingosine-1-phosphate signaling pathway	biological_process	9	4	1905	12	20947	0.018608
GO:0060394	negative regulation of pathway-restricted SMAD protein phosphorylation	biological_process	11	4	1905	12	20947	0.018608
GO:0060306	regulation of membrane repolarization	biological_process	8	4	1905	12	20947	0.018608
GO:0051019	mitogen-activated protein kinase binding	molecular_function	8	4	1905	12	20947	0.018608
GO:0030889	negative regulation of B cell proliferation	biological_process	9	4	1905	12	20947	0.018608
GO:0001784	phosphotyrosine binding	molecular_function	7	4	1905	12	20947	0.018608
GO:0031091	platelet alpha granule	cellular_component	12	4	1905	12	20947	0.018608
GO:0043536	positive regulation of blood vessel endothelial cell migration	biological_process	13	4	1905	12	20947	0.018608
GO:0022408	negative regulation of cell-cell adhesion	biological_process	6	4	1905	12	20947	0.018608
GO:0001968	fibronectin binding	molecular_function	5	4	1905	12	20947	0.018608
GO:0001671	ATPase activator activity	molecular_function	5	4	1905	12	20947	0.018608
GO:0015459	potassium channel regulator activity	molecular_function	4	7	1905	31	20947	0.0190979
GO:0045737	positive regulation of cyclin-dependent protein serine/threonine kinase activity	biological_process	13	5	1905	18	20947	0.0193896
GO:0005520	insulin-like growth factor binding	molecular_function	6	5	1905	18	20947	0.0193896
GO:0051781	positive regulation of cell division	biological_process	7	5	1905	18	20947	0.0193896
GO:0006913	nucleocytoplasmic transport	biological_process	8	5	1905	18	20947	0.0193896
GO:0045740	positive regulation of DNA replication	biological_process	11	5	1905	18	20947	0.0193896
GO:0000281	mitotic cytokinesis	biological_process	7	5	1905	18	20947	0.0193896
GO:0055007	cardiac muscle cell differentiation	biological_process	8	5	1905	18	20947	0.0193896
GO:0050766	positive regulation of phagocytosis	biological_process	8	5	1905	18	20947	0.0193896
GO:0043497	regulation of protein heterodimerization activity	biological_process	7	3	1905	7	20947	0.019868
GO:0006809	nitric oxide biosynthetic process	biological_process	7	3	1905	7	20947	0.019868
GO:0030214	hyaluronan catabolic process	biological_process	9	3	1905	7	20947	0.019868
GO:0004385	guanylate kinase activity	molecular_function	9	3	1905	7	20947	0.019868
GO:0048009	insulin-like growth factor receptor signaling pathway	biological_process	10	3	1905	7	20947	0.019868
GO:0086073	bundle of His cell-Purkinje myocyte adhesion involved in cell communication	biological_process	8	3	1905	7	20947	0.019868
GO:0051764	actin crosslink formation	biological_process	8	3	1905	7	20947	0.019868
GO:0019885	antigen processing and presentation of endogenous peptide antigen via MHC class I	biological_process	7	3	1905	7	20947	0.019868
GO:0046710	GDP metabolic process	biological_process	12	3	1905	7	20947	0.019868
GO:0043020	NADPH oxidase complex	cellular_component	8	3	1905	7	20947	0.019868
GO:0035457	cellular response to interferon-alpha	biological_process	8	3	1905	7	20947	0.019868
GO:0042043	neurexin family protein binding	molecular_function	5	3	1905	7	20947	0.019868
GO:0001618	virus receptor activity	molecular_function	4	3	1905	7	20947	0.019868
GO:0051782	negative regulation of cell division	biological_process	7	3	1905	7	20947	0.019868
GO:0045359	positive regulation of interferon-beta biosynthetic process	biological_process	9	3	1905	7	20947	0.019868
GO:1900027	regulation of ruffle assembly	biological_process	8	3	1905	7	20947	0.019868
GO:0070938	contractile ring	cellular_component	5	3	1905	7	20947	0.019868
GO:0031023	microtubule organizing center organization	biological_process	7	3	1905	7	20947	0.019868
GO:0043547	positive regulation of GTPase activity	biological_process	15	50	1905	410	20947	0.0201716
GO:0006955	immune response	biological_process	4	32	1905	242	20947	0.0203635
GO:0051117	ATPase binding	molecular_function	6	11	1905	61	20947	0.0204976
GO:0005788	endoplasmic reticulum lumen	cellular_component	11	11	1905	61	20947	0.0204976
GO:0051082	unfolded protein binding	molecular_function	5	12	1905	69	20947	0.0208564
GO:0031982	vesicle	cellular_component	4	9	1905	46	20947	0.0210587
GO:0045931	positive regulation of mitotic cell cycle	biological_process	8	6	1905	25	20947	0.0219688
GO:0001103	RNA polymerase II repressing transcription factor binding	molecular_function	7	6	1905	25	20947	0.0219688
GO:0032870	cellular response to hormone stimulus	biological_process	7	6	1905	25	20947	0.0219688
GO:0030170	pyridoxal phosphate binding	molecular_function	6	10	1905	54	20947	0.0222886
GO:0051496	positive regulation of stress fiber assembly	biological_process	10	7	1905	32	20947	0.0225803
GO:0003727	single-stranded RNA binding	molecular_function	7	7	1905	32	20947	0.0225803
GO:0030968	endoplasmic reticulum unfolded protein response	biological_process	8	7	1905	32	20947	0.0225803
GO:0060665	regulation of branching involved in salivary gland morphogenesis by mesenchymal-epithelial signaling	biological_process	8	2	1905	3	20947	0.0232983
GO:0005899	insulin receptor complex	cellular_component	8	2	1905	3	20947	0.0232983
GO:0042590	antigen processing and presentation of exogenous peptide antigen via MHC class I	biological_process	7	2	1905	3	20947	0.0232983
GO:0070296	sarcoplasmic reticulum calcium ion transport	biological_process	10	2	1905	3	20947	0.0232983
GO:0038026	reelin-mediated signaling pathway	biological_process	8	2	1905	3	20947	0.0232983
GO:0061364	apoptotic process involved in luteolysis	biological_process	6	2	1905	3	20947	0.0232983
GO:0034435	cholesterol esterification	biological_process	9	2	1905	3	20947	0.0232983
GO:0051303	establishment of chromosome localization	biological_process	6	2	1905	3	20947	0.0232983
GO:0048261	negative regulation of receptor-mediated endocytosis	biological_process	8	2	1905	3	20947	0.0232983
GO:0097084	vascular smooth muscle cell development	biological_process	10	2	1905	3	20947	0.0232983
GO:0045822	negative regulation of heart contraction	biological_process	10	2	1905	3	20947	0.0232983
GO:1903232	melanosome assembly	biological_process	8	2	1905	3	20947	0.0232983
GO:1902445	regulation of mitochondrial membrane permeability involved in programmed necrotic cell death	biological_process	8	2	1905	3	20947	0.0232983
GO:2000611	positive regulation of thyroid hormone generation	biological_process	10	2	1905	3	20947	0.0232983
GO:0034088	maintenance of mitotic sister chromatid cohesion	biological_process	10	2	1905	3	20947	0.0232983
GO:0034123	positive regulation of toll-like receptor signaling pathway	biological_process	10	2	1905	3	20947	0.0232983
GO:0016561	protein import into peroxisome matrix, translocation	biological_process	9	2	1905	3	20947	0.0232983
GO:0016176	superoxide-generating NADPH oxidase activator activity	molecular_function	5	2	1905	3	20947	0.0232983
GO:0043184	vascular endothelial growth factor receptor 2 binding	molecular_function	8	2	1905	3	20947	0.0232983
GO:0016628	oxidoreductase activity, acting on the CH-CH group of donors, NAD or NADP as acceptor	molecular_function	6	2	1905	3	20947	0.0232983
GO:2000117	negative regulation of cysteine-type endopeptidase activity	biological_process	12	2	1905	3	20947	0.0232983
GO:0004924	oncostatin-M receptor activity	molecular_function	7	2	1905	3	20947	0.0232983
GO:0071672	negative regulation of smooth muscle cell chemotaxis	biological_process	6	2	1905	3	20947	0.0232983
GO:1902004	positive regulation of beta-amyloid formation	biological_process	11	2	1905	3	20947	0.0232983
GO:1900180	regulation of protein localization to nucleus	biological_process	6	2	1905	3	20947	0.0232983
GO:0019276	UDP-N-acetylgalactosamine metabolic process	biological_process	11	2	1905	3	20947	0.0232983
GO:0004528	phosphodiesterase I activity	molecular_function	8	2	1905	3	20947	0.0232983
GO:0032649	regulation of interferon-gamma production	biological_process	7	2	1905	3	20947	0.0232983
GO:0010656	negative regulation of muscle cell apoptotic process	biological_process	10	2	1905	3	20947	0.0232983
GO:2000347	positive regulation of hepatocyte proliferation	biological_process	7	2	1905	3	20947	0.0232983
GO:0072221	metanephric distal convoluted tubule development	biological_process	11	2	1905	3	20947	0.0232983
GO:0086080	protein binding involved in heterotypic cell-cell adhesion	molecular_function	5	2	1905	3	20947	0.0232983
GO:0001547	antral ovarian follicle growth	biological_process	9	2	1905	3	20947	0.0232983
GO:0046339	diacylglycerol metabolic process	biological_process	8	2	1905	3	20947	0.0232983
GO:0043949	regulation of cAMP-mediated signaling	biological_process	11	2	1905	3	20947	0.0232983
GO:0060480	lung goblet cell differentiation	biological_process	10	2	1905	3	20947	0.0232983
GO:0060053	neurofilament cytoskeleton	cellular_component	11	2	1905	3	20947	0.0232983
GO:2001257	regulation of cation channel activity	biological_process	9	2	1905	3	20947	0.0232983
GO:0042531	positive regulation of tyrosine phosphorylation of STAT protein	biological_process	11	2	1905	3	20947	0.0232983
GO:0060613	fat pad development	biological_process	9	2	1905	3	20947	0.0232983
GO:1900212	negative regulation of mesenchymal cell apoptotic process involved in metanephros development	biological_process	12	2	1905	3	20947	0.0232983
GO:0002158	osteoclast proliferation	biological_process	6	2	1905	3	20947	0.0232983
GO:0002904	positive regulation of B cell apoptotic process	biological_process	13	2	1905	3	20947	0.0232983
GO:0034154	toll-like receptor 7 signaling pathway	biological_process	9	2	1905	3	20947	0.0232983
GO:0001754	eye photoreceptor cell differentiation	biological_process	11	2	1905	3	20947	0.0232983
GO:0036265	RNA (guanine-N7)-methylation	biological_process	12	2	1905	3	20947	0.0232983
GO:0032474	otolith morphogenesis	biological_process	11	2	1905	3	20947	0.0232983
GO:0071709	membrane assembly	biological_process	5	2	1905	3	20947	0.0232983
GO:0004551	nucleotide diphosphatase activity	molecular_function	8	2	1905	3	20947	0.0232983
GO:0060492	lung induction	biological_process	10	2	1905	3	20947	0.0232983
GO:0043932	ossification involved in bone remodeling	biological_process	6	2	1905	3	20947	0.0232983
GO:0051138	positive regulation of NK T cell differentiation	biological_process	13	2	1905	3	20947	0.0232983
GO:0016264	gap junction assembly	biological_process	8	2	1905	3	20947	0.0232983
GO:0048729	tissue morphogenesis	biological_process	5	2	1905	3	20947	0.0232983
GO:0050436	microfibril binding	molecular_function	4	2	1905	3	20947	0.0232983
GO:0090292	nuclear matrix anchoring at nuclear membrane	biological_process	7	2	1905	3	20947	0.0232983
GO:0035651	AP-3 adaptor complex binding	molecular_function	6	2	1905	3	20947	0.0232983
GO:0097016	L27 domain binding	molecular_function	6	2	1905	3	20947	0.0232983
GO:0000138	Golgi trans cisterna	cellular_component	13	2	1905	3	20947	0.0232983
GO:0038063	collagen-activated tyrosine kinase receptor signaling pathway	biological_process	10	2	1905	3	20947	0.0232983
GO:1902305	regulation of sodium ion transmembrane transport	biological_process	8	2	1905	3	20947	0.0232983
GO:0060523	prostate epithelial cord elongation	biological_process	9	2	1905	3	20947	0.0232983
GO:0006382	adenosine to inosine editing	biological_process	11	2	1905	3	20947	0.0232983
GO:0034316	negative regulation of Arp2/3 complex-mediated actin nucleation	biological_process	15	2	1905	3	20947	0.0232983
GO:0042133	neurotransmitter metabolic process	biological_process	5	2	1905	3	20947	0.0232983
GO:2000670	positive regulation of dendritic cell apoptotic process	biological_process	12	2	1905	3	20947	0.0232983
GO:0034714	type III transforming growth factor beta receptor binding	molecular_function	8	2	1905	3	20947	0.0232983
GO:0035256	G-protein coupled glutamate receptor binding	molecular_function	7	2	1905	3	20947	0.0232983
GO:1903077	negative regulation of protein localization to plasma membrane	biological_process	7	2	1905	3	20947	0.0232983
GO:0042105	alpha-beta T cell receptor complex	cellular_component	8	2	1905	3	20947	0.0232983
GO:0071727	cellular response to triacyl bacterial lipopeptide	biological_process	9	2	1905	3	20947	0.0232983
GO:1901509	regulation of endothelial tube morphogenesis	biological_process	10	2	1905	3	20947	0.0232983
GO:0042171	lysophosphatidic acid acyltransferase activity	molecular_function	8	2	1905	3	20947	0.0232983
GO:0071875	adrenergic receptor signaling pathway	biological_process	9	2	1905	3	20947	0.0232983
GO:0031821	G-protein coupled serotonin receptor binding	molecular_function	7	2	1905	3	20947	0.0232983
GO:0030011	maintenance of cell polarity	biological_process	6	2	1905	3	20947	0.0232983
GO:0006597	spermine biosynthetic process	biological_process	10	2	1905	3	20947	0.0232983
GO:2001199	negative regulation of dendritic cell differentiation	biological_process	10	2	1905	3	20947	0.0232983
GO:0003273	cell migration involved in endocardial cushion formation	biological_process	9	2	1905	3	20947	0.0232983
GO:0015440	peptide-transporting ATPase activity	molecular_function	13	2	1905	3	20947	0.0232983
GO:0043620	regulation of DNA-templated transcription in response to stress	biological_process	12	2	1905	3	20947	0.0232983
GO:0042632	cholesterol homeostasis	biological_process	9	9	1905	47	20947	0.0240106
GO:0007568	aging	biological_process	5	5	1905	19	20947	0.0243905
GO:0030057	desmosome	cellular_component	5	5	1905	19	20947	0.0243905
GO:0016514	SWI/SNF complex	cellular_component	13	4	1905	13	20947	0.0249798
GO:0042059	negative regulation of epidermal growth factor receptor signaling pathway	biological_process	13	4	1905	13	20947	0.0249798
GO:0016538	cyclin-dependent protein serine/threonine kinase regulator activity	molecular_function	6	4	1905	13	20947	0.0249798
GO:0008156	negative regulation of DNA replication	biological_process	11	4	1905	13	20947	0.0249798
GO:0004114	3',5'-cyclic-nucleotide phosphodiesterase activity	molecular_function	9	4	1905	13	20947	0.0249798
GO:0032801	receptor catabolic process	biological_process	6	4	1905	13	20947	0.0249798
GO:0030169	low-density lipoprotein particle binding	molecular_function	7	4	1905	13	20947	0.0249798
GO:0030955	potassium ion binding	molecular_function	8	4	1905	13	20947	0.0249798
GO:0010001	glial cell differentiation	biological_process	7	4	1905	13	20947	0.0249798
GO:0071949	FAD binding	molecular_function	7	4	1905	13	20947	0.0249798
GO:0005905	clathrin-coated pit	cellular_component	5	10	1905	55	20947	0.025094
GO:0005769	early endosome	cellular_component	10	21	1905	147	20947	0.0253331
GO:0005518	collagen binding	molecular_function	6	8	1905	40	20947	0.0255021
GO:0050852	T cell receptor signaling pathway	biological_process	8	8	1905	40	20947	0.0255021
GO:0010629	negative regulation of gene expression	biological_process	8	12	1905	71	20947	0.0256389
GO:0086091	regulation of heart rate by cardiac conduction	biological_process	7	6	1905	26	20947	0.026423
GO:0043491	protein kinase B signaling	biological_process	8	6	1905	26	20947	0.026423
GO:0006811	ion transport	biological_process	5	6	1905	26	20947	0.026423
GO:0005547	phosphatidylinositol-3,4,5-trisphosphate binding	molecular_function	8	6	1905	26	20947	0.026423
GO:0007346	regulation of mitotic cell cycle	biological_process	7	6	1905	26	20947	0.026423
GO:0048536	spleen development	biological_process	6	7	1905	33	20947	0.0264773
GO:0060348	bone development	biological_process	8	7	1905	33	20947	0.0264773
GO:0050821	protein stabilization	biological_process	10	16	1905	105	20947	0.027682
GO:0019903	protein phosphatase binding	molecular_function	7	10	1905	56	20947	0.0281441
GO:0070373	negative regulation of ERK1 and ERK2 cascade	biological_process	12	8	1905	41	20947	0.0292413
GO:0085029	extracellular matrix assembly	biological_process	7	3	1905	8	20947	0.0296665
GO:0042554	superoxide anion generation	biological_process	7	3	1905	8	20947	0.0296665
GO:0043537	negative regulation of blood vessel endothelial cell migration	biological_process	13	3	1905	8	20947	0.0296665
GO:0010521	telomerase inhibitor activity	molecular_function	5	3	1905	8	20947	0.0296665
GO:0050901	leukocyte tethering or rolling	biological_process	6	3	1905	8	20947	0.0296665
GO:0070493	thrombin receptor signaling pathway	biological_process	9	3	1905	8	20947	0.0296665
GO:0001823	mesonephros development	biological_process	10	3	1905	8	20947	0.0296665
GO:0005113	patched binding	molecular_function	6	3	1905	8	20947	0.0296665
GO:0070102	interleukin-6-mediated signaling pathway	biological_process	9	3	1905	8	20947	0.0296665
GO:0035413	positive regulation of catenin import into nucleus	biological_process	7	3	1905	8	20947	0.0296665
GO:0031953	negative regulation of protein autophosphorylation	biological_process	11	3	1905	8	20947	0.0296665
GO:0002755	MyD88-dependent toll-like receptor signaling pathway	biological_process	9	3	1905	8	20947	0.0296665
GO:0060068	vagina development	biological_process	8	3	1905	8	20947	0.0296665
GO:0038036	sphingosine-1-phosphate receptor activity	molecular_function	8	3	1905	8	20947	0.0296665
GO:0035148	tube formation	biological_process	8	3	1905	8	20947	0.0296665
GO:1901409	positive regulation of phosphorylation of RNA polymerase II C-terminal domain	biological_process	15	3	1905	8	20947	0.0296665
GO:0060487	lung epithelial cell differentiation	biological_process	8	3	1905	8	20947	0.0296665
GO:0055119	relaxation of cardiac muscle	biological_process	8	3	1905	8	20947	0.0296665
GO:0004622	lysophospholipase activity	molecular_function	8	3	1905	8	20947	0.0296665
GO:0036312	phosphatidylinositol 3-kinase regulatory subunit binding	molecular_function	6	3	1905	8	20947	0.0296665
GO:0008328	ionotropic glutamate receptor complex	cellular_component	8	3	1905	8	20947	0.0296665
GO:0009312	oligosaccharide biosynthetic process	biological_process	7	3	1905	8	20947	0.0296665
GO:0004553	hydrolase activity, hydrolyzing O-glycosyl compounds	molecular_function	6	3	1905	8	20947	0.0296665
GO:1900006	positive regulation of dendrite development	biological_process	9	3	1905	8	20947	0.0296665
GO:2001214	positive regulation of vasculogenesis	biological_process	9	3	1905	8	20947	0.0296665
GO:0045930	negative regulation of mitotic cell cycle	biological_process	8	5	1905	20	20947	0.0301499
GO:0048008	platelet-derived growth factor receptor signaling pathway	biological_process	10	5	1905	20	20947	0.0301499
GO:0048661	positive regulation of smooth muscle cell proliferation	biological_process	6	5	1905	20	20947	0.0301499
GO:0017080	sodium channel regulator activity	molecular_function	4	5	1905	20	20947	0.0301499
GO:0031418	L-ascorbic acid binding	molecular_function	6	5	1905	20	20947	0.0301499
GO:0030593	neutrophil chemotaxis	biological_process	7	9	1905	49	20947	0.0307748
GO:0035176	social behavior	biological_process	5	7	1905	34	20947	0.0308081
GO:0097191	extrinsic apoptotic signaling pathway	biological_process	8	6	1905	27	20947	0.0314373
GO:0004721	phosphoprotein phosphatase activity	molecular_function	8	6	1905	27	20947	0.0314373
GO:0012506	vesicle membrane	cellular_component	5	4	1905	14	20947	0.0325109
GO:0000242	pericentriolar material	cellular_component	10	4	1905	14	20947	0.0325109
GO:0005057	receptor signaling protein activity	molecular_function	5	4	1905	14	20947	0.0325109
GO:0010181	FMN binding	molecular_function	7	4	1905	14	20947	0.0325109
GO:0032715	negative regulation of interleukin-6 production	biological_process	8	4	1905	14	20947	0.0325109
GO:0005639	integral component of nuclear inner membrane	cellular_component	10	4	1905	14	20947	0.0325109
GO:0021591	ventricular system development	biological_process	10	4	1905	14	20947	0.0325109
GO:0030574	collagen catabolic process	biological_process	6	4	1905	14	20947	0.0325109
GO:0060444	branching involved in mammary gland duct morphogenesis	biological_process	8	4	1905	14	20947	0.0325109
GO:0043113	receptor clustering	biological_process	6	4	1905	14	20947	0.0325109
GO:0005901	caveola	cellular_component	7	8	1905	42	20947	0.0333412
GO:0048306	calcium-dependent protein binding	molecular_function	5	8	1905	42	20947	0.0333412
GO:0018108	peptidyl-tyrosine phosphorylation	biological_process	9	13	1905	82	20947	0.0333835
GO:0005615	extracellular space	cellular_component	5	103	1905	950	20947	0.0338011
GO:0005759	mitochondrial matrix	cellular_component	11	18	1905	125	20947	0.0339594
GO:0007267	cell-cell signaling	biological_process	6	12	1905	74	20947	0.0342449
GO:0007015	actin filament organization	biological_process	7	9	1905	50	20947	0.0346102
GO:0030374	ligand-dependent nuclear receptor transcription coactivator activity	molecular_function	7	7	1905	35	20947	0.0355897
GO:0005109	frizzled binding	molecular_function	7	7	1905	35	20947	0.0355897
GO:0008217	regulation of blood pressure	biological_process	8	7	1905	35	20947	0.0355897
GO:0045860	positive regulation of protein kinase activity	biological_process	11	7	1905	35	20947	0.0355897
GO:0005509	calcium ion binding	molecular_function	7	74	1905	661	20947	0.0357293
GO:0030308	negative regulation of cell growth	biological_process	7	13	1905	83	20947	0.036413
GO:0043014	alpha-tubulin binding	molecular_function	7	5	1905	21	20947	0.0366954
GO:0051497	negative regulation of stress fiber assembly	biological_process	10	5	1905	21	20947	0.0366954
GO:0050900	leukocyte migration	biological_process	4	5	1905	21	20947	0.0366954
GO:0021915	neural tube development	biological_process	9	5	1905	21	20947	0.0366954
GO:0002088	lens development in camera-type eye	biological_process	11	5	1905	21	20947	0.0366954
GO:0006633	fatty acid biosynthetic process	biological_process	9	6	1905	28	20947	0.0370325
GO:0032956	regulation of actin cytoskeleton organization	biological_process	7	6	1905	28	20947	0.0370325
GO:0035091	phosphatidylinositol binding	molecular_function	6	11	1905	67	20947	0.0383807
GO:0005200	structural constituent of cytoskeleton	molecular_function	4	10	1905	59	20947	0.038857
GO:0005913	cell-cell adherens junction	cellular_component	5	7	1905	36	20947	0.0408367
GO:0008630	intrinsic apoptotic signaling pathway in response to DNA damage	biological_process	9	7	1905	36	20947	0.0408367
GO:0006953	acute-phase response	biological_process	8	4	1905	15	20947	0.0412255
GO:0070382	exocytic vesicle	cellular_component	12	4	1905	15	20947	0.0412255
GO:0000307	cyclin-dependent protein kinase holoenzyme complex	cellular_component	7	4	1905	15	20947	0.0412255
GO:0034704	calcium channel complex	cellular_component	9	4	1905	15	20947	0.0412255
GO:0030833	regulation of actin filament polymerization	biological_process	10	4	1905	15	20947	0.0412255
GO:0001836	release of cytochrome c from mitochondria	biological_process	7	4	1905	15	20947	0.0412255
GO:0070064	proline-rich region binding	molecular_function	5	4	1905	15	20947	0.0412255
GO:0055072	iron ion homeostasis	biological_process	11	4	1905	15	20947	0.0412255
GO:0009314	response to radiation	biological_process	5	4	1905	15	20947	0.0412255
GO:0005247	voltage-gated chloride channel activity	molecular_function	11	3	1905	9	20947	0.0415445
GO:0048745	smooth muscle tissue development	biological_process	7	3	1905	9	20947	0.0415445
GO:0086005	ventricular cardiac muscle cell action potential	biological_process	11	3	1905	9	20947	0.0415445
GO:0043116	negative regulation of vascular permeability	biological_process	9	3	1905	9	20947	0.0415445
GO:0042623	ATPase activity, coupled	molecular_function	10	3	1905	9	20947	0.0415445
GO:0043306	positive regulation of mast cell degranulation	biological_process	11	3	1905	9	20947	0.0415445
GO:0060317	cardiac epithelial to mesenchymal transition	biological_process	11	3	1905	9	20947	0.0415445
GO:0048566	embryonic digestive tract development	biological_process	8	3	1905	9	20947	0.0415445
GO:0030837	negative regulation of actin filament polymerization	biological_process	11	3	1905	9	20947	0.0415445
GO:0034332	adherens junction organization	biological_process	7	3	1905	9	20947	0.0415445
GO:0050673	epithelial cell proliferation	biological_process	5	3	1905	9	20947	0.0415445
GO:0090331	negative regulation of platelet aggregation	biological_process	9	3	1905	9	20947	0.0415445
GO:0032727	positive regulation of interferon-alpha production	biological_process	9	3	1905	9	20947	0.0415445
GO:0031985	Golgi cisterna	cellular_component	12	3	1905	9	20947	0.0415445
GO:0046037	GMP metabolic process	biological_process	12	3	1905	9	20947	0.0415445
GO:0070842	aggresome assembly	biological_process	7	3	1905	9	20947	0.0415445
GO:0043394	proteoglycan binding	molecular_function	6	3	1905	9	20947	0.0415445
GO:0034067	protein localization to Golgi apparatus	biological_process	8	3	1905	9	20947	0.0415445
GO:0042770	signal transduction in response to DNA damage	biological_process	8	3	1905	9	20947	0.0415445
GO:0006954	inflammatory response	biological_process	6	27	1905	210	20947	0.0420862
GO:0001843	neural tube closure	biological_process	12	10	1905	60	20947	0.0429774
GO:0005801	cis-Golgi network	cellular_component	9	6	1905	29	20947	0.0432257
GO:1901998	toxin transport	biological_process	6	6	1905	29	20947	0.0432257
GO:0045335	phagocytic vesicle	cellular_component	12	6	1905	29	20947	0.0432257
GO:0031072	heat shock protein binding	molecular_function	5	6	1905	29	20947	0.0432257
GO:0072659	protein localization to plasma membrane	biological_process	6	9	1905	52	20947	0.0432394
GO:0000226	microtubule cytoskeleton organization	biological_process	6	9	1905	52	20947	0.0432394
GO:0008584	male gonad development	biological_process	8	9	1905	52	20947	0.0432394
GO:0005634	nucleus	cellular_component	9	320	1905	3228	20947	0.0432458
GO:0043551	regulation of phosphatidylinositol 3-kinase activity	biological_process	9	2	1905	4	20947	0.0437968
GO:0032027	myosin light chain binding	molecular_function	7	2	1905	4	20947	0.0437968
GO:0006273	lagging strand elongation	biological_process	12	2	1905	4	20947	0.0437968
GO:0010499	proteasomal ubiquitin-independent protein catabolic process	biological_process	10	2	1905	4	20947	0.0437968
GO:0008537	proteasome activator complex	cellular_component	9	2	1905	4	20947	0.0437968
GO:0035722	interleukin-12-mediated signaling pathway	biological_process	9	2	1905	4	20947	0.0437968
GO:0072675	osteoclast fusion	biological_process	11	2	1905	4	20947	0.0437968
GO:1990393	3M complex	cellular_component	5	2	1905	4	20947	0.0437968
GO:0000301	retrograde transport, vesicle recycling within Golgi	biological_process	8	2	1905	4	20947	0.0437968
GO:0048489	synaptic vesicle transport	biological_process	8	2	1905	4	20947	0.0437968
GO:0006924	activation-induced cell death of T cells	biological_process	7	2	1905	4	20947	0.0437968
GO:0031113	regulation of microtubule polymerization	biological_process	9	2	1905	4	20947	0.0437968
GO:0098639	collagen binding involved in cell-matrix adhesion	molecular_function	7	2	1905	4	20947	0.0437968
GO:0072108	positive regulation of mesenchymal to epithelial transition involved in metanephros morphogenesis	biological_process	13	2	1905	4	20947	0.0437968
GO:0003910	DNA ligase (ATP) activity	molecular_function	7	2	1905	4	20947	0.0437968
GO:0030916	otic vesicle formation	biological_process	12	2	1905	4	20947	0.0437968
GO:0072112	glomerular visceral epithelial cell differentiation	biological_process	10	2	1905	4	20947	0.0437968
GO:0052851	ferric-chelate reductase (NADPH) activity	molecular_function	7	2	1905	4	20947	0.0437968
GO:0045252	oxoglutarate dehydrogenase complex	cellular_component	11	2	1905	4	20947	0.0437968
GO:1900042	positive regulation of interleukin-2 secretion	biological_process	10	2	1905	4	20947	0.0437968
GO:0031390	Ctf18 RFC-like complex	cellular_component	11	2	1905	4	20947	0.0437968
GO:0003181	atrioventricular valve morphogenesis	biological_process	11	2	1905	4	20947	0.0437968
GO:0003183	mitral valve morphogenesis	biological_process	12	2	1905	4	20947	0.0437968
GO:0006574	valine catabolic process	biological_process	9	2	1905	4	20947	0.0437968
GO:0021871	forebrain regionalization	biological_process	8	2	1905	4	20947	0.0437968
GO:0006687	glycosphingolipid metabolic process	biological_process	7	2	1905	4	20947	0.0437968
GO:0035965	cardiolipin acyl-chain remodeling	biological_process	11	2	1905	4	20947	0.0437968
GO:0016286	small conductance calcium-activated potassium channel activity	molecular_function	11	2	1905	4	20947	0.0437968
GO:0035791	platelet-derived growth factor receptor-beta signaling pathway	biological_process	11	2	1905	4	20947	0.0437968
GO:2001259	positive regulation of cation channel activity	biological_process	10	2	1905	4	20947	0.0437968
GO:0038165	oncostatin-M-mediated signaling pathway	biological_process	9	2	1905	4	20947	0.0437968
GO:0030160	GKAP/Homer scaffold activity	molecular_function	6	2	1905	4	20947	0.0437968
GO:0030274	LIM domain binding	molecular_function	6	2	1905	4	20947	0.0437968
GO:1900625	positive regulation of monocyte aggregation	biological_process	8	2	1905	4	20947	0.0437968
GO:0071223	cellular response to lipoteichoic acid	biological_process	7	2	1905	4	20947	0.0437968
GO:0008823	cupric reductase activity	molecular_function	7	2	1905	4	20947	0.0437968
GO:0010757	negative regulation of plasminogen activation	biological_process	11	2	1905	4	20947	0.0437968
GO:0034405	response to fluid shear stress	biological_process	5	2	1905	4	20947	0.0437968
GO:0045356	positive regulation of interferon-alpha biosynthetic process	biological_process	9	2	1905	4	20947	0.0437968
GO:0061469	regulation of type B pancreatic cell proliferation	biological_process	6	2	1905	4	20947	0.0437968
GO:0001922	B-1 B cell homeostasis	biological_process	7	2	1905	4	20947	0.0437968
GO:0010463	mesenchymal cell proliferation	biological_process	6	2	1905	4	20947	0.0437968
GO:0006527	arginine catabolic process	biological_process	10	2	1905	4	20947	0.0437968
GO:0032204	regulation of telomere maintenance	biological_process	10	2	1905	4	20947	0.0437968
GO:0015833	peptide transport	biological_process	6	2	1905	4	20947	0.0437968
GO:0038084	vascular endothelial growth factor signaling pathway	biological_process	10	2	1905	4	20947	0.0437968
GO:0046935	1-phosphatidylinositol-3-kinase regulator activity	molecular_function	6	2	1905	4	20947	0.0437968
GO:0043268	positive regulation of potassium ion transport	biological_process	10	2	1905	4	20947	0.0437968
GO:0048608	reproductive structure development	biological_process	5	2	1905	4	20947	0.0437968
GO:0043559	insulin binding	molecular_function	7	2	1905	4	20947	0.0437968
GO:0043047	single-stranded telomeric DNA binding	molecular_function	9	2	1905	4	20947	0.0437968
GO:0006929	substrate-dependent cell migration	biological_process	8	2	1905	4	20947	0.0437968
GO:0030151	molybdenum ion binding	molecular_function	8	2	1905	4	20947	0.0437968
GO:0033158	regulation of protein import into nucleus, translocation	biological_process	10	2	1905	4	20947	0.0437968
GO:0006344	maintenance of chromatin silencing	biological_process	14	2	1905	4	20947	0.0437968
GO:0008499	UDP-galactose:beta-N-acetylglucosamine beta-1,3-galactosyltransferase activity	molecular_function	8	2	1905	4	20947	0.0437968
GO:0060603	mammary gland duct morphogenesis	biological_process	9	2	1905	4	20947	0.0437968
GO:0007599	hemostasis	biological_process	6	2	1905	4	20947	0.0437968
GO:0008179	adenylate cyclase binding	molecular_function	6	2	1905	4	20947	0.0437968
GO:0014028	notochord formation	biological_process	10	2	1905	4	20947	0.0437968
GO:0015057	thrombin receptor activity	molecular_function	7	2	1905	4	20947	0.0437968
GO:1900103	positive regulation of endoplasmic reticulum unfolded protein response	biological_process	10	2	1905	4	20947	0.0437968
GO:0051425	PTB domain binding	molecular_function	6	2	1905	4	20947	0.0437968
GO:0001780	neutrophil homeostasis	biological_process	5	2	1905	4	20947	0.0437968
GO:0060058	positive regulation of apoptotic process involved in mammary gland involution	biological_process	11	2	1905	4	20947	0.0437968
GO:0042287	MHC protein binding	molecular_function	6	2	1905	4	20947	0.0437968
GO:0071947	protein deubiquitination involved in ubiquitin-dependent protein catabolic process	biological_process	10	2	1905	4	20947	0.0437968
GO:0005021	vascular endothelial growth factor-activated receptor activity	molecular_function	10	2	1905	4	20947	0.0437968
GO:1903753	negative regulation of p38MAPK cascade	biological_process	13	2	1905	4	20947	0.0437968
GO:0043549	regulation of kinase activity	biological_process	9	2	1905	4	20947	0.0437968
GO:0051639	actin filament network formation	biological_process	8	2	1905	4	20947	0.0437968
GO:0003831	beta-N-acetylglucosaminylglycopeptide beta-1,4-galactosyltransferase activity	molecular_function	8	2	1905	4	20947	0.0437968
GO:0010936	negative regulation of macrophage cytokine production	biological_process	9	2	1905	4	20947	0.0437968
GO:1903288	positive regulation of potassium ion import	biological_process	10	2	1905	4	20947	0.0437968
GO:0060708	spongiotrophoblast differentiation	biological_process	8	2	1905	4	20947	0.0437968
GO:0032515	negative regulation of phosphoprotein phosphatase activity	biological_process	11	2	1905	4	20947	0.0437968
GO:0035799	ureter maturation	biological_process	8	2	1905	4	20947	0.0437968
GO:0051454	intracellular pH elevation	biological_process	12	2	1905	4	20947	0.0437968
GO:0097461	ferric iron import into cell	biological_process	12	2	1905	4	20947	0.0437968
GO:0003084	positive regulation of systemic arterial blood pressure	biological_process	10	2	1905	4	20947	0.0437968
GO:0042803	protein homodimerization activity	molecular_function	6	62	1905	549	20947	0.0440444
GO:0034394	protein localization to cell surface	biological_process	7	5	1905	22	20947	0.044047
GO:0031295	T cell costimulation	biological_process	5	5	1905	22	20947	0.044047
GO:0051973	positive regulation of telomerase activity	biological_process	11	5	1905	22	20947	0.044047
GO:0030838	positive regulation of actin filament polymerization	biological_process	11	7	1905	37	20947	0.0465617
GO:0031594	neuromuscular junction	cellular_component	4	7	1905	37	20947	0.0465617
GO:0042470	melanosome	cellular_component	12	10	1905	61	20947	0.0473852
GO:0050839	cell adhesion molecule binding	molecular_function	5	8	1905	45	20947	0.0479262
GO:0005581	collagen trimer	cellular_component	3	9	1905	53	20947	0.0480506
GO:0050853	B cell receptor signaling pathway	biological_process	8	6	1905	30	20947	0.0500298
GO:0008380	RNA splicing	biological_process	10	11	1905	70	20947	0.0505149
GO:0043325	phosphatidylinositol-3,4-bisphosphate binding	molecular_function	9	4	1905	16	20947	0.0511294
GO:2000045	regulation of G1/S transition of mitotic cell cycle	biological_process	9	4	1905	16	20947	0.0511294
GO:0002040	sprouting angiogenesis	biological_process	11	4	1905	16	20947	0.0511294
GO:0007565	female pregnancy	biological_process	5	4	1905	16	20947	0.0511294
GO:0071353	cellular response to interleukin-4	biological_process	8	4	1905	16	20947	0.0511294
GO:0035257	nuclear hormone receptor binding	molecular_function	7	4	1905	16	20947	0.0511294
GO:0090190	positive regulation of branching involved in ureteric bud morphogenesis	biological_process	10	4	1905	16	20947	0.0511294
GO:0001816	cytokine production	biological_process	5	4	1905	16	20947	0.0511294
GO:0008037	cell recognition	biological_process	5	4	1905	16	20947	0.0511294
GO:0048535	lymph node development	biological_process	6	4	1905	16	20947	0.0511294
GO:0016601	Rac protein signal transduction	biological_process	10	4	1905	16	20947	0.0511294
GO:1902017	regulation of cilium assembly	biological_process	7	4	1905	16	20947	0.0511294
GO:0001974	blood vessel remodeling	biological_process	6	5	1905	23	20947	0.0522163
GO:0001658	branching involved in ureteric bud morphogenesis	biological_process	8	7	1905	38	20947	0.0527745
GO:0045111	intermediate filament cytoskeleton	cellular_component	10	7	1905	38	20947	0.0527745
GO:0016023	cytoplasmic, membrane-bounded vesicle	cellular_component	10	12	1905	79	20947	0.0528387
GO:0005544	calcium-dependent phospholipid binding	molecular_function	6	9	1905	54	20947	0.0532031
GO:0019901	protein kinase binding	molecular_function	7	36	1905	301	20947	0.0545695
GO:0006874	cellular calcium ion homeostasis	biological_process	10	11	1905	71	20947	0.0550755
GO:0045892	negative regulation of transcription, DNA-templated	biological_process	12	37	1905	311	20947	0.0553525
GO:0044387	negative regulation of protein kinase activity by regulation of protein phosphorylation	biological_process	12	3	1905	10	20947	0.0554289
GO:0030902	hindbrain development	biological_process	10	3	1905	10	20947	0.0554289
GO:2000251	positive regulation of actin cytoskeleton reorganization	biological_process	9	3	1905	10	20947	0.0554289
GO:0030676	Rac guanyl-nucleotide exchange factor activity	molecular_function	6	3	1905	10	20947	0.0554289
GO:0060322	head development	biological_process	5	3	1905	10	20947	0.0554289
GO:0019886	antigen processing and presentation of exogenous peptide antigen via MHC class II	biological_process	7	3	1905	10	20947	0.0554289
GO:0051276	chromosome organization	biological_process	5	3	1905	10	20947	0.0554289
GO:0045651	positive regulation of macrophage differentiation	biological_process	11	3	1905	10	20947	0.0554289
GO:0032722	positive regulation of chemokine production	biological_process	8	3	1905	10	20947	0.0554289
GO:0042584	chromaffin granule membrane	cellular_component	13	3	1905	10	20947	0.0554289
GO:0006103	2-oxoglutarate metabolic process	biological_process	9	3	1905	10	20947	0.0554289
GO:0046548	retinal rod cell development	biological_process	13	3	1905	10	20947	0.0554289
GO:0007163	establishment or maintenance of cell polarity	biological_process	5	3	1905	10	20947	0.0554289
GO:0034142	toll-like receptor 4 signaling pathway	biological_process	9	3	1905	10	20947	0.0554289
GO:0051085	chaperone mediated protein folding requiring cofactor	biological_process	10	3	1905	10	20947	0.0554289
GO:0021756	striatum development	biological_process	13	3	1905	10	20947	0.0554289
GO:0031616	spindle pole centrosome	cellular_component	10	3	1905	10	20947	0.0554289
GO:0097120	receptor localization to synapse	biological_process	7	3	1905	10	20947	0.0554289
GO:0030007	cellular potassium ion homeostasis	biological_process	10	3	1905	10	20947	0.0554289
GO:0014898	cardiac muscle hypertrophy in response to stress	biological_process	9	3	1905	10	20947	0.0554289
GO:0000185	activation of MAPKKK activity	biological_process	13	3	1905	10	20947	0.0554289
GO:0045475	locomotor rhythm	biological_process	6	3	1905	10	20947	0.0554289
GO:0017166	vinculin binding	molecular_function	6	3	1905	10	20947	0.0554289
GO:0006198	cAMP catabolic process	biological_process	12	3	1905	10	20947	0.0554289
GO:0005915	zonula adherens	cellular_component	6	3	1905	10	20947	0.0554289
GO:0060307	regulation of ventricular cardiac muscle cell membrane repolarization	biological_process	9	3	1905	10	20947	0.0554289
GO:0048484	enteric nervous system development	biological_process	9	3	1905	10	20947	0.0554289
GO:0017119	Golgi transport complex	cellular_component	11	3	1905	10	20947	0.0554289
GO:0000139	Golgi membrane	cellular_component	11	25	1905	197	20947	0.0556053
GO:0003824	catalytic activity	molecular_function	3	10	1905	63	20947	0.0570877
GO:0050660	flavin adenine dinucleotide binding	molecular_function	6	10	1905	63	20947	0.0570877
GO:0070301	cellular response to hydrogen peroxide	biological_process	8	6	1905	31	20947	0.0574535
GO:0019722	calcium-mediated signaling	biological_process	9	6	1905	31	20947	0.0574535
GO:0030324	lung development	biological_process	8	9	1905	55	20947	0.0587027
GO:0035914	skeletal muscle cell differentiation	biological_process	7	7	1905	39	20947	0.0594825
GO:0006366	transcription from RNA polymerase II promoter	biological_process	11	40	1905	342	20947	0.0594857
GO:0005881	cytoplasmic microtubule	cellular_component	9	8	1905	47	20947	0.0596485
GO:0005884	actin filament	cellular_component	11	8	1905	47	20947	0.0596485
GO:0035335	peptidyl-tyrosine dephosphorylation	biological_process	9	14	1905	98	20947	0.0597758
GO:0034504	protein localization to nucleus	biological_process	8	5	1905	24	20947	0.0612076
GO:0045332	phospholipid translocation	biological_process	9	5	1905	24	20947	0.0612076
GO:0009954	proximal/distal pattern formation	biological_process	8	5	1905	24	20947	0.0612076
GO:0034260	negative regulation of GTPase activity	biological_process	15	5	1905	24	20947	0.0612076
GO:0050770	regulation of axonogenesis	biological_process	9	5	1905	24	20947	0.0612076
GO:0005080	protein kinase C binding	molecular_function	8	5	1905	24	20947	0.0612076
GO:0018149	peptide cross-linking	biological_process	8	5	1905	24	20947	0.0612076
GO:0050829	defense response to Gram-negative bacterium	biological_process	8	5	1905	24	20947	0.0612076
GO:0043029	T cell homeostasis	biological_process	6	5	1905	24	20947	0.0612076
GO:0043044	ATP-dependent chromatin remodeling	biological_process	9	5	1905	24	20947	0.0612076
GO:0000982	transcription factor activity, RNA polymerase II core promoter proximal region sequence-specific binding	molecular_function	6	5	1905	24	20947	0.0612076
GO:0030154	cell differentiation	biological_process	6	27	1905	218	20947	0.0616678
GO:0008305	integrin complex	cellular_component	8	4	1905	17	20947	0.0622117
GO:0006885	regulation of pH	biological_process	10	4	1905	17	20947	0.0622117
GO:0009058	biosynthetic process	biological_process	4	4	1905	17	20947	0.0622117
GO:0043001	Golgi to plasma membrane protein transport	biological_process	9	4	1905	17	20947	0.0622117
GO:0030332	cyclin binding	molecular_function	5	4	1905	17	20947	0.0622117
GO:0051020	GTPase binding	molecular_function	6	4	1905	17	20947	0.0622117
GO:0019897	extrinsic component of plasma membrane	cellular_component	7	4	1905	17	20947	0.0622117
GO:0031410	cytoplasmic vesicle	cellular_component	9	14	1905	99	20947	0.0640585
GO:0051726	regulation of cell cycle	biological_process	6	11	1905	73	20947	0.0649987
GO:0048839	inner ear development	biological_process	10	6	1905	32	20947	0.0655011
GO:0030326	embryonic limb morphogenesis	biological_process	9	6	1905	32	20947	0.0655011
GO:0043280	positive regulation of cysteine-type endopeptidase activity involved in apoptotic process	biological_process	13	6	1905	32	20947	0.0655011
GO:0048013	ephrin receptor signaling pathway	biological_process	10	7	1905	40	20947	0.0666905
GO:0005201	extracellular matrix structural constituent	molecular_function	4	7	1905	40	20947	0.0666905
GO:0006629	lipid metabolic process	biological_process	5	10	1905	65	20947	0.0680055
GO:0005044	scavenger receptor activity	molecular_function	5	10	1905	65	20947	0.0680055
GO:0006537	glutamate biosynthetic process	biological_process	10	2	1905	5	20947	0.0686447
GO:0009143	nucleoside triphosphate catabolic process	biological_process	9	2	1905	5	20947	0.0686447
GO:0043535	regulation of blood vessel endothelial cell migration	biological_process	12	2	1905	5	20947	0.0686447
GO:0006269	DNA replication, synthesis of RNA primer	biological_process	9	2	1905	5	20947	0.0686447
GO:0031256	leading edge membrane	cellular_component	7	2	1905	5	20947	0.0686447
GO:0035336	long-chain fatty-acyl-CoA metabolic process	biological_process	9	2	1905	5	20947	0.0686447
GO:0008347	glial cell migration	biological_process	8	2	1905	5	20947	0.0686447
GO:0072075	metanephric mesenchyme development	biological_process	11	2	1905	5	20947	0.0686447
GO:0043653	mitochondrial fragmentation involved in apoptotic process	biological_process	7	2	1905	5	20947	0.0686447
GO:0046822	regulation of nucleocytoplasmic transport	biological_process	8	2	1905	5	20947	0.0686447
GO:0021631	optic nerve morphogenesis	biological_process	11	2	1905	5	20947	0.0686447
GO:0071546	pi-body	cellular_component	11	2	1905	5	20947	0.0686447
GO:0061484	hematopoietic stem cell homeostasis	biological_process	7	2	1905	5	20947	0.0686447
GO:0015677	copper ion import	biological_process	10	2	1905	5	20947	0.0686447
GO:0004075	biotin carboxylase activity	molecular_function	6	2	1905	5	20947	0.0686447
GO:0001542	ovulation from ovarian follicle	biological_process	8	2	1905	5	20947	0.0686447
GO:0002467	germinal center formation	biological_process	7	2	1905	5	20947	0.0686447
GO:0070723	response to cholesterol	biological_process	8	2	1905	5	20947	0.0686447
GO:0060527	prostate epithelial cord arborization involved in prostate glandular acinus morphogenesis	biological_process	10	2	1905	5	20947	0.0686447
GO:0061042	vascular wound healing	biological_process	12	2	1905	5	20947	0.0686447
GO:0070100	negative regulation of chemokine-mediated signaling pathway	biological_process	11	2	1905	5	20947	0.0686447
GO:0050848	regulation of calcium-mediated signaling	biological_process	10	2	1905	5	20947	0.0686447
GO:0010888	negative regulation of lipid storage	biological_process	8	2	1905	5	20947	0.0686447
GO:0009913	epidermal cell differentiation	biological_process	8	2	1905	5	20947	0.0686447
GO:0045576	mast cell activation	biological_process	6	2	1905	5	20947	0.0686447
GO:0034144	negative regulation of toll-like receptor 4 signaling pathway	biological_process	11	2	1905	5	20947	0.0686447
GO:2000781	positive regulation of double-strand break repair	biological_process	12	2	1905	5	20947	0.0686447
GO:0010518	positive regulation of phospholipase activity	biological_process	8	2	1905	5	20947	0.0686447
GO:0015267	channel activity	molecular_function	6	2	1905	5	20947	0.0686447
GO:0048194	Golgi vesicle budding	biological_process	8	2	1905	5	20947	0.0686447
GO:0044300	cerebellar mossy fiber	cellular_component	8	2	1905	5	20947	0.0686447
GO:1900028	negative regulation of ruffle assembly	biological_process	9	2	1905	5	20947	0.0686447
GO:1902894	negative regulation of pri-miRNA transcription from RNA polymerase II promoter	biological_process	14	2	1905	5	20947	0.0686447
GO:0003143	embryonic heart tube morphogenesis	biological_process	8	2	1905	5	20947	0.0686447
GO:0032367	intracellular cholesterol transport	biological_process	8	2	1905	5	20947	0.0686447
GO:0031415	NatA complex	cellular_component	10	2	1905	5	20947	0.0686447
GO:0086009	membrane repolarization	biological_process	7	2	1905	5	20947	0.0686447
GO:0030903	notochord development	biological_process	8	2	1905	5	20947	0.0686447
GO:0050691	regulation of defense response to virus by host	biological_process	7	2	1905	5	20947	0.0686447
GO:0030297	transmembrane receptor protein tyrosine kinase activator activity	molecular_function	8	2	1905	5	20947	0.0686447
GO:0009651	response to salt stress	biological_process	6	2	1905	5	20947	0.0686447
GO:1900029	positive regulation of ruffle assembly	biological_process	9	2	1905	5	20947	0.0686447
GO:0002934	desmosome organization	biological_process	7	2	1905	5	20947	0.0686447
GO:0090383	phagosome acidification	biological_process	6	2	1905	5	20947	0.0686447
GO:0006561	proline biosynthetic process	biological_process	10	2	1905	5	20947	0.0686447
GO:0045416	positive regulation of interleukin-8 biosynthetic process	biological_process	9	2	1905	5	20947	0.0686447
GO:1902261	positive regulation of delayed rectifier potassium channel activity	biological_process	11	2	1905	5	20947	0.0686447
GO:0051057	positive regulation of small GTPase mediated signal transduction	biological_process	10	2	1905	5	20947	0.0686447
GO:0043101	purine-containing compound salvage	biological_process	8	2	1905	5	20947	0.0686447
GO:0031994	insulin-like growth factor I binding	molecular_function	7	2	1905	5	20947	0.0686447
GO:0009101	glycoprotein biosynthetic process	biological_process	7	2	1905	5	20947	0.0686447
GO:0003841	1-acylglycerol-3-phosphate O-acyltransferase activity	molecular_function	9	2	1905	5	20947	0.0686447
GO:0046834	lipid phosphorylation	biological_process	8	2	1905	5	20947	0.0686447
GO:0030976	thiamine pyrophosphate binding	molecular_function	6	2	1905	5	20947	0.0686447
GO:0031313	extrinsic component of endosome membrane	cellular_component	12	2	1905	5	20947	0.0686447
GO:2001020	regulation of response to DNA damage stimulus	biological_process	7	2	1905	5	20947	0.0686447
GO:0014909	smooth muscle cell migration	biological_process	9	2	1905	5	20947	0.0686447
GO:0086015	SA node cell action potential	biological_process	9	2	1905	5	20947	0.0686447
GO:0032471	negative regulation of endoplasmic reticulum calcium ion concentration	biological_process	12	2	1905	5	20947	0.0686447
GO:0004792	thiosulfate sulfurtransferase activity	molecular_function	7	2	1905	5	20947	0.0686447
GO:1902895	positive regulation of pri-miRNA transcription from RNA polymerase II promoter	biological_process	14	2	1905	5	20947	0.0686447
GO:0007182	common-partner SMAD protein phosphorylation	biological_process	9	2	1905	5	20947	0.0686447
GO:0005315	inorganic phosphate transmembrane transporter activity	molecular_function	7	2	1905	5	20947	0.0686447
GO:2000009	negative regulation of protein localization to cell surface	biological_process	5	2	1905	5	20947	0.0686447
GO:0017151	DEAD/H-box RNA helicase binding	molecular_function	6	2	1905	5	20947	0.0686447
GO:2000271	positive regulation of fibroblast apoptotic process	biological_process	11	2	1905	5	20947	0.0686447
GO:0038094	Fc-gamma receptor signaling pathway	biological_process	9	2	1905	5	20947	0.0686447
GO:0030836	positive regulation of actin filament depolymerization	biological_process	11	2	1905	5	20947	0.0686447
GO:0061045	negative regulation of wound healing	biological_process	8	2	1905	5	20947	0.0686447
GO:0043030	regulation of macrophage activation	biological_process	7	2	1905	5	20947	0.0686447
GO:0008134	transcription factor binding	molecular_function	5	23	1905	183	20947	0.0699724
GO:0007339	binding of sperm to zona pellucida	biological_process	8	5	1905	25	20947	0.0710173
GO:0035102	PRC1 complex	cellular_component	9	3	1905	11	20947	0.0712077
GO:0007088	regulation of mitotic nuclear division	biological_process	8	3	1905	11	20947	0.0712077
GO:0006400	tRNA modification	biological_process	12	3	1905	11	20947	0.0712077
GO:0032743	positive regulation of interleukin-2 production	biological_process	8	3	1905	11	20947	0.0712077
GO:0031589	cell-substrate adhesion	biological_process	5	3	1905	11	20947	0.0712077
GO:0010248	establishment or maintenance of transmembrane electrochemical gradient	biological_process	7	3	1905	11	20947	0.0712077
GO:0048846	axon extension involved in axon guidance	biological_process	8	3	1905	11	20947	0.0712077
GO:0048662	negative regulation of smooth muscle cell proliferation	biological_process	6	3	1905	11	20947	0.0712077
GO:0008889	glycerophosphodiester phosphodiesterase activity	molecular_function	8	3	1905	11	20947	0.0712077
GO:0045909	positive regulation of vasodilation	biological_process	11	3	1905	11	20947	0.0712077
GO:0031235	intrinsic component of the cytoplasmic side of the plasma membrane	cellular_component	7	3	1905	11	20947	0.0712077
GO:0032516	positive regulation of phosphoprotein phosphatase activity	biological_process	11	3	1905	11	20947	0.0712077
GO:0061136	regulation of proteasomal protein catabolic process	biological_process	10	3	1905	11	20947	0.0712077
GO:0035879	plasma membrane lactate transport	biological_process	8	3	1905	11	20947	0.0712077
GO:0045672	positive regulation of osteoclast differentiation	biological_process	11	3	1905	11	20947	0.0712077
GO:0046697	decidualization	biological_process	8	3	1905	11	20947	0.0712077
GO:0060389	pathway-restricted SMAD protein phosphorylation	biological_process	9	3	1905	11	20947	0.0712077
GO:0043034	costamere	cellular_component	11	3	1905	11	20947	0.0712077
GO:0040015	negative regulation of multicellular organism growth	biological_process	7	3	1905	11	20947	0.0712077
GO:0050868	negative regulation of T cell activation	biological_process	8	3	1905	11	20947	0.0712077
GO:0071564	npBAF complex	cellular_component	13	3	1905	11	20947	0.0712077
GO:0097038	perinuclear endoplasmic reticulum	cellular_component	11	3	1905	11	20947	0.0712077
GO:0015758	glucose transport	biological_process	8	3	1905	11	20947	0.0712077
GO:0010839	negative regulation of keratinocyte proliferation	biological_process	7	3	1905	11	20947	0.0712077
GO:0031402	sodium ion binding	molecular_function	8	3	1905	11	20947	0.0712077
GO:0035050	embryonic heart tube development	biological_process	7	3	1905	11	20947	0.0712077
GO:0001655	urogenital system development	biological_process	7	3	1905	11	20947	0.0712077
GO:0004872	receptor activity	molecular_function	3	13	1905	92	20947	0.0728116
GO:0001725	stress fiber	cellular_component	12	8	1905	49	20947	0.0730275
GO:0003777	microtubule motor activity	molecular_function	10	10	1905	66	20947	0.0739293
GO:0030165	PDZ domain binding	molecular_function	6	10	1905	66	20947	0.0739293
GO:0000462	maturation of SSU-rRNA from tricistronic rRNA transcript (SSU-rRNA, 5.8S rRNA, LSU-rRNA)	biological_process	13	6	1905	33	20947	0.0741731
GO:0000775	chromosome, centromeric region	cellular_component	12	6	1905	33	20947	0.0741731
GO:0008625	extrinsic apoptotic signaling pathway via death domain receptors	biological_process	9	7	1905	41	20947	0.0744006
GO:0021987	cerebral cortex development	biological_process	13	7	1905	41	20947	0.0744006
GO:0016529	sarcoplasmic reticulum	cellular_component	9	4	1905	18	20947	0.0744466
GO:0045429	positive regulation of nitric oxide biosynthetic process	biological_process	9	4	1905	18	20947	0.0744466
GO:0030552	cAMP binding	molecular_function	9	4	1905	18	20947	0.0744466
GO:0002053	positive regulation of mesenchymal cell proliferation	biological_process	7	4	1905	18	20947	0.0744466
GO:0051894	positive regulation of focal adhesion assembly	biological_process	11	4	1905	18	20947	0.0744466
GO:0043153	entrainment of circadian clock by photoperiod	biological_process	7	4	1905	18	20947	0.0744466
GO:0030099	myeloid cell differentiation	biological_process	7	4	1905	18	20947	0.0744466
GO:0045444	fat cell differentiation	biological_process	7	9	1905	58	20947	0.0773271
GO:0017137	Rab GTPase binding	molecular_function	9	15	1905	111	20947	0.0779266
GO:0005844	polysome	cellular_component	8	5	1905	26	20947	0.081635
GO:0042056	chemoattractant activity	molecular_function	3	5	1905	26	20947	0.081635
GO:0035019	somatic stem cell population maintenance	biological_process	10	5	1905	26	20947	0.081635
GO:0001786	phosphatidylserine binding	molecular_function	6	5	1905	26	20947	0.081635
GO:0071526	semaphorin-plexin signaling pathway	biological_process	8	5	1905	26	20947	0.081635
GO:0042149	cellular response to glucose starvation	biological_process	9	5	1905	26	20947	0.081635
GO:0016358	dendrite development	biological_process	7	5	1905	26	20947	0.081635
GO:0001772	immunological synapse	cellular_component	7	5	1905	26	20947	0.081635
GO:0030018	Z disc	cellular_component	13	11	1905	76	20947	0.0819366
GO:0032922	circadian regulation of gene expression	biological_process	8	7	1905	42	20947	0.0826125
GO:0009898	cytoplasmic side of plasma membrane	cellular_component	6	6	1905	34	20947	0.0834656
GO:0006749	glutathione metabolic process	biological_process	8	6	1905	34	20947	0.0834656
GO:0008237	metallopeptidase activity	molecular_function	7	6	1905	34	20947	0.0834656
GO:0035690	cellular response to drug	biological_process	6	6	1905	34	20947	0.0834656
GO:0071356	cellular response to tumor necrosis factor	biological_process	8	9	1905	59	20947	0.0842517
GO:0042130	negative regulation of T cell proliferation	biological_process	9	4	1905	19	20947	0.0877949
GO:0070830	bicellular tight junction assembly	biological_process	9	4	1905	19	20947	0.0877949
GO:0046875	ephrin receptor binding	molecular_function	6	4	1905	19	20947	0.0877949
GO:0051491	positive regulation of filopodium assembly	biological_process	9	4	1905	19	20947	0.0877949
GO:0000132	establishment of mitotic spindle orientation	biological_process	9	4	1905	19	20947	0.0877949
GO:0005244	voltage-gated ion channel activity	molecular_function	9	4	1905	19	20947	0.0877949
GO:0051291	protein heterooligomerization	biological_process	9	4	1905	19	20947	0.0877949
GO:0045597	positive regulation of cell differentiation	biological_process	8	4	1905	19	20947	0.0877949
GO:0072562	blood microparticle	cellular_component	6	11	1905	77	20947	0.0881379
GO:0006970	response to osmotic stress	biological_process	5	3	1905	12	20947	0.0887409
GO:0006024	glycosaminoglycan biosynthetic process	biological_process	8	3	1905	12	20947	0.0887409
GO:0047496	vesicle transport along microtubule	biological_process	9	3	1905	12	20947	0.0887409
GO:0034237	protein kinase A regulatory subunit binding	molecular_function	6	3	1905	12	20947	0.0887409
GO:0016788	hydrolase activity, acting on ester bonds	molecular_function	5	3	1905	12	20947	0.0887409
GO:0017015	regulation of transforming growth factor beta receptor signaling pathway	biological_process	11	3	1905	12	20947	0.0887409
GO:2000785	regulation of autophagosome assembly	biological_process	9	3	1905	12	20947	0.0887409
GO:0015129	lactate transmembrane transporter activity	molecular_function	9	3	1905	12	20947	0.0887409
GO:0050860	negative regulation of T cell receptor signaling pathway	biological_process	10	3	1905	12	20947	0.0887409
GO:0071565	nBAF complex	cellular_component	13	3	1905	12	20947	0.0887409
GO:0046329	negative regulation of JNK cascade	biological_process	13	3	1905	12	20947	0.0887409
GO:0032438	melanosome organization	biological_process	7	3	1905	12	20947	0.0887409
GO:0016327	apicolateral plasma membrane	cellular_component	6	3	1905	12	20947	0.0887409
GO:2000649	regulation of sodium ion transmembrane transporter activity	biological_process	9	3	1905	12	20947	0.0887409
GO:0000407	pre-autophagosomal structure	cellular_component	9	3	1905	12	20947	0.0887409
GO:0003198	epithelial to mesenchymal transition involved in endocardial cushion formation	biological_process	12	3	1905	12	20947	0.0887409
GO:1902230	negative regulation of intrinsic apoptotic signaling pathway in response to DNA damage	biological_process	11	3	1905	12	20947	0.0887409
GO:0022857	transmembrane transporter activity	molecular_function	4	3	1905	12	20947	0.0887409
GO:0051974	negative regulation of telomerase activity	biological_process	11	3	1905	12	20947	0.0887409
GO:0005885	Arp2/3 protein complex	cellular_component	11	3	1905	12	20947	0.0887409
GO:0043234	protein complex	cellular_component	4	24	1905	198	20947	0.0899883
GO:0070374	positive regulation of ERK1 and ERK2 cascade	biological_process	12	17	1905	132	20947	0.0905182
GO:0004771	sterol esterase activity	molecular_function	7	1	1905	1	20947	0.0909438
GO:0043527	tRNA methyltransferase complex	cellular_component	9	1	1905	1	20947	0.0909438
GO:1900369	negative regulation of RNA interference	biological_process	13	1	1905	1	20947	0.0909438
GO:0034602	oxoglutarate dehydrogenase (NAD+) activity	molecular_function	7	1	1905	1	20947	0.0909438
GO:0033580	protein galactosylation at cell surface	biological_process	10	1	1905	1	20947	0.0909438
GO:0047288	monosialoganglioside sialyltransferase activity	molecular_function	7	1	1905	1	20947	0.0909438
GO:1900235	negative regulation of Kit signaling pathway	biological_process	12	1	1905	1	20947	0.0909438
GO:1901679	nucleotide transmembrane transport	biological_process	6	1	1905	1	20947	0.0909438
GO:0002774	Fc receptor mediated inhibitory signaling pathway	biological_process	9	1	1905	1	20947	0.0909438
GO:0097383	dIDP diphosphatase activity	molecular_function	9	1	1905	1	20947	0.0909438
GO:0072183	negative regulation of nephron tubule epithelial cell differentiation	biological_process	11	1	1905	1	20947	0.0909438
GO:2000560	positive regulation of CD24 biosynthetic process	biological_process	10	1	1905	1	20947	0.0909438
GO:0060383	positive regulation of DNA strand elongation	biological_process	11	1	1905	1	20947	0.0909438
GO:0048875	chemical homeostasis within a tissue	biological_process	7	1	1905	1	20947	0.0909438
GO:0097158	pre-mRNA intronic pyrimidine-rich binding	molecular_function	9	1	1905	1	20947	0.0909438
GO:0004310	farnesyl-diphosphate farnesyltransferase activity	molecular_function	8	1	1905	1	20947	0.0909438
GO:0051410	detoxification of nitrogen compound	biological_process	5	1	1905	1	20947	0.0909438
GO:0035014	phosphatidylinositol 3-kinase regulator activity	molecular_function	5	1	1905	1	20947	0.0909438
GO:0052858	peptidyl-lysine N-acetyltransferase activity, acting on acetyl phosphate as donor	molecular_function	9	1	1905	1	20947	0.0909438
GO:0036022	limb joint morphogenesis	biological_process	9	1	1905	1	20947	0.0909438
GO:0070429	negative regulation of nucleotide-binding oligomerization domain containing 1 signaling pathway	biological_process	12	1	1905	1	20947	0.0909438
GO:0045130	keratan sulfotransferase activity	molecular_function	7	1	1905	1	20947	0.0909438
GO:0072666	establishment of protein localization to vacuole	biological_process	9	1	1905	1	20947	0.0909438
GO:0021814	cell motility involved in cerebral cortex radial glia guided migration	biological_process	13	1	1905	1	20947	0.0909438
GO:1901666	positive regulation of NAD+ ADP-ribosyltransferase activity	biological_process	7	1	1905	1	20947	0.0909438
GO:0052715	mannosyl-diinositol phosphorylceramide phospholipase activity	molecular_function	11	1	1905	1	20947	0.0909438
GO:0008940	nitrate reductase activity	molecular_function	6	1	1905	1	20947	0.0909438
GO:0016034	maleylacetoacetate isomerase activity	molecular_function	6	1	1905	1	20947	0.0909438
GO:0019371	cyclooxygenase pathway	biological_process	11	1	1905	1	20947	0.0909438
GO:0090075	relaxation of muscle	biological_process	7	1	1905	1	20947	0.0909438
GO:0034414	tRNA 3'-trailer cleavage, endonucleolytic	biological_process	14	1	1905	1	20947	0.0909438
GO:1902203	negative regulation of hepatocyte growth factor receptor signaling pathway	biological_process	12	1	1905	1	20947	0.0909438
GO:0004617	phosphoglycerate dehydrogenase activity	molecular_function	7	1	1905	1	20947	0.0909438
GO:0086066	atrial cardiac muscle cell to AV node cell communication	biological_process	7	1	1905	1	20947	0.0909438
GO:0060035	notochord cell development	biological_process	8	1	1905	1	20947	0.0909438
GO:0039530	MDA-5 signaling pathway	biological_process	7	1	1905	1	20947	0.0909438
GO:0001846	opsonin binding	molecular_function	5	1	1905	1	20947	0.0909438
GO:0097627	high-affinity L-ornithine transmembrane transporter activity	molecular_function	11	1	1905	1	20947	0.0909438
GO:0005338	nucleotide-sugar transmembrane transporter activity	molecular_function	8	1	1905	1	20947	0.0909438
GO:0042816	vitamin B6 metabolic process	biological_process	7	1	1905	1	20947	0.0909438
GO:0060545	positive regulation of necroptotic process	biological_process	10	1	1905	1	20947	0.0909438
GO:0022607	cellular component assembly	biological_process	5	1	1905	1	20947	0.0909438
GO:0044228	host cell surface	cellular_component	10	1	1905	1	20947	0.0909438
GO:0043973	histone H3-K4 acetylation	biological_process	11	1	1905	1	20947	0.0909438
GO:0072719	cellular response to cisplatin	biological_process	6	1	1905	1	20947	0.0909438
GO:0002333	transitional one stage B cell differentiation	biological_process	12	1	1905	1	20947	0.0909438
GO:1902961	positive regulation of aspartic-type endopeptidase activity involved in amyloid precursor protein catabolic process	biological_process	12	1	1905	1	20947	0.0909438
GO:1990009	retinal cell apoptotic process	biological_process	9	1	1905	1	20947	0.0909438
GO:0008457	beta-galactosyl-N-acetylglucosaminylgalactosylglucosyl-ceramide beta-1,3-acetylglucosaminyltransferase activity	molecular_function	8	1	1905	1	20947	0.0909438
GO:0051042	negative regulation of calcium-independent cell-cell adhesion	biological_process	7	1	1905	1	20947	0.0909438
GO:0004361	glutaryl-CoA dehydrogenase activity	molecular_function	7	1	1905	1	20947	0.0909438
GO:0090195	chemokine secretion	biological_process	8	1	1905	1	20947	0.0909438
GO:0042426	choline catabolic process	biological_process	9	1	1905	1	20947	0.0909438
GO:0035827	rubidium ion transmembrane transporter activity	molecular_function	10	1	1905	1	20947	0.0909438
GO:0014010	Schwann cell proliferation	biological_process	10	1	1905	1	20947	0.0909438
GO:0002312	B cell activation involved in immune response	biological_process	8	1	1905	1	20947	0.0909438
GO:0002541	activation of plasma proteins involved in acute inflammatory response	biological_process	8	1	1905	1	20947	0.0909438
GO:0097640	L-ornithine import across plasma membrane	biological_process	9	1	1905	1	20947	0.0909438
GO:0006552	leucine catabolic process	biological_process	9	1	1905	1	20947	0.0909438
GO:0043378	positive regulation of CD8-positive, alpha-beta T cell differentiation	biological_process	13	1	1905	1	20947	0.0909438
GO:0051446	positive regulation of meiotic cell cycle	biological_process	6	1	1905	1	20947	0.0909438
GO:0021508	floor plate formation	biological_process	12	1	1905	1	20947	0.0909438
GO:0003284	septum primum development	biological_process	12	1	1905	1	20947	0.0909438
GO:0072163	mesonephric epithelium development	biological_process	11	1	1905	1	20947	0.0909438
GO:2000536	negative regulation of entry of bacterium into host cell	biological_process	10	1	1905	1	20947	0.0909438
GO:0010849	regulation of proton-transporting ATPase activity, rotational mechanism	biological_process	14	1	1905	1	20947	0.0909438
GO:1903754	cortical microtubule plus-end	cellular_component	11	1	1905	1	20947	0.0909438
GO:1901019	regulation of calcium ion transmembrane transporter activity	biological_process	9	1	1905	1	20947	0.0909438
GO:0071670	smooth muscle cell chemotaxis	biological_process	10	1	1905	1	20947	0.0909438
GO:0070430	positive regulation of nucleotide-binding oligomerization domain containing 1 signaling pathway	biological_process	12	1	1905	1	20947	0.0909438
GO:0002502	peptide antigen assembly with MHC class I protein complex	biological_process	7	1	1905	1	20947	0.0909438
GO:1902311	regulation of copper ion transmembrane transport	biological_process	8	1	1905	1	20947	0.0909438
GO:0072168	specification of anterior mesonephric tubule identity	biological_process	10	1	1905	1	20947	0.0909438
GO:0035250	UDP-galactosyltransferase activity	molecular_function	7	1	1905	1	20947	0.0909438
GO:0043418	homocysteine catabolic process	biological_process	9	1	1905	1	20947	0.0909438
GO:0060337	type I interferon signaling pathway	biological_process	8	1	1905	1	20947	0.0909438
GO:0071665	gamma-catenin-TCF7L2 complex	cellular_component	12	1	1905	1	20947	0.0909438
GO:0060753	regulation of mast cell chemotaxis	biological_process	7	1	1905	1	20947	0.0909438
GO:0051058	negative regulation of small GTPase mediated signal transduction	biological_process	10	1	1905	1	20947	0.0909438
GO:0019695	choline metabolic process	biological_process	9	1	1905	1	20947	0.0909438
GO:0017014	protein nitrosylation	biological_process	8	1	1905	1	20947	0.0909438
GO:0003945	N-acetyllactosamine synthase activity	molecular_function	8	1	1905	1	20947	0.0909438
GO:0045870	positive regulation of single stranded viral RNA replication via double stranded DNA intermediate	biological_process	11	1	1905	1	20947	0.0909438
GO:0006238	CMP salvage	biological_process	11	1	1905	1	20947	0.0909438
GO:1903748	negative regulation of establishment of protein localization to mitochondrion	biological_process	7	1	1905	1	20947	0.0909438
GO:0072259	metanephric interstitial fibroblast development	biological_process	10	1	1905	1	20947	0.0909438
GO:0043545	molybdopterin cofactor metabolic process	biological_process	6	1	1905	1	20947	0.0909438
GO:0031161	phosphatidylinositol catabolic process	biological_process	9	1	1905	1	20947	0.0909438
GO:0006669	sphinganine-1-phosphate biosynthetic process	biological_process	8	1	1905	1	20947	0.0909438
GO:0061444	endocardial cushion cell development	biological_process	9	1	1905	1	20947	0.0909438
GO:0052713	inositol phosphorylceramide phospholipase activity	molecular_function	10	1	1905	1	20947	0.0909438
GO:0042488	positive regulation of odontogenesis of dentin-containing tooth	biological_process	12	1	1905	1	20947	0.0909438
GO:0043754	dihydrolipoyllysine-residue (2-methylpropanoyl)transferase activity	molecular_function	7	1	1905	1	20947	0.0909438
GO:0070557	PCNA-p21 complex	cellular_component	11	1	1905	1	20947	0.0909438
GO:0090410	malonate catabolic process	biological_process	9	1	1905	1	20947	0.0909438
GO:0008458	carnitine O-octanoyltransferase activity	molecular_function	9	1	1905	1	20947	0.0909438
GO:0033688	regulation of osteoblast proliferation	biological_process	6	1	1905	1	20947	0.0909438
GO:0001788	antibody-dependent cellular cytotoxicity	biological_process	5	1	1905	1	20947	0.0909438
GO:0072110	glomerular mesangial cell proliferation	biological_process	13	1	1905	1	20947	0.0909438
GO:0006592	ornithine biosynthetic process	biological_process	9	1	1905	1	20947	0.0909438
GO:0038002	endocrine signaling	biological_process	7	1	1905	1	20947	0.0909438
GO:0060365	coronal suture morphogenesis	biological_process	12	1	1905	1	20947	0.0909438
GO:0008265	Mo-molybdopterin cofactor sulfurase activity	molecular_function	4	1	1905	1	20947	0.0909438
GO:0034381	plasma lipoprotein particle clearance	biological_process	5	1	1905	1	20947	0.0909438
GO:0072137	condensed mesenchymal cell proliferation	biological_process	7	1	1905	1	20947	0.0909438
GO:0090291	negative regulation of osteoclast proliferation	biological_process	7	1	1905	1	20947	0.0909438
GO:0007124	pseudohyphal growth	biological_process	6	1	1905	1	20947	0.0909438
GO:0032920	putrescine acetylation	biological_process	10	1	1905	1	20947	0.0909438
GO:0032800	receptor biosynthetic process	biological_process	7	1	1905	1	20947	0.0909438
GO:0015173	aromatic amino acid transmembrane transporter activity	molecular_function	9	1	1905	1	20947	0.0909438
GO:0032567	dGTP binding	molecular_function	9	1	1905	1	20947	0.0909438
GO:0070814	hydrogen sulfide biosynthetic process	biological_process	7	1	1905	1	20947	0.0909438
GO:1901382	regulation of chorionic trophoblast cell proliferation	biological_process	6	1	1905	1	20947	0.0909438
GO:0051148	negative regulation of muscle cell differentiation	biological_process	9	1	1905	1	20947	0.0909438
GO:0090450	inosine-diphosphatase activity	molecular_function	9	1	1905	1	20947	0.0909438
GO:0005024	transforming growth factor beta-activated receptor activity	molecular_function	10	1	1905	1	20947	0.0909438
GO:0050509	N-acetylglucosaminyl-proteoglycan 4-beta-glucuronosyltransferase activity	molecular_function	8	1	1905	1	20947	0.0909438
GO:0034683	integrin alphav-beta3 complex	cellular_component	9	1	1905	1	20947	0.0909438
GO:0060375	regulation of mast cell differentiation	biological_process	10	1	1905	1	20947	0.0909438
GO:0002664	regulation of T cell tolerance induction	biological_process	6	1	1905	1	20947	0.0909438
GO:0030205	dermatan sulfate metabolic process	biological_process	9	1	1905	1	20947	0.0909438
GO:0086070	SA node cell to atrial cardiac muscle cell communication	biological_process	7	1	1905	1	20947	0.0909438
GO:0004943	C3a anaphylatoxin receptor activity	molecular_function	8	1	1905	1	20947	0.0909438
GO:0090104	pancreatic epsilon cell differentiation	biological_process	7	1	1905	1	20947	0.0909438
GO:0010939	regulation of necrotic cell death	biological_process	7	1	1905	1	20947	0.0909438
GO:0003174	mitral valve development	biological_process	11	1	1905	1	20947	0.0909438
GO:0036031	recruitment of mRNA capping enzyme to RNA polymerase II holoenzyme complex	biological_process	12	1	1905	1	20947	0.0909438
GO:0004491	methylmalonate-semialdehyde dehydrogenase (acylating) activity	molecular_function	7	1	1905	1	20947	0.0909438
GO:0042126	nitrate metabolic process	biological_process	6	1	1905	1	20947	0.0909438
GO:0035248	alpha-1,4-N-acetylgalactosaminyltransferase activity	molecular_function	8	1	1905	1	20947	0.0909438
GO:1902083	negative regulation of peptidyl-cysteine S-nitrosylation	biological_process	10	1	1905	1	20947	0.0909438
GO:0061526	acetylcholine secretion	biological_process	6	1	1905	1	20947	0.0909438
GO:0010920	negative regulation of inositol phosphate biosynthetic process	biological_process	8	1	1905	1	20947	0.0909438
GO:0072111	cell proliferation involved in kidney development	biological_process	10	1	1905	1	20947	0.0909438
GO:0001936	regulation of endothelial cell proliferation	biological_process	7	1	1905	1	20947	0.0909438
GO:0051531	NFAT protein import into nucleus	biological_process	8	1	1905	1	20947	0.0909438
GO:0008116	prostaglandin-I synthase activity	molecular_function	6	1	1905	1	20947	0.0909438
GO:0070661	leukocyte proliferation	biological_process	5	1	1905	1	20947	0.0909438
GO:0032210	regulation of telomere maintenance via telomerase	biological_process	12	1	1905	1	20947	0.0909438
GO:0044524	protein sulfhydration	biological_process	8	1	1905	1	20947	0.0909438
GO:0071477	cellular hypotonic salinity response	biological_process	8	1	1905	1	20947	0.0909438
GO:0014740	negative regulation of muscle hyperplasia	biological_process	10	1	1905	1	20947	0.0909438
GO:0003842	1-pyrroline-5-carboxylate dehydrogenase activity	molecular_function	7	1	1905	1	20947	0.0909438
GO:0033632	regulation of cell-cell adhesion mediated by integrin	biological_process	7	1	1905	1	20947	0.0909438
GO:0047276	N-acetyllactosaminide 3-alpha-galactosyltransferase activity	molecular_function	8	1	1905	1	20947	0.0909438
GO:0090132	epithelium migration	biological_process	6	1	1905	1	20947	0.0909438
GO:0050748	negative regulation of lipoprotein metabolic process	biological_process	7	1	1905	1	20947	0.0909438
GO:0038025	reelin receptor activity	molecular_function	6	1	1905	1	20947	0.0909438
GO:0071962	mitotic sister chromatid cohesion, centromeric	biological_process	10	1	1905	1	20947	0.0909438
GO:0035863	dITP catabolic process	biological_process	12	1	1905	1	20947	0.0909438
GO:0031339	negative regulation of vesicle fusion	biological_process	8	1	1905	1	20947	0.0909438
GO:0061141	lung ciliated cell differentiation	biological_process	9	1	1905	1	20947	0.0909438
GO:0010070	zygote asymmetric cell division	biological_process	7	1	1905	1	20947	0.0909438
GO:0034447	very-low-density lipoprotein particle clearance	biological_process	6	1	1905	1	20947	0.0909438
GO:0010455	positive regulation of cell fate commitment	biological_process	9	1	1905	1	20947	0.0909438
GO:1901315	negative regulation of histone H2A K63-linked ubiquitination	biological_process	13	1	1905	1	20947	0.0909438
GO:0090534	calcium ion-transporting ATPase complex	cellular_component	10	1	1905	1	20947	0.0909438
GO:0016165	linoleate 13S-lipoxygenase activity	molecular_function	7	1	1905	1	20947	0.0909438
GO:0010157	response to chlorate	biological_process	6	1	1905	1	20947	0.0909438
GO:0033368	protease localization to mast cell secretory granule	biological_process	9	1	1905	1	20947	0.0909438
GO:1990047	spindle matrix	cellular_component	11	1	1905	1	20947	0.0909438
GO:0007497	posterior midgut development	biological_process	9	1	1905	1	20947	0.0909438
GO:2000660	negative regulation of interleukin-1-mediated signaling pathway	biological_process	11	1	1905	1	20947	0.0909438
GO:0071506	cellular response to mycophenolic acid	biological_process	7	1	1905	1	20947	0.0909438
GO:0001883	purine nucleoside binding	molecular_function	6	1	1905	1	20947	0.0909438
GO:0005199	structural constituent of cell wall	molecular_function	4	1	1905	1	20947	0.0909438
GO:0072599	establishment of protein localization to endoplasmic reticulum	biological_process	9	1	1905	1	20947	0.0909438
GO:1902073	positive regulation of hypoxia-inducible factor-1alpha signaling pathway	biological_process	9	1	1905	1	20947	0.0909438
GO:0060466	activation of meiosis involved in egg activation	biological_process	8	1	1905	1	20947	0.0909438
GO:0032440	2-alkenal reductase [NAD(P)] activity	molecular_function	7	1	1905	1	20947	0.0909438
GO:0090409	malonyl-CoA synthetase activity	molecular_function	7	1	1905	1	20947	0.0909438
GO:0046204	nor-spermidine metabolic process	biological_process	9	1	1905	1	20947	0.0909438
GO:0031000	response to caffeine	biological_process	7	1	1905	1	20947	0.0909438
GO:0032470	positive regulation of endoplasmic reticulum calcium ion concentration	biological_process	12	1	1905	1	20947	0.0909438
GO:0005924	cell-substrate adherens junction	cellular_component	5	1	1905	1	20947	0.0909438
GO:0046655	folic acid metabolic process	biological_process	8	1	1905	1	20947	0.0909438
GO:0060681	branch elongation involved in ureteric bud branching	biological_process	9	1	1905	1	20947	0.0909438
GO:0045137	development of primary sexual characteristics	biological_process	6	1	1905	1	20947	0.0909438
GO:0051385	response to mineralocorticoid	biological_process	8	1	1905	1	20947	0.0909438
GO:0018272	protein-pyridoxal-5-phosphate linkage via peptidyl-N6-pyridoxal phosphate-L-lysine	biological_process	10	1	1905	1	20947	0.0909438
GO:0046851	negative regulation of bone remodeling	biological_process	8	1	1905	1	20947	0.0909438
GO:0004375	glycine dehydrogenase (decarboxylating) activity	molecular_function	7	1	1905	1	20947	0.0909438
GO:0014734	skeletal muscle hypertrophy	biological_process	9	1	1905	1	20947	0.0909438
GO:0070080	titin Z domain binding	molecular_function	6	1	1905	1	20947	0.0909438
GO:0004941	beta2-adrenergic receptor activity	molecular_function	10	1	1905	1	20947	0.0909438
GO:0090107	regulation of high-density lipoprotein particle assembly	biological_process	8	1	1905	1	20947	0.0909438
GO:0050508	glucuronosyl-N-acetylglucosaminyl-proteoglycan 4-alpha-N-acetylglucosaminyltransferase activity	molecular_function	8	1	1905	1	20947	0.0909438
GO:0031673	H zone	cellular_component	13	1	1905	1	20947	0.0909438
GO:0086077	gap junction channel activity involved in AV node cell-bundle of His cell electrical coupling	molecular_function	10	1	1905	1	20947	0.0909438
GO:0097205	renal filtration	biological_process	7	1	1905	1	20947	0.0909438
GO:0042851	L-alanine metabolic process	biological_process	10	1	1905	1	20947	0.0909438
GO:0086053	AV node cell to bundle of His cell communication by electrical coupling	biological_process	8	1	1905	1	20947	0.0909438
GO:0048713	regulation of oligodendrocyte differentiation	biological_process	9	1	1905	1	20947	0.0909438
GO:1901640	XTP binding	molecular_function	8	1	1905	1	20947	0.0909438
GO:0019972	interleukin-12 binding	molecular_function	6	1	1905	1	20947	0.0909438
GO:0006565	L-serine catabolic process	biological_process	10	1	1905	1	20947	0.0909438
GO:1902228	positive regulation of macrophage colony-stimulating factor signaling pathway	biological_process	11	1	1905	1	20947	0.0909438
GO:0003408	optic cup formation involved in camera-type eye development	biological_process	12	1	1905	1	20947	0.0909438
GO:1901751	leukotriene A4 metabolic process	biological_process	10	1	1905	1	20947	0.0909438
GO:0042781	3'-tRNA processing endoribonuclease activity	molecular_function	10	1	1905	1	20947	0.0909438
GO:0003867	4-aminobutyrate transaminase activity	molecular_function	7	1	1905	1	20947	0.0909438
GO:0008287	protein serine/threonine phosphatase complex	cellular_component	5	1	1905	1	20947	0.0909438
GO:0046130	purine ribonucleoside catabolic process	biological_process	10	1	1905	1	20947	0.0909438
GO:0051615	histamine uptake	biological_process	10	1	1905	1	20947	0.0909438
GO:2000003	positive regulation of DNA damage checkpoint	biological_process	11	1	1905	1	20947	0.0909438
GO:0016505	peptidase activator activity involved in apoptotic process	molecular_function	6	1	1905	1	20947	0.0909438
GO:1903751	negative regulation of intrinsic apoptotic signaling pathway in response to hydrogen peroxide	biological_process	12	1	1905	1	20947	0.0909438
GO:0005289	high-affinity arginine transmembrane transporter activity	molecular_function	11	1	1905	1	20947	0.0909438
GO:0002944	cyclin K-CDK12 complex	cellular_component	8	1	1905	1	20947	0.0909438
GO:0009855	determination of bilateral symmetry	biological_process	8	1	1905	1	20947	0.0909438
GO:0004666	prostaglandin-endoperoxide synthase activity	molecular_function	6	1	1905	1	20947	0.0909438
GO:0034465	response to carbon monoxide	biological_process	6	1	1905	1	20947	0.0909438
GO:0033626	positive regulation of integrin activation by cell surface receptor linked signal transduction	biological_process	8	1	1905	1	20947	0.0909438
GO:0003844	1,4-alpha-glucan branching enzyme activity	molecular_function	7	1	1905	1	20947	0.0909438
GO:1902548	negative regulation of cellular response to vascular endothelial growth factor stimulus	biological_process	10	1	1905	1	20947	0.0909438
GO:0072190	ureter urothelium development	biological_process	8	1	1905	1	20947	0.0909438
GO:1901264	carbohydrate derivative transport	biological_process	5	1	1905	1	20947	0.0909438
GO:0003220	left ventricular cardiac muscle tissue morphogenesis	biological_process	13	1	1905	1	20947	0.0909438
GO:0003999	adenine phosphoribosyltransferase activity	molecular_function	7	1	1905	1	20947	0.0909438
GO:0060601	lateral sprouting from an epithelium	biological_process	7	1	1905	1	20947	0.0909438
GO:0060667	branch elongation involved in salivary gland morphogenesis	biological_process	8	1	1905	1	20947	0.0909438
GO:0034665	integrin alpha1-beta1 complex	cellular_component	9	1	1905	1	20947	0.0909438
GO:0031544	peptidyl-proline 3-dioxygenase activity	molecular_function	8	1	1905	1	20947	0.0909438
GO:0044089	positive regulation of cellular component biogenesis	biological_process	6	1	1905	1	20947	0.0909438
GO:0060615	mammary gland bud formation	biological_process	9	1	1905	1	20947	0.0909438
GO:0010742	macrophage derived foam cell differentiation	biological_process	8	1	1905	1	20947	0.0909438
GO:2000726	negative regulation of cardiac muscle cell differentiation	biological_process	10	1	1905	1	20947	0.0909438
GO:2000491	positive regulation of hepatic stellate cell activation	biological_process	9	1	1905	1	20947	0.0909438
GO:0098632	protein binding involved in cell-cell adhesion	molecular_function	6	1	1905	1	20947	0.0909438
GO:1902952	positive regulation of dendritic spine maintenance	biological_process	9	1	1905	1	20947	0.0909438
GO:0060217	hemangioblast cell differentiation	biological_process	9	1	1905	1	20947	0.0909438
GO:0098906	regulation of Purkinje myocyte action potential	biological_process	10	1	1905	1	20947	0.0909438
GO:1901021	positive regulation of calcium ion transmembrane transporter activity	biological_process	10	1	1905	1	20947	0.0909438
GO:0085032	modulation by symbiont of host I-kappaB kinase/NF-kappaB cascade	biological_process	10	1	1905	1	20947	0.0909438
GO:0004056	argininosuccinate lyase activity	molecular_function	7	1	1905	1	20947	0.0909438
GO:0045353	interleukin-1 Type II receptor antagonist activity	molecular_function	8	1	1905	1	20947	0.0909438
GO:0060082	eye blink reflex	biological_process	6	1	1905	1	20947	0.0909438
GO:0060073	micturition	biological_process	7	1	1905	1	20947	0.0909438
GO:0004644	phosphoribosylglycinamide formyltransferase activity	molecular_function	7	1	1905	1	20947	0.0909438
GO:0035596	methylthiotransferase activity	molecular_function	7	1	1905	1	20947	0.0909438
GO:0005151	interleukin-1, Type II receptor binding	molecular_function	8	1	1905	1	20947	0.0909438
GO:2001113	negative regulation of cellular response to hepatocyte growth factor stimulus	biological_process	10	1	1905	1	20947	0.0909438
GO:0033004	negative regulation of mast cell activation	biological_process	8	1	1905	1	20947	0.0909438
GO:0070829	heterochromatin maintenance	biological_process	8	1	1905	1	20947	0.0909438
GO:0035603	fibroblast growth factor receptor signaling pathway involved in hemopoiesis	biological_process	7	1	1905	1	20947	0.0909438
GO:0097639	L-lysine import across plasma membrane	biological_process	9	1	1905	1	20947	0.0909438
GO:2000666	negative regulation of interleukin-13 secretion	biological_process	10	1	1905	1	20947	0.0909438
GO:0002066	columnar/cuboidal epithelial cell development	biological_process	9	1	1905	1	20947	0.0909438
GO:0034617	tetrahydrobiopterin binding	molecular_function	6	1	1905	1	20947	0.0909438
GO:0072366	regulation of cellular ketone metabolic process by positive regulation of transcription from RNA polymerase II promoter	biological_process	14	1	1905	1	20947	0.0909438
GO:0017125	deoxycytidyl transferase activity	molecular_function	7	1	1905	1	20947	0.0909438
GO:0015809	arginine transport	biological_process	7	1	1905	1	20947	0.0909438
GO:0071673	positive regulation of smooth muscle cell chemotaxis	biological_process	6	1	1905	1	20947	0.0909438
GO:0072169	specification of posterior mesonephric tubule identity	biological_process	10	1	1905	1	20947	0.0909438
GO:0002762	negative regulation of myeloid leukocyte differentiation	biological_process	10	1	1905	1	20947	0.0909438
GO:0060305	regulation of cell diameter	biological_process	7	1	1905	1	20947	0.0909438
GO:0047130	saccharopine dehydrogenase (NADP+, L-lysine-forming) activity	molecular_function	8	1	1905	1	20947	0.0909438
GO:0090260	negative regulation of retinal ganglion cell axon guidance	biological_process	7	1	1905	1	20947	0.0909438
GO:0006085	acetyl-CoA biosynthetic process	biological_process	8	1	1905	1	20947	0.0909438
GO:0035511	oxidative DNA demethylation	biological_process	12	1	1905	1	20947	0.0909438
GO:0031405	lipoic acid binding	molecular_function	6	1	1905	1	20947	0.0909438
GO:0015390	purine-specific nucleoside:sodium symporter activity	molecular_function	11	1	1905	1	20947	0.0909438
GO:0030845	phospholipase C-inhibiting G-protein coupled receptor signaling pathway	biological_process	9	1	1905	1	20947	0.0909438
GO:0019962	type I interferon binding	molecular_function	7	1	1905	1	20947	0.0909438
GO:0006046	N-acetylglucosamine catabolic process	biological_process	9	1	1905	1	20947	0.0909438
GO:0004686	elongation factor-2 kinase activity	molecular_function	10	1	1905	1	20947	0.0909438
GO:0004637	phosphoribosylamine-glycine ligase activity	molecular_function	6	1	1905	1	20947	0.0909438
GO:2000795	negative regulation of epithelial cell proliferation involved in lung morphogenesis	biological_process	7	1	1905	1	20947	0.0909438
GO:2000438	negative regulation of monocyte extravasation	biological_process	8	1	1905	1	20947	0.0909438
GO:0007388	posterior compartment specification	biological_process	10	1	1905	1	20947	0.0909438
GO:0031248	protein acetyltransferase complex	cellular_component	7	1	1905	1	20947	0.0909438
GO:0043924	suramin binding	molecular_function	5	1	1905	1	20947	0.0909438
GO:0005943	phosphatidylinositol 3-kinase complex, class IA	cellular_component	13	1	1905	1	20947	0.0909438
GO:0004142	diacylglycerol cholinephosphotransferase activity	molecular_function	8	1	1905	1	20947	0.0909438
GO:0050656	3'-phosphoadenosine 5'-phosphosulfate binding	molecular_function	9	1	1905	1	20947	0.0909438
GO:0046880	regulation of follicle-stimulating hormone secretion	biological_process	12	1	1905	1	20947	0.0909438
GO:0019319	hexose biosynthetic process	biological_process	8	1	1905	1	20947	0.0909438
GO:0044294	dendritic growth cone	cellular_component	7	1	1905	1	20947	0.0909438
GO:0070221	sulfide oxidation, using sulfide:quinone oxidoreductase	biological_process	7	1	1905	1	20947	0.0909438
GO:0008470	isovaleryl-CoA dehydrogenase activity	molecular_function	7	1	1905	1	20947	0.0909438
GO:0002371	dendritic cell cytokine production	biological_process	6	1	1905	1	20947	0.0909438
GO:0034346	positive regulation of type III interferon production	biological_process	8	1	1905	1	20947	0.0909438
GO:0060804	positive regulation of Wnt signaling pathway by BMP signaling pathway	biological_process	14	1	1905	1	20947	0.0909438
GO:0070859	positive regulation of bile acid biosynthetic process	biological_process	11	1	1905	1	20947	0.0909438
GO:1900825	regulation of membrane depolarization during cardiac muscle cell action potential	biological_process	7	1	1905	1	20947	0.0909438
GO:0008832	dGTPase activity	molecular_function	8	1	1905	1	20947	0.0909438
GO:0042824	MHC class I peptide loading complex	cellular_component	14	1	1905	1	20947	0.0909438
GO:0003860	3-hydroxyisobutyryl-CoA hydrolase activity	molecular_function	8	1	1905	1	20947	0.0909438
GO:0051780	behavioral response to nutrient	biological_process	4	1	1905	1	20947	0.0909438
GO:0061430	bone trabecula morphogenesis	biological_process	6	1	1905	1	20947	0.0909438
GO:0051790	short-chain fatty acid biosynthetic process	biological_process	10	1	1905	1	20947	0.0909438
GO:0070926	regulation of ATP:ADP antiporter activity	biological_process	9	1	1905	1	20947	0.0909438
GO:0061033	secretion by lung epithelial cell involved in lung growth	biological_process	6	1	1905	1	20947	0.0909438
GO:0033229	cysteine transmembrane transporter activity	molecular_function	10	1	1905	1	20947	0.0909438
GO:0033193	Lsd1/2 complex	cellular_component	11	1	1905	1	20947	0.0909438
GO:0006984	ER-nucleus signaling pathway	biological_process	7	1	1905	1	20947	0.0909438
GO:0034136	negative regulation of toll-like receptor 2 signaling pathway	biological_process	11	1	1905	1	20947	0.0909438
GO:0097626	low-affinity L-arginine transmembrane transporter activity	molecular_function	12	1	1905	1	20947	0.0909438
GO:0070304	positive regulation of stress-activated protein kinase signaling cascade	biological_process	10	1	1905	1	20947	0.0909438
GO:0048769	sarcomerogenesis	biological_process	9	1	1905	1	20947	0.0909438
GO:0033382	maintenance of granzyme B location in T cell secretory granule	biological_process	11	1	1905	1	20947	0.0909438
GO:0097326	melanocyte adhesion	biological_process	8	1	1905	1	20947	0.0909438
GO:0048073	regulation of eye pigmentation	biological_process	7	1	1905	1	20947	0.0909438
GO:0048087	positive regulation of developmental pigmentation	biological_process	7	1	1905	1	20947	0.0909438
GO:0008478	pyridoxal kinase activity	molecular_function	7	1	1905	1	20947	0.0909438
GO:0035826	rubidium ion transport	biological_process	8	1	1905	1	20947	0.0909438
GO:0060915	mesenchymal cell differentiation involved in lung development	biological_process	9	1	1905	1	20947	0.0909438
GO:0001179	RNA polymerase I transcription factor binding	molecular_function	6	1	1905	1	20947	0.0909438
GO:0006925	inflammatory cell apoptotic process	biological_process	9	1	1905	1	20947	0.0909438
GO:0008510	sodium:bicarbonate symporter activity	molecular_function	10	1	1905	1	20947	0.0909438
GO:0004138	deoxyguanosine kinase activity	molecular_function	10	1	1905	1	20947	0.0909438
GO:0004362	glutathione-disulfide reductase activity	molecular_function	7	1	1905	1	20947	0.0909438
GO:0008523	sodium-dependent multivitamin transmembrane transporter activity	molecular_function	10	1	1905	1	20947	0.0909438
GO:0051606	detection of stimulus	biological_process	4	1	1905	1	20947	0.0909438
GO:2000452	regulation of CD8-positive, alpha-beta cytotoxic T cell extravasation	biological_process	9	1	1905	1	20947	0.0909438
GO:0005292	high-affinity lysine transmembrane transporter activity	molecular_function	11	1	1905	1	20947	0.0909438
GO:0003415	chondrocyte hypertrophy	biological_process	7	1	1905	1	20947	0.0909438
GO:0015887	pantothenate transmembrane transport	biological_process	7	1	1905	1	20947	0.0909438
GO:2000663	negative regulation of interleukin-5 secretion	biological_process	10	1	1905	1	20947	0.0909438
GO:1900225	regulation of NLRP3 inflammasome complex assembly	biological_process	7	1	1905	1	20947	0.0909438
GO:0035604	fibroblast growth factor receptor signaling pathway involved in positive regulation of cell proliferation in bone marrow	biological_process	11	1	1905	1	20947	0.0909438
GO:0097343	ripoptosome assembly	biological_process	8	1	1905	1	20947	0.0909438
GO:0015864	pyrimidine nucleoside transport	biological_process	7	1	1905	1	20947	0.0909438
GO:0006678	glucosylceramide metabolic process	biological_process	9	1	1905	1	20947	0.0909438
GO:0030167	proteoglycan catabolic process	biological_process	8	1	1905	1	20947	0.0909438
GO:0048388	endosomal lumen acidification	biological_process	6	1	1905	1	20947	0.0909438
GO:0015878	biotin transport	biological_process	10	1	1905	1	20947	0.0909438
GO:0042628	mating plug formation	biological_process	8	1	1905	1	20947	0.0909438
GO:0032919	spermine acetylation	biological_process	10	1	1905	1	20947	0.0909438
GO:0052714	mannosyl-inositol phosphorylceramide phospholipase activity	molecular_function	11	1	1905	1	20947	0.0909438
GO:0043067	regulation of programmed cell death	biological_process	7	1	1905	1	20947	0.0909438
GO:0060611	mammary gland fat development	biological_process	10	1	1905	1	20947	0.0909438
GO:0097144	BAX complex	cellular_component	6	1	1905	1	20947	0.0909438
GO:0072303	positive regulation of glomerular metanephric mesangial cell proliferation	biological_process	8	1	1905	1	20947	0.0909438
GO:0042339	keratan sulfate metabolic process	biological_process	9	1	1905	1	20947	0.0909438
GO:0005862	muscle thin filament tropomyosin	cellular_component	13	1	1905	1	20947	0.0909438
GO:0072139	glomerular parietal epithelial cell differentiation	biological_process	10	1	1905	1	20947	0.0909438
GO:0001888	glucuronyl-galactosyl-proteoglycan 4-alpha-N-acetylglucosaminyltransferase activity	molecular_function	8	1	1905	1	20947	0.0909438
GO:0000097	sulfur amino acid biosynthetic process	biological_process	8	1	1905	1	20947	0.0909438
GO:1902959	regulation of aspartic-type endopeptidase activity involved in amyloid precursor protein catabolic process	biological_process	10	1	1905	1	20947	0.0909438
GO:0070570	regulation of neuron projection regeneration	biological_process	8	1	1905	1	20947	0.0909438
GO:0002041	intussusceptive angiogenesis	biological_process	11	1	1905	1	20947	0.0909438
GO:0004349	glutamate 5-kinase activity	molecular_function	8	1	1905	1	20947	0.0909438
GO:0033373	maintenance of protease location in mast cell secretory granule	biological_process	10	1	1905	1	20947	0.0909438
GO:0036309	protein localization to M-band	biological_process	8	1	1905	1	20947	0.0909438
GO:0004777	succinate-semialdehyde dehydrogenase (NAD+) activity	molecular_function	7	1	1905	1	20947	0.0909438
GO:0010611	regulation of cardiac muscle hypertrophy	biological_process	10	1	1905	1	20947	0.0909438
GO:0012510	trans-Golgi network transport vesicle membrane	cellular_component	13	1	1905	1	20947	0.0909438
GO:1902855	regulation of nonmotile primary cilium assembly	biological_process	8	1	1905	1	20947	0.0909438
GO:0042986	positive regulation of amyloid precursor protein biosynthetic process	biological_process	10	1	1905	1	20947	0.0909438
GO:0032144	4-aminobutyrate transaminase complex	cellular_component	7	1	1905	1	20947	0.0909438
GO:0047131	saccharopine dehydrogenase (NAD+, L-glutamate-forming) activity	molecular_function	8	1	1905	1	20947	0.0909438
GO:0045876	positive regulation of sister chromatid cohesion	biological_process	8	1	1905	1	20947	0.0909438
GO:0030626	U12 snRNA binding	molecular_function	8	1	1905	1	20947	0.0909438
GO:0003051	angiotensin-mediated drinking behavior	biological_process	6	1	1905	1	20947	0.0909438
GO:2000097	regulation of smooth muscle cell-matrix adhesion	biological_process	8	1	1905	1	20947	0.0909438
GO:0021683	cerebellar granular layer morphogenesis	biological_process	14	1	1905	1	20947	0.0909438
GO:0086029	Purkinje myocyte to ventricular cardiac muscle cell signaling	biological_process	8	1	1905	1	20947	0.0909438
GO:0009443	pyridoxal 5'-phosphate salvage	biological_process	9	1	1905	1	20947	0.0909438
GO:0055064	chloride ion homeostasis	biological_process	10	1	1905	1	20947	0.0909438
GO:0038093	Fc receptor signaling pathway	biological_process	8	1	1905	1	20947	0.0909438
GO:0035674	tricarboxylic acid transmembrane transport	biological_process	7	1	1905	1	20947	0.0909438
GO:0004990	oxytocin receptor activity	molecular_function	7	1	1905	1	20947	0.0909438
GO:0032918	spermidine acetylation	biological_process	10	1	1905	1	20947	0.0909438
GO:0008127	quercetin 2,3-dioxygenase activity	molecular_function	7	1	1905	1	20947	0.0909438
GO:0086054	bundle of His cell to Purkinje myocyte communication by electrical coupling	biological_process	8	1	1905	1	20947	0.0909438
GO:0004607	phosphatidylcholine-sterol O-acyltransferase activity	molecular_function	8	1	1905	1	20947	0.0909438
GO:0086039	calcium-transporting ATPase activity involved in regulation of cardiac muscle cell membrane potential	molecular_function	16	1	1905	1	20947	0.0909438
GO:1901641	ITP binding	molecular_function	8	1	1905	1	20947	0.0909438
GO:0047390	glycerophosphocholine cholinephosphodiesterase activity	molecular_function	8	1	1905	1	20947	0.0909438
GO:1990175	EH domain binding	molecular_function	6	1	1905	1	20947	0.0909438
GO:0035645	enteric smooth muscle cell differentiation	biological_process	9	1	1905	1	20947	0.0909438
GO:0004489	methylenetetrahydrofolate reductase (NAD(P)H) activity	molecular_function	7	1	1905	1	20947	0.0909438
GO:0055099	response to high density lipoprotein particle	biological_process	6	1	1905	1	20947	0.0909438
GO:0060595	fibroblast growth factor receptor signaling pathway involved in mammary gland specification	biological_process	11	1	1905	1	20947	0.0909438
GO:0048588	developmental cell growth	biological_process	6	1	1905	1	20947	0.0909438
GO:0035723	interleukin-15-mediated signaling pathway	biological_process	9	1	1905	1	20947	0.0909438
GO:0004736	pyruvate carboxylase activity	molecular_function	6	1	1905	1	20947	0.0909438
GO:2001306	lipoxin B4 biosynthetic process	biological_process	10	1	1905	1	20947	0.0909438
GO:0050277	sedoheptulokinase activity	molecular_function	7	1	1905	1	20947	0.0909438
GO:0005451	monovalent cation:proton antiporter activity	molecular_function	10	1	1905	1	20947	0.0909438
GO:0060397	JAK-STAT cascade involved in growth hormone signaling pathway	biological_process	11	1	1905	1	20947	0.0909438
GO:0005009	insulin-activated receptor activity	molecular_function	10	1	1905	1	20947	0.0909438
GO:0030437	ascospore formation	biological_process	7	1	1905	1	20947	0.0909438
GO:0061597	cyclic pyranopterin monophosphate synthase activity	molecular_function	6	1	1905	1	20947	0.0909438
GO:0009134	nucleoside diphosphate catabolic process	biological_process	9	1	1905	1	20947	0.0909438
GO:0071862	protein phosphatase type 1 activator activity	molecular_function	7	1	1905	1	20947	0.0909438
GO:0016844	strictosidine synthase activity	molecular_function	7	1	1905	1	20947	0.0909438
GO:0004120	photoreceptor cyclic-nucleotide phosphodiesterase activity	molecular_function	10	1	1905	1	20947	0.0909438
GO:0005072	transforming growth factor beta receptor, cytoplasmic mediator activity	molecular_function	6	1	1905	1	20947	0.0909438
GO:0038052	RNA polymerase II transcription factor activity, estrogen-activated sequence-specific DNA binding	molecular_function	7	1	1905	1	20947	0.0909438
GO:0002313	mature B cell differentiation involved in immune response	biological_process	9	1	1905	1	20947	0.0909438
GO:0034684	integrin alphav-beta5 complex	cellular_component	9	1	1905	1	20947	0.0909438
GO:0071400	cellular response to oleic acid	biological_process	8	1	1905	1	20947	0.0909438
GO:0019676	ammonia assimilation cycle	biological_process	10	1	1905	1	20947	0.0909438
GO:0004123	cystathionine gamma-lyase activity	molecular_function	6	1	1905	1	20947	0.0909438
GO:0004648	O-phospho-L-serine:2-oxoglutarate aminotransferase activity	molecular_function	7	1	1905	1	20947	0.0909438
GO:0019451	L-cysteine catabolic process to pyruvate, using cysteine dioxygenase	biological_process	12	1	1905	1	20947	0.0909438
GO:0070762	nuclear pore transmembrane ring	cellular_component	13	1	1905	1	20947	0.0909438
GO:0001777	T cell homeostatic proliferation	biological_process	7	1	1905	1	20947	0.0909438
GO:0052712	inositol phosphosphingolipid phospholipase activity	molecular_function	9	1	1905	1	20947	0.0909438
GO:0006681	galactosylceramide metabolic process	biological_process	9	1	1905	1	20947	0.0909438
GO:0043509	activin A complex	cellular_component	7	1	1905	1	20947	0.0909438
GO:0046272	stilbene catabolic process	biological_process	8	1	1905	1	20947	0.0909438
GO:1900272	negative regulation of long-term synaptic potentiation	biological_process	12	1	1905	1	20947	0.0909438
GO:0047256	lactosylceramide 1,3-N-acetyl-beta-D-glucosaminyltransferase activity	molecular_function	8	1	1905	1	20947	0.0909438
GO:0047291	lactosylceramide alpha-2,3-sialyltransferase activity	molecular_function	7	1	1905	1	20947	0.0909438
GO:0044540	L-cystine L-cysteine-lyase (deaminating)	molecular_function	6	1	1905	1	20947	0.0909438
GO:2000597	positive regulation of optic nerve formation	biological_process	14	1	1905	1	20947	0.0909438
GO:0097165	nuclear stress granule	cellular_component	9	1	1905	1	20947	0.0909438
GO:0072608	interleukin-10 secretion	biological_process	8	1	1905	1	20947	0.0909438
GO:0008480	sarcosine dehydrogenase activity	molecular_function	7	1	1905	1	20947	0.0909438
GO:0045906	negative regulation of vasoconstriction	biological_process	11	1	1905	1	20947	0.0909438
GO:1901529	positive regulation of anion channel activity	biological_process	10	1	1905	1	20947	0.0909438
GO:0034329	cell junction assembly	biological_process	6	1	1905	1	20947	0.0909438
GO:0019724	B cell mediated immunity	biological_process	7	1	1905	1	20947	0.0909438
GO:0010878	cholesterol storage	biological_process	7	1	1905	1	20947	0.0909438
GO:0002072	optic cup morphogenesis involved in camera-type eye development	biological_process	11	1	1905	1	20947	0.0909438
GO:0070202	regulation of establishment of protein localization to chromosome	biological_process	6	1	1905	1	20947	0.0909438
GO:1901639	XDP catabolic process	biological_process	12	1	1905	1	20947	0.0909438
GO:0072143	mesangial cell development	biological_process	9	1	1905	1	20947	0.0909438
GO:0070667	negative regulation of mast cell proliferation	biological_process	7	1	1905	1	20947	0.0909438
GO:2000612	regulation of thyroid-stimulating hormone secretion	biological_process	11	1	1905	1	20947	0.0909438
GO:0046459	short-chain fatty acid metabolic process	biological_process	10	1	1905	1	20947	0.0909438
GO:0010766	negative regulation of sodium ion transport	biological_process	10	1	1905	1	20947	0.0909438
GO:1902979	mitotic DNA replication termination	biological_process	14	1	1905	1	20947	0.0909438
GO:0048635	negative regulation of muscle organ development	biological_process	10	1	1905	1	20947	0.0909438
GO:0010925	positive regulation of inositol-polyphosphate 5-phosphatase activity	biological_process	11	1	1905	1	20947	0.0909438
GO:0046520	sphingoid biosynthetic process	biological_process	8	1	1905	1	20947	0.0909438
GO:0072278	metanephric comma-shaped body morphogenesis	biological_process	13	1	1905	1	20947	0.0909438
GO:0051102	DNA ligation involved in DNA recombination	biological_process	10	1	1905	1	20947	0.0909438
GO:0005757	mitochondrial permeability transition pore complex	cellular_component	12	1	1905	1	20947	0.0909438
GO:1900133	regulation of renin secretion into blood stream	biological_process	8	1	1905	1	20947	0.0909438
GO:0080163	regulation of protein serine/threonine phosphatase activity	biological_process	11	1	1905	1	20947	0.0909438
GO:0004001	adenosine kinase activity	molecular_function	9	1	1905	1	20947	0.0909438
GO:0004492	methylmalonyl-CoA decarboxylase activity	molecular_function	7	1	1905	1	20947	0.0909438
GO:0002920	regulation of humoral immune response	biological_process	6	1	1905	1	20947	0.0909438
GO:1903409	reactive oxygen species biosynthetic process	biological_process	5	1	1905	1	20947	0.0909438
GO:0097066	response to thyroid hormone	biological_process	6	1	1905	1	20947	0.0909438
GO:0001844	protein insertion into mitochondrial membrane involved in apoptotic signaling pathway	biological_process	11	1	1905	1	20947	0.0909438
GO:0097006	regulation of plasma lipoprotein particle levels	biological_process	5	1	1905	1	20947	0.0909438
GO:0042450	arginine biosynthetic process via ornithine	biological_process	11	1	1905	1	20947	0.0909438
GO:0061502	early endosome to recycling endosome transport	biological_process	7	1	1905	1	20947	0.0909438
GO:1902037	negative regulation of hematopoietic stem cell differentiation	biological_process	10	1	1905	1	20947	0.0909438
GO:0003311	pancreatic D cell differentiation	biological_process	11	1	1905	1	20947	0.0909438
GO:0016768	spermine synthase activity	molecular_function	6	1	1905	1	20947	0.0909438
GO:0015734	taurine transport	biological_process	6	1	1905	1	20947	0.0909438
GO:0034681	integrin alpha11-beta1 complex	cellular_component	9	1	1905	1	20947	0.0909438
GO:0016077	snoRNA catabolic process	biological_process	10	1	1905	1	20947	0.0909438
GO:0015801	aromatic amino acid transport	biological_process	10	1	1905	1	20947	0.0909438
GO:0009890	negative regulation of biosynthetic process	biological_process	6	1	1905	1	20947	0.0909438
GO:0010868	negative regulation of triglyceride biosynthetic process	biological_process	10	1	1905	1	20947	0.0909438
GO:0061360	optic chiasma development	biological_process	11	1	1905	1	20947	0.0909438
GO:0044301	climbing fiber	cellular_component	8	1	1905	1	20947	0.0909438
GO:0051870	methotrexate binding	molecular_function	5	1	1905	1	20947	0.0909438
GO:0032055	negative regulation of translation in response to stress	biological_process	10	1	1905	1	20947	0.0909438
GO:1903712	cysteine transmembrane transport	biological_process	8	1	1905	1	20947	0.0909438
GO:0035373	chondroitin sulfate proteoglycan binding	molecular_function	7	1	1905	1	20947	0.0909438
GO:0071305	cellular response to vitamin D	biological_process	10	1	1905	1	20947	0.0909438
GO:1902036	regulation of hematopoietic stem cell differentiation	biological_process	9	1	1905	1	20947	0.0909438
GO:0007387	anterior compartment pattern formation	biological_process	10	1	1905	1	20947	0.0909438
GO:0061108	seminal vesicle epithelium development	biological_process	7	1	1905	1	20947	0.0909438
GO:0030486	smooth muscle dense body	cellular_component	11	1	1905	1	20947	0.0909438
GO:1903515	calcium ion transport from cytosol to endoplasmic reticulum	biological_process	8	1	1905	1	20947	0.0909438
GO:0034189	very-low-density lipoprotein particle binding	molecular_function	5	1	1905	1	20947	0.0909438
GO:0019912	cyclin-dependent protein kinase activating kinase activity	molecular_function	8	1	1905	1	20947	0.0909438
GO:0090025	regulation of monocyte chemotaxis	biological_process	7	1	1905	1	20947	0.0909438
GO:1903556	negative regulation of tumor necrosis factor superfamily cytokine production	biological_process	8	1	1905	1	20947	0.0909438
GO:0009013	succinate-semialdehyde dehydrogenase [NAD(P)+] activity	molecular_function	7	1	1905	1	20947	0.0909438
GO:0038178	complement component C5a signaling pathway	biological_process	8	1	1905	1	20947	0.0909438
GO:1902947	regulation of tau-protein kinase activity	biological_process	11	1	1905	1	20947	0.0909438
GO:0044209	AMP salvage	biological_process	12	1	1905	1	20947	0.0909438
GO:0002263	cell activation involved in immune response	biological_process	5	1	1905	1	20947	0.0909438
GO:0072234	metanephric nephron tubule development	biological_process	9	1	1905	1	20947	0.0909438
GO:0003071	renal system process involved in regulation of systemic arterial blood pressure	biological_process	10	1	1905	1	20947	0.0909438
GO:1902410	mitotic cytokinetic process	biological_process	8	1	1905	1	20947	0.0909438
GO:0014806	smooth muscle hyperplasia	biological_process	9	1	1905	1	20947	0.0909438
GO:0004368	glycerol-3-phosphate dehydrogenase activity	molecular_function	7	1	1905	1	20947	0.0909438
GO:0044688	7,8-dihydro-D-neopterin 2',3'-cyclic phosphate phosphodiesterase activity	molecular_function	8	1	1905	1	20947	0.0909438
GO:0098902	regulation of membrane depolarization during action potential	biological_process	6	1	1905	1	20947	0.0909438
GO:0098582	innate vocalization behavior	biological_process	6	1	1905	1	20947	0.0909438
GO:0046070	dGTP metabolic process	biological_process	12	1	1905	1	20947	0.0909438
GO:0070224	sulfide:quinone oxidoreductase activity	molecular_function	7	1	1905	1	20947	0.0909438
GO:0070235	regulation of activation-induced cell death of T cells	biological_process	8	1	1905	1	20947	0.0909438
GO:0002566	somatic diversification of immune receptors via somatic mutation	biological_process	5	1	1905	1	20947	0.0909438
GO:0046456	icosanoid biosynthetic process	biological_process	8	1	1905	1	20947	0.0909438
GO:0051373	FATZ binding	molecular_function	6	1	1905	1	20947	0.0909438
GO:0050792	regulation of viral process	biological_process	6	1	1905	1	20947	0.0909438
GO:0045799	positive regulation of chromatin assembly or disassembly	biological_process	9	1	1905	1	20947	0.0909438
GO:0002055	adenine binding	molecular_function	7	1	1905	1	20947	0.0909438
GO:0051029	rRNA transport	biological_process	5	1	1905	1	20947	0.0909438
GO:0045161	neuronal ion channel clustering	biological_process	12	1	1905	1	20947	0.0909438
GO:0043519	regulation of myosin II filament organization	biological_process	9	1	1905	1	20947	0.0909438
GO:0046122	purine deoxyribonucleoside metabolic process	biological_process	10	1	1905	1	20947	0.0909438
GO:0006127	glycerophosphate shuttle	biological_process	9	1	1905	1	20947	0.0909438
GO:0047277	globoside alpha-N-acetylgalactosaminyltransferase activity	molecular_function	8	1	1905	1	20947	0.0909438
GO:0006684	sphingomyelin metabolic process	biological_process	7	1	1905	1	20947	0.0909438
GO:0051284	positive regulation of sequestering of calcium ion	biological_process	13	1	1905	1	20947	0.0909438
GO:0010754	negative regulation of cGMP-mediated signaling	biological_process	12	1	1905	1	20947	0.0909438
GO:0060734	regulation of endoplasmic reticulum stress-induced eIF2 alpha phosphorylation	biological_process	12	1	1905	1	20947	0.0909438
GO:0019427	acetyl-CoA biosynthetic process from acetate	biological_process	9	1	1905	1	20947	0.0909438
GO:0008753	NADPH dehydrogenase (quinone) activity	molecular_function	7	1	1905	1	20947	0.0909438
GO:0070780	dihydrosphingosine-1-phosphate phosphatase activity	molecular_function	8	1	1905	1	20947	0.0909438
GO:0032116	SMC loading complex	cellular_component	11	1	1905	1	20947	0.0909438
GO:0004641	phosphoribosylformylglycinamidine cyclo-ligase activity	molecular_function	7	1	1905	1	20947	0.0909438
GO:0045352	interleukin-1 Type I receptor antagonist activity	molecular_function	8	1	1905	1	20947	0.0909438
GO:0031021	interphase microtubule organizing center	cellular_component	12	1	1905	1	20947	0.0909438
GO:2000276	negative regulation of oxidative phosphorylation uncoupler activity	biological_process	9	1	1905	1	20947	0.0909438
GO:0031001	response to brefeldin A	biological_process	7	1	1905	1	20947	0.0909438
GO:0097505	Rad6-Rad18 complex	cellular_component	8	1	1905	1	20947	0.0909438
GO:1901668	regulation of superoxide dismutase activity	biological_process	9	1	1905	1	20947	0.0909438
GO:0045123	cellular extravasation	biological_process	5	1	1905	1	20947	0.0909438
GO:1901475	pyruvate transmembrane transport	biological_process	8	1	1905	1	20947	0.0909438
GO:0008448	N-acetylglucosamine-6-phosphate deacetylase activity	molecular_function	7	1	1905	1	20947	0.0909438
GO:0004878	complement component C5a receptor activity	molecular_function	7	1	1905	1	20947	0.0909438
GO:0046979	TAP2 binding	molecular_function	6	1	1905	1	20947	0.0909438
GO:0071791	chemokine (C-C motif) ligand 5 binding	molecular_function	8	1	1905	1	20947	0.0909438
GO:0033961	cis-stilbene-oxide hydrolase activity	molecular_function	7	1	1905	1	20947	0.0909438
GO:0070984	SET domain binding	molecular_function	6	1	1905	1	20947	0.0909438
GO:0031259	uropod membrane	cellular_component	8	1	1905	1	20947	0.0909438
GO:0043533	inositol 1,3,4,5 tetrakisphosphate binding	molecular_function	6	1	1905	1	20947	0.0909438
GO:0032976	release of matrix enzymes from mitochondria	biological_process	7	1	1905	1	20947	0.0909438
GO:0002605	negative regulation of dendritic cell antigen processing and presentation	biological_process	7	1	1905	1	20947	0.0909438
GO:0045623	negative regulation of T-helper cell differentiation	biological_process	14	1	1905	1	20947	0.0909438
GO:0034148	negative regulation of toll-like receptor 5 signaling pathway	biological_process	11	1	1905	1	20947	0.0909438
GO:0071478	cellular response to radiation	biological_process	6	1	1905	1	20947	0.0909438
GO:0072164	mesonephric tubule development	biological_process	7	1	1905	1	20947	0.0909438
GO:0021769	orbitofrontal cortex development	biological_process	12	1	1905	1	20947	0.0909438
GO:1990117	B cell receptor apoptotic signaling pathway	biological_process	9	1	1905	1	20947	0.0909438
GO:0071211	protein targeting to vacuole involved in autophagy	biological_process	7	1	1905	1	20947	0.0909438
GO:0017172	cysteine dioxygenase activity	molecular_function	7	1	1905	1	20947	0.0909438
GO:0031750	D3 dopamine receptor binding	molecular_function	8	1	1905	1	20947	0.0909438
GO:1902512	positive regulation of apoptotic DNA fragmentation	biological_process	12	1	1905	1	20947	0.0909438
GO:0018009	N-terminal peptidyl-L-cysteine N-palmitoylation	biological_process	11	1	1905	1	20947	0.0909438
GO:0048787	presynaptic active zone membrane	cellular_component	9	1	1905	1	20947	0.0909438
GO:0032344	regulation of aldosterone metabolic process	biological_process	8	1	1905	1	20947	0.0909438
GO:0021547	midbrain-hindbrain boundary initiation	biological_process	11	1	1905	1	20947	0.0909438
GO:0021972	corticospinal neuron axon guidance through spinal cord	biological_process	9	1	1905	1	20947	0.0909438
GO:0006083	acetate metabolic process	biological_process	9	1	1905	1	20947	0.0909438
GO:0086024	adrenergic receptor signaling pathway involved in positive regulation of heart rate	biological_process	13	1	1905	1	20947	0.0909438
GO:0036371	protein localization to T-tubule	biological_process	7	1	1905	1	20947	0.0909438
GO:0072363	regulation of glycolytic process by positive regulation of transcription from RNA polymerase II promoter	biological_process	14	1	1905	1	20947	0.0909438
GO:0021834	chemorepulsion involved in embryonic olfactory bulb interneuron precursor migration	biological_process	13	1	1905	1	20947	0.0909438
GO:0031247	actin rod assembly	biological_process	8	1	1905	1	20947	0.0909438
GO:0052652	cyclic purine nucleotide metabolic process	biological_process	11	1	1905	1	20947	0.0909438
GO:0034667	integrin alpha3-beta1 complex	cellular_component	9	1	1905	1	20947	0.0909438
GO:0009448	gamma-aminobutyric acid metabolic process	biological_process	7	1	1905	1	20947	0.0909438
GO:0038133	ERBB2-ERBB3 signaling pathway	biological_process	12	1	1905	1	20947	0.0909438
GO:0016441	posttranscriptional gene silencing	biological_process	9	1	1905	1	20947	0.0909438
GO:0035926	chemokine (C-C motif) ligand 2 secretion	biological_process	9	1	1905	1	20947	0.0909438
GO:1902031	regulation of NADP metabolic process	biological_process	13	1	1905	1	20947	0.0909438
GO:0001069	regulatory region RNA binding	molecular_function	7	1	1905	1	20947	0.0909438
GO:0050929	induction of negative chemotaxis	biological_process	7	1	1905	1	20947	0.0909438
GO:0042412	taurine biosynthetic process	biological_process	7	1	1905	1	20947	0.0909438
GO:0042496	detection of diacyl bacterial lipopeptide	biological_process	10	1	1905	1	20947	0.0909438
GO:0072184	renal vesicle progenitor cell differentiation	biological_process	8	1	1905	1	20947	0.0909438
GO:0002581	negative regulation of antigen processing and presentation of peptide or polysaccharide antigen via MHC class II	biological_process	7	1	1905	1	20947	0.0909438
GO:1990578	perinuclear endoplasmic reticulum membrane	cellular_component	12	1	1905	1	20947	0.0909438
GO:0002190	cap-independent translational initiation	biological_process	10	1	1905	1	20947	0.0909438
GO:0098905	regulation of bundle of His cell action potential	biological_process	10	1	1905	1	20947	0.0909438
GO:1903452	positive regulation of G1 to G0 transition	biological_process	9	1	1905	1	20947	0.0909438
GO:0001544	initiation of primordial ovarian follicle growth	biological_process	9	1	1905	1	20947	0.0909438
GO:0050427	3'-phosphoadenosine 5'-phosphosulfate metabolic process	biological_process	12	1	1905	1	20947	0.0909438
GO:0042564	NLS-dependent protein nuclear import complex	cellular_component	8	1	1905	1	20947	0.0909438
GO:0030294	receptor signaling protein tyrosine kinase inhibitor activity	molecular_function	8	1	1905	1	20947	0.0909438
GO:0070685	macropinocytic cup	cellular_component	6	1	1905	1	20947	0.0909438
GO:0046006	regulation of activated T cell proliferation	biological_process	9	1	1905	1	20947	0.0909438
GO:0008743	L-threonine 3-dehydrogenase activity	molecular_function	7	1	1905	1	20947	0.0909438
GO:1903420	protein localization to endoplasmic reticulum tubular network	biological_process	9	1	1905	1	20947	0.0909438
GO:0072126	positive regulation of glomerular mesangial cell proliferation	biological_process	7	1	1905	1	20947	0.0909438
GO:0032002	interleukin-28 receptor complex	cellular_component	8	1	1905	1	20947	0.0909438
GO:0004350	glutamate-5-semialdehyde dehydrogenase activity	molecular_function	7	1	1905	1	20947	0.0909438
GO:0050444	aquacobalamin reductase (NADPH) activity	molecular_function	7	1	1905	1	20947	0.0909438
GO:0003165	Purkinje myocyte development	biological_process	11	1	1905	1	20947	0.0909438
GO:0005534	galactose binding	molecular_function	6	1	1905	1	20947	0.0909438
GO:0060739	mesenchymal-epithelial cell signaling involved in prostate gland development	biological_process	8	1	1905	1	20947	0.0909438
GO:0071348	cellular response to interleukin-11	biological_process	8	1	1905	1	20947	0.0909438
GO:0035602	fibroblast growth factor receptor signaling pathway involved in negative regulation of apoptotic process in bone marrow	biological_process	11	1	1905	1	20947	0.0909438
GO:0097638	L-arginine import across plasma membrane	biological_process	9	1	1905	1	20947	0.0909438
GO:1903281	positive regulation of calcium:sodium antiporter activity	biological_process	11	1	1905	1	20947	0.0909438
GO:0015132	prostaglandin transmembrane transporter activity	molecular_function	10	1	1905	1	20947	0.0909438
GO:2000425	regulation of apoptotic cell clearance	biological_process	8	1	1905	1	20947	0.0909438
GO:1990032	parallel fiber	cellular_component	9	1	1905	1	20947	0.0909438
GO:0051234	establishment of localization	biological_process	4	1	1905	1	20947	0.0909438
GO:0005150	interleukin-1, Type I receptor binding	molecular_function	8	1	1905	1	20947	0.0909438
GO:0006188	IMP biosynthetic process	biological_process	12	1	1905	1	20947	0.0909438
GO:0071676	negative regulation of mononuclear cell migration	biological_process	7	1	1905	1	20947	0.0909438
GO:0001914	regulation of T cell mediated cytotoxicity	biological_process	6	1	1905	1	20947	0.0909438
GO:0005369	taurine:sodium symporter activity	molecular_function	11	1	1905	1	20947	0.0909438
GO:0003205	cardiac chamber development	biological_process	9	1	1905	1	20947	0.0909438
GO:0030474	spindle pole body duplication	biological_process	9	1	1905	1	20947	0.0909438
GO:0031532	actin cytoskeleton reorganization	biological_process	7	7	1905	43	20947	0.0913232
GO:0008283	cell proliferation	biological_process	4	21	1905	170	20947	0.0924038
GO:0030168	platelet activation	biological_process	6	5	1905	27	20947	0.0930435
GO:0010718	positive regulation of epithelial to mesenchymal transition	biological_process	12	5	1905	27	20947	0.0930435
GO:0045600	positive regulation of fat cell differentiation	biological_process	9	6	1905	35	20947	0.0933709
GO:0071260	cellular response to mechanical stimulus	biological_process	6	6	1905	35	20947	0.0933709
GO:0016337	single organismal cell-cell adhesion	biological_process	6	10	1905	69	20947	0.0935809
GO:0005667	transcription factor complex	cellular_component	7	20	1905	161	20947	0.0944849
GO:0007420	brain development	biological_process	9	13	1905	96	20947	0.0946755
GO:0004725	protein tyrosine phosphatase activity	molecular_function	9	13	1905	96	20947	0.0946755
GO:0030036	actin cytoskeleton organization	biological_process	6	13	1905	96	20947	0.0946755
GO:0005635	nuclear envelope	cellular_component	11	12	1905	87	20947	0.0949191
GO:0000980	RNA polymerase II distal enhancer sequence-specific DNA binding	molecular_function	11	8	1905	52	20947	0.0962346
GO:0001771	immunological synapse formation	biological_process	6	2	1905	6	20947	0.0968821
GO:0060219	camera-type eye photoreceptor cell differentiation	biological_process	12	2	1905	6	20947	0.0968821
GO:0001783	B cell apoptotic process	biological_process	11	2	1905	6	20947	0.0968821
GO:2000096	positive regulation of Wnt signaling pathway, planar cell polarity pathway	biological_process	12	2	1905	6	20947	0.0968821
GO:0008235	metalloexopeptidase activity	molecular_function	8	2	1905	6	20947	0.0968821
GO:0034383	low-density lipoprotein particle clearance	biological_process	6	2	1905	6	20947	0.0968821
GO:0045616	regulation of keratinocyte differentiation	biological_process	10	2	1905	6	20947	0.0968821
GO:0060339	negative regulation of type I interferon-mediated signaling pathway	biological_process	10	2	1905	6	20947	0.0968821
GO:0045019	negative regulation of nitric oxide biosynthetic process	biological_process	8	2	1905	6	20947	0.0968821
GO:1990000	amyloid fibril formation	biological_process	6	2	1905	6	20947	0.0968821
GO:0008091	spectrin	cellular_component	11	2	1905	6	20947	0.0968821
GO:0033622	integrin activation	biological_process	8	2	1905	6	20947	0.0968821
GO:2000188	regulation of cholesterol homeostasis	biological_process	6	2	1905	6	20947	0.0968821
GO:0035988	chondrocyte proliferation	biological_process	5	2	1905	6	20947	0.0968821
GO:0046696	lipopolysaccharide receptor complex	cellular_component	7	2	1905	6	20947	0.0968821
GO:0006012	galactose metabolic process	biological_process	9	2	1905	6	20947	0.0968821
GO:0070972	protein localization to endoplasmic reticulum	biological_process	8	2	1905	6	20947	0.0968821
GO:0042754	negative regulation of circadian rhythm	biological_process	6	2	1905	6	20947	0.0968821
GO:0097028	dendritic cell differentiation	biological_process	8	2	1905	6	20947	0.0968821
GO:0014067	negative regulation of phosphatidylinositol 3-kinase signaling	biological_process	12	2	1905	6	20947	0.0968821
GO:0072162	metanephric mesenchymal cell differentiation	biological_process	11	2	1905	6	20947	0.0968821
GO:0042119	neutrophil activation	biological_process	7	2	1905	6	20947	0.0968821
GO:0060907	positive regulation of macrophage cytokine production	biological_process	10	2	1905	6	20947	0.0968821
GO:1900744	regulation of p38MAPK cascade	biological_process	12	2	1905	6	20947	0.0968821
GO:0034993	LINC complex	cellular_component	13	2	1905	6	20947	0.0968821
GO:0016494	C-X-C chemokine receptor activity	molecular_function	9	2	1905	6	20947	0.0968821
GO:0030854	positive regulation of granulocyte differentiation	biological_process	11	2	1905	6	20947	0.0968821
GO:0006474	N-terminal protein amino acid acetylation	biological_process	9	2	1905	6	20947	0.0968821
GO:0034138	toll-like receptor 3 signaling pathway	biological_process	9	2	1905	6	20947	0.0968821
GO:0070937	CRD-mediated mRNA stability complex	cellular_component	9	2	1905	6	20947	0.0968821
GO:0035810	positive regulation of urine volume	biological_process	8	2	1905	6	20947	0.0968821
GO:0045821	positive regulation of glycolytic process	biological_process	9	2	1905	6	20947	0.0968821
GO:0045778	positive regulation of ossification	biological_process	7	2	1905	6	20947	0.0968821
GO:0002260	lymphocyte homeostasis	biological_process	5	2	1905	6	20947	0.0968821
GO:0004767	sphingomyelin phosphodiesterase activity	molecular_function	8	2	1905	6	20947	0.0968821
GO:0000236	mitotic prometaphase	biological_process	7	2	1905	6	20947	0.0968821
GO:0031428	box C/D snoRNP complex	cellular_component	9	2	1905	6	20947	0.0968821
GO:0036122	BMP binding	molecular_function	6	2	1905	6	20947	0.0968821
GO:0045542	positive regulation of cholesterol biosynthetic process	biological_process	11	2	1905	6	20947	0.0968821
GO:0006777	Mo-molybdopterin cofactor biosynthetic process	biological_process	8	2	1905	6	20947	0.0968821
GO:0019511	peptidyl-proline hydroxylation	biological_process	9	2	1905	6	20947	0.0968821
GO:0042271	susceptibility to natural killer cell mediated cytotoxicity	biological_process	8	2	1905	6	20947	0.0968821
GO:0060402	calcium ion transport into cytosol	biological_process	13	2	1905	6	20947	0.0968821
GO:0010469	regulation of receptor activity	biological_process	8	2	1905	6	20947	0.0968821
GO:0032940	secretion by cell	biological_process	5	2	1905	6	20947	0.0968821
GO:0045794	negative regulation of cell volume	biological_process	7	2	1905	6	20947	0.0968821
GO:0008090	retrograde axonal transport	biological_process	9	2	1905	6	20947	0.0968821
GO:0005123	death receptor binding	molecular_function	8	2	1905	6	20947	0.0968821
GO:0032700	negative regulation of interleukin-17 production	biological_process	8	2	1905	6	20947	0.0968821
GO:0045656	negative regulation of monocyte differentiation	biological_process	11	2	1905	6	20947	0.0968821
GO:0051044	positive regulation of membrane protein ectodomain proteolysis	biological_process	8	2	1905	6	20947	0.0968821
GO:0007212	dopamine receptor signaling pathway	biological_process	9	2	1905	6	20947	0.0968821
GO:0035845	photoreceptor cell outer segment organization	biological_process	7	2	1905	6	20947	0.0968821
GO:0061180	mammary gland epithelium development	biological_process	10	2	1905	6	20947	0.0968821
GO:0033598	mammary gland epithelial cell proliferation	biological_process	11	2	1905	6	20947	0.0968821
GO:0006027	glycosaminoglycan catabolic process	biological_process	8	2	1905	6	20947	0.0968821
GO:0009303	rRNA transcription	biological_process	11	2	1905	6	20947	0.0968821
GO:0042297	vocal learning	biological_process	9	2	1905	6	20947	0.0968821
GO:0060576	intestinal epithelial cell development	biological_process	10	2	1905	6	20947	0.0968821
GO:0002315	marginal zone B cell differentiation	biological_process	10	2	1905	6	20947	0.0968821
GO:0072307	regulation of metanephric nephron tubule epithelial cell differentiation	biological_process	11	2	1905	6	20947	0.0968821
GO:0060059	embryonic retina morphogenesis in camera-type eye	biological_process	8	2	1905	6	20947	0.0968821
GO:0061299	retina vasculature morphogenesis in camera-type eye	biological_process	9	2	1905	6	20947	0.0968821
GO:0060561	apoptotic process involved in morphogenesis	biological_process	9	2	1905	6	20947	0.0968821
GO:0007171	activation of transmembrane receptor protein tyrosine kinase activity	biological_process	13	2	1905	6	20947	0.0968821
GO:0071933	Arp2/3 complex binding	molecular_function	6	2	1905	6	20947	0.0968821
GO:0045606	positive regulation of epidermal cell differentiation	biological_process	10	2	1905	6	20947	0.0968821
GO:0021860	pyramidal neuron development	biological_process	12	2	1905	6	20947	0.0968821
GO:1990247	N6-methyladenosine-containing RNA binding	molecular_function	7	2	1905	6	20947	0.0968821
GO:0006910	phagocytosis, recognition	biological_process	6	2	1905	6	20947	0.0968821
GO:0032930	positive regulation of superoxide anion generation	biological_process	9	2	1905	6	20947	0.0968821
GO:0060718	chorionic trophoblast cell differentiation	biological_process	7	2	1905	6	20947	0.0968821
GO:0060463	lung lobe morphogenesis	biological_process	10	2	1905	6	20947	0.0968821
GO:0023052	signaling	biological_process	3	2	1905	6	20947	0.0968821
GO:0007626	locomotory behavior	biological_process	4	9	1905	61	20947	0.0991767
GO:0097193	intrinsic apoptotic signaling pathway	biological_process	8	4	1905	20	20947	0.102206
GO:0031683	G-protein beta/gamma-subunit complex binding	molecular_function	6	4	1905	20	20947	0.102206
GO:0046580	negative regulation of Ras protein signal transduction	biological_process	11	4	1905	20	20947	0.102206
GO:0071902	positive regulation of protein serine/threonine kinase activity	biological_process	12	4	1905	20	20947	0.102206
GO:0003785	actin monomer binding	molecular_function	7	4	1905	20	20947	0.102206
GO:0034612	response to tumor necrosis factor	biological_process	7	4	1905	20	20947	0.102206
GO:0004714	transmembrane receptor protein tyrosine kinase activity	molecular_function	9	4	1905	20	20947	0.102206
GO:0030217	T cell differentiation	biological_process	9	4	1905	20	20947	0.102206
GO:0050679	positive regulation of epithelial cell proliferation	biological_process	6	6	1905	36	20947	0.103878
GO:0002020	protease binding	molecular_function	6	8	1905	53	20947	0.104801
GO:0032720	negative regulation of tumor necrosis factor production	biological_process	9	5	1905	28	20947	0.10522
GO:0030890	positive regulation of B cell proliferation	biological_process	9	5	1905	28	20947	0.10522
GO:0000062	fatty-acyl-CoA binding	molecular_function	6	5	1905	28	20947	0.10522
GO:0050919	negative chemotaxis	biological_process	6	5	1905	28	20947	0.10522
GO:0048873	homeostasis of number of cells within a tissue	biological_process	7	5	1905	28	20947	0.10522
GO:0035198	miRNA binding	molecular_function	7	3	1905	13	20947	0.107869
GO:0045598	regulation of fat cell differentiation	biological_process	8	3	1905	13	20947	0.107869
GO:0051393	alpha-actinin binding	molecular_function	7	3	1905	13	20947	0.107869
GO:0031290	retinal ganglion cell axon guidance	biological_process	8	3	1905	13	20947	0.107869
GO:0042026	protein refolding	biological_process	8	3	1905	13	20947	0.107869
GO:0008157	protein phosphatase 1 binding	molecular_function	8	3	1905	13	20947	0.107869
GO:0030111	regulation of Wnt signaling pathway	biological_process	9	3	1905	13	20947	0.107869
GO:0035255	ionotropic glutamate receptor binding	molecular_function	7	3	1905	13	20947	0.107869
GO:0045671	negative regulation of osteoclast differentiation	biological_process	11	3	1905	13	20947	0.107869
GO:0045028	G-protein coupled purinergic nucleotide receptor activity	molecular_function	8	3	1905	13	20947	0.107869
GO:0006911	phagocytosis, engulfment	biological_process	6	3	1905	13	20947	0.107869
GO:0097009	energy homeostasis	biological_process	6	3	1905	13	20947	0.107869
GO:0021772	olfactory bulb development	biological_process	13	3	1905	13	20947	0.107869
GO:0009617	response to bacterium	biological_process	7	3	1905	13	20947	0.107869
GO:0007520	myoblast fusion	biological_process	7	3	1905	13	20947	0.107869
GO:0019838	growth factor binding	molecular_function	5	3	1905	13	20947	0.107869
GO:0060076	excitatory synapse	cellular_component	4	3	1905	13	20947	0.107869
GO:0035589	G-protein coupled purinergic nucleotide receptor signaling pathway	biological_process	10	3	1905	13	20947	0.107869
GO:0060324	face development	biological_process	6	3	1905	13	20947	0.107869
GO:0046777	protein autophosphorylation	biological_process	9	15	1905	117	20947	0.109931
GO:0030307	positive regulation of cell growth	biological_process	7	7	1905	45	20947	0.110217
GO:0005516	calmodulin binding	molecular_function	5	14	1905	108	20947	0.111803
GO:0004674	protein serine/threonine kinase activity	molecular_function	8	30	1905	262	20947	0.112219
GO:0010976	positive regulation of neuron projection development	biological_process	8	8	1905	54	20947	0.113774
GO:0005085	guanyl-nucleotide exchange factor activity	molecular_function	3	8	1905	54	20947	0.113774
GO:0030173	integral component of Golgi membrane	cellular_component	13	6	1905	37	20947	0.114971
GO:0016328	lateral plasma membrane	cellular_component	7	6	1905	37	20947	0.114971
GO:0032880	regulation of protein localization	biological_process	6	6	1905	37	20947	0.114971
GO:0005938	cell cortex	cellular_component	9	11	1905	81	20947	0.115723
GO:0004843	thiol-dependent ubiquitin-specific protease activity	molecular_function	9	10	1905	72	20947	0.116045
GO:0046326	positive regulation of glucose import	biological_process	11	4	1905	21	20947	0.117621
GO:0005496	steroid binding	molecular_function	5	4	1905	21	20947	0.117621
GO:0030501	positive regulation of bone mineralization	biological_process	8	5	1905	29	20947	0.118135
GO:0032729	positive regulation of interferon-gamma production	biological_process	8	5	1905	29	20947	0.118135
GO:0030513	positive regulation of BMP signaling pathway	biological_process	15	5	1905	29	20947	0.118135
GO:0045494	photoreceptor cell maintenance	biological_process	5	5	1905	29	20947	0.118135
GO:0048565	digestive tract development	biological_process	7	5	1905	29	20947	0.118135
GO:0051289	protein homotetramerization	biological_process	10	7	1905	46	20947	0.120382
GO:0001228	transcriptional activator activity, RNA polymerase II transcription regulatory region sequence-specific binding	molecular_function	6	10	1905	73	20947	0.124148
GO:0055037	recycling endosome	cellular_component	10	10	1905	73	20947	0.124148
GO:0051091	positive regulation of sequence-specific DNA binding transcription factor activity	biological_process	13	9	1905	64	20947	0.124214
GO:0030674	protein binding, bridging	molecular_function	5	6	1905	38	20947	0.126633
GO:0030175	filopodium	cellular_component	6	6	1905	38	20947	0.126633
GO:0007612	learning	biological_process	6	6	1905	38	20947	0.126633
GO:0010642	negative regulation of platelet-derived growth factor receptor signaling pathway	biological_process	12	2	1905	7	20947	0.127688
GO:0030301	cholesterol transport	biological_process	7	2	1905	7	20947	0.127688
GO:0005539	glycosaminoglycan binding	molecular_function	5	2	1905	7	20947	0.127688
GO:0035591	signaling adaptor activity	molecular_function	5	2	1905	7	20947	0.127688
GO:0010837	regulation of keratinocyte proliferation	biological_process	7	2	1905	7	20947	0.127688
GO:1903364	positive regulation of cellular protein catabolic process	biological_process	9	2	1905	7	20947	0.127688
GO:0010669	epithelial structure maintenance	biological_process	7	2	1905	7	20947	0.127688
GO:0051146	striated muscle cell differentiation	biological_process	8	2	1905	7	20947	0.127688
GO:0004322	ferroxidase activity	molecular_function	7	2	1905	7	20947	0.127688
GO:0043596	nuclear replication fork	cellular_component	13	2	1905	7	20947	0.127688
GO:0030042	actin filament depolymerization	biological_process	9	2	1905	7	20947	0.127688
GO:0046512	sphingosine biosynthetic process	biological_process	7	2	1905	7	20947	0.127688
GO:0016233	telomere capping	biological_process	10	2	1905	7	20947	0.127688
GO:0006654	phosphatidic acid biosynthetic process	biological_process	8	2	1905	7	20947	0.127688
GO:0006098	pentose-phosphate shunt	biological_process	14	2	1905	7	20947	0.127688
GO:0097433	dense body	cellular_component	9	2	1905	7	20947	0.127688
GO:0010881	regulation of cardiac muscle contraction by regulation of the release of sequestered calcium ion	biological_process	11	2	1905	7	20947	0.127688
GO:0070097	delta-catenin binding	molecular_function	5	2	1905	7	20947	0.127688
GO:0016709	oxidoreductase activity, acting on paired donors, with incorporation or reduction of molecular oxygen, NAD(P)H as one donor, and incorporation of one atom of oxygen	molecular_function	6	2	1905	7	20947	0.127688
GO:0010744	positive regulation of macrophage derived foam cell differentiation	biological_process	10	2	1905	7	20947	0.127688
GO:0007004	telomere maintenance via telomerase	biological_process	11	2	1905	7	20947	0.127688
GO:0060674	placenta blood vessel development	biological_process	7	2	1905	7	20947	0.127688
GO:0048148	behavioral response to cocaine	biological_process	6	2	1905	7	20947	0.127688
GO:0005536	glucose binding	molecular_function	6	2	1905	7	20947	0.127688
GO:0000900	translation repressor activity, nucleic acid binding	molecular_function	7	2	1905	7	20947	0.127688
GO:0043560	insulin receptor substrate binding	molecular_function	5	2	1905	7	20947	0.127688
GO:0060013	righting reflex	biological_process	6	2	1905	7	20947	0.127688
GO:0014850	response to muscle activity	biological_process	5	2	1905	7	20947	0.127688
GO:0060831	smoothened signaling pathway involved in dorsal/ventral neural tube patterning	biological_process	9	2	1905	7	20947	0.127688
GO:0005577	fibrinogen complex	cellular_component	5	2	1905	7	20947	0.127688
GO:0007184	SMAD protein import into nucleus	biological_process	10	2	1905	7	20947	0.127688
GO:0070181	small ribosomal subunit rRNA binding	molecular_function	8	2	1905	7	20947	0.127688
GO:1901381	positive regulation of potassium ion transmembrane transport	biological_process	9	2	1905	7	20947	0.127688
GO:0016208	AMP binding	molecular_function	9	2	1905	7	20947	0.127688
GO:0043304	regulation of mast cell degranulation	biological_process	10	2	1905	7	20947	0.127688
GO:0040037	negative regulation of fibroblast growth factor receptor signaling pathway	biological_process	12	2	1905	7	20947	0.127688
GO:0060087	relaxation of vascular smooth muscle	biological_process	11	2	1905	7	20947	0.127688
GO:0010745	negative regulation of macrophage derived foam cell differentiation	biological_process	10	2	1905	7	20947	0.127688
GO:0048762	mesenchymal cell differentiation	biological_process	8	2	1905	7	20947	0.127688
GO:0042116	macrophage activation	biological_process	6	2	1905	7	20947	0.127688
GO:0035234	ectopic germ cell programmed cell death	biological_process	6	2	1905	7	20947	0.127688
GO:0060218	hematopoietic stem cell differentiation	biological_process	8	2	1905	7	20947	0.127688
GO:0032794	GTPase activating protein binding	molecular_function	5	2	1905	7	20947	0.127688
GO:0060687	regulation of branching involved in prostate gland morphogenesis	biological_process	10	2	1905	7	20947	0.127688
GO:0033689	negative regulation of osteoblast proliferation	biological_process	6	2	1905	7	20947	0.127688
GO:0051149	positive regulation of muscle cell differentiation	biological_process	9	2	1905	7	20947	0.127688
GO:0070306	lens fiber cell differentiation	biological_process	8	2	1905	7	20947	0.127688
GO:0050707	regulation of cytokine secretion	biological_process	8	2	1905	7	20947	0.127688
GO:0012507	ER to Golgi transport vesicle membrane	cellular_component	13	2	1905	7	20947	0.127688
GO:0031045	dense core granule	cellular_component	12	2	1905	7	20947	0.127688
GO:0030056	hemidesmosome	cellular_component	5	2	1905	7	20947	0.127688
GO:0019464	glycine decarboxylation via glycine cleavage system	biological_process	11	2	1905	7	20947	0.127688
GO:0042535	positive regulation of tumor necrosis factor biosynthetic process	biological_process	9	2	1905	7	20947	0.127688
GO:0044257	cellular protein catabolic process	biological_process	7	2	1905	7	20947	0.127688
GO:0001939	female pronucleus	cellular_component	11	2	1905	7	20947	0.127688
GO:0042753	positive regulation of circadian rhythm	biological_process	6	2	1905	7	20947	0.127688
GO:0002322	B cell proliferation involved in immune response	biological_process	9	2	1905	7	20947	0.127688
GO:0061133	endopeptidase activator activity	molecular_function	6	2	1905	7	20947	0.127688
GO:2000637	positive regulation of gene silencing by miRNA	biological_process	13	2	1905	7	20947	0.127688
GO:2000177	regulation of neural precursor cell proliferation	biological_process	6	2	1905	7	20947	0.127688
GO:1990001	inhibition of cysteine-type endopeptidase activity involved in apoptotic process	biological_process	14	2	1905	7	20947	0.127688
GO:0003407	neural retina development	biological_process	12	2	1905	7	20947	0.127688
GO:0043142	single-stranded DNA-dependent ATPase activity	molecular_function	12	2	1905	7	20947	0.127688
GO:0097542	ciliary tip	cellular_component	8	2	1905	7	20947	0.127688
GO:0002199	zona pellucida receptor complex	cellular_component	5	2	1905	7	20947	0.127688
GO:2001022	positive regulation of response to DNA damage stimulus	biological_process	8	2	1905	7	20947	0.127688
GO:2000394	positive regulation of lamellipodium morphogenesis	biological_process	9	2	1905	7	20947	0.127688
GO:0048844	artery morphogenesis	biological_process	10	3	1905	14	20947	0.128422
GO:0031032	actomyosin structure organization	biological_process	7	3	1905	14	20947	0.128422
GO:0046827	positive regulation of protein export from nucleus	biological_process	9	3	1905	14	20947	0.128422
GO:0050715	positive regulation of cytokine secretion	biological_process	9	3	1905	14	20947	0.128422
GO:0070530	K63-linked polyubiquitin binding	molecular_function	8	3	1905	14	20947	0.128422
GO:0038095	Fc-epsilon receptor signaling pathway	biological_process	9	3	1905	14	20947	0.128422
GO:0032967	positive regulation of collagen biosynthetic process	biological_process	8	3	1905	14	20947	0.128422
GO:0034364	high-density lipoprotein particle	cellular_component	7	3	1905	14	20947	0.128422
GO:0006883	cellular sodium ion homeostasis	biological_process	10	3	1905	14	20947	0.128422
GO:0055117	regulation of cardiac muscle contraction	biological_process	10	3	1905	14	20947	0.128422
GO:0032331	negative regulation of chondrocyte differentiation	biological_process	9	3	1905	14	20947	0.128422
GO:0051384	response to glucocorticoid	biological_process	8	3	1905	14	20947	0.128422
GO:0032733	positive regulation of interleukin-10 production	biological_process	8	3	1905	14	20947	0.128422
GO:0009948	anterior/posterior axis specification	biological_process	9	3	1905	14	20947	0.128422
GO:2001241	positive regulation of extrinsic apoptotic signaling pathway in absence of ligand	biological_process	11	3	1905	14	20947	0.128422
GO:0001764	neuron migration	biological_process	8	12	1905	92	20947	0.129293
GO:0032092	positive regulation of protein binding	biological_process	7	7	1905	47	20947	0.13101
GO:0001755	neural crest cell migration	biological_process	9	7	1905	47	20947	0.13101
GO:0007517	muscle organ development	biological_process	8	5	1905	30	20947	0.131756
GO:0050830	defense response to Gram-positive bacterium	biological_process	8	5	1905	30	20947	0.131756
GO:0071560	cellular response to transforming growth factor beta stimulus	biological_process	8	5	1905	30	20947	0.131756
GO:0051592	response to calcium ion	biological_process	7	5	1905	30	20947	0.131756
GO:0001942	hair follicle development	biological_process	10	5	1905	30	20947	0.131756
GO:0005778	peroxisomal membrane	cellular_component	12	5	1905	30	20947	0.131756
GO:0001657	ureteric bud development	biological_process	7	5	1905	30	20947	0.131756
GO:0009952	anterior/posterior pattern specification	biological_process	8	10	1905	74	20947	0.132551
GO:0042995	cell projection	cellular_component	5	8	1905	56	20947	0.132914
GO:0030282	bone mineralization	biological_process	6	4	1905	22	20947	0.13397
GO:0043027	cysteine-type endopeptidase inhibitor activity involved in apoptotic process	molecular_function	8	4	1905	22	20947	0.13397
GO:0005802	trans-Golgi network	cellular_component	10	13	1905	102	20947	0.134257
GO:0003924	GTPase activity	molecular_function	9	21	1905	179	20947	0.13629
GO:0042060	wound healing	biological_process	6	6	1905	39	20947	0.138842
GO:0019003	GDP binding	molecular_function	9	6	1905	39	20947	0.138842
GO:0030145	manganese ion binding	molecular_function	8	6	1905	39	20947	0.138842
GO:0004364	glutathione transferase activity	molecular_function	6	6	1905	39	20947	0.138842
GO:0005811	lipid particle	cellular_component	9	7	1905	48	20947	0.142088
GO:0016525	negative regulation of angiogenesis	biological_process	11	7	1905	48	20947	0.142088
GO:0032755	positive regulation of interleukin-6 production	biological_process	8	5	1905	31	20947	0.146045
GO:0032760	positive regulation of tumor necrosis factor production	biological_process	9	5	1905	31	20947	0.146045
GO:0007173	epidermal growth factor receptor signaling pathway	biological_process	11	5	1905	31	20947	0.146045
GO:0051056	regulation of small GTPase mediated signal transduction	biological_process	9	5	1905	31	20947	0.146045
GO:0030220	platelet formation	biological_process	8	3	1905	15	20947	0.150221
GO:0006376	mRNA splice site selection	biological_process	13	3	1905	15	20947	0.150221
GO:0009968	negative regulation of signal transduction	biological_process	8	3	1905	15	20947	0.150221
GO:0043011	myeloid dendritic cell differentiation	biological_process	9	3	1905	15	20947	0.150221
GO:0008327	methyl-CpG binding	molecular_function	6	3	1905	15	20947	0.150221
GO:0032689	negative regulation of interferon-gamma production	biological_process	8	3	1905	15	20947	0.150221
GO:0010633	negative regulation of epithelial cell migration	biological_process	11	3	1905	15	20947	0.150221
GO:1900087	positive regulation of G1/S transition of mitotic cell cycle	biological_process	10	3	1905	15	20947	0.150221
GO:0060384	innervation	biological_process	9	3	1905	15	20947	0.150221
GO:0000723	telomere maintenance	biological_process	9	3	1905	15	20947	0.150221
GO:0030506	ankyrin binding	molecular_function	6	3	1905	15	20947	0.150221
GO:0002027	regulation of heart rate	biological_process	10	4	1905	23	20947	0.151182
GO:0034605	cellular response to heat	biological_process	6	4	1905	23	20947	0.151182
GO:0032781	positive regulation of ATPase activity	biological_process	14	4	1905	23	20947	0.151182
GO:0016604	nuclear body	cellular_component	13	4	1905	23	20947	0.151182
GO:0005164	tumor necrosis factor receptor binding	molecular_function	8	4	1905	23	20947	0.151182
GO:0051059	NF-kappaB binding	molecular_function	6	4	1905	23	20947	0.151182
GO:0003007	heart morphogenesis	biological_process	9	4	1905	23	20947	0.151182
GO:0072593	reactive oxygen species metabolic process	biological_process	5	4	1905	23	20947	0.151182
GO:0030534	adult behavior	biological_process	5	4	1905	23	20947	0.151182
GO:0034097	response to cytokine	biological_process	6	4	1905	23	20947	0.151182
GO:0005764	lysosome	cellular_component	11	16	1905	133	20947	0.151456
GO:0030139	endocytic vesicle	cellular_component	11	6	1905	40	20947	0.151575
GO:0008021	synaptic vesicle	cellular_component	11	8	1905	58	20947	0.153578
GO:0005777	peroxisome	cellular_component	10	8	1905	58	20947	0.153578
GO:0051965	positive regulation of synapse assembly	biological_process	8	7	1905	49	20947	0.153598
GO:0071456	cellular response to hypoxia	biological_process	6	7	1905	49	20947	0.153598
GO:0001047	core promoter binding	molecular_function	9	7	1905	49	20947	0.153598
GO:0046007	negative regulation of activated T cell proliferation	biological_process	10	2	1905	8	20947	0.160362
GO:0034063	stress granule assembly	biological_process	6	2	1905	8	20947	0.160362
GO:0007342	fusion of sperm to egg plasma membrane	biological_process	7	2	1905	8	20947	0.160362
GO:0060993	kidney morphogenesis	biological_process	10	2	1905	8	20947	0.160362
GO:0002377	immunoglobulin production	biological_process	5	2	1905	8	20947	0.160362
GO:0016064	immunoglobulin mediated immune response	biological_process	8	2	1905	8	20947	0.160362
GO:0005890	sodium:potassium-exchanging ATPase complex	cellular_component	8	2	1905	8	20947	0.160362
GO:0034464	BBSome	cellular_component	5	2	1905	8	20947	0.160362
GO:0045730	respiratory burst	biological_process	5	2	1905	8	20947	0.160362
GO:0004596	peptide alpha-N-acetyltransferase activity	molecular_function	10	2	1905	8	20947	0.160362
GO:0004527	exonuclease activity	molecular_function	7	2	1905	8	20947	0.160362
GO:0008154	actin polymerization or depolymerization	biological_process	8	2	1905	8	20947	0.160362
GO:0048545	response to steroid hormone	biological_process	6	2	1905	8	20947	0.160362
GO:0098586	cellular response to virus	biological_process	8	2	1905	8	20947	0.160362
GO:0014808	release of sequestered calcium ion into cytosol by sarcoplasmic reticulum	biological_process	15	2	1905	8	20947	0.160362
GO:0002223	stimulatory C-type lectin receptor signaling pathway	biological_process	8	2	1905	8	20947	0.160362
GO:0035646	endosome to melanosome transport	biological_process	9	2	1905	8	20947	0.160362
GO:0004652	polynucleotide adenylyltransferase activity	molecular_function	8	2	1905	8	20947	0.160362
GO:0044224	juxtaparanode region of axon	cellular_component	9	2	1905	8	20947	0.160362
GO:0036376	sodium ion export from cell	biological_process	9	2	1905	8	20947	0.160362
GO:0070208	protein heterotrimerization	biological_process	10	2	1905	8	20947	0.160362
GO:0044319	wound healing, spreading of cells	biological_process	8	2	1905	8	20947	0.160362
GO:0038180	nerve growth factor signaling pathway	biological_process	9	2	1905	8	20947	0.160362
GO:0001965	G-protein alpha-subunit binding	molecular_function	5	2	1905	8	20947	0.160362
GO:0006656	phosphatidylcholine biosynthetic process	biological_process	10	2	1905	8	20947	0.160362
GO:0006275	regulation of DNA replication	biological_process	10	2	1905	8	20947	0.160362
GO:0031581	hemidesmosome assembly	biological_process	8	2	1905	8	20947	0.160362
GO:0039706	co-receptor binding	molecular_function	5	2	1905	8	20947	0.160362
GO:1900153	positive regulation of nuclear-transcribed mRNA catabolic process, deadenylation-dependent decay	biological_process	13	2	1905	8	20947	0.160362
GO:0017046	peptide hormone binding	molecular_function	6	2	1905	8	20947	0.160362
GO:0007435	salivary gland morphogenesis	biological_process	9	2	1905	8	20947	0.160362
GO:0031253	cell projection membrane	cellular_component	7	2	1905	8	20947	0.160362
GO:0002162	dystroglycan binding	molecular_function	6	2	1905	8	20947	0.160362
GO:0035770	ribonucleoprotein granule	cellular_component	8	2	1905	8	20947	0.160362
GO:0060644	mammary gland epithelial cell differentiation	biological_process	8	2	1905	8	20947	0.160362
GO:0070700	BMP receptor binding	molecular_function	8	2	1905	8	20947	0.160362
GO:0010571	positive regulation of nuclear cell cycle DNA replication	biological_process	13	2	1905	8	20947	0.160362
GO:0033180	proton-transporting V-type ATPase, V1 domain	cellular_component	7	2	1905	8	20947	0.160362
GO:0060158	phospholipase C-activating dopamine receptor signaling pathway	biological_process	10	2	1905	8	20947	0.160362
GO:0014883	transition between fast and slow fiber	biological_process	11	2	1905	8	20947	0.160362
GO:0006091	generation of precursor metabolites and energy	biological_process	5	2	1905	8	20947	0.160362
GO:0060546	negative regulation of necroptotic process	biological_process	10	2	1905	8	20947	0.160362
GO:0043496	regulation of protein homodimerization activity	biological_process	7	2	1905	8	20947	0.160362
GO:0019058	viral life cycle	biological_process	6	2	1905	8	20947	0.160362
GO:0043069	negative regulation of programmed cell death	biological_process	8	2	1905	8	20947	0.160362
GO:1901216	positive regulation of neuron death	biological_process	8	2	1905	8	20947	0.160362
GO:0030194	positive regulation of blood coagulation	biological_process	8	2	1905	8	20947	0.160362
GO:0030686	90S preribosome	cellular_component	9	2	1905	8	20947	0.160362
GO:0006536	glutamate metabolic process	biological_process	9	2	1905	8	20947	0.160362
GO:0000975	regulatory region DNA binding	molecular_function	7	2	1905	8	20947	0.160362
GO:0043249	erythrocyte maturation	biological_process	8	2	1905	8	20947	0.160362
GO:0006940	regulation of smooth muscle contraction	biological_process	9	2	1905	8	20947	0.160362
GO:0036002	pre-mRNA binding	molecular_function	7	2	1905	8	20947	0.160362
GO:0071354	cellular response to interleukin-6	biological_process	8	2	1905	8	20947	0.160362
GO:0000090	mitotic anaphase	biological_process	7	2	1905	8	20947	0.160362
GO:0001706	endoderm formation	biological_process	10	2	1905	8	20947	0.160362
GO:0007398	ectoderm development	biological_process	6	2	1905	8	20947	0.160362
GO:0005548	phospholipid transporter activity	molecular_function	6	2	1905	8	20947	0.160362
GO:0035994	response to muscle stretch	biological_process	6	2	1905	8	20947	0.160362
GO:0045236	CXCR chemokine receptor binding	molecular_function	8	2	1905	8	20947	0.160362
GO:0035999	tetrahydrofolate interconversion	biological_process	9	2	1905	8	20947	0.160362
GO:0003689	DNA clamp loader activity	molecular_function	13	2	1905	8	20947	0.160362
GO:0071493	cellular response to UV-B	biological_process	9	2	1905	8	20947	0.160362
GO:0003351	epithelial cilium movement	biological_process	8	2	1905	8	20947	0.160362
GO:0035137	hindlimb morphogenesis	biological_process	9	2	1905	8	20947	0.160362
GO:0045724	positive regulation of cilium assembly	biological_process	7	2	1905	8	20947	0.160362
GO:0030853	negative regulation of granulocyte differentiation	biological_process	11	2	1905	8	20947	0.160362
GO:0031512	motile primary cilium	cellular_component	8	2	1905	8	20947	0.160362
GO:0043303	mast cell degranulation	biological_process	9	2	1905	8	20947	0.160362
GO:0090286	cytoskeletal anchoring at nuclear membrane	biological_process	6	2	1905	8	20947	0.160362
GO:0010591	regulation of lamellipodium assembly	biological_process	8	2	1905	8	20947	0.160362
GO:0010884	positive regulation of lipid storage	biological_process	8	2	1905	8	20947	0.160362
GO:0000164	protein phosphatase type 1 complex	cellular_component	9	2	1905	8	20947	0.160362
GO:0060081	membrane hyperpolarization	biological_process	6	2	1905	8	20947	0.160362
GO:0016773	phosphotransferase activity, alcohol group as acceptor	molecular_function	6	2	1905	8	20947	0.160362
GO:0034452	dynactin binding	molecular_function	6	2	1905	8	20947	0.160362
GO:0055114	oxidation-reduction process	biological_process	5	66	1905	642	20947	0.160463
GO:0006730	one-carbon metabolic process	biological_process	5	5	1905	32	20947	0.160961
GO:0000777	condensed chromosome kinetochore	cellular_component	10	5	1905	32	20947	0.160961
GO:0004715	non-membrane spanning protein tyrosine kinase activity	molecular_function	9	6	1905	41	20947	0.164805
GO:0030529	intracellular ribonucleoprotein complex	cellular_component	7	10	1905	78	20947	0.169046
GO:0030198	extracellular matrix organization	biological_process	6	10	1905	78	20947	0.169046
GO:1900026	positive regulation of substrate adhesion-dependent cell spreading	biological_process	11	4	1905	24	20947	0.169176
GO:0048863	stem cell differentiation	biological_process	7	4	1905	24	20947	0.169176
GO:0061098	positive regulation of protein tyrosine kinase activity	biological_process	11	4	1905	24	20947	0.169176
GO:0000794	condensed nuclear chromosome	cellular_component	12	4	1905	24	20947	0.169176
GO:0043552	positive regulation of phosphatidylinositol 3-kinase activity	biological_process	10	4	1905	24	20947	0.169176
GO:0005789	endoplasmic reticulum membrane	cellular_component	11	37	1905	346	20947	0.170503
GO:0019899	enzyme binding	molecular_function	5	20	1905	175	20947	0.17066
GO:0006886	intracellular protein transport	biological_process	7	21	1905	185	20947	0.171293
GO:0048147	negative regulation of fibroblast proliferation	biological_process	6	3	1905	16	20947	0.173088
GO:0006958	complement activation, classical pathway	biological_process	10	3	1905	16	20947	0.173088
GO:0071880	adenylate cyclase-activating adrenergic receptor signaling pathway	biological_process	12	3	1905	16	20947	0.173088
GO:0036342	post-anal tail morphogenesis	biological_process	5	3	1905	16	20947	0.173088
GO:0031047	gene silencing by RNA	biological_process	10	3	1905	16	20947	0.173088
GO:0048041	focal adhesion assembly	biological_process	9	3	1905	16	20947	0.173088
GO:0030131	clathrin adaptor complex	cellular_component	11	3	1905	16	20947	0.173088
GO:0035855	megakaryocyte development	biological_process	9	3	1905	16	20947	0.173088
GO:0070932	histone H3 deacetylation	biological_process	10	3	1905	16	20947	0.173088
GO:0010165	response to X-ray	biological_process	7	3	1905	16	20947	0.173088
GO:0046658	anchored component of plasma membrane	cellular_component	8	3	1905	16	20947	0.173088
GO:0052890	oxidoreductase activity, acting on the CH-CH group of donors, with a flavin as acceptor	molecular_function	6	3	1905	16	20947	0.173088
GO:2000377	regulation of reactive oxygen species metabolic process	biological_process	6	3	1905	16	20947	0.173088
GO:0045216	cell-cell junction organization	biological_process	6	3	1905	16	20947	0.173088
GO:0001530	lipopolysaccharide binding	molecular_function	5	3	1905	16	20947	0.173088
GO:0051018	protein kinase A binding	molecular_function	5	3	1905	16	20947	0.173088
GO:0032012	regulation of ARF protein signal transduction	biological_process	11	3	1905	16	20947	0.173088
GO:0048240	sperm capacitation	biological_process	10	3	1905	16	20947	0.173088
GO:0001954	positive regulation of cell-matrix adhesion	biological_process	7	3	1905	16	20947	0.173088
GO:0045109	intermediate filament organization	biological_process	7	3	1905	16	20947	0.173088
GO:2000574	regulation of microtubule motor activity	biological_process	7	1	1905	2	20947	0.173621
GO:0004905	type I interferon receptor activity	molecular_function	8	1	1905	2	20947	0.173621
GO:0010872	regulation of cholesterol esterification	biological_process	10	1	1905	2	20947	0.173621
GO:0032998	Fc-epsilon receptor I complex	cellular_component	8	1	1905	2	20947	0.173621
GO:0050897	cobalt ion binding	molecular_function	8	1	1905	2	20947	0.173621
GO:0009113	purine nucleobase biosynthetic process	biological_process	10	1	1905	2	20947	0.173621
GO:0015218	pyrimidine nucleotide transmembrane transporter activity	molecular_function	8	1	1905	2	20947	0.173621
GO:1901843	positive regulation of high voltage-gated calcium channel activity	biological_process	12	1	1905	2	20947	0.173621
GO:0071006	U2-type catalytic step 1 spliceosome	cellular_component	10	1	1905	2	20947	0.173621
GO:0033257	Bcl3/NF-kappaB2 complex	cellular_component	8	1	1905	2	20947	0.173621
GO:2000620	positive regulation of histone H4-K16 acetylation	biological_process	13	1	1905	2	20947	0.173621
GO:0055100	adiponectin binding	molecular_function	5	1	1905	2	20947	0.173621
GO:0035963	cellular response to interleukin-13	biological_process	8	1	1905	2	20947	0.173621
GO:0048763	calcium-induced calcium release activity	molecular_function	12	1	1905	2	20947	0.173621
GO:0002544	chronic inflammatory response	biological_process	7	1	1905	2	20947	0.173621
GO:0060745	mammary gland branching involved in pregnancy	biological_process	7	1	1905	2	20947	0.173621
GO:0030586	[methionine synthase] reductase activity	molecular_function	7	1	1905	2	20947	0.173621
GO:0019767	IgE receptor activity	molecular_function	7	1	1905	2	20947	0.173621
GO:0038064	collagen receptor activity	molecular_function	6	1	1905	2	20947	0.173621
GO:2000744	positive regulation of anterior head development	biological_process	8	1	1905	2	20947	0.173621
GO:0034988	Fc-gamma receptor I complex binding	molecular_function	7	1	1905	2	20947	0.173621
GO:0030263	apoptotic chromosome condensation	biological_process	12	1	1905	2	20947	0.173621
GO:0036458	hepatocyte growth factor binding	molecular_function	6	1	1905	2	20947	0.173621
GO:0009088	threonine biosynthetic process	biological_process	10	1	1905	2	20947	0.173621
GO:0006436	tryptophanyl-tRNA aminoacylation	biological_process	13	1	1905	2	20947	0.173621
GO:0003050	regulation of systemic arterial blood pressure by atrial natriuretic peptide	biological_process	12	1	1905	2	20947	0.173621
GO:0071422	succinate transmembrane transport	biological_process	7	1	1905	2	20947	0.173621
GO:2000349	negative regulation of CD40 signaling pathway	biological_process	10	1	1905	2	20947	0.173621
GO:0071386	cellular response to corticosterone stimulus	biological_process	11	1	1905	2	20947	0.173621
GO:0051648	vesicle localization	biological_process	6	1	1905	2	20947	0.173621
GO:0044321	response to leptin	biological_process	6	1	1905	2	20947	0.173621
GO:0035995	detection of muscle stretch	biological_process	7	1	1905	2	20947	0.173621
GO:0035860	glial cell-derived neurotrophic factor receptor signaling pathway	biological_process	10	1	1905	2	20947	0.173621
GO:0052655	L-valine transaminase activity	molecular_function	8	1	1905	2	20947	0.173621
GO:0005427	proton-dependent oligopeptide secondary active transmembrane transporter activity	molecular_function	8	1	1905	2	20947	0.173621
GO:0016403	dimethylargininase activity	molecular_function	7	1	1905	2	20947	0.173621
GO:0043512	inhibin A complex	cellular_component	7	1	1905	2	20947	0.173621
GO:0097286	iron ion import	biological_process	10	1	1905	2	20947	0.173621
GO:0045715	negative regulation of low-density lipoprotein particle receptor biosynthetic process	biological_process	10	1	1905	2	20947	0.173621
GO:0016316	phosphatidylinositol-3,4-bisphosphate 4-phosphatase activity	molecular_function	10	1	1905	2	20947	0.173621
GO:0003193	pulmonary valve formation	biological_process	12	1	1905	2	20947	0.173621
GO:0051154	negative regulation of striated muscle cell differentiation	biological_process	10	1	1905	2	20947	0.173621
GO:0030427	site of polarized growth	cellular_component	5	1	1905	2	20947	0.173621
GO:0004014	adenosylmethionine decarboxylase activity	molecular_function	7	1	1905	2	20947	0.173621
GO:0021801	cerebral cortex radial glia guided migration	biological_process	12	1	1905	2	20947	0.173621
GO:0090500	endocardial cushion to mesenchymal transition	biological_process	12	1	1905	2	20947	0.173621
GO:0031370	eukaryotic initiation factor 4G binding	molecular_function	6	1	1905	2	20947	0.173621
GO:0055118	negative regulation of cardiac muscle contraction	biological_process	11	1	1905	2	20947	0.173621
GO:0007091	metaphase/anaphase transition of mitotic cell cycle	biological_process	12	1	1905	2	20947	0.173621
GO:0010593	negative regulation of lamellipodium assembly	biological_process	9	1	1905	2	20947	0.173621
GO:0015501	glutamate:sodium symporter activity	molecular_function	11	1	1905	2	20947	0.173621
GO:0070434	positive regulation of nucleotide-binding oligomerization domain containing 2 signaling pathway	biological_process	12	1	1905	2	20947	0.173621
GO:0009295	nucleoid	cellular_component	3	1	1905	2	20947	0.173621
GO:0032288	myelin assembly	biological_process	11	1	1905	2	20947	0.173621
GO:2000304	positive regulation of ceramide biosynthetic process	biological_process	10	1	1905	2	20947	0.173621
GO:0031403	lithium ion binding	molecular_function	8	1	1905	2	20947	0.173621
GO:0015141	succinate transmembrane transporter activity	molecular_function	10	1	1905	2	20947	0.173621
GO:0019166	trans-2-enoyl-CoA reductase (NADPH) activity	molecular_function	7	1	1905	2	20947	0.173621
GO:0003130	BMP signaling pathway involved in heart induction	biological_process	15	1	1905	2	20947	0.173621
GO:0000308	cytoplasmic cyclin-dependent protein kinase holoenzyme complex	cellular_component	8	1	1905	2	20947	0.173621
GO:0002314	germinal center B cell differentiation	biological_process	10	1	1905	2	20947	0.173621
GO:0000018	regulation of DNA recombination	biological_process	10	1	1905	2	20947	0.173621
GO:0031704	apelin receptor binding	molecular_function	8	1	1905	2	20947	0.173621
GO:0034041	sterol-transporting ATPase activity	molecular_function	14	1	1905	2	20947	0.173621
GO:0017038	protein import	biological_process	5	1	1905	2	20947	0.173621
GO:0034594	phosphatidylinositol trisphosphate phosphatase activity	molecular_function	9	1	1905	2	20947	0.173621
GO:1902117	positive regulation of organelle assembly	biological_process	7	1	1905	2	20947	0.173621
GO:0006546	glycine catabolic process	biological_process	10	1	1905	2	20947	0.173621
GO:0002369	T cell cytokine production	biological_process	8	1	1905	2	20947	0.173621
GO:0003006	developmental process involved in reproduction	biological_process	4	1	1905	2	20947	0.173621
GO:1990037	Lewy body core	cellular_component	9	1	1905	2	20947	0.173621
GO:0061309	cardiac neural crest cell development involved in outflow tract morphogenesis	biological_process	10	1	1905	2	20947	0.173621
GO:0061326	renal tubule development	biological_process	7	1	1905	2	20947	0.173621
GO:0046985	positive regulation of hemoglobin biosynthetic process	biological_process	9	1	1905	2	20947	0.173621
GO:0047710	bis(5'-adenosyl)-triphosphatase activity	molecular_function	9	1	1905	2	20947	0.173621
GO:0045905	positive regulation of translational termination	biological_process	10	1	1905	2	20947	0.173621
GO:0042701	progesterone secretion	biological_process	6	1	1905	2	20947	0.173621
GO:0048669	collateral sprouting in absence of injury	biological_process	8	1	1905	2	20947	0.173621
GO:0070668	positive regulation of mast cell proliferation	biological_process	7	1	1905	2	20947	0.173621
GO:0035612	AP-2 adaptor complex binding	molecular_function	6	1	1905	2	20947	0.173621
GO:0051101	regulation of DNA binding	biological_process	6	1	1905	2	20947	0.173621
GO:0034393	positive regulation of smooth muscle cell apoptotic process	biological_process	12	1	1905	2	20947	0.173621
GO:0004923	leukemia inhibitory factor receptor activity	molecular_function	8	1	1905	2	20947	0.173621
GO:0019417	sulfur oxidation	biological_process	6	1	1905	2	20947	0.173621
GO:0030112	glycocalyx	cellular_component	6	1	1905	2	20947	0.173621
GO:0004367	glycerol-3-phosphate dehydrogenase [NAD+] activity	molecular_function	7	1	1905	2	20947	0.173621
GO:0032528	microvillus organization	biological_process	6	1	1905	2	20947	0.173621
GO:0090135	actin filament branching	biological_process	8	1	1905	2	20947	0.173621
GO:0015860	purine nucleoside transmembrane transport	biological_process	7	1	1905	2	20947	0.173621
GO:0036353	histone H2A-K119 monoubiquitination	biological_process	12	1	1905	2	20947	0.173621
GO:2000775	histone H3-S10 phosphorylation involved in chromosome condensation	biological_process	12	1	1905	2	20947	0.173621
GO:0010603	regulation of cytoplasmic mRNA processing body assembly	biological_process	7	1	1905	2	20947	0.173621
GO:0043320	natural killer cell degranulation	biological_process	6	1	1905	2	20947	0.173621
GO:0004140	dephospho-CoA kinase activity	molecular_function	7	1	1905	2	20947	0.173621
GO:0061005	cell differentiation involved in kidney development	biological_process	7	1	1905	2	20947	0.173621
GO:0032765	positive regulation of mast cell cytokine production	biological_process	10	1	1905	2	20947	0.173621
GO:0035867	alphav-beta3 integrin-IGF-1-IGF1R complex	cellular_component	7	1	1905	2	20947	0.173621
GO:0071790	establishment of spindle pole body localization to nuclear envelope	biological_process	7	1	1905	2	20947	0.173621
GO:0015936	coenzyme A metabolic process	biological_process	12	1	1905	2	20947	0.173621
GO:0033277	abortive mitotic cell cycle	biological_process	7	1	1905	2	20947	0.173621
GO:0019074	viral RNA genome packaging	biological_process	9	1	1905	2	20947	0.173621
[truncated: 3,577 more rows]
