# Supplementary material for: A comparative analysis of gene expression induced by the embryo in the caprine endometrium
Source: Vet Med Sci. 2019 Nov 28;6(2):196–203. doi: 10.1002/vms3.221 (PMC7196676; doi:10.1002/vms3.221)
Supplement: Supplementary file 6 [file VMS3-6-196-s006.xlsx]

## Sheet: Sheet1
GO_ID	GO_Term	GO_Function	GO_Level	S gene number	TS gene number	B gene number	TB gene number	pvalue
GO:0070062	extracellular exosome	cellular_component	7	70	364	2191	20947	3.46653e-07
GO:0005178	integrin binding	molecular_function	6	10	364	76	20947	7.65083e-07
GO:0023026	MHC class II protein complex binding	molecular_function	6	5	364	12	20947	1.10448e-06
GO:0048639	positive regulation of developmental growth	biological_process	7	3	364	3	20947	5.20491e-06
GO:0042383	sarcolemma	cellular_component	6	8	364	60	20947	8.95937e-06
GO:0050840	extracellular matrix binding	molecular_function	4	5	364	20	20947	1.92791e-05
GO:0015629	actin cytoskeleton	cellular_component	10	11	364	138	20947	3.01706e-05
GO:0044822	poly(A) RNA binding	molecular_function	7	34	364	928	20947	3.66637e-05
GO:0005829	cytosol	cellular_component	9	42	364	1264	20947	4.30519e-05
GO:0007155	cell adhesion	biological_process	4	13	364	203	20947	5.90322e-05
GO:0044325	ion channel binding	molecular_function	5	8	364	82	20947	8.95879e-05
GO:0010882	regulation of cardiac muscle contraction by calcium ion signaling	biological_process	10	3	364	6	20947	0.000100116
GO:0014069	postsynaptic density	cellular_component	4	8	364	88	20947	0.000147634
GO:0014704	intercalated disc	cellular_component	6	5	364	30	20947	0.000153624
GO:0005794	Golgi apparatus	cellular_component	9	23	364	565	20947	0.000154488
GO:0007596	blood coagulation	biological_process	6	6	364	47	20947	0.000155504
GO:0016020	membrane	cellular_component	3	36	364	1086	20947	0.000163336
GO:2001214	positive regulation of vasculogenesis	biological_process	9	3	364	8	20947	0.000273146
GO:0005515	protein binding	molecular_function	4	36	364	1118	20947	0.000284876
GO:0030120	vesicle coat	cellular_component	10	2	364	2	20947	0.000301152
GO:0019087	transformation of host cell by virus	biological_process	7	2	364	2	20947	0.000301152
GO:0033292	T-tubule organization	biological_process	9	2	364	2	20947	0.000301152
GO:0030335	positive regulation of cell migration	biological_process	9	9	364	123	20947	0.000302551
GO:0016477	cell migration	biological_process	7	9	364	125	20947	0.00034106
GO:0005654	nucleoplasm	cellular_component	11	43	364	1439	20947	0.000362952
GO:0045995	regulation of embryonic development	biological_process	7	3	364	9	20947	0.000404444
GO:0090331	negative regulation of platelet aggregation	biological_process	9	3	364	9	20947	0.000404444
GO:0016323	basolateral plasma membrane	cellular_component	6	8	364	104	20947	0.000465408
GO:0030177	positive regulation of Wnt signaling pathway	biological_process	10	4	364	23	20947	0.00061145
GO:0005524	ATP binding	molecular_function	9	40	364	1354	20947	0.000731863
GO:0033690	positive regulation of osteoblast proliferation	biological_process	6	3	364	11	20947	0.000774148
GO:0097084	vascular smooth muscle cell development	biological_process	10	2	364	3	20947	0.000893045
GO:2000670	positive regulation of dendritic cell apoptotic process	biological_process	12	2	364	3	20947	0.000893045
GO:0030955	potassium ion binding	molecular_function	8	3	364	13	20947	0.00130763
GO:0005543	phospholipid binding	molecular_function	5	5	364	48	20947	0.00142964
GO:0072675	osteoclast fusion	biological_process	11	2	364	4	20947	0.00176554
GO:0048489	synaptic vesicle transport	biological_process	8	2	364	4	20947	0.00176554
GO:0031113	regulation of microtubule polymerization	biological_process	9	2	364	4	20947	0.00176554
GO:0035791	platelet-derived growth factor receptor-beta signaling pathway	biological_process	11	2	364	4	20947	0.00176554
GO:2001259	positive regulation of cation channel activity	biological_process	10	2	364	4	20947	0.00176554
GO:0043559	insulin binding	molecular_function	7	2	364	4	20947	0.00176554
GO:0031252	cell leading edge	cellular_component	5	4	364	31	20947	0.00194761
GO:0006953	acute-phase response	biological_process	8	3	364	15	20947	0.00202736
GO:0072659	protein localization to plasma membrane	biological_process	6	5	364	52	20947	0.0020507
GO:0005737	cytoplasm	cellular_component	7	80	364	3402	20947	0.00239201
GO:0003725	double-stranded RNA binding	molecular_function	7	5	364	54	20947	0.00242593
GO:0048536	spleen development	biological_process	6	4	364	33	20947	0.00246474
GO:0008201	heparin binding	molecular_function	6	7	364	107	20947	0.00266561
GO:0005923	bicellular tight junction	cellular_component	6	6	364	81	20947	0.00286993
GO:0004591	oxoglutarate dehydrogenase (succinyl-transferring) activity	molecular_function	7	2	364	5	20947	0.00290876
GO:0005587	collagen type IV trimer	cellular_component	7	2	364	5	20947	0.00290876
GO:0010518	positive regulation of phospholipase activity	biological_process	8	2	364	5	20947	0.00290876
GO:0035455	response to interferon-alpha	biological_process	7	2	364	5	20947	0.00290876
GO:1901018	positive regulation of potassium ion transmembrane transporter activity	biological_process	10	2	364	5	20947	0.00290876
GO:0031994	insulin-like growth factor I binding	molecular_function	7	2	364	5	20947	0.00290876
GO:0051020	GTPase binding	molecular_function	6	3	364	17	20947	0.00295289
GO:0005520	insulin-like growth factor binding	molecular_function	6	3	364	18	20947	0.00349821
GO:0038083	peptidyl-tyrosine autophosphorylation	biological_process	10	4	364	37	20947	0.0037674
GO:0031594	neuromuscular junction	cellular_component	4	4	364	37	20947	0.0037674
GO:0031012	extracellular matrix	cellular_component	3	6	364	87	20947	0.00409572
GO:0086036	regulation of cardiac muscle cell membrane potential	biological_process	6	2	364	6	20947	0.00431308
GO:0070937	CRD-mediated mRNA stability complex	cellular_component	9	2	364	6	20947	0.00431308
GO:0045821	positive regulation of glycolytic process	biological_process	9	2	364	6	20947	0.00431308
GO:0000236	mitotic prometaphase	biological_process	7	2	364	6	20947	0.00431308
GO:0042297	vocal learning	biological_process	9	2	364	6	20947	0.00431308
GO:0086004	regulation of cardiac muscle cell contraction	biological_process	9	2	364	6	20947	0.00431308
GO:0021860	pyramidal neuron development	biological_process	12	2	364	6	20947	0.00431308
GO:0005615	extracellular space	cellular_component	5	28	364	950	20947	0.00469997
GO:0001558	regulation of cell growth	biological_process	6	4	364	40	20947	0.0050051
GO:0051497	negative regulation of stress fiber assembly	biological_process	10	3	364	21	20947	0.00548641
GO:0046326	positive regulation of glucose import	biological_process	11	3	364	21	20947	0.00548641
GO:0060670	branching involved in labyrinthine layer morphogenesis	biological_process	8	2	364	7	20947	0.00596913
GO:0030214	hyaluronan catabolic process	biological_process	9	2	364	7	20947	0.00596913
GO:0048009	insulin-like growth factor receptor signaling pathway	biological_process	10	2	364	7	20947	0.00596913
GO:0043560	insulin receptor substrate binding	molecular_function	5	2	364	7	20947	0.00596913
GO:0043231	intracellular membrane-bounded organelle	cellular_component	8	9	364	190	20947	0.00615656
GO:0048471	perinuclear region of cytoplasm	cellular_component	9	14	364	375	20947	0.00625208
GO:0019915	lipid storage	biological_process	6	3	364	22	20947	0.00627183
GO:0005856	cytoskeleton	cellular_component	9	10	364	227	20947	0.0065727
GO:0017148	negative regulation of translation	biological_process	9	4	364	44	20947	0.00704247
GO:0035556	intracellular signal transduction	biological_process	7	12	364	304	20947	0.00720795
GO:0005783	endoplasmic reticulum	cellular_component	9	17	364	503	20947	0.00726832
GO:0008380	RNA splicing	biological_process	10	5	364	70	20947	0.00741473
GO:0009986	cell surface	cellular_component	5	13	364	345	20947	0.0076732
GO:0006874	cellular calcium ion homeostasis	biological_process	10	5	364	71	20947	0.00786559
GO:0044224	juxtaparanode region of axon	cellular_component	9	2	364	8	20947	0.00786779
GO:0070102	interleukin-6-mediated signaling pathway	biological_process	9	2	364	8	20947	0.00786779
GO:0002162	dystroglycan binding	molecular_function	6	2	364	8	20947	0.00786779
GO:0055119	relaxation of cardiac muscle	biological_process	8	2	364	8	20947	0.00786779
GO:1901216	positive regulation of neuron death	biological_process	8	2	364	8	20947	0.00786779
GO:0030194	positive regulation of blood coagulation	biological_process	8	2	364	8	20947	0.00786779
GO:0071354	cellular response to interleukin-6	biological_process	8	2	364	8	20947	0.00786779
GO:0000090	mitotic anaphase	biological_process	7	2	364	8	20947	0.00786779
GO:0071493	cellular response to UV-B	biological_process	9	2	364	8	20947	0.00786779
GO:0051015	actin filament binding	molecular_function	7	6	364	100	20947	0.00802191
GO:0008022	protein C-terminus binding	molecular_function	5	7	364	133	20947	0.00869508
GO:0005811	lipid particle	cellular_component	9	4	364	48	20947	0.0095633
GO:0005247	voltage-gated chloride channel activity	molecular_function	11	2	364	9	20947	0.0100002
GO:0004415	hyalurononglucosaminidase activity	molecular_function	8	2	364	9	20947	0.0100002
GO:0021794	thalamus development	biological_process	12	2	364	9	20947	0.0100002
GO:0030033	microvillus assembly	biological_process	7	2	364	9	20947	0.0100002
GO:0000930	gamma-tubulin complex	cellular_component	10	2	364	9	20947	0.0100002
GO:0044344	cellular response to fibroblast growth factor stimulus	biological_process	8	2	364	9	20947	0.0100002
GO:0032727	positive regulation of interferon-alpha production	biological_process	9	2	364	9	20947	0.0100002
GO:0031985	Golgi cisterna	cellular_component	12	2	364	9	20947	0.0100002
GO:0050710	negative regulation of cytokine secretion	biological_process	9	2	364	9	20947	0.0100002
GO:0031110	regulation of microtubule polymerization or depolymerization	biological_process	8	2	364	9	20947	0.0100002
GO:0086091	regulation of heart rate by cardiac conduction	biological_process	7	3	364	26	20947	0.0100611
GO:0046034	ATP metabolic process	biological_process	12	3	364	26	20947	0.0100611
GO:0001725	stress fiber	cellular_component	12	4	364	49	20947	0.0102738
GO:0007409	axonogenesis	biological_process	8	5	364	77	20947	0.0109762
GO:0045766	positive regulation of angiogenesis	biological_process	12	5	364	78	20947	0.0115656
GO:0007163	establishment or maintenance of cell polarity	biological_process	5	2	364	10	20947	0.0123576
GO:0051085	chaperone mediated protein folding requiring cofactor	biological_process	10	2	364	10	20947	0.0123576
GO:0021756	striatum development	biological_process	13	2	364	10	20947	0.0123576
GO:0051010	microtubule plus-end binding	molecular_function	8	2	364	10	20947	0.0123576
GO:0017166	vinculin binding	molecular_function	6	2	364	10	20947	0.0123576
GO:0060213	positive regulation of nuclear-transcribed mRNA poly(A) tail shortening	biological_process	14	2	364	10	20947	0.0123576
GO:0032956	regulation of actin cytoskeleton organization	biological_process	7	3	364	28	20947	0.0123579
GO:0031175	neuron projection development	biological_process	6	5	364	80	20947	0.0128081
GO:0016324	apical plasma membrane	cellular_component	6	8	364	178	20947	0.0128343
GO:0043547	positive regulation of GTPase activity	biological_process	15	14	364	410	20947	0.0130122
GO:0005801	cis-Golgi network	cellular_component	9	3	364	29	20947	0.0136095
GO:1901998	toxin transport	biological_process	6	3	364	29	20947	0.0136095
GO:0010494	cytoplasmic stress granule	cellular_component	10	3	364	29	20947	0.0136095
GO:0060548	negative regulation of cell death	biological_process	7	3	364	29	20947	0.0136095
GO:0045177	apical part of cell	cellular_component	5	4	364	54	20947	0.0143366
GO:0030855	epithelial cell differentiation	biological_process	7	4	364	54	20947	0.0143366
GO:0050918	positive chemotaxis	biological_process	6	3	364	30	20947	0.0149306
GO:0051895	negative regulation of focal adhesion assembly	biological_process	11	2	364	11	20947	0.0149317
GO:0045909	positive regulation of vasodilation	biological_process	11	2	364	11	20947	0.0149317
GO:0032148	activation of protein kinase B activity	biological_process	13	2	364	11	20947	0.0149317
GO:0030516	regulation of axon extension	biological_process	9	2	364	11	20947	0.0149317
GO:2000778	positive regulation of interleukin-6 secretion	biological_process	9	2	364	11	20947	0.0149317
GO:0051489	regulation of filopodium assembly	biological_process	8	2	364	11	20947	0.0149317
GO:0097038	perinuclear endoplasmic reticulum	cellular_component	11	2	364	11	20947	0.0149317
GO:0008206	bile acid metabolic process	biological_process	9	2	364	11	20947	0.0149317
GO:0044548	S100 protein binding	molecular_function	5	2	364	11	20947	0.0149317
GO:0031402	sodium ion binding	molecular_function	8	2	364	11	20947	0.0149317
GO:0031234	extrinsic component of cytoplasmic side of plasma membrane	cellular_component	7	4	364	56	20947	0.016209
GO:0019903	protein phosphatase binding	molecular_function	7	4	364	56	20947	0.016209
GO:0005925	focal adhesion	cellular_component	6	12	364	340	20947	0.0163555
GO:0004771	sterol esterase activity	molecular_function	7	1	364	1	20947	0.0173772
GO:0034602	oxoglutarate dehydrogenase (NAD+) activity	molecular_function	7	1	364	1	20947	0.0173772
GO:0033580	protein galactosylation at cell surface	biological_process	10	1	364	1	20947	0.0173772
GO:0002774	Fc receptor mediated inhibitory signaling pathway	biological_process	9	1	364	1	20947	0.0173772
GO:2000560	positive regulation of CD24 biosynthetic process	biological_process	10	1	364	1	20947	0.0173772
GO:0004310	farnesyl-diphosphate farnesyltransferase activity	molecular_function	8	1	364	1	20947	0.0173772
GO:0035014	phosphatidylinositol 3-kinase regulator activity	molecular_function	5	1	364	1	20947	0.0173772
GO:0086066	atrial cardiac muscle cell to AV node cell communication	biological_process	7	1	364	1	20947	0.0173772
GO:0039530	MDA-5 signaling pathway	biological_process	7	1	364	1	20947	0.0173772
GO:0001846	opsonin binding	molecular_function	5	1	364	1	20947	0.0173772
GO:0002333	transitional one stage B cell differentiation	biological_process	12	1	364	1	20947	0.0173772
GO:1902961	positive regulation of aspartic-type endopeptidase activity involved in amyloid precursor protein catabolic process	biological_process	12	1	364	1	20947	0.0173772
GO:0090195	chemokine secretion	biological_process	8	1	364	1	20947	0.0173772
GO:0002541	activation of plasma proteins involved in acute inflammatory response	biological_process	8	1	364	1	20947	0.0173772
GO:0051446	positive regulation of meiotic cell cycle	biological_process	6	1	364	1	20947	0.0173772
GO:0072163	mesonephric epithelium development	biological_process	11	1	364	1	20947	0.0173772
GO:2000536	negative regulation of entry of bacterium into host cell	biological_process	10	1	364	1	20947	0.0173772
GO:1903754	cortical microtubule plus-end	cellular_component	11	1	364	1	20947	0.0173772
GO:1901019	regulation of calcium ion transmembrane transporter activity	biological_process	9	1	364	1	20947	0.0173772
GO:0071670	smooth muscle cell chemotaxis	biological_process	10	1	364	1	20947	0.0173772
GO:0060337	type I interferon signaling pathway	biological_process	8	1	364	1	20947	0.0173772
GO:1903748	negative regulation of establishment of protein localization to mitochondrion	biological_process	7	1	364	1	20947	0.0173772
GO:0031161	phosphatidylinositol catabolic process	biological_process	9	1	364	1	20947	0.0173772
GO:0070557	PCNA-p21 complex	cellular_component	11	1	364	1	20947	0.0173772
GO:0060365	coronal suture morphogenesis	biological_process	12	1	364	1	20947	0.0173772
GO:0072137	condensed mesenchymal cell proliferation	biological_process	7	1	364	1	20947	0.0173772
GO:0034683	integrin alphav-beta3 complex	cellular_component	9	1	364	1	20947	0.0173772
GO:0086070	SA node cell to atrial cardiac muscle cell communication	biological_process	7	1	364	1	20947	0.0173772
GO:0051531	NFAT protein import into nucleus	biological_process	8	1	364	1	20947	0.0173772
GO:0008116	prostaglandin-I synthase activity	molecular_function	6	1	364	1	20947	0.0173772
GO:0070661	leukocyte proliferation	biological_process	5	1	364	1	20947	0.0173772
GO:0047276	N-acetyllactosaminide 3-alpha-galactosyltransferase activity	molecular_function	8	1	364	1	20947	0.0173772
GO:0050748	negative regulation of lipoprotein metabolic process	biological_process	7	1	364	1	20947	0.0173772
GO:1901315	negative regulation of histone H2A K63-linked ubiquitination	biological_process	13	1	364	1	20947	0.0173772
GO:0090534	calcium ion-transporting ATPase complex	cellular_component	10	1	364	1	20947	0.0173772
GO:0016165	linoleate 13S-lipoxygenase activity	molecular_function	7	1	364	1	20947	0.0173772
GO:0033368	protease localization to mast cell secretory granule	biological_process	9	1	364	1	20947	0.0173772
GO:1990047	spindle matrix	cellular_component	11	1	364	1	20947	0.0173772
GO:0060466	activation of meiosis involved in egg activation	biological_process	8	1	364	1	20947	0.0173772
GO:0032470	positive regulation of endoplasmic reticulum calcium ion concentration	biological_process	12	1	364	1	20947	0.0173772
GO:0060681	branch elongation involved in ureteric bud branching	biological_process	9	1	364	1	20947	0.0173772
GO:0045137	development of primary sexual characteristics	biological_process	6	1	364	1	20947	0.0173772
GO:0031673	H zone	cellular_component	13	1	364	1	20947	0.0173772
GO:0003408	optic cup formation involved in camera-type eye development	biological_process	12	1	364	1	20947	0.0173772
GO:1901751	leukotriene A4 metabolic process	biological_process	10	1	364	1	20947	0.0173772
GO:0046130	purine ribonucleoside catabolic process	biological_process	10	1	364	1	20947	0.0173772
GO:0016505	peptidase activator activity involved in apoptotic process	molecular_function	6	1	364	1	20947	0.0173772
GO:1903751	negative regulation of intrinsic apoptotic signaling pathway in response to hydrogen peroxide	biological_process	12	1	364	1	20947	0.0173772
GO:0033626	positive regulation of integrin activation by cell surface receptor linked signal transduction	biological_process	8	1	364	1	20947	0.0173772
GO:0060601	lateral sprouting from an epithelium	biological_process	7	1	364	1	20947	0.0173772
GO:0060667	branch elongation involved in salivary gland morphogenesis	biological_process	8	1	364	1	20947	0.0173772
GO:0060615	mammary gland bud formation	biological_process	9	1	364	1	20947	0.0173772
GO:1901021	positive regulation of calcium ion transmembrane transporter activity	biological_process	10	1	364	1	20947	0.0173772
GO:0004644	phosphoribosylglycinamide formyltransferase activity	molecular_function	7	1	364	1	20947	0.0173772
GO:0035596	methylthiotransferase activity	molecular_function	7	1	364	1	20947	0.0173772
GO:0035603	fibroblast growth factor receptor signaling pathway involved in hemopoiesis	biological_process	7	1	364	1	20947	0.0173772
GO:0017125	deoxycytidyl transferase activity	molecular_function	7	1	364	1	20947	0.0173772
GO:0015809	arginine transport	biological_process	7	1	364	1	20947	0.0173772
GO:0002762	negative regulation of myeloid leukocyte differentiation	biological_process	10	1	364	1	20947	0.0173772
GO:0047130	saccharopine dehydrogenase (NADP+, L-lysine-forming) activity	molecular_function	8	1	364	1	20947	0.0173772
GO:0019962	type I interferon binding	molecular_function	7	1	364	1	20947	0.0173772
GO:0004637	phosphoribosylamine-glycine ligase activity	molecular_function	6	1	364	1	20947	0.0173772
GO:2000438	negative regulation of monocyte extravasation	biological_process	8	1	364	1	20947	0.0173772
GO:0005943	phosphatidylinositol 3-kinase complex, class IA	cellular_component	13	1	364	1	20947	0.0173772
GO:0061430	bone trabecula morphogenesis	biological_process	6	1	364	1	20947	0.0173772
GO:0051790	short-chain fatty acid biosynthetic process	biological_process	10	1	364	1	20947	0.0173772
GO:0033229	cysteine transmembrane transporter activity	molecular_function	10	1	364	1	20947	0.0173772
GO:0006984	ER-nucleus signaling pathway	biological_process	7	1	364	1	20947	0.0173772
GO:0034136	negative regulation of toll-like receptor 2 signaling pathway	biological_process	11	1	364	1	20947	0.0173772
GO:0070304	positive regulation of stress-activated protein kinase signaling cascade	biological_process	10	1	364	1	20947	0.0173772
GO:0033382	maintenance of granzyme B location in T cell secretory granule	biological_process	11	1	364	1	20947	0.0173772
GO:0060915	mesenchymal cell differentiation involved in lung development	biological_process	9	1	364	1	20947	0.0173772
GO:2000452	regulation of CD8-positive, alpha-beta cytotoxic T cell extravasation	biological_process	9	1	364	1	20947	0.0173772
GO:1900225	regulation of NLRP3 inflammasome complex assembly	biological_process	7	1	364	1	20947	0.0173772
GO:0035604	fibroblast growth factor receptor signaling pathway involved in positive regulation of cell proliferation in bone marrow	biological_process	11	1	364	1	20947	0.0173772
GO:0042628	mating plug formation	biological_process	8	1	364	1	20947	0.0173772
GO:0005862	muscle thin filament tropomyosin	cellular_component	13	1	364	1	20947	0.0173772
GO:1902959	regulation of aspartic-type endopeptidase activity involved in amyloid precursor protein catabolic process	biological_process	10	1	364	1	20947	0.0173772
GO:0070570	regulation of neuron projection regeneration	biological_process	8	1	364	1	20947	0.0173772
GO:0002041	intussusceptive angiogenesis	biological_process	11	1	364	1	20947	0.0173772
GO:0033373	maintenance of protease location in mast cell secretory granule	biological_process	10	1	364	1	20947	0.0173772
GO:0036309	protein localization to M-band	biological_process	8	1	364	1	20947	0.0173772
GO:0012510	trans-Golgi network transport vesicle membrane	cellular_component	13	1	364	1	20947	0.0173772
GO:0047131	saccharopine dehydrogenase (NAD+, L-glutamate-forming) activity	molecular_function	8	1	364	1	20947	0.0173772
GO:0045876	positive regulation of sister chromatid cohesion	biological_process	8	1	364	1	20947	0.0173772
GO:0030626	U12 snRNA binding	molecular_function	8	1	364	1	20947	0.0173772
GO:0021683	cerebellar granular layer morphogenesis	biological_process	14	1	364	1	20947	0.0173772
GO:0035674	tricarboxylic acid transmembrane transport	biological_process	7	1	364	1	20947	0.0173772
GO:0008127	quercetin 2,3-dioxygenase activity	molecular_function	7	1	364	1	20947	0.0173772
GO:0086039	calcium-transporting ATPase activity involved in regulation of cardiac muscle cell membrane potential	molecular_function	16	1	364	1	20947	0.0173772
GO:0060595	fibroblast growth factor receptor signaling pathway involved in mammary gland specification	biological_process	11	1	364	1	20947	0.0173772
GO:0035723	interleukin-15-mediated signaling pathway	biological_process	9	1	364	1	20947	0.0173772
GO:2001306	lipoxin B4 biosynthetic process	biological_process	10	1	364	1	20947	0.0173772
GO:0005009	insulin-activated receptor activity	molecular_function	10	1	364	1	20947	0.0173772
GO:0034684	integrin alphav-beta5 complex	cellular_component	9	1	364	1	20947	0.0173772
GO:1900272	negative regulation of long-term synaptic potentiation	biological_process	12	1	364	1	20947	0.0173772
GO:0097165	nuclear stress granule	cellular_component	9	1	364	1	20947	0.0173772
GO:0072608	interleukin-10 secretion	biological_process	8	1	364	1	20947	0.0173772
GO:0045906	negative regulation of vasoconstriction	biological_process	11	1	364	1	20947	0.0173772
GO:0070202	regulation of establishment of protein localization to chromosome	biological_process	6	1	364	1	20947	0.0173772
GO:0070667	negative regulation of mast cell proliferation	biological_process	7	1	364	1	20947	0.0173772
GO:0010766	negative regulation of sodium ion transport	biological_process	10	1	364	1	20947	0.0173772
GO:0004492	methylmalonyl-CoA decarboxylase activity	molecular_function	7	1	364	1	20947	0.0173772
GO:1902037	negative regulation of hematopoietic stem cell differentiation	biological_process	10	1	364	1	20947	0.0173772
GO:0016768	spermine synthase activity	molecular_function	6	1	364	1	20947	0.0173772
GO:0015734	taurine transport	biological_process	6	1	364	1	20947	0.0173772
GO:0010868	negative regulation of triglyceride biosynthetic process	biological_process	10	1	364	1	20947	0.0173772
GO:1903712	cysteine transmembrane transport	biological_process	8	1	364	1	20947	0.0173772
GO:1902036	regulation of hematopoietic stem cell differentiation	biological_process	9	1	364	1	20947	0.0173772
GO:0061108	seminal vesicle epithelium development	biological_process	7	1	364	1	20947	0.0173772
GO:0030486	smooth muscle dense body	cellular_component	11	1	364	1	20947	0.0173772
GO:1903515	calcium ion transport from cytosol to endoplasmic reticulum	biological_process	8	1	364	1	20947	0.0173772
GO:0019912	cyclin-dependent protein kinase activating kinase activity	molecular_function	8	1	364	1	20947	0.0173772
GO:0090025	regulation of monocyte chemotaxis	biological_process	7	1	364	1	20947	0.0173772
GO:0004368	glycerol-3-phosphate dehydrogenase activity	molecular_function	7	1	364	1	20947	0.0173772
GO:0098902	regulation of membrane depolarization during action potential	biological_process	6	1	364	1	20947	0.0173772
GO:0070235	regulation of activation-induced cell death of T cells	biological_process	8	1	364	1	20947	0.0173772
GO:0045161	neuronal ion channel clustering	biological_process	12	1	364	1	20947	0.0173772
GO:0006127	glycerophosphate shuttle	biological_process	9	1	364	1	20947	0.0173772
GO:0004641	phosphoribosylformylglycinamidine cyclo-ligase activity	molecular_function	7	1	364	1	20947	0.0173772
GO:0046979	TAP2 binding	molecular_function	6	1	364	1	20947	0.0173772
GO:0021769	orbitofrontal cortex development	biological_process	12	1	364	1	20947	0.0173772
GO:0036371	protein localization to T-tubule	biological_process	7	1	364	1	20947	0.0173772
GO:0052652	cyclic purine nucleotide metabolic process	biological_process	11	1	364	1	20947	0.0173772
GO:0035926	chemokine (C-C motif) ligand 2 secretion	biological_process	9	1	364	1	20947	0.0173772
GO:0001069	regulatory region RNA binding	molecular_function	7	1	364	1	20947	0.0173772
GO:1990578	perinuclear endoplasmic reticulum membrane	cellular_component	12	1	364	1	20947	0.0173772
GO:0030294	receptor signaling protein tyrosine kinase inhibitor activity	molecular_function	8	1	364	1	20947	0.0173772
GO:0070685	macropinocytic cup	cellular_component	6	1	364	1	20947	0.0173772
GO:0046006	regulation of activated T cell proliferation	biological_process	9	1	364	1	20947	0.0173772
GO:0071348	cellular response to interleukin-11	biological_process	8	1	364	1	20947	0.0173772
GO:0035602	fibroblast growth factor receptor signaling pathway involved in negative regulation of apoptotic process in bone marrow	biological_process	11	1	364	1	20947	0.0173772
GO:1903281	positive regulation of calcium:sodium antiporter activity	biological_process	11	1	364	1	20947	0.0173772
GO:2000425	regulation of apoptotic cell clearance	biological_process	8	1	364	1	20947	0.0173772
GO:0051234	establishment of localization	biological_process	4	1	364	1	20947	0.0173772
GO:0006188	IMP biosynthetic process	biological_process	12	1	364	1	20947	0.0173772
GO:0001914	regulation of T cell mediated cytotoxicity	biological_process	6	1	364	1	20947	0.0173772
GO:0005369	taurine:sodium symporter activity	molecular_function	11	1	364	1	20947	0.0173772
GO:0003205	cardiac chamber development	biological_process	9	1	364	1	20947	0.0173772
GO:0043548	phosphatidylinositol 3-kinase binding	molecular_function	5	2	364	12	20947	0.0177143
GO:0045120	pronucleus	cellular_component	10	2	364	12	20947	0.0177143
GO:0005159	insulin-like growth factor receptor binding	molecular_function	6	2	364	12	20947	0.0177143
GO:2000484	positive regulation of interleukin-8 secretion	biological_process	10	2	364	12	20947	0.0177143
GO:0001784	phosphotyrosine binding	molecular_function	7	2	364	12	20947	0.0177143
GO:0031091	platelet alpha granule	cellular_component	12	2	364	12	20947	0.0177143
GO:0022408	negative regulation of cell-cell adhesion	biological_process	6	2	364	12	20947	0.0177143
GO:0001968	fibronectin binding	molecular_function	5	2	364	12	20947	0.0177143
GO:0001671	ATPase activator activity	molecular_function	5	2	364	12	20947	0.0177143
GO:0005885	Arp2/3 protein complex	cellular_component	11	2	364	12	20947	0.0177143
GO:0032587	ruffle membrane	cellular_component	8	4	364	59	20947	0.0192933
GO:0007030	Golgi organization	biological_process	5	4	364	59	20947	0.0192933
GO:0008092	cytoskeletal protein binding	molecular_function	5	3	364	33	20947	0.0193148
GO:0034453	microtubule anchoring	biological_process	7	2	364	13	20947	0.0206973
GO:0045671	negative regulation of osteoclast differentiation	biological_process	11	2	364	13	20947	0.0206973
GO:0022617	extracellular matrix disassembly	biological_process	6	2	364	13	20947	0.0206973
GO:0035371	microtubule plus-end	cellular_component	12	2	364	13	20947	0.0206973
GO:0007520	myoblast fusion	biological_process	7	2	364	13	20947	0.0206973
GO:2000379	positive regulation of reactive oxygen species metabolic process	biological_process	7	2	364	13	20947	0.0206973
GO:0043025	neuronal cell body	cellular_component	6	7	364	158	20947	0.0207302
GO:0000910	cytokinesis	biological_process	7	3	364	34	20947	0.0209173
GO:0001649	osteoblast differentiation	biological_process	7	5	364	91	20947	0.0212654
GO:0051117	ATPase binding	molecular_function	6	4	364	61	20947	0.0215375
GO:0005788	endoplasmic reticulum lumen	cellular_component	11	4	364	61	20947	0.0215375
GO:0045860	positive regulation of protein kinase activity	biological_process	11	3	364	35	20947	0.0225905
GO:0019752	carboxylic acid metabolic process	biological_process	7	2	364	14	20947	0.0238731
GO:0001891	phagocytic cup	cellular_component	7	2	364	14	20947	0.0238731
GO:0031527	filopodium membrane	cellular_component	8	2	364	14	20947	0.0238731
GO:0012506	vesicle membrane	cellular_component	5	2	364	14	20947	0.0238731
GO:0034364	high-density lipoprotein particle	cellular_component	7	2	364	14	20947	0.0238731
GO:0034113	heterotypic cell-cell adhesion	biological_process	7	2	364	14	20947	0.0238731
GO:0021591	ventricular system development	biological_process	10	2	364	14	20947	0.0238731
GO:0051216	cartilage development	biological_process	8	3	364	36	20947	0.0243346
GO:0032880	regulation of protein localization	biological_process	6	3	364	37	20947	0.0261493
GO:0034446	substrate adhesion-dependent cell spreading	biological_process	9	3	364	37	20947	0.0261493
GO:0006376	mRNA splice site selection	biological_process	13	2	364	15	20947	0.0272339
GO:1903561	extracellular vesicle	cellular_component	6	2	364	15	20947	0.0272339
GO:0003148	outflow tract septum morphogenesis	biological_process	11	2	364	15	20947	0.0272339
GO:0000380	alternative mRNA splicing, via spliceosome	biological_process	12	2	364	15	20947	0.0272339
GO:0030833	regulation of actin filament polymerization	biological_process	10	2	364	15	20947	0.0272339
GO:0051924	regulation of calcium ion transport	biological_process	10	2	364	15	20947	0.0272339
GO:0070064	proline-rich region binding	molecular_function	5	2	364	15	20947	0.0272339
GO:0055072	iron ion homeostasis	biological_process	11	2	364	15	20947	0.0272339
GO:0005578	proteinaceous extracellular matrix	cellular_component	5	7	364	168	20947	0.0278013
GO:0030674	protein binding, bridging	molecular_function	5	3	364	38	20947	0.0280347
GO:0030900	forebrain development	biological_process	10	3	364	38	20947	0.0280347
GO:0031410	cytoplasmic vesicle	cellular_component	9	5	364	99	20947	0.0292813
GO:0006468	protein phosphorylation	biological_process	8	11	364	330	20947	0.0302034
GO:0017124	SH3 domain binding	molecular_function	6	4	364	68	20947	0.0306126
GO:0031047	gene silencing by RNA	biological_process	10	2	364	16	20947	0.0307726
GO:0048041	focal adhesion assembly	biological_process	9	2	364	16	20947	0.0307726
GO:0030131	clathrin adaptor complex	cellular_component	11	2	364	16	20947	0.0307726
GO:0010971	positive regulation of G2/M transition of mitotic cell cycle	biological_process	9	2	364	16	20947	0.0307726
GO:0001816	cytokine production	biological_process	5	2	364	16	20947	0.0307726
GO:0070932	histone H3 deacetylation	biological_process	10	2	364	16	20947	0.0307726
GO:0031334	positive regulation of protein complex assembly	biological_process	7	2	364	16	20947	0.0307726
GO:0000792	heterochromatin	cellular_component	12	2	364	16	20947	0.0307726
GO:0030139	endocytic vesicle	cellular_component	11	3	364	40	20947	0.0320162
GO:0019899	enzyme binding	molecular_function	5	7	364	175	20947	0.0336265
GO:0004715	non-membrane spanning protein tyrosine kinase activity	molecular_function	9	3	364	41	20947	0.0341118
GO:0021987	cerebral cortex development	biological_process	13	3	364	41	20947	0.0341118
GO:0004905	type I interferon receptor activity	molecular_function	8	1	364	2	20947	0.0344532
GO:0009113	purine nucleobase biosynthetic process	biological_process	10	1	364	2	20947	0.0344532
GO:0015218	pyrimidine nucleotide transmembrane transporter activity	molecular_function	8	1	364	2	20947	0.0344532
GO:1901843	positive regulation of high voltage-gated calcium channel activity	biological_process	12	1	364	2	20947	0.0344532
GO:0033257	Bcl3/NF-kappaB2 complex	cellular_component	8	1	364	2	20947	0.0344532
GO:0055100	adiponectin binding	molecular_function	5	1	364	2	20947	0.0344532
GO:0034988	Fc-gamma receptor I complex binding	molecular_function	7	1	364	2	20947	0.0344532
GO:0006436	tryptophanyl-tRNA aminoacylation	biological_process	13	1	364	2	20947	0.0344532
GO:0071422	succinate transmembrane transport	biological_process	7	1	364	2	20947	0.0344532
GO:0005427	proton-dependent oligopeptide secondary active transmembrane transporter activity	molecular_function	8	1	364	2	20947	0.0344532
GO:0045715	negative regulation of low-density lipoprotein particle receptor biosynthetic process	biological_process	10	1	364	2	20947	0.0344532
GO:0061034	olfactory bulb mitral cell layer development	biological_process	14	1	364	2	20947	0.0344532
GO:0031370	eukaryotic initiation factor 4G binding	molecular_function	6	1	364	2	20947	0.0344532
GO:0015501	glutamate:sodium symporter activity	molecular_function	11	1	364	2	20947	0.0344532
GO:0002431	Fc receptor mediated stimulatory signaling pathway	biological_process	7	1	364	2	20947	0.0344532
GO:0032288	myelin assembly	biological_process	11	1	364	2	20947	0.0344532
GO:2000304	positive regulation of ceramide biosynthetic process	biological_process	10	1	364	2	20947	0.0344532
GO:0015141	succinate transmembrane transporter activity	molecular_function	10	1	364	2	20947	0.0344532
GO:0002314	germinal center B cell differentiation	biological_process	10	1	364	2	20947	0.0344532
GO:0000018	regulation of DNA recombination	biological_process	10	1	364	2	20947	0.0344532
GO:0047710	bis(5'-adenosyl)-triphosphatase activity	molecular_function	9	1	364	2	20947	0.0344532
GO:0070668	positive regulation of mast cell proliferation	biological_process	7	1	364	2	20947	0.0344532
GO:0034393	positive regulation of smooth muscle cell apoptotic process	biological_process	12	1	364	2	20947	0.0344532
GO:0072006	nephron development	biological_process	10	1	364	2	20947	0.0344532
GO:0004367	glycerol-3-phosphate dehydrogenase [NAD+] activity	molecular_function	7	1	364	2	20947	0.0344532
GO:0090135	actin filament branching	biological_process	8	1	364	2	20947	0.0344532
GO:0035867	alphav-beta3 integrin-IGF-1-IGF1R complex	cellular_component	7	1	364	2	20947	0.0344532
GO:0042825	TAP complex	cellular_component	15	1	364	2	20947	0.0344532
GO:0004743	pyruvate kinase activity	molecular_function	7	1	364	2	20947	0.0344532
GO:0046168	glycerol-3-phosphate catabolic process	biological_process	7	1	364	2	20947	0.0344532
GO:0000084	mitotic S phase	biological_process	8	1	364	2	20947	0.0344532
GO:1900454	positive regulation of long term synaptic depression	biological_process	12	1	364	2	20947	0.0344532
GO:0048002	antigen processing and presentation of peptide antigen	biological_process	5	1	364	2	20947	0.0344532
GO:0050211	procollagen galactosyltransferase activity	molecular_function	8	1	364	2	20947	0.0344532
GO:0010641	positive regulation of platelet-derived growth factor receptor signaling pathway	biological_process	12	1	364	2	20947	0.0344532
GO:1900135	positive regulation of renin secretion into blood stream	biological_process	9	1	364	2	20947	0.0344532
GO:0031664	regulation of lipopolysaccharide-mediated signaling pathway	biological_process	9	1	364	2	20947	0.0344532
GO:0050974	detection of mechanical stimulus involved in sensory perception	biological_process	9	1	364	2	20947	0.0344532
GO:0009353	mitochondrial oxoglutarate dehydrogenase complex	cellular_component	12	1	364	2	20947	0.0344532
GO:0086007	voltage-gated calcium channel activity involved in cardiac muscle cell action potential	molecular_function	12	1	364	2	20947	0.0344532
GO:0060529	squamous basal epithelial stem cell differentiation involved in prostate gland acinus development	biological_process	10	1	364	2	20947	0.0344532
GO:0098903	regulation of membrane repolarization during action potential	biological_process	9	1	364	2	20947	0.0344532
GO:0042036	negative regulation of cytokine biosynthetic process	biological_process	8	1	364	2	20947	0.0344532
GO:0044326	dendritic spine neck	cellular_component	9	1	364	2	20947	0.0344532
GO:0006864	pyrimidine nucleotide transport	biological_process	7	1	364	2	20947	0.0344532
GO:0097003	adipokinetic hormone receptor activity	molecular_function	8	1	364	2	20947	0.0344532
GO:0002327	immature B cell differentiation	biological_process	10	1	364	2	20947	0.0344532
GO:2000393	negative regulation of lamellipodium morphogenesis	biological_process	9	1	364	2	20947	0.0344532
GO:2001028	positive regulation of endothelial cell chemotaxis	biological_process	6	1	364	2	20947	0.0344532
GO:0005642	annulate lamellae	cellular_component	5	1	364	2	20947	0.0344532
GO:1902963	negative regulation of metalloendopeptidase activity involved in amyloid precursor protein catabolic process	biological_process	12	1	364	2	20947	0.0344532
GO:0003977	UDP-N-acetylglucosamine diphosphorylase activity	molecular_function	8	1	364	2	20947	0.0344532
GO:1902033	regulation of hematopoietic stem cell proliferation	biological_process	8	1	364	2	20947	0.0344532
GO:0035672	oligopeptide transmembrane transport	biological_process	6	1	364	2	20947	0.0344532
GO:0051792	medium-chain fatty acid biosynthetic process	biological_process	10	1	364	2	20947	0.0344532
GO:0004832	valine-tRNA ligase activity	molecular_function	8	1	364	2	20947	0.0344532
GO:0004830	tryptophan-tRNA ligase activity	molecular_function	8	1	364	2	20947	0.0344532
GO:0060512	prostate gland morphogenesis	biological_process	7	1	364	2	20947	0.0344532
GO:0071934	thiamine transmembrane transport	biological_process	7	1	364	2	20947	0.0344532
GO:0015403	thiamine uptake transmembrane transporter activity	molecular_function	8	1	364	2	20947	0.0344532
GO:2000780	negative regulation of double-strand break repair	biological_process	12	1	364	2	20947	0.0344532
GO:0098907	regulation of SA node cell action potential	biological_process	10	1	364	2	20947	0.0344532
GO:0034769	basement membrane disassembly	biological_process	7	1	364	2	20947	0.0344532
GO:0006766	vitamin metabolic process	biological_process	6	1	364	2	20947	0.0344532
GO:0001221	transcription cofactor binding	molecular_function	6	1	364	2	20947	0.0344532
GO:0045540	regulation of cholesterol biosynthetic process	biological_process	10	1	364	2	20947	0.0344532
GO:0035459	cargo loading into vesicle	biological_process	5	1	364	2	20947	0.0344532
GO:0002902	regulation of B cell apoptotic process	biological_process	12	1	364	2	20947	0.0344532
GO:1902904	negative regulation of fibril organization	biological_process	7	1	364	2	20947	0.0344532
GO:0003223	ventricular compact myocardium morphogenesis	biological_process	13	1	364	2	20947	0.0344532
GO:0050265	RNA uridylyltransferase activity	molecular_function	8	1	364	2	20947	0.0344532
GO:0033623	regulation of integrin activation	biological_process	7	1	364	2	20947	0.0344532
GO:2001303	lipoxin A4 biosynthetic process	biological_process	10	1	364	2	20947	0.0344532
GO:0097459	iron ion import into cell	biological_process	11	1	364	2	20947	0.0344532
GO:0033906	hyaluronoglucuronidase activity	molecular_function	7	1	364	2	20947	0.0344532
GO:0072534	perineuronal net	cellular_component	5	1	364	2	20947	0.0344532
GO:0005048	signal sequence binding	molecular_function	6	1	364	2	20947	0.0344532
GO:0008038	neuron recognition	biological_process	6	1	364	2	20947	0.0344532
GO:0070252	actin-mediated cell contraction	biological_process	7	1	364	2	20947	0.0344532
GO:0014801	longitudinal sarcoplasmic reticulum	cellular_component	10	1	364	2	20947	0.0344532
GO:0017186	peptidyl-pyroglutamic acid biosynthetic process, using glutaminyl-peptide cyclotransferase	biological_process	10	1	364	2	20947	0.0344532
GO:0006438	valyl-tRNA aminoacylation	biological_process	13	1	364	2	20947	0.0344532
GO:0032224	positive regulation of synaptic transmission, cholinergic	biological_process	10	1	364	2	20947	0.0344532
GO:0045351	type I interferon biosynthetic process	biological_process	8	1	364	2	20947	0.0344532
GO:0034686	integrin alphav-beta8 complex	cellular_component	9	1	364	2	20947	0.0344532
GO:0010998	regulation of translational initiation by eIF2 alpha phosphorylation	biological_process	11	1	364	2	20947	0.0344532
GO:0061577	calcium ion transmembrane transport via high voltage-gated calcium channel	biological_process	8	1	364	2	20947	0.0344532
GO:0021761	limbic system development	biological_process	11	1	364	2	20947	0.0344532
GO:0070254	mucus secretion	biological_process	6	1	364	2	20947	0.0344532
GO:1901299	negative regulation of hydrogen peroxide-mediated programmed cell death	biological_process	10	1	364	2	20947	0.0344532
GO:0002503	peptide antigen assembly with MHC class II protein complex	biological_process	7	1	364	2	20947	0.0344532
GO:0071109	superior temporal gyrus development	biological_process	14	1	364	2	20947	0.0344532
GO:2000194	regulation of female gonad development	biological_process	9	1	364	2	20947	0.0344532
GO:0035607	fibroblast growth factor receptor signaling pathway involved in orbitofrontal cortex development	biological_process	11	1	364	2	20947	0.0344532
GO:0021650	vestibulocochlear nerve formation	biological_process	12	1	364	2	20947	0.0344532
GO:1903233	regulation of calcium ion-dependent exocytosis of neurotransmitter	biological_process	10	1	364	2	20947	0.0344532
GO:0002268	follicular dendritic cell differentiation	biological_process	7	1	364	2	20947	0.0344532
GO:0002741	positive regulation of cytokine secretion involved in immune response	biological_process	9	1	364	2	20947	0.0344532
GO:0003858	3-hydroxybutyrate dehydrogenase activity	molecular_function	7	1	364	2	20947	0.0344532
GO:0016603	glutaminyl-peptide cyclotransferase activity	molecular_function	7	1	364	2	20947	0.0344532
GO:0032369	negative regulation of lipid transport	biological_process	7	1	364	2	20947	0.0344532
GO:0004315	3-oxoacyl-[acyl-carrier-protein] synthase activity	molecular_function	8	1	364	2	20947	0.0344532
GO:0004485	methylcrotonoyl-CoA carboxylase activity	molecular_function	7	1	364	2	20947	0.0344532
GO:0035692	macrophage migration inhibitory factor receptor complex	cellular_component	6	1	364	2	20947	0.0344532
GO:0045844	positive regulation of striated muscle tissue development	biological_process	11	1	364	2	20947	0.0344532
GO:1900275	negative regulation of phospholipase C activity	biological_process	9	1	364	2	20947	0.0344532
GO:0004692	cGMP-dependent protein kinase activity	molecular_function	10	1	364	2	20947	0.0344532
GO:1901898	negative regulation of relaxation of cardiac muscle	biological_process	10	1	364	2	20947	0.0344532
GO:0035600	tRNA methylthiolation	biological_process	13	1	364	2	20947	0.0344532
GO:0042276	error-prone translesion synthesis	biological_process	10	1	364	2	20947	0.0344532
GO:0002513	tolerance induction to self antigen	biological_process	5	1	364	2	20947	0.0344532
GO:0008626	granzyme-mediated apoptotic signaling pathway	biological_process	8	1	364	2	20947	0.0344532
GO:0051045	negative regulation of membrane protein ectodomain proteolysis	biological_process	8	1	364	2	20947	0.0344532
GO:0070487	monocyte aggregation	biological_process	9	1	364	2	20947	0.0344532
GO:0034314	Arp2/3 complex-mediated actin nucleation	biological_process	13	2	364	17	20947	0.0344819
GO:0046718	viral entry into host cell	biological_process	7	2	364	17	20947	0.0344819
GO:0007062	sister chromatid cohesion	biological_process	6	2	364	17	20947	0.0344819
GO:0043001	Golgi to plasma membrane protein transport	biological_process	9	2	364	17	20947	0.0344819
GO:0030512	negative regulation of transforming growth factor beta receptor signaling pathway	biological_process	12	3	364	42	20947	0.0362769
GO:0005901	caveola	cellular_component	7	3	364	42	20947	0.0362769
GO:0001664	G-protein coupled receptor binding	molecular_function	6	3	364	42	20947	0.0362769
GO:0048306	calcium-dependent protein binding	molecular_function	5	3	364	42	20947	0.0362769
GO:1903506	regulation of nucleic acid-templated transcription	biological_process	10	2	364	18	20947	0.0383549
GO:0070372	regulation of ERK1 and ERK2 cascade	biological_process	11	2	364	18	20947	0.0383549
GO:0034198	cellular response to amino acid starvation	biological_process	9	2	364	18	20947	0.0383549
GO:0051781	positive regulation of cell division	biological_process	7	2	364	18	20947	0.0383549
GO:0030552	cAMP binding	molecular_function	9	2	364	18	20947	0.0383549
GO:0002053	positive regulation of mesenchymal cell proliferation	biological_process	7	2	364	18	20947	0.0383549
GO:0055007	cardiac muscle cell differentiation	biological_process	8	2	364	18	20947	0.0383549
GO:0031532	actin cytoskeleton reorganization	biological_process	7	3	364	43	20947	0.038511
GO:0008017	microtubule binding	molecular_function	7	7	364	181	20947	0.0392243
GO:0004674	protein serine/threonine kinase activity	molecular_function	8	9	364	262	20947	0.0402778
GO:0000287	magnesium ion binding	molecular_function	7	7	364	183	20947	0.0412178
GO:0005509	calcium ion binding	molecular_function	7	18	364	661	20947	0.0412503
GO:0030488	tRNA methylation	biological_process	13	2	364	19	20947	0.0423847
GO:0000132	establishment of mitotic spindle orientation	biological_process	9	2	364	19	20947	0.0423847
GO:0051291	protein heterooligomerization	biological_process	9	2	364	19	20947	0.0423847
GO:0032728	positive regulation of interferon-beta production	biological_process	9	2	364	19	20947	0.0423847
GO:0030018	Z disc	cellular_component	13	4	364	76	20947	0.0433667
GO:0007169	transmembrane receptor protein tyrosine kinase signaling pathway	biological_process	9	4	364	77	20947	0.0451415
GO:0035064	methylated histone binding	molecular_function	6	3	364	46	20947	0.0456221
GO:0097193	intrinsic apoptotic signaling pathway	biological_process	8	2	364	20	20947	0.0465649
GO:0031683	G-protein beta/gamma-subunit complex binding	molecular_function	6	2	364	20	20947	0.0465649
GO:0045930	negative regulation of mitotic cell cycle	biological_process	8	2	364	20	20947	0.0465649
GO:0071004	U2-type prespliceosome	cellular_component	10	2	364	20	20947	0.0465649
GO:2000352	negative regulation of endothelial cell apoptotic process	biological_process	11	2	364	20	20947	0.0465649
GO:0032588	trans-Golgi network membrane	cellular_component	11	2	364	20	20947	0.0465649
GO:0030529	intracellular ribonucleoprotein complex	cellular_component	7	4	364	78	20947	0.0469565
GO:0003779	actin binding	molecular_function	6	8	364	229	20947	0.0474087
GO:0043154	negative regulation of cysteine-type endopeptidase activity involved in apoptotic process	biological_process	13	3	364	47	20947	0.0481268
GO:0000187	activation of MAPK activity	biological_process	13	3	364	48	20947	0.0506977
GO:0050900	leukocyte migration	biological_process	4	2	364	21	20947	0.0508889
GO:0002102	podosome	cellular_component	9	2	364	21	20947	0.0508889
GO:0035987	endodermal cell differentiation	biological_process	7	2	364	21	20947	0.0508889
GO:0045736	negative regulation of cyclin-dependent protein serine/threonine kinase activity	biological_process	13	2	364	21	20947	0.0508889
GO:0090503	RNA phosphodiester bond hydrolysis, exonucleolytic	biological_process	10	2	364	21	20947	0.0508889
GO:0031663	lipopolysaccharide-mediated signaling pathway	biological_process	8	2	364	21	20947	0.0508889
GO:2000483	negative regulation of interleukin-8 secretion	biological_process	10	1	364	3	20947	0.0512333
GO:0005899	insulin receptor complex	cellular_component	8	1	364	3	20947	0.0512333
GO:0033512	L-lysine catabolic process to acetyl-CoA via saccharopine	biological_process	13	1	364	3	20947	0.0512333
GO:0070296	sarcoplasmic reticulum calcium ion transport	biological_process	10	1	364	3	20947	0.0512333
GO:0045163	clustering of voltage-gated potassium channels	biological_process	13	1	364	3	20947	0.0512333
GO:0070779	D-aspartate import	biological_process	13	1	364	3	20947	0.0512333
GO:0071598	neuronal ribonucleoprotein granule	cellular_component	10	1	364	3	20947	0.0512333
GO:0060267	positive regulation of respiratory burst	biological_process	7	1	364	3	20947	0.0512333
GO:0007042	lysosomal lumen acidification	biological_process	8	1	364	3	20947	0.0512333
GO:0022028	tangential migration from the subventricular zone to the olfactory bulb	biological_process	10	1	364	3	20947	0.0512333
GO:0030951	establishment or maintenance of microtubule cytoskeleton polarity	biological_process	7	1	364	3	20947	0.0512333
GO:0048261	negative regulation of receptor-mediated endocytosis	biological_process	8	1	364	3	20947	0.0512333
GO:1990357	terminal web	cellular_component	13	1	364	3	20947	0.0512333
GO:0010453	regulation of cell fate commitment	biological_process	8	1	364	3	20947	0.0512333
GO:0045822	negative regulation of heart contraction	biological_process	10	1	364	3	20947	0.0512333
GO:0031995	insulin-like growth factor II binding	molecular_function	7	1	364	3	20947	0.0512333
GO:2000481	positive regulation of cAMP-dependent protein kinase activity	biological_process	13	1	364	3	20947	0.0512333
GO:0035523	protein K29-linked deubiquitination	biological_process	11	1	364	3	20947	0.0512333
GO:0031547	brain-derived neurotrophic factor receptor signaling pathway	biological_process	10	1	364	3	20947	0.0512333
GO:0008107	galactoside 2-alpha-L-fucosyltransferase activity	molecular_function	9	1	364	3	20947	0.0512333
GO:0042117	monocyte activation	biological_process	6	1	364	3	20947	0.0512333
GO:0048022	negative regulation of melanin biosynthetic process	biological_process	10	1	364	3	20947	0.0512333
GO:0000056	ribosomal small subunit export from nucleus	biological_process	9	1	364	3	20947	0.0512333
GO:2000117	negative regulation of cysteine-type endopeptidase activity	biological_process	12	1	364	3	20947	0.0512333
GO:0060916	mesenchymal cell proliferation involved in lung development	biological_process	9	1	364	3	20947	0.0512333
GO:0044877	macromolecular complex binding	molecular_function	4	1	364	3	20947	0.0512333
GO:0098904	regulation of AV node cell action potential	biological_process	10	1	364	3	20947	0.0512333
GO:0071800	podosome assembly	biological_process	6	1	364	3	20947	0.0512333
GO:0072757	cellular response to camptothecin	biological_process	8	1	364	3	20947	0.0512333
GO:1903053	regulation of extracellular matrix organization	biological_process	7	1	364	3	20947	0.0512333
GO:1902004	positive regulation of beta-amyloid formation	biological_process	11	1	364	3	20947	0.0512333
GO:0019276	UDP-N-acetylgalactosamine metabolic process	biological_process	11	1	364	3	20947	0.0512333
GO:0097418	neurofibrillary tangle	cellular_component	8	1	364	3	20947	0.0512333
GO:0016817	hydrolase activity, acting on acid anhydrides	molecular_function	5	1	364	3	20947	0.0512333
GO:0004052	arachidonate 12-lipoxygenase activity	molecular_function	7	1	364	3	20947	0.0512333
GO:0060688	regulation of morphogenesis of a branching structure	biological_process	6	1	364	3	20947	0.0512333
GO:2000121	regulation of removal of superoxide radicals	biological_process	8	1	364	3	20947	0.0512333
GO:0032649	regulation of interferon-gamma production	biological_process	7	1	364	3	20947	0.0512333
GO:0010656	negative regulation of muscle cell apoptotic process	biological_process	10	1	364	3	20947	0.0512333
GO:0002819	regulation of adaptive immune response	biological_process	6	1	364	3	20947	0.0512333
GO:0071481	cellular response to X-ray	biological_process	8	1	364	3	20947	0.0512333
GO:0043949	regulation of cAMP-mediated signaling	biological_process	11	1	364	3	20947	0.0512333
GO:0060480	lung goblet cell differentiation	biological_process	10	1	364	3	20947	0.0512333
GO:0060053	neurofilament cytoskeleton	cellular_component	11	1	364	3	20947	0.0512333
GO:2001257	regulation of cation channel activity	biological_process	9	1	364	3	20947	0.0512333
GO:2000973	regulation of pro-B cell differentiation	biological_process	10	1	364	3	20947	0.0512333
GO:0042531	positive regulation of tyrosine phosphorylation of STAT protein	biological_process	11	1	364	3	20947	0.0512333
GO:1902775	mitochondrial large ribosomal subunit assembly	biological_process	8	1	364	3	20947	0.0512333
GO:0061333	renal tubule morphogenesis	biological_process	8	1	364	3	20947	0.0512333
GO:1990168	protein K33-linked deubiquitination	biological_process	11	1	364	3	20947	0.0512333
GO:0048664	neuron fate determination	biological_process	7	1	364	3	20947	0.0512333
GO:0071205	protein localization to juxtaparanode region of axon	biological_process	7	1	364	3	20947	0.0512333
GO:1902177	positive regulation of oxidative stress-induced intrinsic apoptotic signaling pathway	biological_process	11	1	364	3	20947	0.0512333
GO:0042304	regulation of fatty acid biosynthetic process	biological_process	10	1	364	3	20947	0.0512333
GO:0015746	citrate transport	biological_process	10	1	364	3	20947	0.0512333
GO:2000278	regulation of DNA biosynthetic process	biological_process	9	1	364	3	20947	0.0512333
GO:0002904	positive regulation of B cell apoptotic process	biological_process	13	1	364	3	20947	0.0512333
GO:1990430	extracellular matrix protein binding	molecular_function	5	1	364	3	20947	0.0512333
GO:0009331	glycerol-3-phosphate dehydrogenase complex	cellular_component	9	1	364	3	20947	0.0512333
GO:0021695	cerebellar cortex development	biological_process	13	1	364	3	20947	0.0512333
GO:0033363	secretory granule organization	biological_process	6	1	364	3	20947	0.0512333
GO:0000727	double-strand break repair via break-induced replication	biological_process	12	1	364	3	20947	0.0512333
GO:0034975	protein folding in endoplasmic reticulum	biological_process	8	1	364	3	20947	0.0512333
GO:0070966	nuclear-transcribed mRNA catabolic process, no-go decay	biological_process	11	1	364	3	20947	0.0512333
GO:0043564	Ku70:Ku80 complex	cellular_component	11	1	364	3	20947	0.0512333
GO:0072318	clathrin coat disassembly	biological_process	11	1	364	3	20947	0.0512333
GO:0036091	positive regulation of transcription from RNA polymerase II promoter in response to oxidative stress	biological_process	15	1	364	3	20947	0.0512333
GO:0042461	photoreceptor cell development	biological_process	11	1	364	3	20947	0.0512333
GO:0030947	regulation of vascular endothelial growth factor receptor signaling pathway	biological_process	11	1	364	3	20947	0.0512333
GO:1902510	regulation of apoptotic DNA fragmentation	biological_process	11	1	364	3	20947	0.0512333
GO:0008475	procollagen-lysine 5-dioxygenase activity	molecular_function	8	1	364	3	20947	0.0512333
GO:1903690	negative regulation of wound healing, spreading of epidermal cells	biological_process	11	1	364	3	20947	0.0512333
GO:0051138	positive regulation of NK T cell differentiation	biological_process	13	1	364	3	20947	0.0512333
GO:0008064	regulation of actin polymerization or depolymerization	biological_process	9	1	364	3	20947	0.0512333
GO:0030035	microspike assembly	biological_process	7	1	364	3	20947	0.0512333
GO:0021847	ventricular zone neuroblast division	biological_process	11	1	364	3	20947	0.0512333
GO:0003278	apoptotic process involved in heart morphogenesis	biological_process	10	1	364	3	20947	0.0512333
GO:0015137	citrate transmembrane transporter activity	molecular_function	9	1	364	3	20947	0.0512333
GO:0060842	arterial endothelial cell differentiation	biological_process	10	1	364	3	20947	0.0512333
GO:0060664	epithelial cell proliferation involved in salivary gland morphogenesis	biological_process	10	1	364	3	20947	0.0512333
GO:0098910	regulation of atrial cardiac muscle cell action potential	biological_process	12	1	364	3	20947	0.0512333
GO:0000120	RNA polymerase I transcription factor complex	cellular_component	9	1	364	3	20947	0.0512333
GO:0097016	L27 domain binding	molecular_function	6	1	364	3	20947	0.0512333
GO:0038063	collagen-activated tyrosine kinase receptor signaling pathway	biological_process	10	1	364	3	20947	0.0512333
GO:0031697	beta-1 adrenergic receptor binding	molecular_function	8	1	364	3	20947	0.0512333
GO:0060523	prostate epithelial cord elongation	biological_process	9	1	364	3	20947	0.0512333
GO:0003192	mitral valve formation	biological_process	13	1	364	3	20947	0.0512333
GO:0048562	embryonic organ morphogenesis	biological_process	8	1	364	3	20947	0.0512333
GO:0016554	cytidine to uridine editing	biological_process	11	1	364	3	20947	0.0512333
GO:0035374	chondroitin sulfate binding	molecular_function	6	1	364	3	20947	0.0512333
GO:0042133	neurotransmitter metabolic process	biological_process	5	1	364	3	20947	0.0512333
GO:1903077	negative regulation of protein localization to plasma membrane	biological_process	7	1	364	3	20947	0.0512333
GO:0031232	extrinsic component of external side of plasma membrane	cellular_component	7	1	364	3	20947	0.0512333
GO:1901509	regulation of endothelial tube morphogenesis	biological_process	10	1	364	3	20947	0.0512333
GO:0043125	ErbB-3 class receptor binding	molecular_function	6	1	364	3	20947	0.0512333
GO:0042171	lysophosphatidic acid acyltransferase activity	molecular_function	8	1	364	3	20947	0.0512333
GO:0031821	G-protein coupled serotonin receptor binding	molecular_function	7	1	364	3	20947	0.0512333
GO:0030011	maintenance of cell polarity	biological_process	6	1	364	3	20947	0.0512333
GO:0016641	oxidoreductase activity, acting on the CH-NH2 group of donors, oxygen as acceptor	molecular_function	6	1	364	3	20947	0.0512333
GO:0006597	spermine biosynthetic process	biological_process	10	1	364	3	20947	0.0512333
GO:1902474	positive regulation of protein localization to synapse	biological_process	8	1	364	3	20947	0.0512333
GO:0003273	cell migration involved in endocardial cushion formation	biological_process	9	1	364	3	20947	0.0512333
GO:0015440	peptide-transporting ATPase activity	molecular_function	13	1	364	3	20947	0.0512333
GO:0043620	regulation of DNA-templated transcription in response to stress	biological_process	12	1	364	3	20947	0.0512333
GO:1901841	regulation of high voltage-gated calcium channel activity	biological_process	11	1	364	3	20947	0.0512333
GO:0003876	AMP deaminase activity	molecular_function	8	1	364	3	20947	0.0512333
GO:0005938	cell cortex	cellular_component	9	4	364	81	20947	0.0526411
GO:0004896	cytokine receptor activity	molecular_function	6	2	364	22	20947	0.0553506
GO:0030282	bone mineralization	biological_process	6	2	364	22	20947	0.0553506
GO:0007015	actin filament organization	biological_process	7	3	364	50	20947	0.0560351
GO:0045454	cell redox homeostasis	biological_process	6	3	364	51	20947	0.0588001
GO:0004702	receptor signaling protein serine/threonine kinase activity	molecular_function	9	3	364	51	20947	0.0588001
GO:0034605	cellular response to heat	biological_process	6	2	364	23	20947	0.0599439
GO:0032781	positive regulation of ATPase activity	biological_process	14	2	364	23	20947	0.0599439
GO:0006890	retrograde vesicle-mediated transport, Golgi to ER	biological_process	7	2	364	23	20947	0.0599439
GO:0003007	heart morphogenesis	biological_process	9	2	364	23	20947	0.0599439
GO:0005540	hyaluronic acid binding	molecular_function	6	2	364	23	20947	0.0599439
GO:0005770	late endosome	cellular_component	10	4	364	85	20947	0.0607763
GO:0030334	regulation of cell migration	biological_process	8	3	364	53	20947	0.0645187
GO:0034504	protein localization to nucleus	biological_process	8	2	364	24	20947	0.064663
GO:0051017	actin filament bundle assembly	biological_process	9	2	364	24	20947	0.064663
GO:0016575	histone deacetylation	biological_process	9	2	364	24	20947	0.064663
GO:0050770	regulation of axonogenesis	biological_process	9	2	364	24	20947	0.064663
GO:0005080	protein kinase C binding	molecular_function	8	2	364	24	20947	0.064663
GO:0022604	regulation of cell morphogenesis	biological_process	8	2	364	24	20947	0.064663
GO:0061098	positive regulation of protein tyrosine kinase activity	biological_process	11	2	364	24	20947	0.064663
GO:0043552	positive regulation of phosphatidylinositol 3-kinase activity	biological_process	10	2	364	24	20947	0.064663
GO:0003281	ventricular septum development	biological_process	11	2	364	24	20947	0.064663
GO:0043044	ATP-dependent chromatin remodeling	biological_process	9	2	364	24	20947	0.064663
GO:0005096	GTPase activator activity	molecular_function	5	7	364	203	20947	0.0647907
GO:0005730	nucleolus	cellular_component	11	17	364	653	20947	0.0648543
GO:0045211	postsynaptic membrane	cellular_component	8	5	364	124	20947	0.0654401
GO:0010976	positive regulation of neuron projection development	biological_process	8	3	364	54	20947	0.0674705
GO:0005085	guanyl-nucleotide exchange factor activity	molecular_function	3	3	364	54	20947	0.0674705
GO:0043551	regulation of phosphatidylinositol 3-kinase activity	biological_process	9	1	364	4	20947	0.0677226
GO:1902533	positive regulation of intracellular signal transduction	biological_process	9	1	364	4	20947	0.0677226
GO:0061304	retinal blood vessel morphogenesis	biological_process	10	1	364	4	20947	0.0677226
GO:0033211	adiponectin-activated signaling pathway	biological_process	9	1	364	4	20947	0.0677226
GO:0010499	proteasomal ubiquitin-independent protein catabolic process	biological_process	10	1	364	4	20947	0.0677226
GO:0010764	negative regulation of fibroblast migration	biological_process	11	1	364	4	20947	0.0677226
GO:2001236	regulation of extrinsic apoptotic signaling pathway	biological_process	9	1	364	4	20947	0.0677226
GO:0050855	regulation of B cell receptor signaling pathway	biological_process	9	1	364	4	20947	0.0677226
GO:0008537	proteasome activator complex	cellular_component	9	1	364	4	20947	0.0677226
GO:0035722	interleukin-12-mediated signaling pathway	biological_process	9	1	364	4	20947	0.0677226
GO:0046923	ER retention sequence binding	molecular_function	7	1	364	4	20947	0.0677226
GO:2001013	epithelial cell proliferation involved in renal tubule morphogenesis	biological_process	9	1	364	4	20947	0.0677226
GO:0009994	oocyte differentiation	biological_process	8	1	364	4	20947	0.0677226
GO:2000144	positive regulation of DNA-templated transcription, initiation	biological_process	11	1	364	4	20947	0.0677226
GO:0042578	phosphoric ester hydrolase activity	molecular_function	6	1	364	4	20947	0.0677226
GO:0055013	cardiac muscle cell development	biological_process	9	1	364	4	20947	0.0677226
GO:0051271	negative regulation of cellular component movement	biological_process	7	1	364	4	20947	0.0677226
GO:0010760	negative regulation of macrophage chemotaxis	biological_process	8	1	364	4	20947	0.0677226
GO:0071204	histone pre-mRNA 3'end processing complex	cellular_component	8	1	364	4	20947	0.0677226
GO:0048730	epidermis morphogenesis	biological_process	10	1	364	4	20947	0.0677226
GO:0030916	otic vesicle formation	biological_process	12	1	364	4	20947	0.0677226
GO:0032876	negative regulation of DNA endoreduplication	biological_process	13	1	364	4	20947	0.0677226
GO:0005740	mitochondrial envelope	cellular_component	11	1	364	4	20947	0.0677226
GO:0050815	phosphoserine binding	molecular_function	7	1	364	4	20947	0.0677226
GO:0019934	cGMP-mediated signaling	biological_process	10	1	364	4	20947	0.0677226
GO:2000623	negative regulation of nuclear-transcribed mRNA catabolic process, nonsense-mediated decay	biological_process	13	1	364	4	20947	0.0677226
GO:0042921	glucocorticoid receptor signaling pathway	biological_process	10	1	364	4	20947	0.0677226
GO:0045252	oxoglutarate dehydrogenase complex	cellular_component	11	1	364	4	20947	0.0677226
GO:1900042	positive regulation of interleukin-2 secretion	biological_process	10	1	364	4	20947	0.0677226
GO:0032534	regulation of microvillus assembly	biological_process	8	1	364	4	20947	0.0677226
GO:0003181	atrioventricular valve morphogenesis	biological_process	11	1	364	4	20947	0.0677226
GO:0030688	preribosome, small subunit precursor	cellular_component	9	1	364	4	20947	0.0677226
GO:0051938	L-glutamate import	biological_process	11	1	364	4	20947	0.0677226
GO:0012501	programmed cell death	biological_process	6	1	364	4	20947	0.0677226
GO:0035360	positive regulation of peroxisome proliferator activated receptor signaling pathway	biological_process	10	1	364	4	20947	0.0677226
GO:0080154	regulation of fertilization	biological_process	6	1	364	4	20947	0.0677226
GO:0003183	mitral valve morphogenesis	biological_process	12	1	364	4	20947	0.0677226
GO:0061031	endodermal digestive tract morphogenesis	biological_process	9	1	364	4	20947	0.0677226
GO:0008278	cohesin complex	cellular_component	11	1	364	4	20947	0.0677226
GO:0019800	peptide cross-linking via chondroitin 4-sulfate glycosaminoglycan	biological_process	10	1	364	4	20947	0.0677226
GO:1900625	positive regulation of monocyte aggregation	biological_process	8	1	364	4	20947	0.0677226
GO:0048771	tissue remodeling	biological_process	5	1	364	4	20947	0.0677226
GO:0030015	CCR4-NOT core complex	cellular_component	8	1	364	4	20947	0.0677226
GO:0051444	negative regulation of ubiquitin-protein transferase activity	biological_process	13	1	364	4	20947	0.0677226
GO:0010757	negative regulation of plasminogen activation	biological_process	11	1	364	4	20947	0.0677226
GO:0004616	phosphogluconate dehydrogenase (decarboxylating) activity	molecular_function	7	1	364	4	20947	0.0677226
GO:0051575	5'-deoxyribose-5-phosphate lyase activity	molecular_function	6	1	364	4	20947	0.0677226
GO:0032808	lacrimal gland development	biological_process	8	1	364	4	20947	0.0677226
GO:0048539	bone marrow development	biological_process	6	1	364	4	20947	0.0677226
GO:0045646	regulation of erythrocyte differentiation	biological_process	7	1	364	4	20947	0.0677226
GO:0060442	branching involved in prostate gland morphogenesis	biological_process	9	1	364	4	20947	0.0677226
GO:0001922	B-1 B cell homeostasis	biological_process	7	1	364	4	20947	0.0677226
GO:1901612	cardiolipin binding	molecular_function	7	1	364	4	20947	0.0677226
GO:0004694	eukaryotic translation initiation factor 2alpha kinase activity	molecular_function	9	1	364	4	20947	0.0677226
GO:0015833	peptide transport	biological_process	6	1	364	4	20947	0.0677226
GO:0038027	apolipoprotein A-I-mediated signaling pathway	biological_process	8	1	364	4	20947	0.0677226
GO:0046935	1-phosphatidylinositol-3-kinase regulator activity	molecular_function	6	1	364	4	20947	0.0677226
GO:0043268	positive regulation of potassium ion transport	biological_process	10	1	364	4	20947	0.0677226
GO:0048608	reproductive structure development	biological_process	5	1	364	4	20947	0.0677226
GO:0021587	cerebellum morphogenesis	biological_process	12	1	364	4	20947	0.0677226
GO:0060449	bud elongation involved in lung branching	biological_process	9	1	364	4	20947	0.0677226
GO:0072487	MSL complex	cellular_component	9	1	364	4	20947	0.0677226
GO:0002576	platelet degranulation	biological_process	7	1	364	4	20947	0.0677226
GO:1901888	regulation of cell junction assembly	biological_process	7	1	364	4	20947	0.0677226
GO:0004111	creatine kinase activity	molecular_function	7	1	364	4	20947	0.0677226
GO:0033158	regulation of protein import into nucleus, translocation	biological_process	10	1	364	4	20947	0.0677226
GO:0006903	vesicle targeting	biological_process	5	1	364	4	20947	0.0677226
GO:0006344	maintenance of chromatin silencing	biological_process	14	1	364	4	20947	0.0677226
GO:0006072	glycerol-3-phosphate metabolic process	biological_process	8	1	364	4	20947	0.0677226
GO:1903361	protein localization to basolateral plasma membrane	biological_process	7	1	364	4	20947	0.0677226
GO:0055131	C3HC4-type RING finger domain binding	molecular_function	6	1	364	4	20947	0.0677226
GO:0070295	renal water absorption	biological_process	9	1	364	4	20947	0.0677226
GO:0036003	positive regulation of transcription from RNA polymerase II promoter in response to stress	biological_process	14	1	364	4	20947	0.0677226
GO:0007599	hemostasis	biological_process	6	1	364	4	20947	0.0677226
GO:0016616	oxidoreductase activity, acting on the CH-OH group of donors, NAD or NADP as acceptor	molecular_function	6	1	364	4	20947	0.0677226
GO:0006907	pinocytosis	biological_process	8	1	364	4	20947	0.0677226
GO:0015057	thrombin receptor activity	molecular_function	7	1	364	4	20947	0.0677226
GO:0097029	mature conventional dendritic cell differentiation	biological_process	9	1	364	4	20947	0.0677226
GO:0006047	UDP-N-acetylglucosamine metabolic process	biological_process	11	1	364	4	20947	0.0677226
GO:1900103	positive regulation of endoplasmic reticulum unfolded protein response	biological_process	10	1	364	4	20947	0.0677226
GO:0051425	PTB domain binding	molecular_function	6	1	364	4	20947	0.0677226
GO:0051823	regulation of synapse structural plasticity	biological_process	7	1	364	4	20947	0.0677226
GO:2000774	positive regulation of cellular senescence	biological_process	8	1	364	4	20947	0.0677226
GO:0001780	neutrophil homeostasis	biological_process	5	1	364	4	20947	0.0677226
GO:0042287	MHC protein binding	molecular_function	6	1	364	4	20947	0.0677226
GO:0071947	protein deubiquitination involved in ubiquitin-dependent protein catabolic process	biological_process	10	1	364	4	20947	0.0677226
GO:1903753	negative regulation of p38MAPK cascade	biological_process	13	1	364	4	20947	0.0677226
GO:0030259	lipid glycosylation	biological_process	7	1	364	4	20947	0.0677226
GO:0051150	regulation of smooth muscle cell differentiation	biological_process	9	1	364	4	20947	0.0677226
GO:0097300	programmed necrotic cell death	biological_process	7	1	364	4	20947	0.0677226
GO:1902309	negative regulation of peptidyl-serine dephosphorylation	biological_process	11	1	364	4	20947	0.0677226
GO:0017034	Rap guanyl-nucleotide exchange factor activity	molecular_function	5	1	364	4	20947	0.0677226
GO:1900118	negative regulation of execution phase of apoptosis	biological_process	10	1	364	4	20947	0.0677226
GO:0035615	clathrin adaptor activity	molecular_function	6	1	364	4	20947	0.0677226
GO:0070445	regulation of oligodendrocyte progenitor proliferation	biological_process	10	1	364	4	20947	0.0677226
GO:0051639	actin filament network formation	biological_process	8	1	364	4	20947	0.0677226
GO:1903288	positive regulation of potassium ion import	biological_process	10	1	364	4	20947	0.0677226
GO:0005874	microtubule	cellular_component	11	6	364	165	20947	0.0686397
GO:0000228	nuclear chromosome	cellular_component	11	2	364	25	20947	0.0695019
GO:0007528	neuromuscular junction development	biological_process	6	2	364	25	20947	0.0695019
GO:0001103	RNA polymerase II repressing transcription factor binding	molecular_function	7	2	364	25	20947	0.0695019
GO:0048701	embryonic cranial skeleton morphogenesis	biological_process	11	2	364	25	20947	0.0695019
GO:0097192	extrinsic apoptotic signaling pathway in absence of ligand	biological_process	9	2	364	25	20947	0.0695019
GO:0016925	protein sumoylation	biological_process	10	2	364	25	20947	0.0695019
GO:0005929	cilium	cellular_component	6	4	364	89	20947	0.0695374
GO:0005905	clathrin-coated pit	cellular_component	5	3	364	55	20947	0.070483
GO:0045087	innate immune response	biological_process	5	8	364	250	20947	0.0713745
GO:0000776	kinetochore	cellular_component	9	3	364	56	20947	0.0735551
GO:0005871	kinesin complex	cellular_component	12	3	364	56	20947	0.0735551
GO:0042056	chemoattractant activity	molecular_function	3	2	364	26	20947	0.0744554
GO:0071479	cellular response to ionizing radiation	biological_process	7	2	364	26	20947	0.0744554
GO:0051290	protein heterotetramerization	biological_process	10	2	364	26	20947	0.0744554
GO:0071526	semaphorin-plexin signaling pathway	biological_process	8	2	364	26	20947	0.0744554
GO:0005891	voltage-gated calcium channel complex	cellular_component	7	2	364	26	20947	0.0744554
GO:0043407	negative regulation of MAP kinase activity	biological_process	13	2	364	26	20947	0.0744554
GO:0005685	U1 snRNP	cellular_component	9	2	364	26	20947	0.0744554
GO:0016358	dendrite development	biological_process	7	2	364	26	20947	0.0744554
GO:0048706	embryonic skeletal system development	biological_process	9	2	364	26	20947	0.0744554
GO:0071222	cellular response to lipopolysaccharide	biological_process	8	3	364	57	20947	0.0766859
GO:0046872	metal ion binding	molecular_function	6	30	364	1314	20947	0.0770703
GO:0070491	repressing transcription factor binding	molecular_function	6	2	364	27	20947	0.0795178
GO:0071320	cellular response to cAMP	biological_process	8	2	364	27	20947	0.0795178
GO:0045785	positive regulation of cell adhesion	biological_process	5	2	364	27	20947	0.0795178
GO:0032088	negative regulation of NF-kappaB transcription factor activity	biological_process	14	3	364	58	20947	0.0798746
GO:0002244	hematopoietic progenitor cell differentiation	biological_process	7	3	364	58	20947	0.0798746
GO:0070374	positive regulation of ERK1 and ERK2 cascade	biological_process	12	5	364	132	20947	0.0806524
GO:0005102	receptor binding	molecular_function	5	7	364	216	20947	0.083744
GO:0006397	mRNA processing	biological_process	10	4	364	95	20947	0.0838212
GO:0007215	glutamate receptor signaling pathway	biological_process	8	1	364	5	20947	0.083926
GO:0006857	oligopeptide transport	biological_process	7	1	364	5	20947	0.083926
GO:1903278	positive regulation of sodium ion export from cell	biological_process	11	1	364	5	20947	0.083926
GO:0015125	bile acid transmembrane transporter activity	molecular_function	9	1	364	5	20947	0.083926
GO:0060396	growth hormone receptor signaling pathway	biological_process	10	1	364	5	20947	0.083926
GO:0060591	chondroblast differentiation	biological_process	7	1	364	5	20947	0.083926
GO:0006996	organelle organization	biological_process	4	1	364	5	20947	0.083926
GO:0070307	lens fiber cell development	biological_process	9	1	364	5	20947	0.083926
GO:0008608	attachment of spindle microtubules to kinetochore	biological_process	8	1	364	5	20947	0.083926
GO:0001778	plasma membrane repair	biological_process	6	1	364	5	20947	0.083926
GO:0046822	regulation of nucleocytoplasmic transport	biological_process	8	1	364	5	20947	0.083926
GO:0033157	regulation of intracellular protein transport	biological_process	7	1	364	5	20947	0.083926
GO:0019064	fusion of virus membrane with host plasma membrane	biological_process	9	1	364	5	20947	0.083926
GO:0046632	alpha-beta T cell differentiation	biological_process	10	1	364	5	20947	0.083926
GO:0043068	positive regulation of programmed cell death	biological_process	8	1	364	5	20947	0.083926
GO:0071546	pi-body	cellular_component	11	1	364	5	20947	0.083926
GO:0031587	positive regulation of inositol 1,4,5-trisphosphate-sensitive calcium-release channel activity	biological_process	10	1	364	5	20947	0.083926
GO:0071896	protein localization to adherens junction	biological_process	7	1	364	5	20947	0.083926
GO:0097470	ribbon synapse	cellular_component	4	1	364	5	20947	0.083926
GO:0002467	germinal center formation	biological_process	7	1	364	5	20947	0.083926
GO:0006928	movement of cell or subcellular component	biological_process	5	1	364	5	20947	0.083926
GO:0045088	regulation of innate immune response	biological_process	6	1	364	5	20947	0.083926
GO:0060527	prostate epithelial cord arborization involved in prostate glandular acinus morphogenesis	biological_process	10	1	364	5	20947	0.083926
GO:0050798	activated T cell proliferation	biological_process	8	1	364	5	20947	0.083926
GO:1901642	nucleoside transmembrane transport	biological_process	6	1	364	5	20947	0.083926
GO:0000791	euchromatin	cellular_component	12	1	364	5	20947	0.083926
GO:0061042	vascular wound healing	biological_process	12	1	364	5	20947	0.083926
GO:0048755	branching morphogenesis of a nerve	biological_process	6	1	364	5	20947	0.083926
GO:0040036	regulation of fibroblast growth factor receptor signaling pathway	biological_process	11	1	364	5	20947	0.083926
GO:0050848	regulation of calcium-mediated signaling	biological_process	10	1	364	5	20947	0.083926
GO:0005672	transcription factor TFIIA complex	cellular_component	10	1	364	5	20947	0.083926
GO:0006048	UDP-N-acetylglucosamine biosynthetic process	biological_process	11	1	364	5	20947	0.083926
GO:0010888	negative regulation of lipid storage	biological_process	8	1	364	5	20947	0.083926
GO:0031123	RNA 3'-end processing	biological_process	10	1	364	5	20947	0.083926
GO:0048505	regulation of timing of cell differentiation	biological_process	8	1	364	5	20947	0.083926
GO:0046825	regulation of protein export from nucleus	biological_process	8	1	364	5	20947	0.083926
GO:0050774	negative regulation of dendrite morphogenesis	biological_process	10	1	364	5	20947	0.083926
GO:0034144	negative regulation of toll-like receptor 4 signaling pathway	biological_process	11	1	364	5	20947	0.083926
GO:2000781	positive regulation of double-strand break repair	biological_process	12	1	364	5	20947	0.083926
GO:0060710	chorio-allantoic fusion	biological_process	8	1	364	5	20947	0.083926
GO:0005828	kinetochore microtubule	cellular_component	11	1	364	5	20947	0.083926
GO:0036066	protein O-linked fucosylation	biological_process	10	1	364	5	20947	0.083926
GO:0086012	membrane depolarization during cardiac muscle cell action potential	biological_process	8	1	364	5	20947	0.083926
GO:0010891	negative regulation of sequestering of triglyceride	biological_process	9	1	364	5	20947	0.083926
GO:0071499	cellular response to laminar fluid shear stress	biological_process	7	1	364	5	20947	0.083926
GO:0005337	nucleoside transmembrane transporter activity	molecular_function	7	1	364	5	20947	0.083926
GO:1903672	positive regulation of sprouting angiogenesis	biological_process	13	1	364	5	20947	0.083926
GO:0006621	protein retention in ER lumen	biological_process	9	1	364	5	20947	0.083926
GO:1900028	negative regulation of ruffle assembly	biological_process	9	1	364	5	20947	0.083926
GO:0010830	regulation of myotube differentiation	biological_process	10	1	364	5	20947	0.083926
GO:0001940	male pronucleus	cellular_component	11	1	364	5	20947	0.083926
GO:0045650	negative regulation of macrophage differentiation	biological_process	11	1	364	5	20947	0.083926
GO:0045636	positive regulation of melanocyte differentiation	biological_process	12	1	364	5	20947	0.083926
GO:0086009	membrane repolarization	biological_process	7	1	364	5	20947	0.083926
GO:0051304	chromosome separation	biological_process	7	1	364	5	20947	0.083926
GO:0002934	desmosome organization	biological_process	7	1	364	5	20947	0.083926
GO:0010586	miRNA metabolic process	biological_process	10	1	364	5	20947	0.083926
GO:1990454	L-type voltage-gated calcium channel complex	cellular_component	8	1	364	5	20947	0.083926
GO:0048668	collateral sprouting	biological_process	7	1	364	5	20947	0.083926
GO:0045046	protein import into peroxisome membrane	biological_process	8	1	364	5	20947	0.083926
GO:0070419	nonhomologous end joining complex	cellular_component	7	1	364	5	20947	0.083926
GO:0000055	ribosomal large subunit export from nucleus	biological_process	9	1	364	5	20947	0.083926
GO:0043462	regulation of ATPase activity	biological_process	13	1	364	5	20947	0.083926
GO:0008273	calcium, potassium:sodium antiporter activity	molecular_function	11	1	364	5	20947	0.083926
GO:0097157	pre-mRNA intronic binding	molecular_function	8	1	364	5	20947	0.083926
GO:0070934	CRD-mediated mRNA stabilization	biological_process	12	1	364	5	20947	0.083926
GO:0043101	purine-containing compound salvage	biological_process	8	1	364	5	20947	0.083926
GO:0032933	SREBP signaling pathway	biological_process	14	1	364	5	20947	0.083926
GO:0030132	clathrin coat of coated pit	cellular_component	11	1	364	5	20947	0.083926
GO:0005007	fibroblast growth factor-activated receptor activity	molecular_function	10	1	364	5	20947	0.083926
GO:0003841	1-acylglycerol-3-phosphate O-acyltransferase activity	molecular_function	9	1	364	5	20947	0.083926
GO:0030976	thiamine pyrophosphate binding	molecular_function	6	1	364	5	20947	0.083926
GO:0031313	extrinsic component of endosome membrane	cellular_component	12	1	364	5	20947	0.083926
GO:0044770	cell cycle phase transition	biological_process	7	1	364	5	20947	0.083926
GO:2001020	regulation of response to DNA damage stimulus	biological_process	7	1	364	5	20947	0.083926
GO:1903206	negative regulation of hydrogen peroxide-induced cell death	biological_process	9	1	364	5	20947	0.083926
GO:0033119	negative regulation of RNA splicing	biological_process	11	1	364	5	20947	0.083926
GO:0086015	SA node cell action potential	biological_process	9	1	364	5	20947	0.083926
GO:0051353	positive regulation of oxidoreductase activity	biological_process	6	1	364	5	20947	0.083926
GO:0001849	complement component C1q binding	molecular_function	6	1	364	5	20947	0.083926
GO:1902895	positive regulation of pri-miRNA transcription from RNA polymerase II promoter	biological_process	14	1	364	5	20947	0.083926
GO:0045505	dynein intermediate chain binding	molecular_function	6	1	364	5	20947	0.083926
GO:2000271	positive regulation of fibroblast apoptotic process	biological_process	11	1	364	5	20947	0.083926
GO:0061045	negative regulation of wound healing	biological_process	8	1	364	5	20947	0.083926
GO:0071872	cellular response to epinephrine stimulus	biological_process	9	1	364	5	20947	0.083926
GO:0090330	regulation of platelet aggregation	biological_process	8	1	364	5	20947	0.083926
GO:0043651	linoleic acid metabolic process	biological_process	11	1	364	5	20947	0.083926
GO:0016010	dystrophin-associated glycoprotein complex	cellular_component	7	1	364	5	20947	0.083926
GO:0017153	sodium:dicarboxylate symporter activity	molecular_function	10	1	364	5	20947	0.083926
GO:0042254	ribosome biogenesis	biological_process	6	2	364	28	20947	0.0846839
GO:0010811	positive regulation of cell-substrate adhesion	biological_process	6	2	364	28	20947	0.0846839
GO:0008544	epidermis development	biological_process	9	2	364	28	20947	0.0846839
GO:0090004	positive regulation of establishment of protein localization to plasma membrane	biological_process	8	2	364	28	20947	0.0846839
GO:0045859	regulation of protein kinase activity	biological_process	10	2	364	28	20947	0.0846839
GO:0016042	lipid catabolic process	biological_process	6	3	364	60	20947	0.0864212
GO:0090263	positive regulation of canonical Wnt signaling pathway	biological_process	11	3	364	61	20947	0.0897773
GO:0030513	positive regulation of BMP signaling pathway	biological_process	15	2	364	29	20947	0.0899487
GO:0017112	Rab guanyl-nucleotide exchange factor activity	molecular_function	5	2	364	29	20947	0.0899487
GO:0031072	heat shock protein binding	molecular_function	5	2	364	29	20947	0.0899487
GO:0060048	cardiac muscle contraction	biological_process	9	2	364	29	20947	0.0899487
GO:0048565	digestive tract development	biological_process	7	2	364	29	20947	0.0899487
GO:0031625	ubiquitin protein ligase binding	molecular_function	7	7	364	220	20947	0.0901534
GO:0005765	lysosomal membrane	cellular_component	12	6	364	178	20947	0.0909313
GO:0000166	nucleotide binding	molecular_function	5	10	364	354	20947	0.091103
GO:0006897	endocytosis	biological_process	7	4	364	98	20947	0.0914608
GO:0006898	receptor-mediated endocytosis	biological_process	8	4	364	98	20947	0.0914608
GO:0003924	GTPase activity	molecular_function	9	6	364	179	20947	0.0927915
GO:0006486	protein glycosylation	biological_process	8	3	364	62	20947	0.0931871
GO:0050830	defense response to Gram-positive bacterium	biological_process	8	2	364	30	20947	0.0953071
GO:0006909	phagocytosis	biological_process	5	2	364	30	20947	0.0953071
GO:0071560	cellular response to transforming growth factor beta stimulus	biological_process	8	2	364	30	20947	0.0953071
GO:0001942	hair follicle development	biological_process	10	2	364	30	20947	0.0953071
GO:0015485	cholesterol binding	molecular_function	7	2	364	30	20947	0.0953071
GO:0005778	peroxisomal membrane	cellular_component	12	2	364	30	20947	0.0953071
GO:0050853	B cell receptor signaling pathway	biological_process	8	2	364	30	20947	0.0953071
GO:0000785	chromatin	cellular_component	11	3	364	63	20947	0.0966497
GO:0031965	nuclear membrane	cellular_component	12	5	364	141	20947	0.0998167
GO:2000096	positive regulation of Wnt signaling pathway, planar cell polarity pathway	biological_process	12	1	364	6	20947	0.0998486
GO:0004809	tRNA (guanine-N2-)-methyltransferase activity	molecular_function	8	1	364	6	20947	0.0998486
GO:0016308	1-phosphatidylinositol-4-phosphate 5-kinase activity	molecular_function	8	1	364	6	20947	0.0998486
GO:0043931	ossification involved in bone maturation	biological_process	6	1	364	6	20947	0.0998486
GO:0048208	COPII vesicle coating	biological_process	9	1	364	6	20947	0.0998486
GO:0045616	regulation of keratinocyte differentiation	biological_process	10	1	364	6	20947	0.0998486
GO:0097237	cellular response to toxic substance	biological_process	6	1	364	6	20947	0.0998486
GO:0045019	negative regulation of nitric oxide biosynthetic process	biological_process	8	1	364	6	20947	0.0998486
GO:1990000	amyloid fibril formation	biological_process	6	1	364	6	20947	0.0998486
GO:0004716	receptor signaling protein tyrosine kinase activity	molecular_function	9	1	364	6	20947	0.0998486
GO:0071711	basement membrane organization	biological_process	7	1	364	6	20947	0.0998486
GO:0031017	exocrine pancreas development	biological_process	8	1	364	6	20947	0.0998486
GO:0032792	negative regulation of CREB transcription factor activity	biological_process	14	1	364	6	20947	0.0998486
GO:0008541	proteasome regulatory particle, lid subcomplex	cellular_component	10	1	364	6	20947	0.0998486
GO:0060119	inner ear receptor cell development	biological_process	12	1	364	6	20947	0.0998486
GO:0004563	beta-N-acetylhexosaminidase activity	molecular_function	8	1	364	6	20947	0.0998486
GO:0043495	protein anchor	molecular_function	5	1	364	6	20947	0.0998486
GO:0090557	establishment of endothelial intestinal barrier	biological_process	11	1	364	6	20947	0.0998486
GO:0010606	positive regulation of cytoplasmic mRNA processing body assembly	biological_process	8	1	364	6	20947	0.0998486
GO:0034098	VCP-NPL4-UFD1 AAA ATPase complex	cellular_component	12	1	364	6	20947	0.0998486
GO:0070972	protein localization to endoplasmic reticulum	biological_process	8	1	364	6	20947	0.0998486
GO:0032874	positive regulation of stress-activated MAPK cascade	biological_process	12	1	364	6	20947	0.0998486
GO:0042754	negative regulation of circadian rhythm	biological_process	6	1	364	6	20947	0.0998486
GO:0097028	dendritic cell differentiation	biological_process	8	1	364	6	20947	0.0998486
GO:0014067	negative regulation of phosphatidylinositol 3-kinase signaling	biological_process	12	1	364	6	20947	0.0998486
GO:1900119	positive regulation of execution phase of apoptosis	biological_process	10	1	364	6	20947	0.0998486
GO:0048024	regulation of mRNA splicing, via spliceosome	biological_process	12	1	364	6	20947	0.0998486
GO:0042119	neutrophil activation	biological_process	7	1	364	6	20947	0.0998486
GO:0044194	cytolytic granule	cellular_component	12	1	364	6	20947	0.0998486
GO:0060907	positive regulation of macrophage cytokine production	biological_process	10	1	364	6	20947	0.0998486
GO:0050995	negative regulation of lipid catabolic process	biological_process	8	1	364	6	20947	0.0998486
GO:0016004	phospholipase activator activity	molecular_function	6	1	364	6	20947	0.0998486
GO:0006474	N-terminal protein amino acid acetylation	biological_process	9	1	364	6	20947	0.0998486
GO:2001224	positive regulation of neuron migration	biological_process	10	1	364	6	20947	0.0998486
GO:0035810	positive regulation of urine volume	biological_process	8	1	364	6	20947	0.0998486
GO:2000773	negative regulation of cellular senescence	biological_process	8	1	364	6	20947	0.0998486
GO:0045180	basal cortex	cellular_component	11	1	364	6	20947	0.0998486
GO:0090091	positive regulation of extracellular matrix disassembly	biological_process	8	1	364	6	20947	0.0998486
GO:0072711	cellular response to hydroxyurea	biological_process	7	1	364	6	20947	0.0998486
GO:0046850	regulation of bone remodeling	biological_process	7	1	364	6	20947	0.0998486
GO:0086002	cardiac muscle cell action potential involved in contraction	biological_process	10	1	364	6	20947	0.0998486
GO:0034663	endoplasmic reticulum chaperone complex	cellular_component	11	1	364	6	20947	0.0998486
GO:0045542	positive regulation of cholesterol biosynthetic process	biological_process	11	1	364	6	20947	0.0998486
GO:0060402	calcium ion transport into cytosol	biological_process	13	1	364	6	20947	0.0998486
GO:0032940	secretion by cell	biological_process	5	1	364	6	20947	0.0998486
GO:0033256	I-kappaB/NF-kappaB complex	cellular_component	7	1	364	6	20947	0.0998486
GO:0043276	anoikis	biological_process	8	1	364	6	20947	0.0998486
GO:0008090	retrograde axonal transport	biological_process	9	1	364	6	20947	0.0998486
GO:0086014	atrial cardiac muscle cell action potential	biological_process	11	1	364	6	20947	0.0998486
GO:0035845	photoreceptor cell outer segment organization	biological_process	7	1	364	6	20947	0.0998486
GO:0006027	glycosaminoglycan catabolic process	biological_process	8	1	364	6	20947	0.0998486
GO:0060174	limb bud formation	biological_process	9	1	364	6	20947	0.0998486
GO:0009303	rRNA transcription	biological_process	11	1	364	6	20947	0.0998486
GO:0045839	negative regulation of mitotic nuclear division	biological_process	9	1	364	6	20947	0.0998486
GO:0042382	paraspeckles	cellular_component	14	1	364	6	20947	0.0998486
GO:0002315	marginal zone B cell differentiation	biological_process	10	1	364	6	20947	0.0998486
GO:0051963	regulation of synapse assembly	biological_process	7	1	364	6	20947	0.0998486
GO:0090544	BAF-type complex	cellular_component	12	1	364	6	20947	0.0998486
GO:0016671	oxidoreductase activity, acting on a sulfur group of donors, disulfide as acceptor	molecular_function	6	1	364	6	20947	0.0998486
GO:0051932	synaptic transmission, GABAergic	biological_process	9	1	364	6	20947	0.0998486
GO:0032050	clathrin heavy chain binding	molecular_function	6	1	364	6	20947	0.0998486
GO:0003149	membranous septum morphogenesis	biological_process	13	1	364	6	20947	0.0998486
GO:0016012	sarcoglycan complex	cellular_component	9	1	364	6	20947	0.0998486
GO:0046033	AMP metabolic process	biological_process	12	1	364	6	20947	0.0998486
GO:0060501	positive regulation of epithelial cell proliferation involved in lung morphogenesis	biological_process	7	1	364	6	20947	0.0998486
GO:0071321	cellular response to cGMP	biological_process	8	1	364	6	20947	0.0998486
GO:0010737	protein kinase A signaling	biological_process	8	1	364	6	20947	0.0998486
GO:0032930	positive regulation of superoxide anion generation	biological_process	9	1	364	6	20947	0.0998486
GO:0060718	chorionic trophoblast cell differentiation	biological_process	7	1	364	6	20947	0.0998486
GO:0060463	lung lobe morphogenesis	biological_process	10	1	364	6	20947	0.0998486
GO:0072643	interferon-gamma secretion	biological_process	8	1	364	6	20947	0.0998486
GO:0046039	GTP metabolic process	biological_process	12	1	364	6	20947	0.0998486
GO:0010890	positive regulation of sequestering of triglyceride	biological_process	9	1	364	6	20947	0.0998486
GO:0001726	ruffle	cellular_component	6	3	364	64	20947	0.100164
GO:0001105	RNA polymerase II transcription coactivator activity	molecular_function	7	2	364	31	20947	0.100754
GO:0019233	sensory perception of pain	biological_process	8	2	364	31	20947	0.100754
GO:0015459	potassium channel regulator activity	molecular_function	4	2	364	31	20947	0.100754
GO:0007173	epidermal growth factor receptor signaling pathway	biological_process	11	2	364	31	20947	0.100754
GO:0051056	regulation of small GTPase mediated signal transduction	biological_process	9	2	364	31	20947	0.100754
GO:0008270	zinc ion binding	molecular_function	8	25	364	1096	20947	0.100879
GO:0006629	lipid metabolic process	biological_process	5	3	364	65	20947	0.103729
GO:0048839	inner ear development	biological_process	10	2	364	32	20947	0.106286
GO:0043280	positive regulation of cysteine-type endopeptidase activity involved in apoptotic process	biological_process	13	2	364	32	20947	0.106286
GO:0006814	sodium ion transport	biological_process	8	2	364	32	20947	0.106286
GO:0050727	regulation of inflammatory response	biological_process	7	2	364	32	20947	0.106286
GO:0007229	integrin-mediated signaling pathway	biological_process	8	3	364	66	20947	0.107344
GO:0003777	microtubule motor activity	molecular_function	10	3	364	66	20947	0.107344
GO:0005975	carbohydrate metabolic process	biological_process	5	4	364	104	20947	0.10769
GO:0050821	protein stabilization	biological_process	10	4	364	105	20947	0.110513
GO:0035091	phosphatidylinositol binding	molecular_function	6	3	364	67	20947	0.111007
GO:0046854	phosphatidylinositol phosphorylation	biological_process	10	2	364	33	20947	0.111897
GO:0006096	glycolytic process	biological_process	7	2	364	33	20947	0.111897
GO:2001237	negative regulation of extrinsic apoptotic signaling pathway	biological_process	10	2	364	33	20947	0.111897
GO:0005539	glycosaminoglycan binding	molecular_function	5	1	364	7	20947	0.115495
GO:0016188	synaptic vesicle maturation	biological_process	6	1	364	7	20947	0.115495
GO:0097431	mitotic spindle pole	cellular_component	11	1	364	7	20947	0.115495
GO:0043596	nuclear replication fork	cellular_component	13	1	364	7	20947	0.115495
GO:0043122	regulation of I-kappaB kinase/NF-kappaB signaling	biological_process	9	1	364	7	20947	0.115495
GO:0008175	tRNA methyltransferase activity	molecular_function	8	1	364	7	20947	0.115495
GO:0006520	cellular amino acid metabolic process	biological_process	6	1	364	7	20947	0.115495
GO:0070933	histone H4 deacetylation	biological_process	10	1	364	7	20947	0.115495
GO:0008140	cAMP response element binding protein binding	molecular_function	7	1	364	7	20947	0.115495
GO:0010447	response to acidic pH	biological_process	6	1	364	7	20947	0.115495
GO:0006654	phosphatidic acid biosynthetic process	biological_process	8	1	364	7	20947	0.115495
GO:0048660	regulation of smooth muscle cell proliferation	biological_process	6	1	364	7	20947	0.115495
GO:0006098	pentose-phosphate shunt	biological_process	14	1	364	7	20947	0.115495
GO:0097433	dense body	cellular_component	9	1	364	7	20947	0.115495
GO:0010881	regulation of cardiac muscle contraction by regulation of the release of sequestered calcium ion	biological_process	11	1	364	7	20947	0.115495
GO:0032264	IMP salvage	biological_process	10	1	364	7	20947	0.115495
GO:0045721	negative regulation of gluconeogenesis	biological_process	8	1	364	7	20947	0.115495
GO:0016242	negative regulation of macroautophagy	biological_process	9	1	364	7	20947	0.115495
GO:0004385	guanylate kinase activity	molecular_function	9	1	364	7	20947	0.115495
GO:0006189	'de novo' IMP biosynthetic process	biological_process	13	1	364	7	20947	0.115495
GO:0031595	nuclear proteasome complex	cellular_component	8	1	364	7	20947	0.115495
GO:0021884	forebrain neuron development	biological_process	11	1	364	7	20947	0.115495
GO:0016322	neuron remodeling	biological_process	12	1	364	7	20947	0.115495
GO:0060674	placenta blood vessel development	biological_process	7	1	364	7	20947	0.115495
GO:0019829	cation-transporting ATPase activity	molecular_function	14	1	364	7	20947	0.115495
GO:0005536	glucose binding	molecular_function	6	1	364	7	20947	0.115495
GO:0019395	fatty acid oxidation	biological_process	10	1	364	7	20947	0.115495
GO:0086073	bundle of His cell-Purkinje myocyte adhesion involved in cell communication	biological_process	8	1	364	7	20947	0.115495
GO:1901016	regulation of potassium ion transmembrane transporter activity	biological_process	9	1	364	7	20947	0.115495
GO:0030122	AP-2 adaptor complex	cellular_component	13	1	364	7	20947	0.115495
GO:1902715	positive regulation of interferon-gamma secretion	biological_process	10	1	364	7	20947	0.115495
GO:0051764	actin crosslink formation	biological_process	8	1	364	7	20947	0.115495
GO:0035195	gene silencing by miRNA	biological_process	11	1	364	7	20947	0.115495
GO:0051223	regulation of protein transport	biological_process	7	1	364	7	20947	0.115495
GO:0019013	viral nucleocapsid	cellular_component	5	1	364	7	20947	0.115495
GO:0090141	positive regulation of mitochondrial fission	biological_process	8	1	364	7	20947	0.115495
GO:0040019	positive regulation of embryonic development	biological_process	7	1	364	7	20947	0.115495
GO:0034116	positive regulation of heterotypic cell-cell adhesion	biological_process	7	1	364	7	20947	0.115495
GO:0050786	RAGE receptor binding	molecular_function	6	1	364	7	20947	0.115495
GO:0045199	maintenance of epithelial cell apical/basal polarity	biological_process	8	1	364	7	20947	0.115495
GO:0043304	regulation of mast cell degranulation	biological_process	10	1	364	7	20947	0.115495
GO:0060087	relaxation of vascular smooth muscle	biological_process	11	1	364	7	20947	0.115495
GO:0019885	antigen processing and presentation of endogenous peptide antigen via MHC class I	biological_process	7	1	364	7	20947	0.115495
GO:0010745	negative regulation of macrophage derived foam cell differentiation	biological_process	10	1	364	7	20947	0.115495
GO:0048762	mesenchymal cell differentiation	biological_process	8	1	364	7	20947	0.115495
GO:0060218	hematopoietic stem cell differentiation	biological_process	8	1	364	7	20947	0.115495
GO:0046710	GDP metabolic process	biological_process	12	1	364	7	20947	0.115495
GO:0060687	regulation of branching involved in prostate gland morphogenesis	biological_process	10	1	364	7	20947	0.115495
GO:0033689	negative regulation of osteoblast proliferation	biological_process	6	1	364	7	20947	0.115495
GO:0019372	lipoxygenase pathway	biological_process	9	1	364	7	20947	0.115495
GO:0004459	L-lactate dehydrogenase activity	molecular_function	7	1	364	7	20947	0.115495
GO:0050707	regulation of cytokine secretion	biological_process	8	1	364	7	20947	0.115495
GO:0010898	positive regulation of triglyceride catabolic process	biological_process	11	1	364	7	20947	0.115495
GO:0035457	cellular response to interferon-alpha	biological_process	8	1	364	7	20947	0.115495
GO:0012507	ER to Golgi transport vesicle membrane	cellular_component	13	1	364	7	20947	0.115495
GO:0060712	spongiotrophoblast layer development	biological_process	6	1	364	7	20947	0.115495
GO:0030056	hemidesmosome	cellular_component	5	1	364	7	20947	0.115495
GO:0001618	virus receptor activity	molecular_function	4	1	364	7	20947	0.115495
GO:0046549	retinal cone cell development	biological_process	14	1	364	7	20947	0.115495
GO:0090399	replicative senescence	biological_process	6	1	364	7	20947	0.115495
GO:0001939	female pronucleus	cellular_component	11	1	364	7	20947	0.115495
GO:0070971	endoplasmic reticulum exit site	cellular_component	11	1	364	7	20947	0.115495
GO:1902176	negative regulation of oxidative stress-induced intrinsic apoptotic signaling pathway	biological_process	11	1	364	7	20947	0.115495
GO:0002322	B cell proliferation involved in immune response	biological_process	9	1	364	7	20947	0.115495
GO:0061133	endopeptidase activator activity	molecular_function	6	1	364	7	20947	0.115495
GO:0031528	microvillus membrane	cellular_component	8	1	364	7	20947	0.115495
GO:0016831	carboxy-lyase activity	molecular_function	6	1	364	7	20947	0.115495
GO:0022612	gland morphogenesis	biological_process	9	1	364	7	20947	0.115495
GO:0030665	clathrin-coated vesicle membrane	cellular_component	13	1	364	7	20947	0.115495
GO:0006975	DNA damage induced protein phosphorylation	biological_process	9	1	364	7	20947	0.115495
GO:0050861	positive regulation of B cell receptor signaling pathway	biological_process	10	1	364	7	20947	0.115495
GO:0000302	response to reactive oxygen species	biological_process	6	1	364	7	20947	0.115495
GO:0002199	zona pellucida receptor complex	cellular_component	5	1	364	7	20947	0.115495
GO:2001022	positive regulation of response to DNA damage stimulus	biological_process	8	1	364	7	20947	0.115495
GO:0003691	double-stranded telomeric DNA binding	molecular_function	9	1	364	7	20947	0.115495
GO:0070938	contractile ring	cellular_component	5	1	364	7	20947	0.115495
GO:0031023	microtubule organizing center organization	biological_process	7	1	364	7	20947	0.115495
GO:0070588	calcium ion transmembrane transport	biological_process	7	4	364	107	20947	0.116258
GO:0009898	cytoplasmic side of plasma membrane	cellular_component	6	2	364	34	20947	0.117583
GO:0022008	neurogenesis	biological_process	7	2	364	34	20947	0.117583
GO:0051287	NAD binding	molecular_function	6	2	364	34	20947	0.117583
GO:0005245	voltage-gated calcium channel activity	molecular_function	11	2	364	34	20947	0.117583
GO:0035690	cellular response to drug	biological_process	6	2	364	34	20947	0.117583
GO:0016485	protein processing	biological_process	7	3	364	69	20947	0.118474
GO:0016337	single organismal cell-cell adhesion	biological_process	6	3	364	69	20947	0.118474
GO:0005768	endosome	cellular_component	9	5	364	149	20947	0.118591
GO:0030374	ligand-dependent nuclear receptor transcription coactivator activity	molecular_function	7	2	364	35	20947	0.12334
GO:0001933	negative regulation of protein phosphorylation	biological_process	10	2	364	35	20947	0.12334
GO:0010629	negative regulation of gene expression	biological_process	8	3	364	71	20947	0.126122
GO:0052689	carboxylic ester hydrolase activity	molecular_function	6	2	364	36	20947	0.129164
GO:0000086	G2/M transition of mitotic cell cycle	biological_process	8	2	364	36	20947	0.129164
GO:0008630	intrinsic apoptotic signaling pathway in response to DNA damage	biological_process	9	2	364	36	20947	0.129164
GO:0032147	activation of protein kinase activity	biological_process	12	2	364	36	20947	0.129164
GO:0048538	thymus development	biological_process	6	2	364	36	20947	0.129164
GO:0085029	extracellular matrix assembly	biological_process	7	1	364	8	20947	0.130871
GO:0030127	COPII vesicle coat	cellular_component	11	1	364	8	20947	0.130871
GO:0050806	positive regulation of synaptic transmission	biological_process	9	1	364	8	20947	0.130871
GO:0008190	eukaryotic initiation factor 4E binding	molecular_function	6	1	364	8	20947	0.130871
GO:0005890	sodium:potassium-exchanging ATPase complex	cellular_component	8	1	364	8	20947	0.130871
GO:0005355	glucose transmembrane transporter activity	molecular_function	10	1	364	8	20947	0.130871
GO:0010458	exit from mitosis	biological_process	8	1	364	8	20947	0.130871
GO:0005068	transmembrane receptor protein tyrosine kinase adaptor activity	molecular_function	7	1	364	8	20947	0.130871
GO:0030049	muscle filament sliding	biological_process	9	1	364	8	20947	0.130871
GO:0061003	positive regulation of dendritic spine morphogenesis	biological_process	11	1	364	8	20947	0.130871
GO:0010470	regulation of gastrulation	biological_process	8	1	364	8	20947	0.130871
GO:0002281	macrophage activation involved in immune response	biological_process	8	1	364	8	20947	0.130871
GO:0000175	3'-5'-exoribonuclease activity	molecular_function	10	1	364	8	20947	0.130871
GO:0002223	stimulatory C-type lectin receptor signaling pathway	biological_process	8	1	364	8	20947	0.130871
GO:0051006	positive regulation of lipoprotein lipase activity	biological_process	9	1	364	8	20947	0.130871
GO:0070493	thrombin receptor signaling pathway	biological_process	9	1	364	8	20947	0.130871
GO:0005916	fascia adherens	cellular_component	6	1	364	8	20947	0.130871
GO:0036376	sodium ion export from cell	biological_process	9	1	364	8	20947	0.130871
GO:1902166	negative regulation of intrinsic apoptotic signaling pathway in response to DNA damage by p53 class mediator	biological_process	12	1	364	8	20947	0.130871
GO:0044319	wound healing, spreading of cells	biological_process	8	1	364	8	20947	0.130871
GO:2000573	positive regulation of DNA biosynthetic process	biological_process	10	1	364	8	20947	0.130871
GO:0038180	nerve growth factor signaling pathway	biological_process	9	1	364	8	20947	0.130871
GO:0001965	G-protein alpha-subunit binding	molecular_function	5	1	364	8	20947	0.130871
GO:0000288	nuclear-transcribed mRNA catabolic process, deadenylation-dependent decay	biological_process	11	1	364	8	20947	0.130871
GO:0005168	neurotrophin TRKA receptor binding	molecular_function	9	1	364	8	20947	0.130871
GO:0006325	chromatin organization	biological_process	6	1	364	8	20947	0.130871
GO:0035413	positive regulation of catenin import into nucleus	biological_process	7	1	364	8	20947	0.130871
GO:0031581	hemidesmosome assembly	biological_process	8	1	364	8	20947	0.130871
GO:0039706	co-receptor binding	molecular_function	5	1	364	8	20947	0.130871
GO:1900153	positive regulation of nuclear-transcribed mRNA catabolic process, deadenylation-dependent decay	biological_process	13	1	364	8	20947	0.130871
GO:0050709	negative regulation of protein secretion	biological_process	8	1	364	8	20947	0.130871
GO:0050921	positive regulation of chemotaxis	biological_process	5	1	364	8	20947	0.130871
GO:0035770	ribonucleoprotein granule	cellular_component	8	1	364	8	20947	0.130871
GO:0007202	activation of phospholipase C activity	biological_process	10	1	364	8	20947	0.130871
GO:0070700	BMP receptor binding	molecular_function	8	1	364	8	20947	0.130871
GO:0060020	Bergmann glial cell differentiation	biological_process	9	1	364	8	20947	0.130871
GO:0010571	positive regulation of nuclear cell cycle DNA replication	biological_process	13	1	364	8	20947	0.130871
GO:0031143	pseudopodium	cellular_component	6	1	364	8	20947	0.130871
GO:0060487	lung epithelial cell differentiation	biological_process	8	1	364	8	20947	0.130871
GO:0060158	phospholipase C-activating dopamine receptor signaling pathway	biological_process	10	1	364	8	20947	0.130871
GO:0014883	transition between fast and slow fiber	biological_process	11	1	364	8	20947	0.130871
GO:0050872	white fat cell differentiation	biological_process	8	1	364	8	20947	0.130871
GO:0000124	SAGA complex	cellular_component	10	1	364	8	20947	0.130871
GO:0050678	regulation of epithelial cell proliferation	biological_process	6	1	364	8	20947	0.130871
GO:0050764	regulation of phagocytosis	biological_process	7	1	364	8	20947	0.130871
GO:0030686	90S preribosome	cellular_component	9	1	364	8	20947	0.130871
GO:0004622	lysophospholipase activity	molecular_function	8	1	364	8	20947	0.130871
GO:0036312	phosphatidylinositol 3-kinase regulatory subunit binding	molecular_function	6	1	364	8	20947	0.130871
GO:0070234	positive regulation of T cell apoptotic process	biological_process	13	1	364	8	20947	0.130871
GO:0043249	erythrocyte maturation	biological_process	8	1	364	8	20947	0.130871
GO:0050431	transforming growth factor beta binding	molecular_function	6	1	364	8	20947	0.130871
GO:0008328	ionotropic glutamate receptor complex	cellular_component	8	1	364	8	20947	0.130871
GO:0003351	epithelial cilium movement	biological_process	8	1	364	8	20947	0.130871
GO:0045724	positive regulation of cilium assembly	biological_process	7	1	364	8	20947	0.130871
GO:0030853	negative regulation of granulocyte differentiation	biological_process	11	1	364	8	20947	0.130871
GO:0045603	positive regulation of endothelial cell differentiation	biological_process	10	1	364	8	20947	0.130871
GO:0010591	regulation of lamellipodium assembly	biological_process	8	1	364	8	20947	0.130871
GO:0002031	G-protein coupled receptor internalization	biological_process	8	1	364	8	20947	0.130871
GO:0034452	dynactin binding	molecular_function	6	1	364	8	20947	0.130871
GO:0005911	cell-cell junction	cellular_component	4	4	364	112	20947	0.131173
GO:0043234	protein complex	cellular_component	4	6	364	198	20947	0.131915
GO:0004497	monooxygenase activity	molecular_function	5	2	364	37	20947	0.135051
GO:0050729	positive regulation of inflammatory response	biological_process	8	2	364	37	20947	0.135051
GO:0008286	insulin receptor signaling pathway	biological_process	10	2	364	37	20947	0.135051
GO:0007267	cell-cell signaling	biological_process	6	3	364	74	20947	0.137915
GO:0051301	cell division	biological_process	5	5	364	157	20947	0.138896
GO:0030514	negative regulation of BMP signaling pathway	biological_process	15	2	364	38	20947	0.140996
GO:0005776	autophagosome	cellular_component	10	2	364	38	20947	0.140996
GO:0021762	substantia nigra development	biological_process	11	2	364	38	20947	0.140996
GO:0030175	filopodium	cellular_component	6	2	364	38	20947	0.140996
GO:0045111	intermediate filament cytoskeleton	cellular_component	10	2	364	38	20947	0.140996
GO:0016887	ATPase activity	molecular_function	9	4	364	116	20947	0.143643
GO:0005525	GTP binding	molecular_function	9	10	364	390	20947	0.143789
GO:0033147	negative regulation of intracellular estrogen receptor signaling pathway	biological_process	11	1	364	9	20947	0.145979
GO:0032502	developmental process	biological_process	3	1	364	9	20947	0.145979
GO:2000772	regulation of cellular senescence	biological_process	7	1	364	9	20947	0.145979
GO:0090162	establishment of epithelial cell polarity	biological_process	7	1	364	9	20947	0.145979
GO:0000002	mitochondrial genome maintenance	biological_process	6	1	364	9	20947	0.145979
GO:0004115	3',5'-cyclic-AMP phosphodiesterase activity	molecular_function	10	1	364	9	20947	0.145979
GO:0032486	Rap protein signal transduction	biological_process	10	1	364	9	20947	0.145979
GO:0045861	negative regulation of proteolysis	biological_process	9	1	364	9	20947	0.145979
GO:0043116	negative regulation of vascular permeability	biological_process	9	1	364	9	20947	0.145979
GO:0030742	GTP-dependent protein binding	molecular_function	5	1	364	9	20947	0.145979
GO:0042623	ATPase activity, coupled	molecular_function	10	1	364	9	20947	0.145979
GO:0043306	positive regulation of mast cell degranulation	biological_process	11	1	364	9	20947	0.145979
GO:0030123	AP-3 adaptor complex	cellular_component	11	1	364	9	20947	0.145979
GO:0001913	T cell mediated cytotoxicity	biological_process	5	1	364	9	20947	0.145979
GO:0031301	integral component of organelle membrane	cellular_component	7	1	364	9	20947	0.145979
GO:0004571	mannosyl-oligosaccharide 1,2-alpha-mannosidase activity	molecular_function	10	1	364	9	20947	0.145979
GO:0008080	N-acetyltransferase activity	molecular_function	8	1	364	9	20947	0.145979
GO:0060445	branching involved in salivary gland morphogenesis	biological_process	7	1	364	9	20947	0.145979
GO:0007020	microtubule nucleation	biological_process	7	1	364	9	20947	0.145979
GO:0030134	ER to Golgi transport vesicle	cellular_component	12	1	364	9	20947	0.145979
GO:0042562	hormone binding	molecular_function	4	1	364	9	20947	0.145979
GO:0048513	animal organ development	biological_process	7	1	364	9	20947	0.145979
GO:0019208	phosphatase regulator activity	molecular_function	4	1	364	9	20947	0.145979
GO:0006855	drug transmembrane transport	biological_process	6	1	364	9	20947	0.145979
GO:0048333	mesodermal cell differentiation	biological_process	7	1	364	9	20947	0.145979
GO:0098609	cell-cell adhesion	biological_process	5	1	364	9	20947	0.145979
GO:0030837	negative regulation of actin filament polymerization	biological_process	11	1	364	9	20947	0.145979
GO:0008376	acetylgalactosaminyltransferase activity	molecular_function	7	1	364	9	20947	0.145979
GO:0071803	positive regulation of podosome assembly	biological_process	8	1	364	9	20947	0.145979
GO:0001678	cellular glucose homeostasis	biological_process	7	1	364	9	20947	0.145979
GO:0048711	positive regulation of astrocyte differentiation	biological_process	10	1	364	9	20947	0.145979
GO:0001886	endothelial cell morphogenesis	biological_process	10	1	364	9	20947	0.145979
GO:0034332	adherens junction organization	biological_process	7	1	364	9	20947	0.145979
GO:0097067	cellular response to thyroid hormone stimulus	biological_process	8	1	364	9	20947	0.145979
GO:0030502	negative regulation of bone mineralization	biological_process	8	1	364	9	20947	0.145979
GO:0038061	NIK/NF-kappaB signaling	biological_process	8	1	364	9	20947	0.145979
GO:0022624	proteasome accessory complex	cellular_component	8	1	364	9	20947	0.145979
GO:0061337	cardiac conduction	biological_process	6	1	364	9	20947	0.145979
GO:0060340	positive regulation of type I interferon-mediated signaling pathway	biological_process	10	1	364	9	20947	0.145979
GO:0050673	epithelial cell proliferation	biological_process	5	1	364	9	20947	0.145979
GO:0032886	regulation of microtubule-based process	biological_process	6	1	364	9	20947	0.145979
GO:0061001	regulation of dendritic spine morphogenesis	biological_process	10	1	364	9	20947	0.145979
GO:0097452	GAIT complex	cellular_component	5	1	364	9	20947	0.145979
GO:0010950	positive regulation of endopeptidase activity	biological_process	11	1	364	9	20947	0.145979
GO:0031274	positive regulation of pseudopodium assembly	biological_process	9	1	364	9	20947	0.145979
GO:0046037	GMP metabolic process	biological_process	12	1	364	9	20947	0.145979
GO:0002026	regulation of the force of heart contraction	biological_process	10	1	364	9	20947	0.145979
GO:0033120	positive regulation of RNA splicing	biological_process	11	1	364	9	20947	0.145979
GO:0043394	proteoglycan binding	molecular_function	6	1	364	9	20947	0.145979
GO:0031681	G-protein beta-subunit binding	molecular_function	5	1	364	9	20947	0.145979
GO:0043950	positive regulation of cAMP-mediated signaling	biological_process	12	1	364	9	20947	0.145979
GO:0060711	labyrinthine layer development	biological_process	6	1	364	9	20947	0.145979
GO:0061099	negative regulation of protein tyrosine kinase activity	biological_process	11	1	364	9	20947	0.145979
GO:0042770	signal transduction in response to DNA damage	biological_process	8	1	364	9	20947	0.145979
GO:0046777	protein autophosphorylation	biological_process	9	4	364	117	20947	0.146831
GO:0019003	GDP binding	molecular_function	9	2	364	39	20947	0.146996
GO:0060326	cell chemotaxis	biological_process	8	2	364	39	20947	0.146996
GO:0004222	metalloendopeptidase activity	molecular_function	8	4	364	118	20947	0.150047
GO:0005518	collagen binding	molecular_function	6	2	364	40	20947	0.153048
GO:0023014	signal transduction by protein phosphorylation	biological_process	8	2	364	40	20947	0.153048
GO:0030216	keratinocyte differentiation	biological_process	9	2	364	40	20947	0.153048
GO:0048013	ephrin receptor signaling pathway	biological_process	10	2	364	40	20947	0.153048
GO:0050852	T cell receptor signaling pathway	biological_process	8	2	364	40	20947	0.153048
GO:0060271	cilium morphogenesis	biological_process	7	2	364	40	20947	0.153048
GO:0005793	endoplasmic reticulum-Golgi intermediate compartment	cellular_component	9	2	364	40	20947	0.153048
GO:0005201	extracellular matrix structural constituent	molecular_function	4	2	364	40	20947	0.153048
GO:0005739	mitochondrion	cellular_component	9	20	364	901	20947	0.157785
GO:0008543	fibroblast growth factor receptor signaling pathway	biological_process	10	2	364	41	20947	0.159147
GO:0021766	hippocampus development	biological_process	13	2	364	41	20947	0.159147
GO:0070373	negative regulation of ERK1 and ERK2 cascade	biological_process	12	2	364	41	20947	0.159147
GO:0051492	regulation of stress fiber assembly	biological_process	9	1	364	10	20947	0.160826
GO:0007213	G-protein coupled acetylcholine receptor signaling pathway	biological_process	9	1	364	10	20947	0.160826
GO:0030676	Rac guanyl-nucleotide exchange factor activity	molecular_function	6	1	364	10	20947	0.160826
GO:0000030	mannosyltransferase activity	molecular_function	7	1	364	10	20947	0.160826
GO:0097502	mannosylation	biological_process	8	1	364	10	20947	0.160826
GO:0008093	cytoskeletal adaptor activity	molecular_function	6	1	364	10	20947	0.160826
GO:0030553	cGMP binding	molecular_function	9	1	364	10	20947	0.160826
GO:0019886	antigen processing and presentation of exogenous peptide antigen via MHC class II	biological_process	7	1	364	10	20947	0.160826
GO:0098911	regulation of ventricular cardiac muscle cell action potential	biological_process	12	1	364	10	20947	0.160826
GO:0060441	epithelial tube branching involved in lung morphogenesis	biological_process	8	1	364	10	20947	0.160826
GO:0031258	lamellipodium membrane	cellular_component	8	1	364	10	20947	0.160826
GO:0060997	dendritic spine morphogenesis	biological_process	9	1	364	10	20947	0.160826
GO:0007095	mitotic G2 DNA damage checkpoint	biological_process	13	1	364	10	20947	0.160826
GO:0033628	regulation of cell adhesion mediated by integrin	biological_process	6	1	364	10	20947	0.160826
GO:0030238	male sex determination	biological_process	6	1	364	10	20947	0.160826
GO:0042629	mast cell granule	cellular_component	12	1	364	10	20947	0.160826
GO:0005522	profilin binding	molecular_function	5	1	364	10	20947	0.160826
GO:0032722	positive regulation of chemokine production	biological_process	8	1	364	10	20947	0.160826
GO:0042584	chromaffin granule membrane	cellular_component	13	1	364	10	20947	0.160826
GO:0006103	2-oxoglutarate metabolic process	biological_process	9	1	364	10	20947	0.160826
GO:0046548	retinal rod cell development	biological_process	13	1	364	10	20947	0.160826
GO:0006637	acyl-CoA metabolic process	biological_process	7	1	364	10	20947	0.160826
GO:0045742	positive regulation of epidermal growth factor receptor signaling pathway	biological_process	13	1	364	10	20947	0.160826
GO:0030520	intracellular estrogen receptor signaling pathway	biological_process	9	1	364	10	20947	0.160826
GO:0035025	positive regulation of Rho protein signal transduction	biological_process	12	1	364	10	20947	0.160826
GO:0048568	embryonic organ development	biological_process	7	1	364	10	20947	0.160826
GO:0007034	vacuolar transport	biological_process	6	1	364	10	20947	0.160826
GO:0097120	receptor localization to synapse	biological_process	7	1	364	10	20947	0.160826
GO:0017075	syntaxin-1 binding	molecular_function	7	1	364	10	20947	0.160826
GO:0030007	cellular potassium ion homeostasis	biological_process	10	1	364	10	20947	0.160826
GO:0036065	fucosylation	biological_process	8	1	364	10	20947	0.160826
GO:0014898	cardiac muscle hypertrophy in response to stress	biological_process	9	1	364	10	20947	0.160826
GO:0006622	protein targeting to lysosome	biological_process	8	1	364	10	20947	0.160826
GO:0008026	ATP-dependent helicase activity	molecular_function	11	1	364	10	20947	0.160826
GO:0070266	necroptotic process	biological_process	8	1	364	10	20947	0.160826
GO:0006978	DNA damage response, signal transduction by p53 class mediator resulting in transcription of p21 class mediator	biological_process	10	1	364	10	20947	0.160826
GO:0090303	positive regulation of wound healing	biological_process	8	1	364	10	20947	0.160826
GO:0048546	digestive tract morphogenesis	biological_process	8	1	364	10	20947	0.160826
GO:1900025	negative regulation of substrate adhesion-dependent cell spreading	biological_process	11	1	364	10	20947	0.160826
GO:0005774	vacuolar membrane	cellular_component	11	1	364	10	20947	0.160826
GO:0043523	regulation of neuron apoptotic process	biological_process	10	1	364	10	20947	0.160826
GO:0060996	dendritic spine development	biological_process	8	1	364	10	20947	0.160826
GO:0006198	cAMP catabolic process	biological_process	12	1	364	10	20947	0.160826
GO:0043518	negative regulation of DNA damage response, signal transduction by p53 class mediator	biological_process	11	1	364	10	20947	0.160826
GO:0031672	A band	cellular_component	12	1	364	10	20947	0.160826
GO:0001673	male germ cell nucleus	cellular_component	11	1	364	10	20947	0.160826
GO:0004708	MAP kinase kinase activity	molecular_function	9	1	364	10	20947	0.160826
GO:0005915	zonula adherens	cellular_component	6	1	364	10	20947	0.160826
GO:0030673	axolemma	cellular_component	9	1	364	10	20947	0.160826
GO:0060307	regulation of ventricular cardiac muscle cell membrane repolarization	biological_process	9	1	364	10	20947	0.160826
GO:0005391	sodium:potassium-exchanging ATPase activity	molecular_function	16	1	364	10	20947	0.160826
GO:0008589	regulation of smoothened signaling pathway	biological_process	9	1	364	10	20947	0.160826
GO:0071850	mitotic cell cycle arrest	biological_process	8	1	364	10	20947	0.160826
GO:0090102	cochlea development	biological_process	11	1	364	10	20947	0.160826
GO:0050702	interleukin-1 beta secretion	biological_process	9	1	364	10	20947	0.160826
GO:0044295	axonal growth cone	cellular_component	7	1	364	10	20947	0.160826
GO:0051145	smooth muscle cell differentiation	biological_process	8	1	364	10	20947	0.160826
GO:0005942	phosphatidylinositol 3-kinase complex	cellular_component	11	1	364	10	20947	0.160826
GO:0005521	lamin binding	molecular_function	5	1	364	10	20947	0.160826
GO:0045121	membrane raft	cellular_component	5	4	364	122	20947	0.163173
GO:0016567	protein ubiquitination	biological_process	10	7	364	258	20947	0.163898
GO:0009615	response to virus	biological_process	7	2	364	42	20947	0.165291
GO:0003712	transcription cofactor activity	molecular_function	5	2	364	42	20947	0.165291
GO:0050885	neuromuscular process controlling balance	biological_process	8	2	364	42	20947	0.165291
GO:0043204	perikaryon	cellular_component	7	2	364	42	20947	0.165291
GO:0043209	myelin sheath	cellular_component	5	4	364	123	20947	0.166518
GO:0003723	RNA binding	molecular_function	6	8	364	308	20947	0.169461
GO:0008360	regulation of cell shape	biological_process	9	4	364	124	20947	0.169887
GO:0007010	cytoskeleton organization	biological_process	5	3	364	82	20947	0.171029
GO:0001570	vasculogenesis	biological_process	7	2	364	43	20947	0.171475
GO:0014068	positive regulation of phosphatidylinositol 3-kinase signaling	biological_process	12	2	364	43	20947	0.171475
GO:0001525	angiogenesis	biological_process	10	4	364	125	20947	0.17328
GO:0030308	negative regulation of cell growth	biological_process	7	3	364	83	20947	0.175319
GO:0042826	histone deacetylase binding	molecular_function	6	3	364	83	20947	0.175319
GO:0035102	PRC1 complex	cellular_component	9	1	364	11	20947	0.175416
GO:0010460	positive regulation of heart rate	biological_process	11	1	364	11	20947	0.175416
GO:0032743	positive regulation of interleukin-2 production	biological_process	8	1	364	11	20947	0.175416
GO:0031430	M band	cellular_component	13	1	364	11	20947	0.175416
GO:2000344	positive regulation of acrosome reaction	biological_process	9	1	364	11	20947	0.175416
GO:0046328	regulation of JNK cascade	biological_process	12	1	364	11	20947	0.175416
GO:0002161	aminoacyl-tRNA editing activity	molecular_function	7	1	364	11	20947	0.175416
GO:0045780	positive regulation of bone resorption	biological_process	9	1	364	11	20947	0.175416
GO:0060413	atrial septum morphogenesis	biological_process	12	1	364	11	20947	0.175416
GO:0010248	establishment or maintenance of transmembrane electrochemical gradient	biological_process	7	1	364	11	20947	0.175416
GO:0001659	temperature homeostasis	biological_process	6	1	364	11	20947	0.175416
GO:0008015	blood circulation	biological_process	7	1	364	11	20947	0.175416
GO:0001736	establishment of planar polarity	biological_process	6	1	364	11	20947	0.175416
GO:0046928	regulation of neurotransmitter secretion	biological_process	9	1	364	11	20947	0.175416
GO:0048407	platelet-derived growth factor binding	molecular_function	6	1	364	11	20947	0.175416
GO:0019731	antibacterial humoral response	biological_process	7	1	364	11	20947	0.175416
GO:0060999	positive regulation of dendritic spine development	biological_process	10	1	364	11	20947	0.175416
GO:0070016	armadillo repeat domain binding	molecular_function	6	1	364	11	20947	0.175416
GO:0061136	regulation of proteasomal protein catabolic process	biological_process	10	1	364	11	20947	0.175416
GO:0045725	positive regulation of glycogen biosynthetic process	biological_process	11	1	364	11	20947	0.175416
GO:2001275	positive regulation of glucose import in response to insulin stimulus	biological_process	7	1	364	11	20947	0.175416
GO:0070300	phosphatidic acid binding	molecular_function	6	1	364	11	20947	0.175416
GO:0010717	regulation of epithelial to mesenchymal transition	biological_process	11	1	364	11	20947	0.175416
GO:0005605	basal lamina	cellular_component	7	1	364	11	20947	0.175416
GO:0061036	positive regulation of cartilage development	biological_process	10	1	364	11	20947	0.175416
GO:0046697	decidualization	biological_process	8	1	364	11	20947	0.175416
GO:0016339	calcium-dependent cell-cell adhesion via plasma membrane cell adhesion molecules	biological_process	7	1	364	11	20947	0.175416
GO:0051279	regulation of release of sequestered calcium ion into cytosol	biological_process	15	1	364	11	20947	0.175416
GO:0043034	costamere	cellular_component	11	1	364	11	20947	0.175416
GO:0060484	lung-associated mesenchyme development	biological_process	9	1	364	11	20947	0.175416
GO:1901224	positive regulation of NIK/NF-kappaB signaling	biological_process	10	1	364	11	20947	0.175416
GO:0071564	npBAF complex	cellular_component	13	1	364	11	20947	0.175416
GO:0032735	positive regulation of interleukin-12 production	biological_process	8	1	364	11	20947	0.175416
GO:0089711	L-glutamate transmembrane transport	biological_process	9	1	364	11	20947	0.175416
GO:0035265	organ growth	biological_process	5	1	364	11	20947	0.175416
GO:0010839	negative regulation of keratinocyte proliferation	biological_process	7	1	364	11	20947	0.175416
GO:0035024	negative regulation of Rho protein signal transduction	biological_process	12	1	364	11	20947	0.175416
GO:0006337	nucleosome disassembly	biological_process	9	1	364	11	20947	0.175416
GO:0045892	negative regulation of transcription, DNA-templated	biological_process	12	8	364	311	20947	0.175711
GO:0042147	retrograde transport, endosome to Golgi	biological_process	7	2	364	44	20947	0.177697
GO:0006396	RNA processing	biological_process	9	2	364	44	20947	0.177697
GO:0004672	protein kinase activity	molecular_function	7	4	364	128	20947	0.183597
GO:0042472	inner ear morphogenesis	biological_process	10	2	364	45	20947	0.183953
GO:0045893	positive regulation of transcription, DNA-templated	biological_process	12	7	364	268	20947	0.186807
GO:0010628	positive regulation of gene expression	biological_process	8	4	364	129	20947	0.187081
GO:0071837	HMG box domain binding	molecular_function	6	1	364	12	20947	0.189752
GO:0031214	biomineral tissue development	biological_process	8	1	364	12	20947	0.189752
GO:0030224	monocyte differentiation	biological_process	9	1	364	12	20947	0.189752
GO:0047496	vesicle transport along microtubule	biological_process	9	1	364	12	20947	0.189752
GO:0042993	positive regulation of transcription factor import into nucleus	biological_process	7	1	364	12	20947	0.189752
GO:0007051	spindle organization	biological_process	7	1	364	12	20947	0.189752
GO:2000036	regulation of stem cell population maintenance	biological_process	10	1	364	12	20947	0.189752
GO:0001931	uropod	cellular_component	6	1	364	12	20947	0.189752
GO:0043277	apoptotic cell clearance	biological_process	6	1	364	12	20947	0.189752
GO:0072583	clathrin-mediated endocytosis	biological_process	9	1	364	12	20947	0.189752
GO:0060306	regulation of membrane repolarization	biological_process	8	1	364	12	20947	0.189752
GO:0016331	morphogenesis of embryonic epithelium	biological_process	8	1	364	12	20947	0.189752
GO:2000785	regulation of autophagosome assembly	biological_process	9	1	364	12	20947	0.189752
GO:0004861	cyclin-dependent protein serine/threonine kinase inhibitor activity	molecular_function	8	1	364	12	20947	0.189752
GO:0015721	bile acid and bile salt transport	biological_process	10	1	364	12	20947	0.189752
GO:0004535	poly(A)-specific ribonuclease activity	molecular_function	11	1	364	12	20947	0.189752
GO:0097352	autophagosome maturation	biological_process	6	1	364	12	20947	0.189752
GO:0001953	negative regulation of cell-matrix adhesion	biological_process	7	1	364	12	20947	0.189752
GO:0071565	nBAF complex	cellular_component	13	1	364	12	20947	0.189752
GO:0071901	negative regulation of protein serine/threonine kinase activity	biological_process	12	1	364	12	20947	0.189752
GO:0046329	negative regulation of JNK cascade	biological_process	13	1	364	12	20947	0.189752
GO:0051787	misfolded protein binding	molecular_function	5	1	364	12	20947	0.189752
GO:0051019	mitogen-activated protein kinase binding	molecular_function	8	1	364	12	20947	0.189752
GO:0030889	negative regulation of B cell proliferation	biological_process	9	1	364	12	20947	0.189752
GO:0032438	melanosome organization	biological_process	7	1	364	12	20947	0.189752
GO:0001508	action potential	biological_process	6	1	364	12	20947	0.189752
GO:0045445	myoblast differentiation	biological_process	8	1	364	12	20947	0.189752
GO:0016327	apicolateral plasma membrane	cellular_component	6	1	364	12	20947	0.189752
GO:2000649	regulation of sodium ion transmembrane transporter activity	biological_process	9	1	364	12	20947	0.189752
GO:0005523	tropomyosin binding	molecular_function	6	1	364	12	20947	0.189752
GO:0051930	regulation of sensory perception of pain	biological_process	9	1	364	12	20947	0.189752
GO:0003198	epithelial to mesenchymal transition involved in endocardial cushion formation	biological_process	12	1	364	12	20947	0.189752
GO:0000974	Prp19 complex	cellular_component	5	1	364	12	20947	0.189752
GO:0070371	ERK1 and ERK2 cascade	biological_process	10	1	364	12	20947	0.189752
GO:0000042	protein targeting to Golgi	biological_process	7	1	364	12	20947	0.189752
GO:0051893	regulation of focal adhesion assembly	biological_process	10	1	364	12	20947	0.189752
GO:0019887	protein kinase regulator activity	molecular_function	5	1	364	12	20947	0.189752
GO:0070498	interleukin-1-mediated signaling pathway	biological_process	9	1	364	12	20947	0.189752
GO:0031982	vesicle	cellular_component	4	2	364	46	20947	0.190241
GO:0033138	positive regulation of peptidyl-serine phosphorylation	biological_process	10	2	364	46	20947	0.190241
GO:0045669	positive regulation of osteoblast differentiation	biological_process	9	2	364	47	20947	0.196557
GO:0071347	cellular response to interleukin-1	biological_process	8	2	364	47	20947	0.196557
GO:0005884	actin filament	cellular_component	11	2	364	47	20947	0.196557
GO:0042593	glucose homeostasis	biological_process	8	3	364	88	20947	0.197195
GO:0008284	positive regulation of cell proliferation	biological_process	5	7	364	273	20947	0.198732
GO:0005814	centriole	cellular_component	10	3	364	89	20947	0.201648
GO:0005681	spliceosomal complex	cellular_component	8	2	364	48	20947	0.202899
GO:0050731	positive regulation of peptidyl-tyrosine phosphorylation	biological_process	10	2	364	48	20947	0.202899
GO:0016514	SWI/SNF complex	cellular_component	13	1	364	13	20947	0.20384
GO:0031929	TOR signaling	biological_process	8	1	364	13	20947	0.20384
GO:0071539	protein localization to centrosome	biological_process	9	1	364	13	20947	0.20384
GO:0042176	regulation of protein catabolic process	biological_process	8	1	364	13	20947	0.20384
GO:0005537	mannose binding	molecular_function	6	1	364	13	20947	0.20384
GO:0051393	alpha-actinin binding	molecular_function	7	1	364	13	20947	0.20384
GO:1990090	cellular response to nerve growth factor stimulus	biological_process	8	1	364	13	20947	0.20384
GO:0048557	embryonic digestive tract morphogenesis	biological_process	9	1	364	13	20947	0.20384
GO:0042162	telomeric DNA binding	molecular_function	8	1	364	13	20947	0.20384
GO:0042026	protein refolding	biological_process	8	1	364	13	20947	0.20384
GO:0010824	regulation of centrosome duplication	biological_process	11	1	364	13	20947	0.20384
GO:0008157	protein phosphatase 1 binding	molecular_function	8	1	364	13	20947	0.20384
GO:0035255	ionotropic glutamate receptor binding	molecular_function	7	1	364	13	20947	0.20384
GO:0008143	poly(A) binding	molecular_function	9	1	364	13	20947	0.20384
GO:0005832	chaperonin-containing T-complex	cellular_component	11	1	364	13	20947	0.20384
GO:0097009	energy homeostasis	biological_process	6	1	364	13	20947	0.20384
GO:0008610	lipid biosynthetic process	biological_process	6	1	364	13	20947	0.20384
GO:0042274	ribosomal small subunit biogenesis	biological_process	7	1	364	13	20947	0.20384
GO:0071625	vocalization behavior	biological_process	5	1	364	13	20947	0.20384
GO:0048007	antigen processing and presentation, exogenous lipid antigen via MHC class Ib	biological_process	7	1	364	13	20947	0.20384
GO:0060076	excitatory synapse	cellular_component	4	1	364	13	20947	0.20384
GO:0030325	adrenal gland development	biological_process	8	1	364	13	20947	0.20384
GO:0061028	establishment of endothelial barrier	biological_process	10	1	364	13	20947	0.20384
GO:0033391	chromatoid body	cellular_component	10	1	364	13	20947	0.20384
GO:0071480	cellular response to gamma radiation	biological_process	8	1	364	13	20947	0.20384
GO:0016746	transferase activity, transferring acyl groups	molecular_function	5	1	364	13	20947	0.20384
GO:0004842	ubiquitin-protein transferase activity	molecular_function	6	6	364	227	20947	0.203932
GO:0031901	early endosome membrane	cellular_component	11	2	364	49	20947	0.209264
GO:0008134	transcription factor binding	molecular_function	5	5	364	183	20947	0.213899
GO:0001764	neuron migration	biological_process	8	3	364	92	20947	0.215145
GO:0051897	positive regulation of protein kinase B signaling	biological_process	10	2	364	50	20947	0.215648
GO:0031647	regulation of protein stability	biological_process	9	2	364	50	20947	0.215648
GO:0045202	synapse	cellular_component	3	4	364	137	20947	0.215669
GO:0048844	artery morphogenesis	biological_process	10	1	364	14	20947	0.217684
GO:0045879	negative regulation of smoothened signaling pathway	biological_process	10	1	364	14	20947	0.217684
GO:0001516	prostaglandin biosynthetic process	biological_process	10	1	364	14	20947	0.217684
GO:0034587	piRNA metabolic process	biological_process	10	1	364	14	20947	0.217684
GO:0060716	labyrinthine layer blood vessel development	biological_process	7	1	364	14	20947	0.217684
GO:0042613	MHC class II protein complex	cellular_component	8	1	364	14	20947	0.217684
GO:0061024	membrane organization	biological_process	5	1	364	14	20947	0.217684
GO:0008089	anterograde axonal transport	biological_process	9	1	364	14	20947	0.217684
GO:0006383	transcription from RNA polymerase III promoter	biological_process	11	1	364	14	20947	0.217684
GO:0004806	triglyceride lipase activity	molecular_function	7	1	364	14	20947	0.217684
GO:0050715	positive regulation of cytokine secretion	biological_process	9	1	364	14	20947	0.217684
GO:0031996	thioesterase binding	molecular_function	6	1	364	14	20947	0.217684
GO:0050832	defense response to fungus	biological_process	7	1	364	14	20947	0.217684
GO:0006450	regulation of translational fidelity	biological_process	10	1	364	14	20947	0.217684
GO:0006171	cAMP biosynthetic process	biological_process	12	1	364	14	20947	0.217684
GO:0000242	pericentriolar material	cellular_component	10	1	364	14	20947	0.217684
GO:2000114	regulation of establishment of cell polarity	biological_process	7	1	364	14	20947	0.217684
GO:0045197	establishment or maintenance of epithelial cell apical/basal polarity	biological_process	8	1	364	14	20947	0.217684
GO:0005057	receptor signaling protein activity	molecular_function	5	1	364	14	20947	0.217684
GO:0070530	K63-linked polyubiquitin binding	molecular_function	8	1	364	14	20947	0.217684
GO:0008234	cysteine-type peptidase activity	molecular_function	7	1	364	14	20947	0.217684
GO:0032967	positive regulation of collagen biosynthetic process	biological_process	8	1	364	14	20947	0.217684
GO:0008306	associative learning	biological_process	7	1	364	14	20947	0.217684
GO:0000729	DNA double-strand break processing	biological_process	10	1	364	14	20947	0.217684
GO:0016922	ligand-dependent nuclear receptor binding	molecular_function	6	1	364	14	20947	0.217684
GO:0005487	nucleocytoplasmic transporter activity	molecular_function	4	1	364	14	20947	0.217684
GO:0006883	cellular sodium ion homeostasis	biological_process	10	1	364	14	20947	0.217684
GO:0055117	regulation of cardiac muscle contraction	biological_process	10	1	364	14	20947	0.217684
GO:0007276	gamete generation	biological_process	5	1	364	14	20947	0.217684
GO:0030574	collagen catabolic process	biological_process	6	1	364	14	20947	0.217684
GO:0031491	nucleosome binding	molecular_function	5	1	364	14	20947	0.217684
GO:0048747	muscle fiber development	biological_process	10	1	364	14	20947	0.217684
GO:0043113	receptor clustering	biological_process	6	1	364	14	20947	0.217684
GO:0043197	dendritic spine	cellular_component	8	2	364	51	20947	0.22205
GO:0005507	copper ion binding	molecular_function	8	2	364	51	20947	0.22205
GO:0015031	protein transport	biological_process	6	5	364	187	20947	0.22644
GO:0000151	ubiquitin ligase complex	cellular_component	7	2	364	52	20947	0.228467
GO:0000226	microtubule cytoskeleton organization	biological_process	6	2	364	52	20947	0.228467
GO:0000980	RNA polymerase II distal enhancer sequence-specific DNA binding	molecular_function	11	2	364	52	20947	0.228467
GO:0008584	male gonad development	biological_process	8	2	364	52	20947	0.228467
GO:0007204	positive regulation of cytosolic calcium ion concentration	biological_process	12	2	364	52	20947	0.228467
GO:0016874	ligase activity	molecular_function	4	3	364	95	20947	0.228826
GO:0009725	response to hormone	biological_process	5	1	364	15	20947	0.231287
GO:0030220	platelet formation	biological_process	8	1	364	15	20947	0.231287
GO:0048870	cell motility	biological_process	6	1	364	15	20947	0.231287
GO:0008327	methyl-CpG binding	molecular_function	6	1	364	15	20947	0.231287
GO:0017091	AU-rich element binding	molecular_function	7	1	364	15	20947	0.231287
GO:0045104	intermediate filament cytoskeleton organization	biological_process	6	1	364	15	20947	0.231287
GO:0043274	phospholipase binding	molecular_function	6	1	364	15	20947	0.231287
GO:0031226	intrinsic component of plasma membrane	cellular_component	7	1	364	15	20947	0.231287
GO:0006997	nucleus organization	biological_process	5	1	364	15	20947	0.231287
GO:0048490	anterograde synaptic vesicle transport	biological_process	9	1	364	15	20947	0.231287
GO:0000307	cyclin-dependent protein kinase holoenzyme complex	cellular_component	7	1	364	15	20947	0.231287
GO:0060968	regulation of gene silencing	biological_process	10	1	364	15	20947	0.231287
GO:1900087	positive regulation of G1/S transition of mitotic cell cycle	biological_process	10	1	364	15	20947	0.231287
GO:0060384	innervation	biological_process	9	1	364	15	20947	0.231287
GO:0000723	telomere maintenance	biological_process	9	1	364	15	20947	0.231287
GO:0010569	regulation of double-strand break repair via homologous recombination	biological_process	12	1	364	15	20947	0.231287
GO:0045921	positive regulation of exocytosis	biological_process	8	1	364	15	20947	0.231287
GO:0032420	stereocilium	cellular_component	7	1	364	15	20947	0.231287
GO:0051928	positive regulation of calcium ion transport	biological_process	11	1	364	15	20947	0.231287
GO:0006977	DNA damage response, signal transduction by p53 class mediator resulting in cell cycle arrest	biological_process	15	1	364	15	20947	0.231287
GO:0004725	protein tyrosine phosphatase activity	molecular_function	9	3	364	96	20947	0.233422
GO:0030036	actin cytoskeleton organization	biological_process	6	3	364	96	20947	0.233422
GO:0030659	cytoplasmic vesicle membrane	cellular_component	11	2	364	53	20947	0.234896
GO:0002020	protease binding	molecular_function	6	2	364	53	20947	0.234896
GO:0002286	T cell activation involved in immune response	biological_process	8	2	364	53	20947	0.234896
GO:0003684	damaged DNA binding	molecular_function	7	2	364	53	20947	0.234896
GO:0006935	chemotaxis	biological_process	5	2	364	53	20947	0.234896
GO:0008152	metabolic process	biological_process	3	3	364	97	20947	0.238035
GO:0007417	central nervous system development	biological_process	8	2	364	54	20947	0.241336
GO:0035335	peptidyl-tyrosine dephosphorylation	biological_process	9	3	364	98	20947	0.242664
GO:0043968	histone H2A acetylation	biological_process	10	1	364	16	20947	0.244655
GO:0000070	mitotic sister chromatid segregation	biological_process	8	1	364	16	20947	0.244655
GO:0030315	T-tubule	cellular_component	7	1	364	16	20947	0.244655
GO:0035267	NuA4 histone acetyltransferase complex	cellular_component	11	1	364	16	20947	0.244655
GO:0060612	adipose tissue development	biological_process	8	1	364	16	20947	0.244655
GO:0071880	adenylate cyclase-activating adrenergic receptor signaling pathway	biological_process	12	1	364	16	20947	0.244655
GO:0036342	post-anal tail morphogenesis	biological_process	5	1	364	16	20947	0.244655
GO:2000045	regulation of G1/S transition of mitotic cell cycle	biological_process	9	1	364	16	20947	0.244655
GO:0002040	sprouting angiogenesis	biological_process	11	1	364	16	20947	0.244655
GO:1901215	negative regulation of neuron death	biological_process	8	1	364	16	20947	0.244655
GO:0005791	rough endoplasmic reticulum	cellular_component	10	1	364	16	20947	0.244655
GO:0035257	nuclear hormone receptor binding	molecular_function	7	1	364	16	20947	0.244655
GO:0019369	arachidonic acid metabolic process	biological_process	9	1	364	16	20947	0.244655
GO:0051321	meiotic cell cycle	biological_process	4	1	364	16	20947	0.244655
GO:0043046	DNA methylation involved in gamete generation	biological_process	6	1	364	16	20947	0.244655
GO:0060045	positive regulation of cardiac muscle cell proliferation	biological_process	6	1	364	16	20947	0.244655
GO:0030030	cell projection organization	biological_process	5	1	364	16	20947	0.244655
GO:0046907	intracellular transport	biological_process	6	1	364	16	20947	0.244655
GO:0051480	regulation of cytosolic calcium ion concentration	biological_process	11	1	364	16	20947	0.244655
GO:0035082	axoneme assembly	biological_process	8	1	364	16	20947	0.244655
GO:0046658	anchored component of plasma membrane	cellular_component	8	1	364	16	20947	0.244655
GO:0048535	lymph node development	biological_process	6	1	364	16	20947	0.244655
GO:0016601	Rac protein signal transduction	biological_process	10	1	364	16	20947	0.244655
GO:0048026	positive regulation of mRNA splicing, via spliceosome	biological_process	13	1	364	16	20947	0.244655
GO:1902017	regulation of cilium assembly	biological_process	7	1	364	16	20947	0.244655
GO:0009653	anatomical structure morphogenesis	biological_process	4	1	364	16	20947	0.244655
GO:0032012	regulation of ARF protein signal transduction	biological_process	11	1	364	16	20947	0.244655
GO:0016581	NuRD complex	cellular_component	14	1	364	16	20947	0.244655
GO:0001954	positive regulation of cell-matrix adhesion	biological_process	7	1	364	16	20947	0.244655
GO:0045109	intermediate filament organization	biological_process	7	1	364	16	20947	0.244655
GO:0004871	signal transducer activity	molecular_function	4	4	364	145	20947	0.245353
GO:0030324	lung development	biological_process	8	2	364	55	20947	0.247783
GO:0005819	spindle	cellular_component	9	2	364	55	20947	0.247783
GO:0030496	midbody	cellular_component	5	3	364	100	20947	0.251964
GO:0000724	double-strand break repair via homologous recombination	biological_process	11	2	364	56	20947	0.254236
GO:0019882	antigen processing and presentation	biological_process	4	2	364	56	20947	0.254236
GO:0042476	odontogenesis	biological_process	9	1	364	17	20947	0.257791
GO:0005328	neurotransmitter:sodium symporter activity	molecular_function	5	1	364	17	20947	0.257791
GO:0031941	filamentous actin	cellular_component	12	1	364	17	20947	0.257791
GO:0045071	negative regulation of viral genome replication	biological_process	9	1	364	17	20947	0.257791
GO:0050769	positive regulation of neurogenesis	biological_process	10	1	364	17	20947	0.257791
GO:0005665	DNA-directed RNA polymerase II, core complex	cellular_component	10	1	364	17	20947	0.257791
GO:0042474	middle ear morphogenesis	biological_process	10	1	364	17	20947	0.257791
GO:0008307	structural constituent of muscle	molecular_function	4	1	364	17	20947	0.257791
GO:0004866	endopeptidase inhibitor activity	molecular_function	6	1	364	17	20947	0.257791
GO:0004012	phospholipid-translocating ATPase activity	molecular_function	12	1	364	17	20947	0.257791
GO:0043984	histone H4-K16 acetylation	biological_process	11	1	364	17	20947	0.257791
GO:0048709	oligodendrocyte differentiation	biological_process	8	1	364	17	20947	0.257791
GO:0048754	branching morphogenesis of an epithelial tube	biological_process	7	1	364	17	20947	0.257791
GO:0051966	regulation of synaptic transmission, glutamatergic	biological_process	10	1	364	17	20947	0.257791
GO:0007094	mitotic spindle assembly checkpoint	biological_process	15	1	364	17	20947	0.257791
GO:0004407	histone deacetylase activity	molecular_function	7	1	364	17	20947	0.257791
GO:0001782	B cell homeostasis	biological_process	6	1	364	17	20947	0.257791
GO:0045840	positive regulation of mitotic nuclear division	biological_process	9	1	364	17	20947	0.257791
GO:0030332	cyclin binding	molecular_function	5	1	364	17	20947	0.257791
GO:0004003	ATP-dependent DNA helicase activity	molecular_function	11	1	364	17	20947	0.257791
GO:0030863	cortical cytoskeleton	cellular_component	11	1	364	17	20947	0.257791
GO:0006270	DNA replication initiation	biological_process	11	1	364	17	20947	0.257791
GO:0005875	microtubule associated complex	cellular_component	11	1	364	17	20947	0.257791
GO:0006338	chromatin remodeling	biological_process	8	2	364	58	20947	0.26715
GO:0008021	synaptic vesicle	cellular_component	11	2	364	58	20947	0.26715
GO:0035904	aorta development	biological_process	10	1	364	18	20947	0.270699
GO:0000920	cell separation after cytokinesis	biological_process	8	1	364	18	20947	0.270699
GO:0045595	regulation of cell differentiation	biological_process	7	1	364	18	20947	0.270699
GO:0090398	cellular senescence	biological_process	6	1	364	18	20947	0.270699
GO:0046966	thyroid hormone receptor binding	molecular_function	8	1	364	18	20947	0.270699
GO:0031069	hair follicle morphogenesis	biological_process	11	1	364	18	20947	0.270699
GO:0040014	regulation of multicellular organism growth	biological_process	6	1	364	18	20947	0.270699
GO:0072661	protein targeting to plasma membrane	biological_process	8	1	364	18	20947	0.270699
GO:0048814	regulation of dendrite morphogenesis	biological_process	9	1	364	18	20947	0.270699
GO:0016529	sarcoplasmic reticulum	cellular_component	9	1	364	18	20947	0.270699
GO:0001533	cornified envelope	cellular_component	6	1	364	18	20947	0.270699
GO:0016050	vesicle organization	biological_process	5	1	364	18	20947	0.270699
GO:0045740	positive regulation of DNA replication	biological_process	11	1	364	18	20947	0.270699
GO:0035329	hippo signaling	biological_process	8	1	364	18	20947	0.270699
GO:0045429	positive regulation of nitric oxide biosynthetic process	biological_process	9	1	364	18	20947	0.270699
GO:0030316	osteoclast differentiation	biological_process	9	1	364	18	20947	0.270699
GO:0009880	embryonic pattern specification	biological_process	7	1	364	18	20947	0.270699
GO:0043236	laminin binding	molecular_function	5	1	364	18	20947	0.270699
GO:0007052	mitotic spindle organization	biological_process	8	1	364	18	20947	0.270699
GO:0000281	mitotic cytokinesis	biological_process	7	1	364	18	20947	0.270699
GO:0007188	adenylate cyclase-modulating G-protein coupled receptor signaling pathway	biological_process	10	1	364	18	20947	0.270699
GO:0050766	positive regulation of phagocytosis	biological_process	8	1	364	18	20947	0.270699
GO:0043153	entrainment of circadian clock by photoperiod	biological_process	7	1	364	18	20947	0.270699
GO:0005200	structural constituent of cytoskeleton	molecular_function	4	2	364	59	20947	0.273607
GO:0030136	clathrin-coated vesicle	cellular_component	12	2	364	59	20947	0.273607
GO:0071356	cellular response to tumor necrosis factor	biological_process	8	2	364	59	20947	0.273607
GO:0030054	cell junction	cellular_component	3	6	364	253	20947	0.27794
GO:0001843	neural tube closure	biological_process	12	2	364	60	20947	0.280062
GO:0004435	phosphatidylinositol phospholipase C activity	molecular_function	9	1	364	19	20947	0.283383
GO:0001106	RNA polymerase II transcription corepressor activity	molecular_function	7	1	364	19	20947	0.283383
GO:0007568	aging	biological_process	5	1	364	19	20947	0.283383
GO:0045296	cadherin binding	molecular_function	6	1	364	19	20947	0.283383
GO:0046875	ephrin receptor binding	molecular_function	6	1	364	19	20947	0.283383
GO:0019226	transmission of nerve impulse	biological_process	6	1	364	19	20947	0.283383
GO:0033017	sarcoplasmic reticulum membrane	cellular_component	10	1	364	19	20947	0.283383
GO:0006821	chloride transport	biological_process	8	1	364	19	20947	0.283383
GO:0035249	synaptic transmission, glutamatergic	biological_process	9	1	364	19	20947	0.283383
GO:0097150	neuronal stem cell population maintenance	biological_process	10	1	364	19	20947	0.283383
GO:0045663	positive regulation of myoblast differentiation	biological_process	10	1	364	19	20947	0.283383
GO:0030057	desmosome	cellular_component	5	1	364	19	20947	0.283383
GO:0005813	centrosome	cellular_component	9	8	364	358	20947	0.285001
GO:0006979	response to oxidative stress	biological_process	5	2	364	61	20947	0.286512
GO:0042127	regulation of cell proliferation	biological_process	5	4	364	158	20947	0.295251
GO:0017134	fibroblast growth factor binding	molecular_function	6	1	364	20	20947	0.295847
GO:0015035	protein disulfide oxidoreductase activity	molecular_function	7	1	364	20	20947	0.295847
GO:0034047	regulation of protein phosphatase type 2A activity	biological_process	11	1	364	20	20947	0.295847
GO:0050808	synapse organization	biological_process	5	1	364	20	20947	0.295847
GO:0005246	calcium channel regulator activity	molecular_function	4	1	364	20	20947	0.295847
GO:0045773	positive regulation of axon extension	biological_process	10	1	364	20	20947	0.295847
GO:0014065	phosphatidylinositol 3-kinase signaling	biological_process	10	1	364	20	20947	0.295847
GO:0045765	regulation of angiogenesis	biological_process	11	1	364	20	20947	0.295847
GO:0016573	histone acetylation	biological_process	9	1	364	20	20947	0.295847
GO:0061436	establishment of skin barrier	biological_process	9	1	364	20	20947	0.295847
GO:0048008	platelet-derived growth factor receptor signaling pathway	biological_process	10	1	364	20	20947	0.295847
GO:0030331	estrogen receptor binding	molecular_function	9	1	364	20	20947	0.295847
GO:0030100	regulation of endocytosis	biological_process	6	1	364	20	20947	0.295847
GO:0001837	epithelial to mesenchymal transition	biological_process	10	1	364	20	20947	0.295847
GO:0034612	response to tumor necrosis factor	biological_process	7	1	364	20	20947	0.295847
GO:0048661	positive regulation of smooth muscle cell proliferation	biological_process	6	1	364	20	20947	0.295847
GO:0015074	DNA integration	biological_process	9	1	364	20	20947	0.295847
GO:0001890	placenta development	biological_process	6	1	364	20	20947	0.295847
GO:0048589	developmental growth	biological_process	5	1	364	20	20947	0.295847
GO:0004714	transmembrane receptor protein tyrosine kinase activity	molecular_function	9	1	364	20	20947	0.295847
GO:2001243	negative regulation of intrinsic apoptotic signaling pathway	biological_process	10	1	364	20	20947	0.295847
GO:0017080	sodium channel regulator activity	molecular_function	4	1	364	20	20947	0.295847
GO:0031418	L-ascorbic acid binding	molecular_function	6	1	364	20	20947	0.295847
GO:0006094	gluconeogenesis	biological_process	9	1	364	20	20947	0.295847
GO:0007026	negative regulation of microtubule depolymerization	biological_process	9	1	364	20	20947	0.295847
GO:0045214	sarcomere organization	biological_process	9	1	364	20	20947	0.295847
GO:0002039	p53 binding	molecular_function	5	2	364	63	20947	0.299393
GO:0008076	voltage-gated potassium channel complex	cellular_component	8	2	364	63	20947	0.299393
GO:0006954	inflammatory response	biological_process	6	5	364	210	20947	0.302035
GO:0042787	protein ubiquitination involved in ubiquitin-dependent protein catabolic process	biological_process	10	3	364	111	20947	0.303837
GO:0019898	extrinsic component of membrane	cellular_component	5	2	364	64	20947	0.305819
GO:0043021	ribonucleoprotein complex binding	molecular_function	4	1	364	21	20947	0.308095
GO:0043014	alpha-tubulin binding	molecular_function	7	1	364	21	20947	0.308095
GO:0010508	positive regulation of autophagy	biological_process	8	1	364	21	20947	0.308095
GO:0006491	N-glycan processing	biological_process	10	1	364	21	20947	0.308095
GO:0045786	negative regulation of cell cycle	biological_process	6	1	364	21	20947	0.308095
GO:0001205	transcriptional activator activity, RNA polymerase II distal enhancer sequence-specific binding	molecular_function	7	1	364	21	20947	0.308095
GO:1903146	regulation of mitophagy	biological_process	8	1	364	21	20947	0.308095
GO:0043392	negative regulation of DNA binding	biological_process	7	1	364	21	20947	0.308095
GO:0006352	DNA-templated transcription, initiation	biological_process	9	1	364	21	20947	0.308095
GO:0055010	ventricular cardiac muscle tissue morphogenesis	biological_process	12	1	364	21	20947	0.308095
GO:0021915	neural tube development	biological_process	9	1	364	21	20947	0.308095
GO:0030521	androgen receptor signaling pathway	biological_process	9	1	364	21	20947	0.308095
GO:0008277	regulation of G-protein coupled receptor protein signaling pathway	biological_process	9	1	364	21	20947	0.308095
GO:0005496	steroid binding	molecular_function	5	1	364	21	20947	0.308095
GO:0070536	protein K63-linked deubiquitination	biological_process	11	1	364	21	20947	0.308095
GO:0004386	helicase activity	molecular_function	9	1	364	21	20947	0.308095
GO:0045787	positive regulation of cell cycle	biological_process	6	1	364	21	20947	0.308095
GO:0060079	excitatory postsynaptic potential	biological_process	9	1	364	21	20947	0.308095
GO:0005622	intracellular	cellular_component	5	15	364	741	20947	0.309201
GO:0005044	scavenger receptor activity	molecular_function	5	2	364	65	20947	0.312235
GO:0003690	double-stranded DNA binding	molecular_function	8	2	364	66	20947	0.318638
GO:0031463	Cul3-RING ubiquitin ligase complex	cellular_component	9	2	364	66	20947	0.318638
GO:0030165	PDZ domain binding	molecular_function	6	2	364	66	20947	0.318638
GO:0030425	dendrite	cellular_component	7	4	364	164	20947	0.318723
GO:0000278	mitotic cell cycle	biological_process	6	1	364	22	20947	0.32013
GO:0015347	sodium-independent organic anion transmembrane transporter activity	molecular_function	7	1	364	22	20947	0.32013
GO:0034394	protein localization to cell surface	biological_process	7	1	364	22	20947	0.32013
GO:0019216	regulation of lipid metabolic process	biological_process	6	1	364	22	20947	0.32013
GO:0032993	protein-DNA complex	cellular_component	4	1	364	22	20947	0.32013
GO:0043015	gamma-tubulin binding	molecular_function	7	1	364	22	20947	0.32013
GO:0007281	germ cell development	biological_process	6	1	364	22	20947	0.32013
GO:0031295	T cell costimulation	biological_process	5	1	364	22	20947	0.32013
GO:0009790	embryo development	biological_process	6	1	364	22	20947	0.32013
GO:0009925	basal plasma membrane	cellular_component	7	1	364	22	20947	0.32013
GO:0005719	nuclear euchromatin	cellular_component	14	1	364	22	20947	0.32013
GO:0030507	spectrin binding	molecular_function	6	1	364	22	20947	0.32013
GO:0051881	regulation of mitochondrial membrane potential	biological_process	6	1	364	22	20947	0.32013
GO:0051281	positive regulation of release of sequestered calcium ion into cytosol	biological_process	16	1	364	22	20947	0.32013
GO:0007257	activation of JUN kinase activity	biological_process	14	1	364	22	20947	0.32013
GO:0043027	cysteine-type endopeptidase inhibitor activity involved in apoptotic process	molecular_function	8	1	364	22	20947	0.32013
GO:0007389	pattern specification process	biological_process	6	1	364	22	20947	0.32013
GO:0035235	ionotropic glutamate receptor signaling pathway	biological_process	9	1	364	22	20947	0.32013
GO:2001235	positive regulation of apoptotic signaling pathway	biological_process	9	1	364	22	20947	0.32013
GO:0043161	proteasome-mediated ubiquitin-dependent protein catabolic process	biological_process	10	3	364	115	20947	0.322858
GO:0006869	lipid transport	biological_process	5	2	364	67	20947	0.325026
GO:0005887	integral component of plasma membrane	cellular_component	7	17	364	860	20947	0.32745
GO:0002027	regulation of heart rate	biological_process	10	1	364	23	20947	0.331957
GO:0005086	ARF guanyl-nucleotide exchange factor activity	molecular_function	4	1	364	23	20947	0.331957
GO:0015171	amino acid transmembrane transporter activity	molecular_function	8	1	364	23	20947	0.331957
GO:0005104	fibroblast growth factor receptor binding	molecular_function	7	1	364	23	20947	0.331957
GO:0006464	cellular protein modification process	biological_process	7	1	364	23	20947	0.331957
GO:0030295	protein kinase activator activity	molecular_function	6	1	364	23	20947	0.331957
GO:0005164	tumor necrosis factor receptor binding	molecular_function	8	1	364	23	20947	0.331957
GO:0001569	patterning of blood vessels	biological_process	8	1	364	23	20947	0.331957
GO:0051059	NF-kappaB binding	molecular_function	6	1	364	23	20947	0.331957
GO:0043252	sodium-independent organic anion transport	biological_process	8	1	364	23	20947	0.331957
GO:0090200	positive regulation of release of cytochrome c from mitochondria	biological_process	9	1	364	23	20947	0.331957
GO:0001932	regulation of protein phosphorylation	biological_process	9	1	364	23	20947	0.331957
GO:0072593	reactive oxygen species metabolic process	biological_process	5	1	364	23	20947	0.331957
GO:0010634	positive regulation of epithelial cell migration	biological_process	11	1	364	23	20947	0.331957
GO:0030534	adult behavior	biological_process	5	1	364	23	20947	0.331957
GO:0005088	Ras guanyl-nucleotide exchange factor activity	molecular_function	4	1	364	23	20947	0.331957
GO:0006611	protein export from nucleus	biological_process	6	1	364	23	20947	0.331957
GO:0034097	response to cytokine	biological_process	6	1	364	23	20947	0.331957
GO:0048741	skeletal muscle fiber development	biological_process	11	1	364	23	20947	0.331957
GO:0072332	intrinsic apoptotic signaling pathway by p53 class mediator	biological_process	9	1	364	23	20947	0.331957
GO:0007067	mitotic nuclear division	biological_process	7	3	364	117	20947	0.332374
GO:0051082	unfolded protein binding	molecular_function	5	2	364	69	20947	0.337755
GO:0007264	small GTPase mediated signal transduction	biological_process	8	5	364	221	20947	0.339543
GO:0008283	cell proliferation	biological_process	4	4	364	170	20947	0.342335
GO:0008094	DNA-dependent ATPase activity	molecular_function	11	1	364	24	20947	0.343578
GO:0070059	intrinsic apoptotic signaling pathway in response to endoplasmic reticulum stress	biological_process	9	1	364	24	20947	0.343578
GO:0006099	tricarboxylic acid cycle	biological_process	10	1	364	24	20947	0.343578
GO:0000186	activation of MAPKK activity	biological_process	13	1	364	24	20947	0.343578
GO:0045332	phospholipid translocation	biological_process	9	1	364	24	20947	0.343578
GO:0000470	maturation of LSU-rRNA	biological_process	12	1	364	24	20947	0.343578
GO:0002474	antigen processing and presentation of peptide antigen via MHC class I	biological_process	6	1	364	24	20947	0.343578
GO:0001578	microtubule bundle formation	biological_process	7	1	364	24	20947	0.343578
GO:0018149	peptide cross-linking	biological_process	8	1	364	24	20947	0.343578
GO:0050829	defense response to Gram-negative bacterium	biological_process	8	1	364	24	20947	0.343578
GO:0071363	cellular response to growth factor stimulus	biological_process	7	1	364	24	20947	0.343578
GO:0000794	condensed nuclear chromosome	cellular_component	12	1	364	24	20947	0.343578
GO:0043029	T cell homeostasis	biological_process	6	1	364	24	20947	0.343578
GO:0006605	protein targeting	biological_process	6	1	364	24	20947	0.343578
GO:0046627	negative regulation of insulin receptor signaling pathway	biological_process	12	1	364	24	20947	0.343578
GO:0000502	proteasome complex	cellular_component	7	1	364	24	20947	0.343578
GO:0005154	epidermal growth factor receptor binding	molecular_function	7	1	364	24	20947	0.343578
GO:0032007	negative regulation of TOR signaling	biological_process	10	1	364	24	20947	0.343578
GO:0001934	positive regulation of protein phosphorylation	biological_process	10	2	364	70	20947	0.344093
GO:0007018	microtubule-based movement	biological_process	6	2	364	70	20947	0.344093
GO:0001666	response to hypoxia	biological_process	5	2	364	70	20947	0.344093
GO:0007156	homophilic cell adhesion via plasma membrane adhesion molecules	biological_process	7	3	364	120	20947	0.346637
GO:0006974	cellular response to DNA damage stimulus	biological_process	6	3	364	120	20947	0.346637
GO:0000184	nuclear-transcribed mRNA catabolic process, nonsense-mediated decay	biological_process	11	1	364	25	20947	0.354998
GO:0045931	positive regulation of mitotic cell cycle	biological_process	8	1	364	25	20947	0.354998
GO:0050699	WW domain binding	molecular_function	6	1	364	25	20947	0.354998
GO:0000976	transcription regulatory region sequence-specific DNA binding	molecular_function	9	1	364	25	20947	0.354998
GO:0009611	response to wounding	biological_process	5	1	364	25	20947	0.354998
GO:0005763	mitochondrial small ribosomal subunit	cellular_component	13	1	364	25	20947	0.354998
GO:0043507	positive regulation of JUN kinase activity	biological_process	14	1	364	25	20947	0.354998
GO:0005669	transcription factor TFIID complex	cellular_component	10	1	364	25	20947	0.354998
GO:0051297	centrosome organization	biological_process	8	1	364	25	20947	0.354998
GO:0051028	mRNA transport	biological_process	8	1	364	25	20947	0.354998
GO:0032870	cellular response to hormone stimulus	biological_process	7	1	364	25	20947	0.354998
GO:0042177	negative regulation of protein catabolic process	biological_process	9	1	364	25	20947	0.354998
GO:0006335	DNA replication-dependent nucleosome assembly	biological_process	13	1	364	25	20947	0.354998
GO:0007339	binding of sperm to zona pellucida	biological_process	8	1	364	25	20947	0.354998
GO:0060976	coronary vasculature development	biological_process	9	1	364	25	20947	0.354998
GO:0030414	peptidase inhibitor activity	molecular_function	5	1	364	25	20947	0.354998
GO:0004843	thiol-dependent ubiquitin-specific protease activity	molecular_function	9	2	364	72	20947	0.356708
GO:0004252	serine-type endopeptidase activity	molecular_function	8	4	364	175	20947	0.362051
GO:0051726	regulation of cell cycle	biological_process	6	2	364	73	20947	0.362983
GO:0007219	Notch signaling pathway	biological_process	8	2	364	73	20947	0.362983
GO:0043123	positive regulation of I-kappaB kinase/NF-kappaB signaling	biological_process	10	3	364	124	20947	0.365606
GO:0007611	learning or memory	biological_process	5	1	364	26	20947	0.36622
GO:0043491	protein kinase B signaling	biological_process	8	1	364	26	20947	0.36622
GO:0005158	insulin receptor binding	molecular_function	6	1	364	26	20947	0.36622
GO:2001244	positive regulation of intrinsic apoptotic signaling pathway	biological_process	10	1	364	26	20947	0.36622
GO:0032868	response to insulin	biological_process	7	1	364	26	20947	0.36622
GO:0008047	enzyme activator activity	molecular_function	4	1	364	26	20947	0.36622
GO:0007346	regulation of mitotic cell cycle	biological_process	7	1	364	26	20947	0.36622
GO:0001786	phosphatidylserine binding	molecular_function	6	1	364	26	20947	0.36622
GO:0007249	I-kappaB kinase/NF-kappaB signaling	biological_process	8	1	364	26	20947	0.36622
GO:0006635	fatty acid beta-oxidation	biological_process	10	1	364	26	20947	0.36622
GO:0006836	neurotransmitter transport	biological_process	5	1	364	26	20947	0.36622
GO:0042149	cellular response to glucose starvation	biological_process	9	1	364	26	20947	0.36622
GO:0031624	ubiquitin conjugating enzyme binding	molecular_function	7	1	364	26	20947	0.36622
GO:0006631	fatty acid metabolic process	biological_process	9	1	364	26	20947	0.36622
GO:0010977	negative regulation of neuron projection development	biological_process	8	1	364	26	20947	0.36622
GO:0010107	potassium ion import	biological_process	8	1	364	26	20947	0.36622
GO:0043484	regulation of RNA splicing	biological_process	11	1	364	26	20947	0.36622
GO:0048286	lung alveolus development	biological_process	9	1	364	26	20947	0.36622
GO:0016607	nuclear speck	cellular_component	14	3	364	125	20947	0.370335
GO:0005759	mitochondrial matrix	cellular_component	11	3	364	125	20947	0.370335
GO:0000784	nuclear chromosome, telomeric region	cellular_component	13	2	364	75	20947	0.375463
GO:0030168	platelet activation	biological_process	6	1	364	27	20947	0.377247
GO:0016197	endosomal transport	biological_process	6	1	364	27	20947	0.377247
GO:0031623	receptor internalization	biological_process	7	1	364	27	20947	0.377247
GO:0071944	cell periphery	cellular_component	5	1	364	27	20947	0.377247
GO:0043525	positive regulation of neuron apoptotic process	biological_process	11	1	364	27	20947	0.377247
GO:0030544	Hsp70 protein binding	molecular_function	6	1	364	27	20947	0.377247
GO:0043195	terminal bouton	cellular_component	9	1	364	27	20947	0.377247
GO:0001568	blood vessel development	biological_process	8	1	364	27	20947	0.377247
GO:0090307	mitotic spindle assembly	biological_process	9	1	364	27	20947	0.377247
GO:0007566	embryo implantation	biological_process	5	1	364	27	20947	0.377247
GO:0007269	neurotransmitter secretion	biological_process	8	1	364	27	20947	0.377247
GO:0019894	kinesin binding	molecular_function	6	1	364	27	20947	0.377247
GO:0008536	Ran GTPase binding	molecular_function	9	1	364	27	20947	0.377247
GO:0030819	positive regulation of cAMP biosynthetic process	biological_process	14	1	364	27	20947	0.377247
GO:0033077	T cell differentiation in thymus	biological_process	10	1	364	27	20947	0.377247
GO:0090575	RNA polymerase II transcription factor complex	cellular_component	9	1	364	27	20947	0.377247
GO:0042981	regulation of apoptotic process	biological_process	8	3	364	127	20947	0.379774
GO:0000165	MAPK cascade	biological_process	9	2	364	76	20947	0.381665
GO:0042802	identical protein binding	molecular_function	5	8	364	396	20947	0.383256
GO:0072562	blood microparticle	cellular_component	6	2	364	77	20947	0.387841
GO:0032720	negative regulation of tumor necrosis factor production	biological_process	9	1	364	28	20947	0.388083
GO:0030890	positive regulation of B cell proliferation	biological_process	9	1	364	28	20947	0.388083
GO:0045880	positive regulation of smoothened signaling pathway	biological_process	10	1	364	28	20947	0.388083
GO:0090002	establishment of protein localization to plasma membrane	biological_process	7	1	364	28	20947	0.388083
GO:0019933	cAMP-mediated signaling	biological_process	10	1	364	28	20947	0.388083
GO:0050919	negative chemotaxis	biological_process	6	1	364	28	20947	0.388083
GO:0051262	protein tetramerization	biological_process	9	1	364	28	20947	0.388083
GO:0048873	homeostasis of number of cells within a tissue	biological_process	7	1	364	28	20947	0.388083
GO:0005689	U12-type spliceosomal complex	cellular_component	9	1	364	28	20947	0.388083
GO:0030198	extracellular matrix organization	biological_process	6	2	364	78	20947	0.39399
GO:0030501	positive regulation of bone mineralization	biological_process	8	1	364	29	20947	0.39873
GO:0034613	cellular protein localization	biological_process	6	1	364	29	20947	0.39873
GO:0006303	double-strand break repair via nonhomologous end joining	biological_process	11	1	364	29	20947	0.39873
GO:0016049	cell growth	biological_process	5	1	364	29	20947	0.39873
GO:0008138	protein tyrosine/serine/threonine phosphatase activity	molecular_function	9	1	364	29	20947	0.39873
GO:0008219	cell death	biological_process	5	1	364	29	20947	0.39873
GO:0032729	positive regulation of interferon-gamma production	biological_process	8	1	364	29	20947	0.39873
GO:0045335	phagocytic vesicle	cellular_component	12	1	364	29	20947	0.39873
GO:0048015	phosphatidylinositol-mediated signaling	biological_process	9	1	364	29	20947	0.39873
GO:0043967	histone H4 acetylation	biological_process	10	1	364	29	20947	0.39873
GO:0060291	long-term synaptic potentiation	biological_process	10	1	364	29	20947	0.39873
GO:0034644	cellular response to UV	biological_process	8	1	364	29	20947	0.39873
GO:0045494	photoreceptor cell maintenance	biological_process	5	1	364	29	20947	0.39873
GO:0016023	cytoplasmic, membrane-bounded vesicle	cellular_component	10	2	364	79	20947	0.40011
GO:0044212	transcription regulatory region DNA binding	molecular_function	8	3	364	132	20947	0.403227
GO:0000922	spindle pole	cellular_component	10	2	364	80	20947	0.406202
GO:0005764	lysosome	cellular_component	11	3	364	133	20947	0.407889
GO:0003333	amino acid transmembrane transport	biological_process	7	1	364	30	20947	0.409193
GO:0007517	muscle organ development	biological_process	8	1	364	30	20947	0.409193
GO:0048387	negative regulation of retinoic acid receptor signaling pathway	biological_process	10	1	364	30	20947	0.409193
GO:0006936	muscle contraction	biological_process	7	1	364	30	20947	0.409193
GO:0051592	response to calcium ion	biological_process	7	1	364	30	20947	0.409193
GO:0030901	midbrain development	biological_process	10	1	364	30	20947	0.409193
GO:0005834	heterotrimeric G-protein complex	cellular_component	7	1	364	30	20947	0.409193
GO:0010595	positive regulation of endothelial cell migration	biological_process	12	1	364	30	20947	0.409193
GO:0001657	ureteric bud development	biological_process	7	1	364	30	20947	0.409193
GO:0060349	bone morphogenesis	biological_process	9	1	364	30	20947	0.409193
GO:0007165	signal transduction	biological_process	6	10	364	517	20947	0.4104
GO:0018108	peptidyl-tyrosine phosphorylation	biological_process	9	2	364	82	20947	0.418294
GO:0032755	positive regulation of interleukin-6 production	biological_process	8	1	364	31	20947	0.419474
GO:0048813	dendrite morphogenesis	biological_process	8	1	364	31	20947	0.419474
GO:0070301	cellular response to hydrogen peroxide	biological_process	8	1	364	31	20947	0.419474
GO:0045184	establishment of protein localization	biological_process	6	1	364	31	20947	0.419474
GO:0001102	RNA polymerase II activating transcription factor binding	molecular_function	7	1	364	31	20947	0.419474
GO:0042974	retinoic acid receptor binding	molecular_function	8	1	364	31	20947	0.419474
GO:0042771	intrinsic apoptotic signaling pathway in response to DNA damage by p53 class mediator	biological_process	10	1	364	31	20947	0.419474
GO:0043124	negative regulation of I-kappaB kinase/NF-kappaB signaling	biological_process	10	1	364	31	20947	0.419474
GO:0007017	microtubule-based process	biological_process	5	1	364	31	20947	0.419474
GO:0032760	positive regulation of tumor necrosis factor production	biological_process	9	1	364	31	20947	0.419474
GO:0019722	calcium-mediated signaling	biological_process	9	1	364	31	20947	0.419474
GO:0016705	oxidoreductase activity, acting on paired donors, with incorporation or reduction of molecular oxygen	molecular_function	5	1	364	31	20947	0.419474
GO:0030218	erythrocyte differentiation	biological_process	6	1	364	31	20947	0.419474
GO:0030097	hemopoiesis	biological_process	6	1	364	31	20947	0.419474
GO:0008144	drug binding	molecular_function	4	1	364	31	20947	0.419474
GO:0043524	negative regulation of neuron apoptotic process	biological_process	11	2	364	83	20947	0.424294
GO:0019901	protein kinase binding	molecular_function	7	6	364	301	20947	0.42504
GO:0000777	condensed chromosome kinetochore	cellular_component	10	1	364	32	20947	0.429577
GO:0016235	aggresome	cellular_component	8	1	364	32	20947	0.429577
GO:0030326	embryonic limb morphogenesis	biological_process	9	1	364	32	20947	0.429577
GO:0030155	regulation of cell adhesion	biological_process	5	1	364	32	20947	0.429577
GO:0030864	cortical actin cytoskeleton	cellular_component	12	1	364	32	20947	0.429577
GO:0003727	single-stranded RNA binding	molecular_function	7	1	364	32	20947	0.429577
GO:0031122	cytoplasmic microtubule organization	biological_process	7	1	364	32	20947	0.429577
GO:0007519	skeletal muscle tissue development	biological_process	10	1	364	32	20947	0.429577
GO:0051898	negative regulation of protein kinase B signaling	biological_process	10	1	364	32	20947	0.429577
GO:0030968	endoplasmic reticulum unfolded protein response	biological_process	8	1	364	32	20947	0.429577
GO:0019904	protein domain specific binding	molecular_function	5	3	364	139	20947	0.435613
GO:0035023	regulation of Rho protein signal transduction	biological_process	11	2	364	85	20947	0.436195
GO:0004197	cysteine-type endopeptidase activity	molecular_function	8	1	364	33	20947	0.439505
GO:0060348	bone development	biological_process	8	1	364	33	20947	0.439505
GO:0000775	chromosome, centromeric region	cellular_component	12	1	364	33	20947	0.439505
GO:0032947	protein complex scaffold	molecular_function	4	1	364	33	20947	0.439505
GO:0042734	presynaptic membrane	cellular_component	8	1	364	33	20947	0.439505
GO:0005902	microvillus	cellular_component	6	1	364	33	20947	0.439505
GO:0051539	4 iron, 4 sulfur cluster binding	molecular_function	6	1	364	33	20947	0.439505
GO:0048487	beta-tubulin binding	molecular_function	7	1	364	33	20947	0.439505
GO:0048268	clathrin coat assembly	biological_process	8	1	364	33	20947	0.439505
GO:0032580	Golgi cisterna membrane	cellular_component	12	1	364	33	20947	0.439505
GO:0007416	synapse assembly	biological_process	6	1	364	33	20947	0.439505
GO:0019221	cytokine-mediated signaling pathway	biological_process	8	3	364	140	20947	0.440188
GO:0000139	Golgi membrane	cellular_component	11	4	364	197	20947	0.44796
GO:0009411	response to UV	biological_process	7	1	364	34	20947	0.44926
GO:0006342	chromatin silencing	biological_process	13	1	364	34	20947	0.44926
GO:0035176	social behavior	biological_process	5	1	364	34	20947	0.44926
GO:0001750	photoreceptor outer segment	cellular_component	9	1	364	34	20947	0.44926
GO:0008237	metallopeptidase activity	molecular_function	7	1	364	34	20947	0.44926
GO:0007265	Ras protein signal transduction	biological_process	9	1	364	34	20947	0.44926
GO:0051607	defense response to virus	biological_process	5	3	364	142	20947	0.449295
GO:0005089	Rho guanyl-nucleotide exchange factor activity	molecular_function	5	2	364	88	20947	0.453794
GO:0030424	axon	cellular_component	7	3	364	144	20947	0.458341
GO:0008203	cholesterol metabolic process	biological_process	8	1	364	35	20947	0.458846
GO:0034599	cellular response to oxidative stress	biological_process	6	1	364	35	20947	0.458846
GO:0009267	cellular response to starvation	biological_process	8	1	364	35	20947	0.458846
GO:0005545	1-phosphatidylinositol binding	molecular_function	7	1	364	35	20947	0.458846
GO:0051603	proteolysis involved in cellular protein catabolic process	biological_process	8	1	364	35	20947	0.458846
GO:0035861	site of double-strand break	cellular_component	11	1	364	35	20947	0.458846
GO:0048146	positive regulation of fibroblast proliferation	biological_process	6	1	364	35	20947	0.458846
GO:0071300	cellular response to retinoic acid	biological_process	7	1	364	35	20947	0.458846
GO:0071407	cellular response to organic cyclic compound	biological_process	7	1	364	35	20947	0.458846
GO:0000381	regulation of alternative mRNA splicing, via spliceosome	biological_process	13	1	364	36	20947	0.468265
GO:0046426	negative regulation of JAK-STAT cascade	biological_process	10	1	364	36	20947	0.468265
GO:0019902	phosphatase binding	molecular_function	6	1	364	36	20947	0.468265
GO:0097190	apoptotic signaling pathway	biological_process	7	1	364	36	20947	0.468265
GO:0072686	mitotic spindle	cellular_component	10	1	364	36	20947	0.468265
GO:0009636	response to toxic substance	biological_process	5	1	364	36	20947	0.468265
GO:0071230	cellular response to amino acid stimulus	biological_process	7	1	364	36	20947	0.468265
GO:0031526	brush border membrane	cellular_component	8	1	364	36	20947	0.468265
GO:0071346	cellular response to interferon-gamma	biological_process	7	1	364	36	20947	0.468265
GO:0050679	positive regulation of epithelial cell proliferation	biological_process	6	1	364	36	20947	0.468265
GO:0005634	nucleus	cellular_component	9	57	364	3228	20947	0.4698
GO:0032496	response to lipopolysaccharide	biological_process	7	2	364	91	20947	0.471075
GO:0005769	early endosome	cellular_component	10	3	364	147	20947	0.471791
GO:0051092	positive regulation of NF-kappaB transcription factor activity	biological_process	14	2	364	92	20947	0.476763
GO:0030173	integral component of Golgi membrane	cellular_component	13	1	364	37	20947	0.477521
GO:0016328	lateral plasma membrane	cellular_component	7	1	364	37	20947	0.477521
GO:0005876	spindle microtubule	cellular_component	10	1	364	37	20947	0.477521
GO:0032508	DNA duplex unwinding	biological_process	11	1	364	37	20947	0.477521
GO:0060041	retina development in camera-type eye	biological_process	11	1	364	37	20947	0.477521
GO:0044297	cell body	cellular_component	5	1	364	37	20947	0.477521
GO:0003713	transcription coactivator activity	molecular_function	6	3	364	149	20947	0.480674
GO:0042803	protein homodimerization activity	molecular_function	6	10	364	549	20947	0.484899
GO:0017048	Rho GTPase binding	molecular_function	9	1	364	38	20947	0.486617
GO:0001658	branching involved in ureteric bud morphogenesis	biological_process	8	1	364	38	20947	0.486617
GO:0007612	learning	biological_process	6	1	364	38	20947	0.486617
GO:0043087	regulation of GTPase activity	biological_process	14	1	364	38	20947	0.486617
GO:0001938	positive regulation of endothelial cell proliferation	biological_process	7	1	364	38	20947	0.486617
GO:0042393	histone binding	molecular_function	5	2	364	95	20947	0.493599
GO:0009887	organ morphogenesis	biological_process	8	1	364	39	20947	0.495554
GO:0030145	manganese ion binding	molecular_function	8	1	364	39	20947	0.495554
GO:0004722	protein serine/threonine phosphatase activity	molecular_function	9	1	364	39	20947	0.495554
GO:0007157	heterophilic cell-cell adhesion via plasma membrane cell adhesion molecules	biological_process	7	1	364	39	20947	0.495554
GO:0031338	regulation of vesicle fusion	biological_process	7	1	364	39	20947	0.495554
GO:0097110	scaffold protein binding	molecular_function	5	1	364	39	20947	0.495554
GO:0010212	response to ionizing radiation	biological_process	6	1	364	39	20947	0.495554
GO:0007420	brain development	biological_process	9	2	364	96	20947	0.499135
GO:0016192	vesicle-mediated transport	biological_process	6	2	364	97	20947	0.504632
GO:0007613	memory	biological_process	6	1	364	41	20947	0.512966
GO:0006461	protein complex assembly	biological_process	7	1	364	41	20947	0.512966
GO:0008625	extrinsic apoptotic signaling pathway via death domain receptors	biological_process	9	1	364	41	20947	0.512966
GO:0015630	microtubule cytoskeleton	cellular_component	10	2	364	99	20947	0.515508
GO:0016568	chromatin modification	biological_process	7	1	364	42	20947	0.521446
GO:0034976	response to endoplasmic reticulum stress	biological_process	6	1	364	42	20947	0.521446
GO:0045171	intercellular bridge	cellular_component	5	1	364	42	20947	0.521446
GO:0005546	phosphatidylinositol-4,5-bisphosphate binding	molecular_function	9	1	364	42	20947	0.521446
GO:0006310	DNA recombination	biological_process	9	1	364	42	20947	0.521446
GO:0005506	iron ion binding	molecular_function	8	3	364	160	20947	0.528197
GO:0005643	nuclear pore	cellular_component	12	1	364	43	20947	0.529778
GO:0046330	positive regulation of JNK cascade	biological_process	13	1	364	43	20947	0.529778
GO:0042645	mitochondrial nucleoid	cellular_component	12	1	364	43	20947	0.529778
GO:0005802	trans-Golgi network	cellular_component	10	2	364	102	20947	0.531523
GO:0003729	mRNA binding	molecular_function	8	2	364	103	20947	0.53678
GO:0000082	G1/S transition of mitotic cell cycle	biological_process	8	1	364	44	20947	0.537966
GO:0000788	nuclear nucleosome	cellular_component	13	1	364	44	20947	0.537966
GO:0006413	translational initiation	biological_process	8	1	364	44	20947	0.537966
GO:0008104	protein localization	biological_process	5	1	364	44	20947	0.537966
GO:0005694	chromosome	cellular_component	9	1	364	44	20947	0.537966
GO:0005903	brush border	cellular_component	6	1	364	45	20947	0.546012
GO:0045165	cell fate commitment	biological_process	7	1	364	45	20947	0.546012
GO:0043086	negative regulation of catalytic activity	biological_process	5	1	364	45	20947	0.546012
GO:0050839	cell adhesion molecule binding	molecular_function	5	1	364	45	20947	0.546012
GO:0010923	negative regulation of phosphatase activity	biological_process	10	1	364	45	20947	0.546012
GO:0030307	positive regulation of cell growth	biological_process	7	1	364	45	20947	0.546012
GO:0004860	protein kinase inhibitor activity	molecular_function	6	1	364	45	20947	0.546012
GO:0000981	RNA polymerase II transcription factor activity, sequence-specific DNA binding	molecular_function	5	3	364	165	20947	0.548988
GO:0002230	positive regulation of defense response to virus by host	biological_process	8	2	364	106	20947	0.552309
GO:0000398	mRNA splicing, via spliceosome	biological_process	11	2	364	106	20947	0.552309
GO:0032869	cellular response to insulin stimulus	biological_process	9	1	364	46	20947	0.553918
GO:0019005	SCF ubiquitin ligase complex	cellular_component	9	1	364	46	20947	0.553918
GO:0005789	endoplasmic reticulum membrane	cellular_component	11	6	364	346	20947	0.559093
GO:0032092	positive regulation of protein binding	biological_process	7	1	364	47	20947	0.561687
GO:0005881	cytoplasmic microtubule	cellular_component	9	1	364	47	20947	0.561687
GO:0001948	glycoprotein binding	molecular_function	5	1	364	47	20947	0.561687
GO:0055114	oxidation-reduction process	biological_process	5	11	364	642	20947	0.561916
GO:0006508	proteolysis	biological_process	6	7	364	408	20947	0.566568
GO:0006364	rRNA processing	biological_process	11	1	364	48	20947	0.569321
GO:0050728	negative regulation of inflammatory response	biological_process	8	1	364	48	20947	0.569321
GO:0016525	negative regulation of angiogenesis	biological_process	11	1	364	48	20947	0.569321
GO:0030433	ER-associated ubiquitin-dependent protein catabolic process	biological_process	11	1	364	48	20947	0.569321
GO:0030246	carbohydrate binding	molecular_function	4	2	364	110	20947	0.572437
GO:0030027	lamellipodium	cellular_component	6	2	364	110	20947	0.572437
GO:0003682	chromatin binding	molecular_function	4	5	364	292	20947	0.57534
GO:0006816	calcium ion transport	biological_process	9	1	364	49	20947	0.576822
GO:0051965	positive regulation of synapse assembly	biological_process	8	1	364	49	20947	0.576822
GO:0000979	RNA polymerase II core promoter sequence-specific DNA binding	molecular_function	11	1	364	49	20947	0.576822
GO:0030593	neutrophil chemotaxis	biological_process	7	1	364	49	20947	0.576822
GO:0071456	cellular response to hypoxia	biological_process	6	1	364	49	20947	0.576822
GO:0001047	core promoter binding	molecular_function	9	1	364	49	20947	0.576822
GO:0016491	oxidoreductase activity	molecular_function	4	2	364	111	20947	0.577366
GO:0017137	Rab GTPase binding	molecular_function	9	2	364	111	20947	0.577366
GO:0008285	negative regulation of cell proliferation	biological_process	5	4	364	233	20947	0.57892
GO:0045944	positive regulation of transcription from RNA polymerase II promoter	biological_process	13	13	364	770	20947	0.582078
GO:0006888	ER to Golgi vesicle-mediated transport	biological_process	7	1	364	51	20947	0.591435
GO:0043410	positive regulation of MAPK cascade	biological_process	11	1	364	51	20947	0.591435
GO:0005758	mitochondrial intermembrane space	cellular_component	12	1	364	52	20947	0.598552
GO:0032436	positive regulation of proteasomal ubiquitin-dependent protein catabolic process	biological_process	12	1	364	52	20947	0.598552
GO:0003743	translation initiation factor activity	molecular_function	8	1	364	52	20947	0.598552
GO:0000902	cell morphogenesis	biological_process	7	1	364	52	20947	0.598552
GO:0005262	calcium channel activity	molecular_function	10	1	364	52	20947	0.598552
GO:0001822	kidney development	biological_process	9	1	364	52	20947	0.598552
GO:0006919	activation of cysteine-type endopeptidase activity involved in apoptotic process	biological_process	14	1	364	52	20947	0.598552
GO:0019900	kinase binding	molecular_function	6	1	364	53	20947	0.605546
GO:0005581	collagen trimer	cellular_component	3	1	364	53	20947	0.605546
GO:0043130	ubiquitin binding	molecular_function	6	1	364	53	20947	0.605546
GO:0005604	basement membrane	cellular_component	6	1	364	53	20947	0.605546
GO:0051087	chaperone binding	molecular_function	5	1	364	54	20947	0.612418
GO:0005544	calcium-dependent phospholipid binding	molecular_function	6	1	364	54	20947	0.612418
GO:0030170	pyridoxal phosphate binding	molecular_function	6	1	364	54	20947	0.612418
GO:0007507	heart development	biological_process	8	2	364	119	20947	0.615293
GO:0050680	negative regulation of epithelial cell proliferation	biological_process	6	1	364	55	20947	0.61917
GO:0006887	exocytosis	biological_process	6	1	364	55	20947	0.61917
GO:0000932	cytoplasmic mRNA processing body	cellular_component	10	1	364	55	20947	0.61917
GO:0042995	cell projection	cellular_component	5	1	364	56	20947	0.625805
GO:0006886	intracellular protein transport	biological_process	7	3	364	185	20947	0.626494
GO:0006915	apoptotic process	biological_process	7	3	364	186	20947	0.630121
GO:0030176	integral component of endoplasmic reticulum membrane	cellular_component	13	1	364	57	20947	0.632325
GO:0006357	regulation of transcription from RNA polymerase II promoter	biological_process	12	5	364	312	20947	0.633825
GO:0045444	fat cell differentiation	biological_process	7	1	364	58	20947	0.638732
GO:0005930	axoneme	cellular_component	9	1	364	58	20947	0.638732
GO:0000122	negative regulation of transcription from RNA polymerase II promoter	biological_process	12	9	364	562	20947	0.644875
GO:0043005	neuron projection	cellular_component	6	2	364	127	20947	0.650563
GO:0098655	cation transmembrane transport	biological_process	7	1	364	60	20947	0.651213
GO:0009791	post-embryonic development	biological_process	6	1	364	60	20947	0.651213
GO:0042470	melanosome	cellular_component	12	1	364	61	20947	0.657291
GO:0007626	locomotory behavior	biological_process	4	1	364	61	20947	0.657291
GO:0005623	cell	cellular_component	3	1	364	61	20947	0.657291
GO:0030509	BMP signaling pathway	biological_process	13	1	364	61	20947	0.657291
GO:0060021	palate development	biological_process	5	1	364	62	20947	0.663264
GO:0010951	negative regulation of endopeptidase activity	biological_process	11	2	364	131	20947	0.667212
GO:0004004	ATP-dependent RNA helicase activity	molecular_function	11	1	364	63	20947	0.669133
[truncated: 101 more rows]
