# Supplementary material for: A comparative analysis of gene expression induced by the embryo in the caprine endometrium
Source: Vet Med Sci. 2019 Nov 28;6(2):196–203. doi: 10.1002/vms3.221 (PMC7196676; doi:10.1002/vms3.221)
Supplement: Supplementary file 7 [file VMS3-6-196-s007.xlsx]

## Sheet: Sheet1
PathwayEntry	PathwayDefinition	S gene number	TS gene number	B gene number	TB gene number	pvalue
map05200	Pathways in cancer	72	1180	545	14977	8.96361e-06
map04144	Endocytosis	84	1180	665	14977	9.38434e-06
map04120	Ubiquitin mediated proteolysis	52	1180	358	14977	1.2154e-05
map05220	Chronic myeloid leukemia	20	1180	98	14977	6.53813e-05
map05169	Epstein-Barr virus infection	40	1180	285	14977	0.000249741
map03040	Spliceosome	41	1180	298	14977	0.000321564
map04211	Longevity regulating pathway - mammal	20	1180	110	14977	0.000339327
map04141	Protein processing in endoplasmic reticulum	43	1180	335	14977	0.00100926
map04015	Rap1 signaling pathway	39	1180	299	14977	0.00125546
map05203	Viral carcinogenesis	41	1180	328	14977	0.00215765
map05100	Bacterial invasion of epithelial cells	17	1180	102	14977	0.00246001
map03018	RNA degradation	22	1180	149	14977	0.00308695
map05215	Prostate cancer	17	1180	105	14977	0.00336308
map00061	Fatty acid biosynthesis	6	1180	20	14977	0.00349395
map00510	N-Glycan biosynthesis	16	1180	97	14977	0.00361606
map05222	Small cell lung cancer	19	1180	124	14977	0.00378488
map03015	mRNA surveillance pathway	25	1180	180	14977	0.00388177
map04152	AMPK signaling pathway	22	1180	152	14977	0.00395232
map04213	Longevity regulating pathway - multiple species	15	1180	90	14977	0.00430301
map04310	Wnt signaling pathway	33	1180	261	14977	0.00465427
map04151	PI3K-Akt signaling pathway	52	1180	458	14977	0.00477905
map05218	Melanoma	15	1180	91	14977	0.00478675
map00563	Glycosylphosphatidylinositol(GPI)-anchor biosynthesis	9	1180	43	14977	0.00554507
map04910	Insulin signaling pathway	29	1180	225	14977	0.0058674
map04520	Adherens junction	24	1180	177	14977	0.00622727
map04915	Estrogen signaling pathway	18	1180	121	14977	0.00649357
map05012	Parkinson's disease	24	1180	179	14977	0.00715221
map00770	Pantothenate and CoA biosynthesis	6	1180	23	14977	0.00742355
map05214	Glioma	14	1180	87	14977	0.00780526
map00532	Glycosaminoglycan biosynthesis - chondroitin sulfate / dermatan sulfate	7	1180	31	14977	0.00908786
map05168	Herpes simplex infection	39	1180	344	14977	0.0135661
map03013	RNA transport	37	1180	325	14977	0.0149525
map00534	Glycosaminoglycan biosynthesis - heparan sulfate / heparin	7	1180	34	14977	0.0151328
map04014	Ras signaling pathway	37	1180	327	14977	0.0163369
map04919	Thyroid hormone signaling pathway	20	1180	153	14977	0.0171815
map05205	Proteoglycans in cancer	35	1180	308	14977	0.0180215
map01212	Fatty acid metabolism	12	1180	79	14977	0.0202962
map05162	Measles	22	1180	177	14977	0.0220217
map05211	Renal cell carcinoma	12	1180	80	14977	0.0222263
map04512	ECM-receptor interaction	27	1180	231	14977	0.025228
map04932	Non-alcoholic fatty liver disease (NAFLD)	23	1180	190	14977	0.0257846
map05216	Thyroid cancer	8	1180	46	14977	0.0258014
map00270	Cysteine and methionine metabolism	11	1180	73	14977	0.0270307
map05412	Arrhythmogenic right ventricular cardiomyopathy (ARVC)	15	1180	111	14977	0.0275026
map05206	MicroRNAs in cancer	34	1180	309	14977	0.0296898
map04140	Regulation of autophagy	10	1180	65	14977	0.0299841
map05161	Hepatitis B	23	1180	193	14977	0.0302514
map04931	Insulin resistance	27	1180	235	14977	0.0305684
map04142	Lysosome	28	1180	246	14977	0.0311865
map04920	Adipocytokine signaling pathway	15	1180	113	14977	0.0316703
map04933	AGE-RAGE signaling pathway in diabetic complications	22	1180	184	14977	0.0324543
map05219	Bladder cancer	9	1180	57	14977	0.0331002
map00780	Biotin metabolism	2	1180	4	14977	0.0334274
map04622	RIG-I-like receptor signaling pathway	17	1180	134	14977	0.0342198
map05213	Endometrial cancer	9	1180	58	14977	0.0365478
map00531	Glycosaminoglycan degradation	7	1180	41	14977	0.0392791
map04068	FoxO signaling pathway	31	1180	284	14977	0.0400936
map05134	Legionellosis	15	1180	119	14977	0.0469259
map05212	Pancreatic cancer	11	1180	80	14977	0.0485075
map00640	Propanoate metabolism	8	1180	52	14977	0.0492785
map04066	HIF-1 signaling pathway	19	1180	162	14977	0.0522756
map05160	Hepatitis C	19	1180	162	14977	0.0522756
map00290	Valine, leucine and isoleucine biosynthesis	2	1180	5	14977	0.0528309
map04668	TNF signaling pathway	17	1180	143	14977	0.0575255
map04670	Leukocyte transendothelial migration	18	1180	154	14977	0.059278
map05145	Toxoplasmosis	18	1180	154	14977	0.059278
map05210	Colorectal cancer	11	1180	84	14977	0.0649134
map04064	NF-kappa B signaling pathway	15	1180	126	14977	0.0704929
map05416	Viral myocarditis	13	1180	107	14977	0.0774609
map04510	Focal adhesion	62	1180	658	14977	0.0790232
map04666	Fc gamma R-mediated phagocytosis	16	1180	139	14977	0.0803979
map04070	Phosphatidylinositol signaling system	20	1180	182	14977	0.0812147
map04115	p53 signaling pathway	17	1180	150	14977	0.0819473
map04390	Hippo signaling pathway	24	1180	227	14977	0.0856672
map05230	Central carbon metabolism in cancer	11	1180	89	14977	0.089977
map01040	Biosynthesis of unsaturated fatty acids	6	1180	40	14977	0.0911604
map05223	Non-small cell lung cancer	10	1180	80	14977	0.0969651
map00310	Lysine degradation	14	1180	122	14977	0.0990762
map03008	Ribosome biogenesis in eukaryotes	15	1180	133	14977	0.100817
map05016	Huntington's disease	27	1180	266	14977	0.104357
map04150	mTOR signaling pathway	15	1180	134	14977	0.105716
map00130	Ubiquinone and other terpenoid-quinone biosynthesis	3	1180	15	14977	0.109004
map04072	Phospholipase D signaling pathway	19	1180	179	14977	0.112646
map04022	cGMP - PKG signaling pathway	23	1180	224	14977	0.11508
map03050	Proteasome	8	1180	64	14977	0.128704
map04210	Apoptosis	21	1180	205	14977	0.129674
map00520	Amino sugar and nucleotide sugar metabolism	10	1180	85	14977	0.130693
map00562	Inositol phosphate metabolism	13	1180	117	14977	0.130802
map05166	HTLV-I infection	34	1180	354	14977	0.132466
map05164	Influenza A	28	1180	286	14977	0.136469
map04611	Platelet activation	18	1180	173	14977	0.137065
map03030	DNA replication	7	1180	55	14977	0.139391
map04966	Collecting duct acid secretion	5	1180	36	14977	0.150014
map03022	Basal transcription factors	9	1180	77	14977	0.15064
map04923	Regulation of lipolysis in adipocyte	8	1180	67	14977	0.155257
map03060	Protein export	4	1180	27	14977	0.159266
map05146	Amoebiasis	16	1180	156	14977	0.1675
map03420	Nucleotide excision repair	21	1180	213	14977	0.169243
map04710	Circadian rhythm	5	1180	38	14977	0.176324
map04215	Apoptosis - multiple species	7	1180	59	14977	0.180398
map04062	Chemokine signaling pathway	21	1180	217	14977	0.191204
map03450	Non-homologous end-joining	3	1180	20	14977	0.20556
map04977	Vitamin digestion and absorption	6	1180	51	14977	0.21088
map04921	Oxytocin signaling pathway	20	1180	209	14977	0.212301
map05120	Epithelial cell signaling in Helicobacter pylori infection	2	1180	11	14977	0.213042
map00071	Fatty acid degradation	8	1180	73	14977	0.215211
map00073	Cutin, suberine and wax	1	1180	3	14977	0.218242
map04810	Regulation of actin cytoskeleton	57	1180	654	14977	0.227582
map04912	GnRH signaling pathway	14	1180	142	14977	0.228223
map04922	Glucagon signaling pathway	14	1180	143	14977	0.236047
map04270	Vascular smooth muscle contraction	21	1180	226	14977	0.245398
map04261	Adrenergic signaling in cardiomyocytes	24	1180	263	14977	0.254581
map04114	Oocyte meiosis	17	1180	181	14977	0.259456
map00062	Fatty acid elongation	4	1180	33	14977	0.260091
map04612	Antigen processing and presentation	11	1180	112	14977	0.26704
map00254	Aflatoxin	1	1180	4	14977	0.279848
map04330	Notch signaling pathway	12	1180	125	14977	0.28007
map05034	Alcoholism	22	1180	245	14977	0.291599
map00564	Glycerophospholipid metabolism	13	1180	138	14977	0.291668
map04071	Sphingolipid signaling pathway	14	1180	150	14977	0.293541
map05231	Choline metabolism in cancer	12	1180	127	14977	0.298567
map04917	Prolactin signaling pathway	9	1180	93	14977	0.310233
map05410	Hypertrophic cardiomyopathy (HCM)	12	1180	129	14977	0.317387
map05142	Chagas disease (American trypanosomiasis)	13	1180	141	14977	0.31858
map04750	Inflammatory mediator regulation of TRP channels	13	1180	142	14977	0.327686
map04720	Long-term potentiation	8	1180	85	14977	0.354096
map04110	Cell cycle	25	1180	291	14977	0.355106
map04380	Osteoclast differentiation	15	1180	170	14977	0.362464
map00514	Other types of O-glycan biosynthesis	6	1180	62	14977	0.362819
map04146	Peroxisome	13	1180	147	14977	0.373974
map04391	Hippo signaling pathway -fly	10	1180	112	14977	0.388267
map05110	Vibrio cholerae infection	1	1180	6	14977	0.388887
map04010	MAPK signaling pathway	57	1180	694	14977	0.389796
map04360	Axon guidance	24	1180	284	14977	0.390472
map04614	Renin-angiotensin system	5	1180	52	14977	0.390788
map04340	Hedgehog signaling pathway	9	1180	101	14977	0.401138
map04730	Long-term depression	7	1180	77	14977	0.404753
map03020	RNA polymerase	5	1180	53	14977	0.406815
map03460	Fanconi anemia pathway	8	1180	90	14977	0.415313
map04620	Toll-like receptor signaling pathway	14	1180	164	14977	0.417761
map03440	Homologous recombination	5	1180	55	14977	0.438676
map05132	Salmonella infection	13	1180	154	14977	0.43988
map05202	Transcriptional misregulation in cancers	31	1180	379	14977	0.440832
map04130	SNARE interactions in vesicular transport	4	1180	43	14977	0.442531
map00604	Glycosphingolipid biosynthesis - ganglio series	3	1180	31	14977	0.446108
map04660	T cell receptor signaling pathway	11	1180	130	14977	0.448544
map04961	Endocrine and other factor-regulated calcium reabsorption	5	1180	56	14977	0.454463
map04530	Tight junction	30	1180	370	14977	0.462503
map05217	Basal cell carcinoma	6	1180	69	14977	0.463344
map03320	PPAR signaling pathway	12	1180	144	14977	0.463704
map00100	Steroid biosynthesis	3	1180	32	14977	0.467182
map04918	Thyroid hormone synthesis	8	1180	95	14977	0.47623
map04978	Mineral absorption	11	1180	133	14977	0.479275
map04540	Gap junction	12	1180	146	14977	0.48323
map04964	Proximal tubule bicarbonate reclamation	3	1180	33	14977	0.487891
map04370	VEGF signaling pathway	8	1180	96	14977	0.488256
map04320	Dorso-ventral axis formation	9	1180	109	14977	0.492496
map04550	Signaling pathways regulating pluripotency of stem cells	23	1180	289	14977	0.511783
map00230	Purine metabolism	21	1180	264	14977	0.515062
map00650	Butanoate metabolism	3	1180	35	14977	0.528079
map05143	African trypanosomiasis	6	1180	74	14977	0.532644
map04664	Fc epsilon RI signaling pathway	7	1180	87	14977	0.534098
map04974	Protein digestion and absorption	19	1180	242	14977	0.541335
map05031	Amphetamine addiction	7	1180	88	14977	0.546484
map03430	Mismatch repair	3	1180	36	14977	0.547502
map04145	Phagosome	27	1180	346	14977	0.550472
map04722	Neurotrophin signaling pathway	23	1180	295	14977	0.552905
map00190	Oxidative phosphorylation	13	1180	167	14977	0.559978
map00250	Alanine, aspartate and glutamate metabolism	4	1180	50	14977	0.562563
map05140	Leishmaniasis	7	1180	90	14977	0.570823
map04971	Gastric acid secretion	8	1180	105	14977	0.592061
map00601	Glycosphingolipid biosynthesis - lacto and neolacto series	4	1180	52	14977	0.594195
map00120	Primary bile acid biosynthesis	2	1180	25	14977	0.596875
map04914	Progesterone-mediated oocyte maturation	10	1180	132	14977	0.59864
map05010	Alzheimer's disease	18	1180	237	14977	0.600265
map05414	Dilated cardiomyopathy (DCM)	10	1180	133	14977	0.608344
map04122	Sulfur relay system	2	1180	26	14977	0.618545
map05020	Prion diseases	3	1180	40	14977	0.620257
map04012	ErbB signaling pathway	29	1180	384	14977	0.623102
map05152	Tuberculosis	21	1180	280	14977	0.626403
map00500	Starch and sucrose metabolism	5	1180	69	14977	0.64237
map04916	Melanogenesis	11	1180	150	14977	0.642511
map00565	Ether lipid metabolism	7	1180	97	14977	0.650722
map04020	Calcium signaling pathway	21	1180	284	14977	0.652381
map00533	Glycosaminoglycan biosynthesis - keratan sulfate	2	1180	28	14977	0.659167
map00920	Sulfur metabolism	2	1180	28	14977	0.659167
map05322	Systemic lupus erythematosus	16	1180	219	14977	0.660899
map04662	B cell receptor signaling pathway	7	1180	98	14977	0.661387
map04930	Type II diabetes mellitus	5	1180	71	14977	0.66745
map05133	Pertussis	8	1180	113	14977	0.674861
map04214	Apoptosis - fly	2	1180	29	14977	0.678141
map00512	Mucin type O-glycan biosynthesis	3	1180	44	14977	0.684619
map05221	Acute myeloid leukemia	5	1180	73	14977	0.691349
map04973	Carbohydrate digestion and absorption	4	1180	59	14977	0.693492
map04621	NOD-like receptor signaling pathway	9	1180	129	14977	0.696016
map00603	Glycosphingolipid biosynthesis - globo series	2	1180	30	14977	0.696243
map00020	Citrate cycle (TCA cycle)	3	1180	45	14977	0.699372
map04721	Synaptic vesicle cycle	6	1180	88	14977	0.701773
map04960	Aldosterone-regulated sodium reabsorption	5	1180	74	14977	0.702849
map00072	Synthesis and degradation of ketone bodies	1	1180	15	14977	0.708165
map00910	Nitrogen metabolism	2	1180	31	14977	0.713494
map00052	Galactose metabolism	3	1180	46	14977	0.713594
map00410	beta-Alanine metabolism	3	1180	46	14977	0.713594
map04623	Cytosolic DNA-sensing pathway	6	1180	90	14977	0.722205
map00970	Aminoacyl-tRNA biosynthesis	5	1180	76	14977	0.724945
map04727	GABAergic synapse	8	1180	119	14977	0.729703
map05321	Inflammatiory bowel disease (IBD)	6	1180	91	14977	0.732048
map04630	Jak-STAT signaling pathway	18	1180	258	14977	0.739189
map05030	Cocaine addiction	4	1180	63	14977	0.741854
map04723	Retrograde endocannabinoid signaling	8	1180	121	14977	0.746515
map00480	Glutathione metabolism	5	1180	79	14977	0.755831
map04728	Dopaminergic synapse	11	1180	165	14977	0.760312
map00900	Terpenoid backbone biosynthesis	2	1180	34	14977	0.760362
map00380	Tryptophan metabolism	4	1180	65	14977	0.763759
map05323	Rheumatoid arthritis	7	1180	109	14977	0.765042
map04925	Aldosterone synthesis and secretion	7	1180	109	14977	0.765042
map00330	Arginine and proline metabolism	5	1180	80	14977	0.765529
map05014	Amyotrophic lateral sclerosis (ALS)	5	1180	80	14977	0.765529
map04972	Pancreatic secretion	10	1180	152	14977	0.767534
map00340	Histidine metabolism	2	1180	35	14977	0.77444
map04350	TGF-beta signaling pathway	13	1180	197	14977	0.785721
map04724	Glutamatergic synapse	8	1180	127	14977	0.792509
map04924	Renin secretion	5	1180	85	14977	0.809664
map03010	Ribosome	25	1180	369	14977	0.81325
map00280	Valine, leucine and isoleucine degradation	4	1180	72	14977	0.829112
map01230	Biosynthesis of amino acids	7	1180	120	14977	0.843497
map01210	2-Oxocarboxylic acid metabolism	1	1180	24	14977	0.8607
map00620	Pyruvate metabolism	4	1180	77	14977	0.865976
map04725	Cholinergic synapse	7	1180	124	14977	0.866226
map04024	cAMP signaling pathway	19	1180	300	14977	0.868854
map00760	Nicotinate and nicotinamide metabolism	3	1180	61	14977	0.869222
map04260	Cardiac muscle contraction	8	1180	140	14977	0.870333
map04970	Salivary secretion	10	1180	170	14977	0.870443
map04713	Circadian entrainment	7	1180	127	14977	0.881434
map00220	Arginine biosynthesis	1	1180	26	14977	0.881819
map00040	Pentose and glucuronate interconversions	2	1180	46	14977	0.887195
map05340	Primary immunodeficiency	2	1180	46	14977	0.887195
map04940	Type I diabetes mellitus	4	1180	82	14977	0.895798
map00670	One carbon pool by folate	1	1180	28	14977	0.899738
map00790	Folate biosynthesis	1	1180	28	14977	0.899738
map04640	Hematopoietic cell lineage	8	1180	148	14977	0.905076
map04650	Natural killer cell mediated cytotoxicity	13	1180	224	14977	0.90567
map00592	alpha-Linolenic acid metabolism	2	1180	49	14977	0.907282
map05033	Nicotine addiction	2	1180	50	14977	0.913198
map04744	Phototransduction	2	1180	50	14977	0.913198
map00450	Selenocompound metabolism	1	1180	30	14977	0.914942
map05150	Staphylococcus aureus infection	6	1180	119	14977	0.915089
map04610	Complement and coagulation cascades	10	1180	185	14977	0.924948
map04962	Vasopressin-regulated water reabsorption	2	1180	54	14977	0.933494
map00240	Pyrimidine metabolism	8	1180	157	14977	0.934401
map05144	Malaria	4	1180	91	14977	0.935035
map04911	Insulin secretion	6	1180	125	14977	0.935583
map00010	Glycolysis / Gluconeogenesis	5	1180	109	14977	0.937773
map04514	Cell adhesion molecules (CAMs)	18	1180	312	14977	0.939113
map04913	Ovarian Steroidogenesis	3	1180	75	14977	0.941598
map00360	Phenylalanine metabolism	1	1180	35	14977	0.943621
map05032	Morphine addiction	5	1180	111	14977	0.94373
map04976	Bile secretion	9	1180	178	14977	0.94686
map04742	Taste transduction	8	1180	164	14977	0.951405
map00561	Glycerolipid metabolism	4	1180	98	14977	0.955696
map00260	Glycine, serine and threonine metabolism	2	1180	61	14977	0.958641
map05310	Asthma	1	1180	39	14977	0.959431
map00511	Other glycan degradation	1	1180	39	14977	0.959431
map00053	Ascorbate and aldarate metabolism	1	1180	39	14977	0.959431
map00350	Tyrosine metabolism	2	1180	62	14977	0.961386
map00051	Fructose and mannose metabolism	1	1180	40	14977	0.962636
map05330	Allograft rejection	2	1180	63	14977	0.963956
map00030	Pentose phosphate pathway	1	1180	42	14977	0.968306
map00140	Steroid hormone biosynthesis	5	1180	125	14977	0.972902
map05332	Graft-versus-host disease	2	1180	70	14977	0.977852
map00983	Drug metabolism - other enzymes	2	1180	72	14977	0.980758
map00630	Glyoxylate and dicarboxylate metabolism	1	1180	50	14977	0.983596
map05320	Autoimmune thyroid disease	2	1180	77	14977	0.986495
map00600	Sphingolipid metabolism	2	1180	84	14977	0.991819
map04975	Fat digestion and absorption	1	1180	62	14977	0.993896
map03410	Base excision repair	1	1180	63	14977	0.994379
map01200	Carbon metabolism	6	1180	183	14977	0.996949
map04672	Intestinal immune network for IgA production	1	1180	72	14977	0.997324
map00590	Arachidonic acid metabolism	4	1180	147	14977	0.99768
map04726	Serotonergic synapse	5	1180	175	14977	0.998507
map00830	Retinol metabolism	2	1180	110	14977	0.998783
map00980	Metabolism of xenobiotics by cytochrome P450	1	1180	90	14977	0.999394
map02010	ABC transporters	2	1180	121	14977	0.999466
map04060	Cytokine-cytokine receptor interaction	15	1180	382	14977	0.999473
map04950	Maturity onset diabetes of the young	1	1180	93	14977	0.999527
map05204	Chemical carcinogenesis	1	1180	109	14977	0.999874
map04080	Neuroactive ligand-receptor interaction	13	1180	451	14977	0.999998
map04740	Olfactory transduction	8	1180	1147	14977	1
