# Supplementary material for: A comparative analysis of gene expression induced by the embryo in the caprine endometrium
Source: Vet Med Sci. 2019 Nov 28;6(2):196–203. doi: 10.1002/vms3.221 (PMC7196676; doi:10.1002/vms3.221)
Supplement: Supplementary file 8 [file VMS3-6-196-s008.xlsx]

## Sheet: Sheet1
PathwayEntry	PathwayDefinition	S gene number	TS gene number	B gene number	TB gene number	pvalue
map04145	Phagosome	60	1420	346	14977	2.8841e-06
map05200	Pathways in cancer	84	1420	545	14977	4.87137e-06
map04015	Rap1 signaling pathway	53	1420	299	14977	5.62959e-06
map04151	PI3K-Akt signaling pathway	73	1420	458	14977	6.1974e-06
map05145	Toxoplasmosis	32	1420	154	14977	1.63316e-05
map04512	ECM-receptor interaction	42	1420	231	14977	2.76368e-05
map04514	Cell adhesion molecules (CAMs)	50	1420	312	14977	0.000151809
map05205	Proteoglycans in cancer	48	1420	308	14977	0.000394274
map04933	AGE-RAGE signaling pathway in diabetic complications	32	1420	184	14977	0.000540182
map05222	Small cell lung cancer	24	1420	124	14977	0.000543581
map04510	Focal adhesion	88	1420	658	14977	0.000545907
map05219	Bladder cancer	14	1420	57	14977	0.000690987
map05412	Arrhythmogenic right ventricular cardiomyopathy (ARVC)	21	1420	111	14977	0.00158591
map04071	Sphingolipid signaling pathway	26	1420	150	14977	0.00180072
map04668	TNF signaling pathway	25	1420	143	14977	0.00193261
map04144	Endocytosis	85	1420	665	14977	0.00257782
map05146	Amoebiasis	26	1420	156	14977	0.00315693
map04620	Toll-like receptor signaling pathway	27	1420	164	14977	0.00317537
map04210	Apoptosis	32	1420	205	14977	0.0033322
map05020	Prion diseases	10	1420	40	14977	0.00340766
map04612	Antigen processing and presentation	20	1420	112	14977	0.00407085
map04014	Ras signaling pathway	46	1420	327	14977	0.00425297
map04520	Adherens junction	28	1420	177	14977	0.00479672
map05144	Malaria	17	1420	91	14977	0.00484811
map04711	Circadian rhythm - fly	3	1420	5	14977	0.00734486
map00290	Valine, leucine and isoleucine biosynthesis	3	1420	5	14977	0.00734486
map00640	Propanoate metabolism	11	1420	52	14977	0.00848273
map00601	Glycosphingolipid biosynthesis - lacto and neolacto series	11	1420	52	14977	0.00848273
map05140	Leishmaniasis	16	1420	90	14977	0.00997766
map05160	Hepatitis C	25	1420	162	14977	0.0100969
map05220	Chronic myeloid leukemia	17	1420	98	14977	0.0102849
map04072	Phospholipase D signaling pathway	27	1420	179	14977	0.0103928
map05416	Viral myocarditis	18	1420	107	14977	0.0115253
map05142	Chagas disease (American trypanosomiasis)	22	1420	141	14977	0.0134166
map04115	p53 signaling pathway	23	1420	150	14977	0.0142137
map05211	Renal cell carcinoma	14	1420	80	14977	0.0174675
map04380	Osteoclast differentiation	25	1420	170	14977	0.0178986
map05221	Acute myeloid leukemia	13	1420	73	14977	0.0187954
map04670	Leukocyte transendothelial migration	23	1420	154	14977	0.0190163
map04915	Estrogen signaling pathway	19	1420	121	14977	0.019313
map04810	Regulation of actin cytoskeleton	78	1420	654	14977	0.0195738
map05164	Influenza A	38	1420	286	14977	0.0207442
map05218	Melanoma	15	1420	91	14977	0.0236451
map05210	Colorectal cancer	14	1420	84	14977	0.0258473
map05340	Primary immunodeficiency	9	1420	46	14977	0.0267517
map05323	Rheumatoid arthritis	17	1420	109	14977	0.0274975
map05162	Measles	25	1420	177	14977	0.028068
map05169	Epstein-Barr virus infection	37	1420	285	14977	0.0305149
map05134	Legionellosis	18	1420	119	14977	0.03135
map00220	Arginine biosynthesis	6	1420	26	14977	0.0316373
map00750	Vitamin B6 metabolism	3	1420	8	14977	0.033097
map04664	Fc epsilon RI signaling pathway	14	1420	87	14977	0.0338547
map04370	VEGF signaling pathway	15	1420	96	14977	0.0363009
map05212	Pancreatic cancer	13	1420	80	14977	0.0372438
map04070	Phosphatidylinositol signaling system	25	1420	182	14977	0.0376893
map05166	HTLV-I infection	44	1420	354	14977	0.0377981
map04390	Hippo signaling pathway	30	1420	227	14977	0.0389225
map01200	Carbon metabolism	25	1420	183	14977	0.0398775
map05230	Central carbon metabolism in cancer	14	1420	89	14977	0.0401031
map00920	Sulfur metabolism	6	1420	28	14977	0.0440589
map04978	Mineral absorption	19	1420	133	14977	0.0458848
map05414	Dilated cardiomyopathy (DCM)	19	1420	133	14977	0.0458848
map04923	Regulation of lipolysis in adipocyte	11	1420	67	14977	0.0493686
map00562	Inositol phosphate metabolism	17	1420	117	14977	0.0495892
map04064	NF-kappa B signaling pathway	18	1420	126	14977	0.0509635
map04917	Prolactin signaling pathway	14	1420	93	14977	0.0549719
map05150	Staphylococcus aureus infection	17	1420	119	14977	0.0566548
map04540	Gap junction	20	1420	146	14977	0.059595
map00260	Glycine, serine and threonine metabolism	10	1420	61	14977	0.0596949
map05410	Hypertrophic cardiomyopathy (HCM)	18	1420	129	14977	0.0615757
map00564	Glycerophospholipid metabolism	19	1420	138	14977	0.062454
map04146	Peroxisome	20	1420	147	14977	0.0631089
map05161	Hepatitis B	25	1420	193	14977	0.0671701
map05133	Pertussis	16	1420	113	14977	0.06728
map00330	Arginine and proline metabolism	12	1420	80	14977	0.0734672
map04141	Protein processing in endoplasmic reticulum	40	1420	335	14977	0.0755323
map00280	Valine, leucine and isoleucine degradation	11	1420	72	14977	0.0758092
map04672	Intestinal immune network for IgA production	11	1420	72	14977	0.0758092
map00100	Steroid biosynthesis	6	1420	32	14977	0.0769618
map00270	Cysteine and methionine metabolism	11	1420	73	14977	0.0819956
map00230	Purine metabolism	32	1420	264	14977	0.0883766
map05132	Salmonella infection	20	1420	154	14977	0.0917323
map04530	Tight junction	43	1420	370	14977	0.0937906
map04340	Hedgehog signaling pathway	14	1420	101	14977	0.0950449
map00534	Glycosaminoglycan biosynthesis - heparan sulfate / heparin	6	1420	34	14977	0.0974717
map01230	Biosynthesis of amino acids	16	1420	120	14977	0.102256
map04666	Fc gamma R-mediated phagocytosis	18	1420	139	14977	0.107523
map04730	Long-term depression	11	1420	77	14977	0.109783
map03450	Non-homologous end-joining	4	1420	20	14977	0.114793
map00512	Mucin type O-glycan biosynthesis	7	1420	44	14977	0.118512
map00533	Glycosaminoglycan biosynthesis - keratan sulfate	5	1420	28	14977	0.120192
map00670	One carbon pool by folate	5	1420	28	14977	0.120192
map04350	TGF-beta signaling pathway	24	1420	197	14977	0.120839
map03008	Ribosome biogenesis in eukaryotes	17	1420	133	14977	0.12564
map04970	Salivary secretion	21	1420	170	14977	0.126021
map04068	FoxO signaling pathway	33	1420	284	14977	0.128478
map04360	Axon guidance	33	1420	284	14977	0.128478
map04972	Pancreatic secretion	19	1420	152	14977	0.129181
map04060	Cytokine-cytokine receptor interaction	43	1420	382	14977	0.134095
map04662	B cell receptor signaling pathway	13	1420	98	14977	0.134823
map04213	Longevity regulating pathway - multiple species	12	1420	90	14977	0.142743
map05231	Choline metabolism in cancer	16	1420	127	14977	0.146686
map04320	Dorso-ventral axis formation	14	1420	109	14977	0.149513
map00603	Glycosphingolipid biosynthesis - globo series	5	1420	30	14977	0.149632
map05321	Inflammatiory bowel disease (IBD)	12	1420	91	14977	0.151132
map05152	Tuberculosis	32	1420	280	14977	0.153872
map04961	Endocrine and other factor-regulated calcium reabsorption	8	1420	56	14977	0.157147
map04610	Complement and coagulation cascades	22	1420	185	14977	0.158272
map04960	Aldosterone-regulated sodium reabsorption	10	1420	74	14977	0.160309
map04621	NOD-like receptor signaling pathway	16	1420	129	14977	0.161073
map04650	Natural killer cell mediated cytotoxicity	26	1420	224	14977	0.163083
map05100	Bacterial invasion of epithelial cells	13	1420	102	14977	0.167134
map00770	Pantothenate and CoA biosynthesis	4	1420	23	14977	0.168368
map04660	T cell receptor signaling pathway	16	1420	130	14977	0.168536
map00051	Fructose and mannose metabolism	6	1420	40	14977	0.173892
map00261	Monobactam	1	1420	2	14977	0.18064
map04914	Progesterone-mediated oocyte maturation	16	1420	132	14977	0.183987
map04010	MAPK signaling pathway	73	1420	694	14977	0.186017
map00250	Alanine, aspartate and glutamate metabolism	7	1420	50	14977	0.191695
map04215	Apoptosis - multiple species	8	1420	59	14977	0.192719
map04964	Proximal tubule bicarbonate reclamation	5	1420	33	14977	0.198701
map05206	MicroRNAs in cancer	34	1420	309	14977	0.202362
map05217	Basal cell carcinoma	9	1420	69	14977	0.204011
map04977	Vitamin digestion and absorption	7	1420	51	14977	0.20537
map05202	Transcriptional misregulation in cancers	41	1420	379	14977	0.20639
map00565	Ether lipid metabolism	12	1420	97	14977	0.206512
map00232	Caffeine metabolism	2	1420	9	14977	0.207377
map00480	Glutathione metabolism	10	1420	79	14977	0.213104
map04022	cGMP - PKG signaling pathway	25	1420	224	14977	0.222708
map04062	Chemokine signaling pathway	24	1420	217	14977	0.242159
map00471	D-Glutamine and D-glutamate metabolism	1	1420	3	14977	0.258336
map00310	Lysine degradation	14	1420	122	14977	0.265593
map00410	beta-Alanine metabolism	6	1420	46	14977	0.267762
map04066	HIF-1 signaling pathway	18	1420	162	14977	0.273967
map04611	Platelet activation	19	1420	173	14977	0.283823
map04261	Adrenergic signaling in cardiomyocytes	28	1420	263	14977	0.2864
map00620	Pyruvate metabolism	9	1420	77	14977	0.305613
map04142	Lysosome	26	1420	246	14977	0.3087
map00510	N-Glycan biosynthesis	11	1420	97	14977	0.312151
map04745	Phototransduction - fly	2	1420	12	14977	0.31707
map04640	Hematopoietic cell lineage	16	1420	148	14977	0.328297
map00780	Biotin metabolism	1	1420	4	14977	0.328669
map00254	Aflatoxin	1	1420	4	14977	0.328669
map00604	Glycosphingolipid biosynthesis - ganglio series	4	1420	31	14977	0.33822
map05332	Graft-versus-host disease	8	1420	70	14977	0.344317
map05223	Non-small cell lung cancer	9	1420	80	14977	0.346488
map05014	Amyotrophic lateral sclerosis (ALS)	9	1420	80	14977	0.346488
map04916	Melanogenesis	16	1420	150	14977	0.348208
map04974	Protein digestion and absorption	25	1420	242	14977	0.355901
map00514	Other types of O-glycan biosynthesis	7	1420	62	14977	0.372957
map04919	Thyroid hormone signaling pathway	16	1420	153	14977	0.378499
map04120	Ubiquitin mediated proteolysis	36	1420	358	14977	0.379861
map04910	Insulin signaling pathway	23	1420	225	14977	0.383837
map05203	Viral carcinogenesis	33	1420	328	14977	0.385956
map00563	Glycosylphosphatidylinositol(GPI)-anchor biosynthesis	5	1420	43	14977	0.38679
map00524	Butirosin and neomycin biosynthesis	1	1420	5	14977	0.392336
map03040	Spliceosome	30	1420	298	14977	0.392398
map04150	mTOR signaling pathway	14	1420	134	14977	0.392592
map01210	2-Oxocarboxylic acid metabolism	3	1420	24	14977	0.401035
map00600	Sphingolipid metabolism	9	1420	84	14977	0.402032
map03050	Proteasome	7	1420	64	14977	0.40503
map04330	Notch signaling pathway	13	1420	125	14977	0.405972
map04918	Thyroid hormone synthesis	10	1420	95	14977	0.413433
map04012	ErbB signaling pathway	38	1420	384	14977	0.415097
map04924	Renin secretion	9	1420	85	14977	0.415982
map00072	Synthesis and degradation of ketone bodies	2	1420	15	14977	0.423017
map04921	Oxytocin signaling pathway	21	1420	209	14977	0.423447
map05168	Herpes simplex infection	34	1420	344	14977	0.42543
map04310	Wnt signaling pathway	26	1420	261	14977	0.425529
map00650	Butanoate metabolism	4	1420	35	14977	0.427205
map00120	Primary bile acid biosynthesis	3	1420	25	14977	0.427346
map05130	Pathogenic Escherichia coli infection	3	1420	25	14977	0.427346
map04020	Calcium signaling pathway	28	1420	284	14977	0.442958
map05214	Glioma	9	1420	87	14977	0.443836
map04966	Collecting duct acid secretion	4	1420	36	14977	0.44906
map05110	Vibrio cholerae infection	1	1420	6	14977	0.449969
map04013	MAPK signaling pathway - fly	1	1420	6	14977	0.449969
map04122	Sulfur relay system	3	1420	26	14977	0.453234
map05213	Endometrial cancer	6	1420	58	14977	0.475301
map04710	Circadian rhythm	4	1420	38	14977	0.491903
map04973	Carbohydrate digestion and absorption	6	1420	59	14977	0.492294
map04391	Hippo signaling pathway -fly	11	1420	112	14977	0.497956
map04930	Type II diabetes mellitus	7	1420	71	14977	0.515464
map04214	Apoptosis - fly	3	1420	29	14977	0.527637
map05215	Prostate cancer	10	1420	105	14977	0.542878
map04724	Glutamatergic synapse	12	1420	127	14977	0.549537
map04614	Renin-angiotensin system	5	1420	52	14977	0.555731
map05330	Allograft rejection	6	1420	63	14977	0.558177
map04931	Insulin resistance	22	1420	235	14977	0.558198
map00520	Amino sugar and nucleotide sugar metabolism	8	1420	85	14977	0.563005
map04024	cAMP signaling pathway	28	1420	300	14977	0.564607
map00030	Pentose phosphate pathway	4	1420	42	14977	0.572923
map00532	Glycosaminoglycan biosynthesis - chondroitin sulfate / dermatan sulfate	3	1420	31	14977	0.573977
map00061	Fatty acid biosynthesis	2	1420	20	14977	0.57806
map00970	Aminoacyl-tRNA biosynthesis	7	1420	76	14977	0.589627
map04912	GnRH signaling pathway	13	1420	142	14977	0.595284
map04211	Longevity regulating pathway - mammal	10	1420	110	14977	0.603659
map03320	PPAR signaling pathway	13	1420	144	14977	0.615949
map00062	Fatty acid elongation	3	1420	33	14977	0.617369
map00020	Citrate cycle (TCA cycle)	4	1420	45	14977	0.628636
map04623	Cytosolic DNA-sensing pathway	8	1420	90	14977	0.629156
map04920	Adipocytokine signaling pathway	10	1420	113	14977	0.638179
map05216	Thyroid cancer	4	1420	46	14977	0.646137
map04114	Oocyte meiosis	16	1420	181	14977	0.653824
map04630	Jak-STAT signaling pathway	23	1420	258	14977	0.654314
map00340	Histidine metabolism	3	1420	35	14977	0.657661
map05120	Epithelial cell signaling in Helicobacter pylori infection	1	1420	11	14977	0.665836
map04713	Circadian entrainment	11	1420	127	14977	0.668637
map04971	Gastric acid secretion	9	1420	105	14977	0.674034
map04720	Long-term potentiation	7	1420	85	14977	0.706862
map05143	African trypanosomiasis	6	1420	74	14977	0.714759
map00561	Glycerolipid metabolism	8	1420	98	14977	0.722467
map04913	Ovarian Steroidogenesis	6	1420	75	14977	0.726892
map04110	Cell cycle	25	1420	291	14977	0.728472
map05310	Asthma	3	1420	39	14977	0.728807
map00511	Other glycan degradation	3	1420	39	14977	0.728807
map04725	Cholinergic synapse	10	1420	124	14977	0.749509
map05320	Autoimmune thyroid disease	6	1420	77	14977	0.750056
map04911	Insulin secretion	10	1420	125	14977	0.75835
map00531	Glycosaminoglycan degradation	3	1420	41	14977	0.759764
map03018	RNA degradation	12	1420	149	14977	0.7646
map04962	Vasopressin-regulated water reabsorption	4	1420	54	14977	0.765937
map01212	Fatty acid metabolism	6	1420	79	14977	0.771761
map00430	Taurine and hypotaurine metabolism	1	1420	15	14977	0.775735
map00130	Ubiquinone and other terpenoid-quinone biosynthesis	1	1420	15	14977	0.775735
map04260	Cardiac muscle contraction	11	1420	140	14977	0.785397
map04130	SNARE interactions in vesicular transport	3	1420	43	14977	0.787796
map00450	Selenocompound metabolism	2	1420	30	14977	0.791654
map00500	Starch and sucrose metabolism	5	1420	69	14977	0.79545
map00460	Cyanoamino acid metabolism	1	1420	16	14977	0.797019
map04940	Type I diabetes mellitus	6	1420	82	14977	0.801626
map00910	Nitrogen metabolism	2	1420	31	14977	0.806666
map03015	mRNA surveillance pathway	14	1420	180	14977	0.818088
map02010	ABC transporters	9	1420	121	14977	0.821642
map00010	Glycolysis / Gluconeogenesis	8	1420	109	14977	0.822749
map00052	Galactose metabolism	3	1420	46	14977	0.824702
map00983	Drug metabolism - other enzymes	5	1420	72	14977	0.824889
map00760	Nicotinate and nicotinamide metabolism	4	1420	61	14977	0.842493
map00982	Drug metabolism - cytochrome P450	6	1420	87	14977	0.844544
map04721	Synaptic vesicle cycle	6	1420	88	14977	0.852154
map04726	Serotonergic synapse	13	1420	175	14977	0.857449
map03410	Base excision repair	4	1420	63	14977	0.860064
map04152	AMPK signaling pathway	11	1420	152	14977	0.864001
map00630	Glyoxylate and dicarboxylate metabolism	3	1420	50	14977	0.865259
map04722	Neurotrophin signaling pathway	23	1420	295	14977	0.865394
map00980	Metabolism of xenobiotics by cytochrome P450	6	1420	90	14977	0.866459
map03420	Nucleotide excision repair	16	1420	213	14977	0.867639
map03430	Mismatch repair	2	1420	36	14977	0.868128
map04270	Vascular smooth muscle contraction	17	1420	226	14977	0.872438
map04976	Bile secretion	13	1420	178	14977	0.872601
map00380	Tryptophan metabolism	4	1420	65	14977	0.875933
map04750	Inflammatory mediator regulation of TRP channels	10	1420	142	14977	0.876266
map04080	Neuroactive ligand-receptor interaction	36	1420	451	14977	0.883915
map05322	Systemic lupus erythematosus	16	1420	219	14977	0.892878
map04925	Aldosterone synthesis and secretion	7	1420	109	14977	0.901963
map01040	Biosynthesis of unsaturated fatty acids	2	1420	40	14977	0.903765
map03030	DNA replication	3	1420	55	14977	0.904174
map05032	Morphine addiction	7	1420	111	14977	0.911498
map05010	Alzheimer's disease	17	1420	237	14977	0.91343
map04932	Non-alcoholic fatty liver disease (NAFLD)	13	1420	190	14977	0.920815
map03013	RNA transport	24	1420	325	14977	0.923369
map00071	Fatty acid degradation	4	1420	73	14977	0.92478
map03060	Protein export	1	1420	27	14977	0.932255
map03460	Fanconi anemia pathway	5	1420	90	14977	0.937053
map00790	Folate biosynthesis	1	1420	28	14977	0.938689
map03022	Basal transcription factors	4	1420	77	14977	0.942028
map04727	GABAergic synapse	7	1420	119	14977	0.942071
map04744	Phototransduction	2	1420	50	14977	0.95739
map03020	RNA polymerase	2	1420	53	14977	0.966833
map04922	Glucagon signaling pathway	8	1420	143	14977	0.967045
map00240	Pyrimidine metabolism	9	1420	157	14977	0.96755
map00360	Phenylalanine metabolism	1	1420	35	14977	0.969518
map04550	Signaling pathways regulating pluripotency of stem cells	19	1420	289	14977	0.969713
map05016	Huntington's disease	17	1420	266	14977	0.972699
map04723	Retrograde endocannabinoid signaling	6	1420	121	14977	0.977366
map04950	Maturity onset diabetes of the young	4	1420	93	14977	0.980668
map05204	Chemical carcinogenesis	5	1420	109	14977	0.98129
map00350	Tyrosine metabolism	2	1420	62	14977	0.984567
map05030	Cocaine addiction	2	1420	63	14977	0.98584
map05034	Alcoholism	14	1420	245	14977	0.988396
map05012	Parkinson's disease	9	1420	179	14977	0.990464
map05031	Amphetamine addiction	3	1420	88	14977	0.991986
map00592	alpha-Linolenic acid metabolism	1	1420	49	14977	0.992473
map00590	Arachidonic acid metabolism	6	1420	147	14977	0.995891
map04742	Taste transduction	7	1420	164	14977	0.996225
map04728	Dopaminergic synapse	7	1420	165	14977	0.996466
map04622	RIG-I-like receptor signaling pathway	5	1420	134	14977	0.996735
map04975	Fat digestion and absorption	1	1420	62	14977	0.997949
map00591	Linoleic acid metabolism	1	1420	66	14977	0.998625
map00190	Oxidative phosphorylation	5	1420	167	14977	0.999729
map00830	Retinol metabolism	2	1420	110	14977	0.999789
map00140	Steroid hormone biosynthesis	2	1420	125	14977	0.999947
map03010	Ribosome	10	1420	369	14977	1
map04740	Olfactory transduction	7	1420	1147	14977	1
