# Supplementary material for: A comparative analysis of gene expression induced by the embryo in the caprine endometrium
Source: Vet Med Sci. 2019 Nov 28;6(2):196–203. doi: 10.1002/vms3.221 (PMC7196676; doi:10.1002/vms3.221)
Supplement: Supplementary file 9 [file VMS3-6-196-s009.xlsx]

## Sheet: Sheet1
PathwayEntry	PathwayDefinition	S gene number	TS gene number	B gene number	TB gene number	pvalue
map05169	Epstein-Barr virus infection	15	281	285	14977	0.000326925
map05412	Arrhythmogenic right ventricular cardiomyopathy (ARVC)	8	281	111	14977	0.00115759
map04923	Regulation of lipolysis in adipocyte	6	281	67	14977	0.00158216
map04015	Rap1 signaling pathway	14	281	299	14977	0.00158864
map05218	Melanoma	7	281	91	14977	0.0016052
map00310	Lysine degradation	8	281	122	14977	0.00211661
map05200	Pathways in cancer	20	281	545	14977	0.00336703
map05211	Renal cell carcinoma	6	281	80	14977	0.00389296
map04151	PI3K-Akt signaling pathway	17	281	458	14977	0.00595933
map04810	Regulation of actin cytoskeleton	22	281	654	14977	0.00600123
map04144	Endocytosis	21	281	665	14977	0.0140078
map04730	Long-term depression	5	281	77	14977	0.0147974
map05416	Viral myocarditis	6	281	107	14977	0.0154413
map04520	Adherens junction	8	281	177	14977	0.0186676
map05162	Measles	8	281	177	14977	0.0186676
map05164	Influenza A	11	281	286	14977	0.0194404
map04014	Ras signaling pathway	12	281	327	14977	0.0208771
map05203	Viral carcinogenesis	12	281	328	14977	0.0213205
map04070	Phosphatidylinositol signaling system	8	281	182	14977	0.0216566
map04720	Long-term potentiation	5	281	85	14977	0.0217966
map03018	RNA degradation	7	281	149	14977	0.0223865
map04933	AGE-RAGE signaling pathway in diabetic complications	8	281	184	14977	0.0229421
map04022	cGMP - PKG signaling pathway	9	281	224	14977	0.0257453
map05230	Central carbon metabolism in cancer	5	281	89	14977	0.0259856
map04910	Insulin signaling pathway	9	281	225	14977	0.0263954
map04915	Estrogen signaling pathway	6	281	121	14977	0.0265111
map04261	Adrenergic signaling in cardiomyocytes	10	281	263	14977	0.0270032
map05146	Amoebiasis	7	281	156	14977	0.0278745
map05222	Small cell lung cancer	6	281	124	14977	0.0294269
map05160	Hepatitis C	7	281	162	14977	0.0332525
map04931	Insulin resistance	9	281	235	14977	0.033546
map05220	Chronic myeloid leukemia	5	281	98	14977	0.0371963
map04914	Progesterone-mediated oocyte maturation	6	281	132	14977	0.0382077
map04970	Salivary secretion	7	281	170	14977	0.0414414
map04510	Focal adhesion	19	281	658	14977	0.0417138
map05100	Bacterial invasion of epithelial cells	5	281	102	14977	0.0429992
map00270	Cysteine and methionine metabolism	4	281	73	14977	0.0482472
map04922	Glucagon signaling pathway	6	281	143	14977	0.0527669
map04114	Oocyte meiosis	7	281	181	14977	0.0546877
map04612	Antigen processing and presentation	5	281	112	14977	0.0597683
map04270	Vascular smooth muscle contraction	8	281	226	14977	0.0634356
map05205	Proteoglycans in cancer	10	281	308	14977	0.0656371
map05206	MicroRNAs in cancer	10	281	309	14977	0.0667664
map00562	Inositol phosphate metabolism	5	281	117	14977	0.0693683
map04670	Leukocyte transendothelial migration	6	281	154	14977	0.0702952
map00780	Biotin metabolism	1	281	4	14977	0.0729697
map00640	Propanoate metabolism	3	281	52	14977	0.0737979
map00601	Glycosphingolipid biosynthesis - lacto and neolacto series	3	281	52	14977	0.0737979
map05214	Glioma	4	281	87	14977	0.0809167
map04066	HIF-1 signaling pathway	6	281	162	14977	0.0849181
map04961	Endocrine and other factor-regulated calcium reabsorption	3	281	56	14977	0.0877574
map00290	Valine, leucine and isoleucine biosynthesis	1	281	5	14977	0.0903674
map05219	Bladder cancer	3	281	57	14977	0.0914093
map04210	Apoptosis	7	281	205	14977	0.0918828
map04142	Lysosome	8	281	246	14977	0.0926866
map05410	Hypertrophic cardiomyopathy (HCM)	5	281	129	14977	0.0956494
map04141	Protein processing in endoplasmic reticulum	10	281	335	14977	0.100518
map04010	MAPK signaling pathway	18	281	694	14977	0.10338
map04978	Mineral absorption	5	281	133	14977	0.105393
map03008	Ribosome biogenesis in eukaryotes	5	281	133	14977	0.105393
map05414	Dilated cardiomyopathy (DCM)	5	281	133	14977	0.105393
map05110	Vibrio cholerae infection	1	281	6	14977	0.10744
map04150	mTOR signaling pathway	5	281	134	14977	0.107903
map00603	Glycosphingolipid biosynthesis - globo series	2	281	30	14977	0.108334
map04012	ErbB signaling pathway	11	281	384	14977	0.108823
map00510	N-Glycan biosynthesis	4	281	97	14977	0.109467
map05168	Herpes simplex infection	10	281	344	14977	0.114173
map00604	Glycosphingolipid biosynthesis - ganglio series	2	281	31	14977	0.114431
map04145	Phagosome	10	281	346	14977	0.117343
map00564	Glycerophospholipid metabolism	5	281	138	14977	0.118231
map00100	Steroid biosynthesis	2	281	32	14977	0.120613
map05142	Chagas disease (American trypanosomiasis)	5	281	141	14977	0.126273
map04912	GnRH signaling pathway	5	281	142	14977	0.129009
map04750	Inflammatory mediator regulation of TRP channels	5	281	142	14977	0.129009
map04514	Cell adhesion molecules (CAMs)	9	281	312	14977	0.133796
map04971	Gastric acid secretion	4	281	105	14977	0.135104
map05215	Prostate cancer	4	281	105	14977	0.135104
map04390	Hippo signaling pathway	7	281	227	14977	0.135846
map04540	Gap junction	5	281	146	14977	0.140217
map04512	ECM-receptor interaction	7	281	231	14977	0.144793
map04930	Type II diabetes mellitus	3	281	71	14977	0.148464
map04211	Longevity regulating pathway - mammal	4	281	110	14977	0.152254
map04919	Thyroid hormone signaling pathway	5	281	153	14977	0.160806
map04960	Aldosterone-regulated sodium reabsorption	3	281	74	14977	0.161919
map05143	African trypanosomiasis	3	281	74	14977	0.161919
map05133	Pertussis	4	281	113	14977	0.162921
map05145	Toxoplasmosis	5	281	154	14977	0.163843
map05132	Salmonella infection	5	281	154	14977	0.163843
map00620	Pyruvate metabolism	3	281	77	14977	0.175724
map00531	Glycosaminoglycan degradation	2	281	41	14977	0.179279
map05134	Legionellosis	4	281	119	14977	0.185026
map00480	Glutathione metabolism	3	281	79	14977	0.185104
map05120	Epithelial cell signaling in Helicobacter pylori infection	1	281	11	14977	0.188129
map00563	Glycosylphosphatidylinositol(GPI)-anchor biosynthesis	2	281	43	14977	0.192857
map04620	Toll-like receptor signaling pathway	5	281	164	14977	0.195416
map04921	Oxytocin signaling pathway	6	281	209	14977	0.199923
map04064	NF-kappa B signaling pathway	4	281	126	14977	0.211954
map04924	Renin secretion	3	281	85	14977	0.213974
map04713	Circadian entrainment	4	281	127	14977	0.215888
map04062	Chemokine signaling pathway	6	281	217	14977	0.223601
map04611	Platelet activation	5	281	173	14977	0.225482
map04213	Longevity regulating pathway - multiple species	3	281	90	14977	0.238712
map00072	Synthesis and degradation of ketone bodies	1	281	15	14977	0.247413
map03015	mRNA surveillance pathway	5	281	180	14977	0.249756
map04918	Thyroid hormone synthesis	3	281	95	14977	0.263904
map04668	TNF signaling pathway	4	281	143	14977	0.281128
map05161	Hepatitis B	5	281	193	14977	0.296398
map05213	Endometrial cancer	2	281	58	14977	0.296996
map04974	Protein digestion and absorption	6	281	242	14977	0.302555
map04973	Carbohydrate digestion and absorption	2	281	59	14977	0.303946
map04916	Melanogenesis	4	281	150	14977	0.310615
map04115	p53 signaling pathway	4	281	150	14977	0.310615
map04071	Sphingolipid signaling pathway	4	281	150	14977	0.310615
map00061	Fatty acid biosynthesis	1	281	20	14977	0.315488
map03450	Non-homologous end-joining	1	281	20	14977	0.315488
map04722	Neurotrophin signaling pathway	7	281	295	14977	0.317967
map04972	Pancreatic secretion	4	281	152	14977	0.3191
map04152	AMPK signaling pathway	4	281	152	14977	0.3191
map00514	Other types of O-glycan biosynthesis	2	281	62	14977	0.324716
map03040	Spliceosome	7	281	298	14977	0.327018
map00010	Glycolysis / Gluconeogenesis	3	281	109	14977	0.335654
map03050	Proteasome	2	281	64	14977	0.338476
map00380	Tryptophan metabolism	2	281	65	14977	0.345324
map05166	HTLV-I infection	8	281	354	14977	0.346888
map04391	Hippo signaling pathway -fly	3	281	112	14977	0.351071
map04120	Ubiquitin mediated proteolysis	8	281	358	14977	0.358215
map03420	Nucleotide excision repair	5	281	213	14977	0.370398
map00230	Purine metabolism	6	281	264	14977	0.375636
map05016	Huntington's disease	6	281	266	14977	0.382341
map05150	Staphylococcus aureus infection	3	281	119	14977	0.386852
map05221	Acute myeloid leukemia	2	281	73	14977	0.399156
map03013	RNA transport	7	281	325	14977	0.409663
map04650	Natural killer cell mediated cytotoxicity	5	281	224	14977	0.411339
map00533	Glycosaminoglycan biosynthesis - keratan sulfate	1	281	28	14977	0.411873
map00670	One carbon pool by folate	1	281	28	14977	0.411873
map04725	Cholinergic synapse	3	281	124	14977	0.412131
map04726	Serotonergic synapse	4	281	175	14977	0.416921
map00970	Aminoacyl-tRNA biosynthesis	2	281	76	14977	0.418821
map04214	Apoptosis - fly	1	281	29	14977	0.422928
map04724	Glutamatergic synapse	3	281	127	14977	0.427145
map04072	Phospholipase D signaling pathway	4	281	179	14977	0.433725
map01212	Fatty acid metabolism	2	281	79	14977	0.438155
map04020	Calcium signaling pathway	6	281	284	14977	0.442524
map04360	Axon guidance	6	281	284	14977	0.442524
map05223	Non-small cell lung cancer	2	281	80	14977	0.444521
map05212	Pancreatic cancer	2	281	80	14977	0.444521
map01200	Carbon metabolism	4	281	183	14977	0.450396
map04610	Complement and coagulation cascades	4	281	185	14977	0.458674
map04964	Proximal tubule bicarbonate reclamation	1	281	33	14977	0.465117
map04110	Cell cycle	6	281	291	14977	0.465672
map05210	Colorectal cancer	2	281	84	14977	0.469581
map00534	Glycosaminoglycan biosynthesis - heparan sulfate / heparin	1	281	34	14977	0.475174
map00520	Amino sugar and nucleotide sugar metabolism	2	281	85	14977	0.47574
map00650	Butanoate metabolism	1	281	35	14977	0.485043
map04666	Fc gamma R-mediated phagocytosis	3	281	139	14977	0.485698
map04664	Fc epsilon RI signaling pathway	2	281	87	14977	0.487927
map05034	Alcoholism	5	281	245	14977	0.488112
map04260	Cardiac muscle contraction	3	281	140	14977	0.490451
map03430	Mismatch repair	1	281	36	14977	0.494728
map04966	Collecting duct acid secretion	1	281	36	14977	0.494728
map04623	Cytosolic DNA-sensing pathway	2	281	90	14977	0.505874
map05144	Malaria	2	281	91	14977	0.511765
map05310	Asthma	1	281	39	14977	0.522705
map00511	Other glycan degradation	1	281	39	14977	0.522705
map04917	Prolactin signaling pathway	2	281	93	14977	0.523408
map05020	Prion diseases	1	281	40	14977	0.531684
map01040	Biosynthesis of unsaturated fatty acids	1	281	40	14977	0.531684
map04370	VEGF signaling pathway	2	281	96	14977	0.540521
map04530	Tight junction	7	281	370	14977	0.544703
map00565	Ether lipid metabolism	2	281	97	14977	0.546131
map00030	Pentose phosphate pathway	1	281	42	14977	0.549139
map04662	B cell receptor signaling pathway	2	281	98	14977	0.551692
map00020	Citrate cycle (TCA cycle)	1	281	45	14977	0.574113
map05340	Primary immunodeficiency	1	281	46	14977	0.582128
map00410	beta-Alanine metabolism	1	281	46	14977	0.582128
map05322	Systemic lupus erythematosus	4	281	219	14977	0.591047
map04728	Dopaminergic synapse	3	281	165	14977	0.601472
map05323	Rheumatoid arthritis	2	281	109	14977	0.609675
map04320	Dorso-ventral axis formation	2	281	109	14977	0.609675
map04925	Aldosterone synthesis and secretion	2	281	109	14977	0.609675
map04744	Phototransduction	1	281	50	14977	0.612711
map04068	FoxO signaling pathway	5	281	284	14977	0.619247
map05032	Morphine addiction	2	281	111	14977	0.619585
map04977	Vitamin digestion and absorption	1	281	51	14977	0.620002
map04380	Osteoclast differentiation	3	281	170	14977	0.621687
map04920	Adipocytokine signaling pathway	2	281	113	14977	0.6293
map03030	DNA replication	1	281	55	14977	0.647822
map05012	Parkinson's disease	3	281	179	14977	0.656287
map04727	GABAergic synapse	2	281	119	14977	0.65729
map01230	Biosynthesis of amino acids	2	281	120	14977	0.661788
map04723	Retrograde endocannabinoid signaling	2	281	121	14977	0.666238
map04024	cAMP signaling pathway	5	281	300	14977	0.666959
map04215	Apoptosis - multiple species	1	281	59	14977	0.673613
map04911	Insulin secretion	2	281	125	14977	0.683569
map00760	Nicotinate and nicotinamide metabolism	1	281	61	14977	0.685793
map00260	Glycine, serine and threonine metabolism	1	281	61	14977	0.685793
map04932	Non-alcoholic fatty liver disease (NAFLD)	3	281	190	14977	0.695423
map05030	Cocaine addiction	1	281	63	14977	0.697521
map05330	Allograft rejection	1	281	63	14977	0.697521
map04660	T cell receptor signaling pathway	2	281	130	14977	0.704192
map04630	Jak-STAT signaling pathway	4	281	258	14977	0.716868
map04622	RIG-I-like receptor signaling pathway	2	281	134	14977	0.719877
map05332	Graft-versus-host disease	1	281	70	14977	0.735236
map00280	Valine, leucine and isoleucine degradation	1	281	72	14977	0.745124
map04672	Intestinal immune network for IgA production	1	281	72	14977	0.745124
map04913	Ovarian Steroidogenesis	1	281	75	14977	0.75927
map00590	Arachidonic acid metabolism	2	281	147	14977	0.76609
map05320	Autoimmune thyroid disease	1	281	77	14977	0.768264
map03022	Basal transcription factors	1	281	77	14977	0.768264
map05152	Tuberculosis	4	281	280	14977	0.774125
map00330	Arginine and proline metabolism	1	281	80	14977	0.78113
map04940	Type I diabetes mellitus	1	281	82	14977	0.789309
map04550	Signaling pathways regulating pluripotency of stem cells	4	281	289	14977	0.794773
map05031	Amphetamine addiction	1	281	88	14977	0.812065
map04721	Synaptic vesicle cycle	1	281	88	14977	0.812065
map05140	Leishmaniasis	1	281	90	14977	0.819092
map03460	Fanconi anemia pathway	1	281	90	14977	0.819092
map05321	Inflammatiory bowel disease (IBD)	1	281	91	14977	0.822506
map05010	Alzheimer's disease	3	281	237	14977	0.825245
map04950	Maturity onset diabetes of the young	1	281	93	14977	0.829144
map00561	Glycerolipid metabolism	1	281	98	14977	0.844677
map04976	Bile secretion	2	281	178	14977	0.850413
map04340	Hedgehog signaling pathway	1	281	101	14977	0.853313
map04350	TGF-beta signaling pathway	2	281	197	14977	0.887389
map02010	ABC transporters	1	281	121	14977	0.899851
map04330	Notch signaling pathway	1	281	125	14977	0.907217
map05231	Choline metabolism in cancer	1	281	127	14977	0.910695
map04621	NOD-like receptor signaling pathway	1	281	129	14977	0.914043
map05202	Transcriptional misregulation in cancers	4	281	379	14977	0.92824
map03320	PPAR signaling pathway	1	281	144	14977	0.935471
map04146	Peroxisome	1	281	147	14977	0.939069
map04640	Hematopoietic cell lineage	1	281	148	14977	0.940224
map04310	Wnt signaling pathway	2	281	261	14977	0.958505
map04080	Neuroactive ligand-receptor interaction	3	281	451	14977	0.991585
map03010	Ribosome	2	281	369	14977	0.993047
map04060	Cytokine-cytokine receptor interaction	2	281	382	14977	0.994427
map04740	Olfactory transduction	3	281	1147	14977	1
